# Supplementary material for: Chromatin accessibility landscape of pediatric T‐lymphoblastic leukemia and human T‐cell precursors
Source: EMBO Mol Med. 2020 Aug 5;12(9):e12104. doi: 10.15252/emmm.202012104 (PMC7507092; doi:10.15252/emmm.202012104)
Supplement: Supplementary file 3 — Dataset EV1 [file EMMM-12-e12104-s003.xlsx]

## Sheet: Dataset EV1
Dataset EV1. VST normalized read counts of all peaks collected in the combined analysis of all sorted populations. Peaks are annotated by the nearest genes (±10 kb).
chr	start	end	id	peak type (TSS or distal)	annotation	T1DN2	T1DPCD3n	T1DPCD3p	T1ISP	T1SPCD4	T1SPCD8	T2SPCD4	T2SPCD8	T2DN2	T2DN3	T2DPCD3n	T2DPCD3p	T2ISP	T3SPCD4	T3SPCD8	T3DN3	T3DPCD3n	T3DPCD3p	T3ISP	T4SPCD4	T4SPCD8	T4DN2	T4DN3	T4DPCD3n	T4DPCD3p	T4ISP	T5SPCD4	T5SPCD8	T5DN2	T5DN3	T5DPCD3n	T5DPCD3p	T5ISP	T6DN2	T6DN3	T6DPCD3n	T6ISP
chr1	10343	10665	Peak00000001	distal (non-TSS)	DDX11L1,WASH7P	5.13043	5.39456	5.2255	5.22298	5.14083	5.23089	4.56017	3.35936	4.66777	4.74086	4.56874	4.88017	4.83809	5.04117	5.2909	4.97912	4.9235	4.99604	5.17986	4.45828	4.61633	5.01749	4.53237	4.56445	4.94047	5.0134	5.03662	4.59673	4.67474	5.06536	4.98059	4.75979	4.49463	4.71311	4.82004	4.79161	5.10845
chr1	713744	714679	Peak00000004	distal (non-TSS)	RP11-206L10.2,RP11-206L10.9	6.97721	7.0977	6.78631	7.0166	7.19503	6.95711	7.10571	6.96938	6.57036	6.42651	7.39401	6.90265	7.04545	6.62754	7.04677	6.57557	7.17317	6.8209	6.84479	7.25862	7.46083	6.92067	6.97263	7.14129	7.54454	7.1535	6.95818	7.08849	7.2325	7.00147	7.45162	7.54864	7.11384	6.49456	6.57304	7.20784	6.67699
chr1	762666	763244	Peak00000005	distal (non-TSS)	RP11-206L10.10,FAM87B,LINC00115,LINC01128	4.80853	5.01306	5.4234	5.27034	5.24913	5.15367	5.49045	5.82511	4.89898	4.94927	5.74762	5.35884	5.32597	5.34423	5.69044	4.94811	5.35919	5.34453	5.1315	5.69533	5.87855	5.30198	5.01815	5.52536	5.61473	5.22368	5.45856	5.29419	5.07562	5.20956	5.37934	5.7141	5.46134	4.82709	4.71929	5.4818	5.19009
chr1	804954	805776	Peak00000006	distal (non-TSS)	FAM41C,TUBB8P11	5.63434	6.02211	5.94604	5.73363	6.49702	6.29802	6.05821	6.21002	5.34943	5.2203	6.197	5.88582	5.99903	6.18926	5.94108	5.92255	5.85508	5.80815	5.91703	6.21528	6.51208	6.10139	5.47356	5.6448	6.5587	5.82872	5.84441	5.91249	5.93633	5.56327	6.22089	5.95299	5.96161	5.34377	5.07741	5.41792	5.43987
chr1	839939	840312	Peak00000007	distal (non-TSS)	RP11-54O7.16,RP11-54O7.1,RP11-54O7.2	5.23823	5.27995	4.94553	5.01276	5.52734	5.23089	5.34043	4.26985	4.99885	4.82895	5.63662	5.16422	5.27466	5.23176	5.50596	4.74182	5.46003	5.23895	5.02857	5.81091	5.80675	5.38397	5.1662	5.52536	5.74757	5.66773	5.84441	5.48952	5.42207	5.33868	5.34085	5.51288	5.59861	4.93042	5.02493	5.5126	4.87591
chr1	840563	840796	Peak00000008	distal (non-TSS)	RP11-54O7.16,RP11-54O7.1,RP11-54O7.2	4.73152	4.96219	4.36016	4.82616	4.35348	4.88687	4.42483	4.88989	4.635	4.94927	4.62433	4.49794	4.63028	4.97026	4.61581	5.03877	4.99627	4.49351	4.97356	4.93659	5.0884	5.2589	4.46849	4.35245	4.40854	4.6823	4.90342	4.99721	4.9795	5.37894	4.25768	4.48195	5.46134	4.31085	4.43703	4.54386	4.70946
chr1	842059	842539	Peak00000009	distal (non-TSS)	RP11-54O7.16,RP11-54O7.1,RP11-54O7.2,RP11-54O7.3	5.47307	5.10869	5.07359	5.06885	5.14083	5.37231	5.05551	5.44136	5.4694	5.15803	4.82098	4.88017	5.16523	5.34423	4.97169	4.91625	4.76228	5.12358	5.27122	5.18485	5.0884	6.19123	5.47356	5.19442	4.81367	5.40336	5.09796	4.77488	6.10018	5.2971	4.68192	4.75979	5.40209	5.44503	5.3104	5.20447	5.12938
chr1	846523	847072	Peak00000010	distal (non-TSS)	RP11-54O7.16,RP11-54O7.1,RP11-54O7.2,RP11-54O7.3	6.37573	5.39456	5.32831	6.02518	4.06912	5.52956	4.92855	5.7091	5.86265	6.13991	5.26393	5.28458	5.99903	4.97026	5.14175	5.83171	4.88532	5.34453	5.8337	5.22893	5.0884	6.10139	6.17838	5.0812	4.30175	6.43264	5.21204	5.1839	5.88801	6.44206	5.26017	4.67529	6.26407	5.47708	5.85716	5.41792	5.9451
chr1	847778	848609	Peak00000011	distal (non-TSS)	RP11-54O7.16,RP11-54O7.1,RP11-54O7.2,RP11-54O7.3	6.58066	5.87792	5.62135	6.30891	5.34876	5.93485	5.40255	5.93195	6.24276	6.32415	5.74762	5.75912	5.92123	6.10067	5.61971	6.188	5.55357	5.29285	5.91703	5.56877	5.0884	6.71177	6.31692	5.483	5.77881	6.19859	5.54527	5.4434	6.24662	6.56314	5.65185	5.27474	6.62793	5.89441	5.93872	5.90491	6.102
chr1	855884	856703	Peak00000012	distal (non-TSS)	RP11-54O7.16,RP11-54O7.1,RP11-54O7.2,RP11-54O7.3,SAMD11,AL645608.1	6.542	5.62795	5.64734	6.12636	5.44114	5.99895	5.0147	5.93195	5.83809	6.02951	5.51545	5.52756	6.2348	5.86866	5.96938	6.08788	5.70278	5.69696	5.88981	5.53514	5.425	6.58633	6.09498	5.29811	5.1079	6.15146	5.50264	5.53406	6.5001	6.46001	5.55619	5.95299	6.51234	5.78606	5.9905	5.45026	5.85342
chr1	894119	894961	Peak00000013	TSS	NOC2L,KLHL17,PLEKHN1	6.33089	6.65285	6.61863	6.24323	6.4554	6.91432	6.41598	7.15292	5.78759	5.71714	6.53566	6.38701	6.33325	6.47295	6.22438	5.87789	6.74135	6.59811	6.51885	6.62351	6.75545	6.58633	5.9308	6.72127	7.08151	6.28831	6.67515	6.5797	5.71323	6.30953	6.35591	6.57305	6.53886	5.73497	5.91207	6.5747	6.09208
chr1	895872	896838	Peak00000014	TSS	NOC2L,KLHL17,PLEKHN1	6.44041	6.60862	6.59297	6.37163	6.17575	6.48651	6.52627	7.27658	5.69437	5.94485	6.85716	6.61915	6.78635	6.2992	6.47908	6.02139	6.61182	6.57786	6.7293	6.56051	6.65909	6.35516	5.7441	6.66791	6.72426	6.49021	6.34434	6.63963	5.93633	6.26924	6.49576	6.70675	6.42965	5.49282	5.78523	6.6825	6.12163
chr1	901671	902732	Peak00000015	TSS	NOC2L,KLHL17,PLEKHN1,C1orf170	6.44041	6.62352	6.68082	6.6822	7.06379	6.65267	6.45836	7.82712	5.88678	6.10926	6.49908	6.53084	6.49043	6.54129	6.7437	6.07483	6.64278	6.67634	6.20731	6.60803	6.61863	6.79906	6.24166	6.32017	6.37105	6.41291	6.47768	6.59996	6.32043	6.84744	6.59221	6.44741	6.74616	5.8109	5.9905	6.5747	6.44222
chr1	911299	912015	Peak00000016	distal (non-TSS)	PLEKHN1,C1orf170	6.23664	6.17317	5.81634	6.4703	6.57674	6.47173	5.74697	6.36854	5.74843	5.99627	6.35619	6.02374	6.34508	5.93906	5.94108	5.55434	5.81859	5.7721	6.11718	6.10818	6.3479	6.48434	6.27226	5.75435	6.05706	6.3929	5.84441	5.91249	6.11416	6.36787	6.11574	6.01418	6.29567	5.50837	5.64518	5.68359	5.76777
chr1	919368	919913	Peak00000017	distal (non-TSS)	PLEKHN1,C1orf170	5.74356	5.62795	5.67283	5.88721	6.06846	5.43753	5.09497	5.7091	5.21693	5.39041	5.65957	5.81123	5.59698	5.49623	5.69044	5.27574	5.24966	5.84326	5.77515	5.99206	5.7309	5.7606	5.20056	5.91917	5.80935	5.52326	5.45856	5.24026	5.19286	5.84137	5.58886	5.63724	5.37141	4.85383	5.17596	5.68359	5.30324
chr1	935021	936382	Peak00000018	TSS	RP11-54O7.17,HES4,RP11-54O7.10	7.71508	7.25812	7.16138	7.91158	7.03603	7.09751	6.92759	7.31553	7.24833	7.77782	7.47088	7.11895	8.07869	7.07266	6.98025	7.73207	7.2749	7.04311	7.73398	7.11352	7.14421	8.09169	7.52973	7.07481	6.91408	8.37196	6.98805	6.71577	7.49083	7.78659	7.33668	6.77783	8.1304	7.34775	7.65124	7.97943	7.81265
chr1	948391	950038	Peak00000019	TSS	RP11-54O7.10,RP11-54O7.11,ISG15,AGRN	7.64451	7.4529	7.93899	7.64567	7.03603	7.62634	7.58745	7.68592	7.11042	7.23917	7.50782	7.73024	7.59813	7.08787	7.22953	7.13533	7.14478	7.44959	7.18805	7.38132	7.83825	7.60661	7.24049	7.32396	7.45381	7.64679	7.07409	7.21136	7.57746	7.46487	7.74972	7.05986	7.49584	6.83899	7.16004	7.77134	7.17951
chr1	954493	955997	Peak00000020	TSS	RP11-54O7.11,ISG15,AGRN	7.5317	7.75751	7.76204	7.85499	8.0132	7.98639	7.93758	8.84456	6.94096	7.16785	8.23593	7.83746	7.89656	7.57097	7.86549	7.23079	7.83634	7.54581	7.60965	8.04331	8.11543	7.59857	6.81709	7.7034	8.06283	7.66338	7.53413	7.58864	7.00074	7.44717	7.81713	7.7983	7.68409	6.90224	6.93276	7.72834	7.20234
chr1	968028	968898	Peak00000021	distal (non-TSS)	AGRN	6.63674	7.15999	6.74039	6.6657	6.53745	6.78952	6.45836	7.0641	6.14725	6.21369	7.37412	6.72891	6.79493	6.2992	6.82194	6.47111	7.17317	6.7684	6.5362	6.60803	7.08635	7.00855	6.52108	7.27748	7.18689	7.00464	6.45632	6.83989	6.60174	7.0375	7.12898	7.2952	7.02346	6.08823	6.15775	6.94253	6.34609
chr1	975639	976440	Peak00000022	distal (non-TSS)	AGRN	6.10905	6.39909	6.6686	6.88076	7.06379	6.72895	6.60367	7.1092	6.0969	6.06197	6.66218	6.51556	6.88611	6.42547	6.7597	5.9799	6.66305	6.09565	6.42873	6.79724	7.08635	6.61875	6.06015	6.43167	6.5934	6.47128	6.22261	6.40619	6.27166	6.62793	6.54481	6.63191	6.76866	5.91735	6.06468	6.24474	6.2339
chr1	994385	995444	Peak00000023	distal (non-TSS)	AGRN,RP11-54O7.14,RP11-465B22.3,RP11-54O7.18	6.82521	7.10827	7.00565	6.83734	7.26834	7.10702	6.71234	7.95568	6.18624	6.41412	7.17389	6.98215	6.94893	7.01016	6.99381	6.54784	7.19411	6.80362	7.03888	7.19823	7.24015	6.74147	6.27226	7.14129	7.11751	6.73157	6.92766	6.87344	6.53137	6.9645	7.33668	7.24615	7.05118	6.22213	6.24495	7.07644	6.53943
chr1	999024	999920	Peak00000024	distal (non-TSS)	AGRN,RP11-54O7.14,RP11-465B22.3,RP11-54O7.18,RNF223	6.30792	6.60862	6.83078	6.41193	6.32257	6.72895	6.43025	6.8679	5.78759	5.9622	6.03449	6.26395	6.16953	6.42547	6.53612	5.95152	5.9756	6.35746	6.37174	6.42537	7.02604	6.31595	5.80924	6.59348	6.72426	6.24417	6.36747	6.35923	6.42431	6.36787	6.241	6.33336	6.31121	6.00545	5.79993	6.45797	6.11185
chr1	1004471	1005444	Peak00000025	distal (non-TSS)	RP11-465B22.3,RP11-54O7.18,RNF223	6.75954	6.81711	6.92603	6.48923	7.33808	6.91432	6.88707	7.1092	5.74843	6.09367	6.8281	6.86717	6.64136	6.96142	6.86689	5.9799	6.62222	6.35746	6.46547	6.91484	7.29222	6.79906	5.91128	6.72127	6.54102	6.74733	6.72938	6.65905	5.88801	6.38679	6.54481	6.81208	6.52567	5.83529	5.8711	6.74592	5.95613
chr1	1014799	1015858	Peak00000026	distal (non-TSS)	RNF223,C1orf159	6.35349	6.11044	6.30673	6.63213	6.12315	6.24664	5.92176	6.96938	6.14725	6.18465	5.70432	6.10853	6.20906	6.47295	6.45953	6.1136	5.95902	6.15212	6.20731	6.15202	6.32279	6.61875	6.25705	6.32017	6.24506	6.54552	6.03196	6.06821	6.36755	6.51252	5.92877	5.92133	6.4989	6.02662	5.81447	6.0753	6.1789
chr1	1051179	1052365	Peak00000027	distal (non-TSS)	C1orf159	7.74067	8.14275	7.80144	8.01202	8.34132	8.08082	8.1525	8.5993	7.61083	7.46995	8.57964	8.14292	8.21516	7.66495	8.05757	7.65692	8.57191	8.13191	7.65755	8.32709	8.43108	7.99716	7.74905	8.38285	8.5777	8.14296	8.12862	8.06357	8.06712	7.93347	8.56914	8.70571	8.37193	7.66405	7.75709	8.16579	7.61976
chr1	1057228	1058296	Peak00000028	distal (non-TSS)	C1orf159	6.46132	7.03256	6.84168	6.6657	6.22643	6.88135	6.41598	7.65594	5.8004	5.9622	6.74757	6.76798	6.49043	6.27252	6.79116	6.52905	6.66305	6.85485	6.44722	6.66898	6.84567	6.90766	5.9308	6.73861	7.057	6.63314	6.69346	6.51711	6.42431	6.57962	6.781	6.77783	6.72329	5.8109	6.21289	6.77052	6.304
chr1	1072131	1072988	Peak00000029	distal (non-TSS)	RP11-465B22.5	6.13553	5.85233	6.08326	5.73363	6.22643	5.82081	5.43252	5.93195	5.51758	5.3636	5.88905	5.95652	5.83871	5.58849	5.82156	5.81596	6.28431	6.20636	6.06981	5.81091	5.65049	6.29592	5.62794	6.09378	5.89702	5.94497	5.81048	6.20809	6.23393	6.18497	6.22089	6.15621	6.07608	5.47708	5.45104	6.13411	5.70307
chr1	1078197	1078633	Peak00000030	distal (non-TSS)	RP11-465B22.5	5.47307	5.59705	5.45359	5.36003	4.73995	4.78219	4.34886	5.7091	5.40222	5.30822	5.74762	5.6192	5.57644	5.39692	4.84279	5.41186	5.48405	5.84326	5.58238	5.13913	5.37479	5.73046	5.3594	5.56639	5.50554	5.52326	4.90342	5.12482	5.3253	5.5972	5.82473	5.63724	5.98137	5.02522	5.05146	5.811	5.39034
chr1	1079290	1080501	Peak00000031	distal (non-TSS)	RP11-465B22.5	6.77625	6.82997	6.57996	7.07994	6.53745	6.61293	6.148	6.81431	6.91829	6.76487	7.02004	6.6751	6.91787	6.54129	6.43972	6.94413	6.86875	6.95209	6.81678	6.69851	6.55567	7.48105	6.92582	6.99071	6.8003	6.97824	6.6378	6.45161	7.43186	7.19459	6.92319	7.01657	6.99518	7.04142	6.68547	6.95329	6.53943
chr1	1085364	1085899	Peak00000032	distal (non-TSS)	RP11-465B22.5	5.38426	5.46562	5.39248	5.36003	4.88971	4.98269	4.73374	5.44136	5.06852	4.87049	4.86504	4.88017	5.19351	5.49623	5.14175	5.25155	5.12957	5.18262	5.31452	5.18485	5.0884	5.42307	5.05691	5.39389	4.94047	5.36077	4.83053	4.85396	5.39855	5.75494	5.17393	4.91136	5.57228	4.95486	4.71929	5.12435	4.87591
chr1	1092817	1094076	Peak00000033	distal (non-TSS)	MIR200B,MIR200A	6.88797	7.23903	7.04385	6.71461	6.4554	6.61293	6.45836	7.0641	6.0969	6.35045	6.90431	6.98215	6.49043	6.68894	6.86689	6.49069	6.94499	7.01341	6.58701	6.92733	6.81027	6.90766	6.50835	6.8223	7.057	6.69951	6.45632	6.5797	6.58199	6.79215	6.95962	6.94136	6.75745	6.24024	6.08854	6.84184	6.29543
chr1	1107236	1107948	Peak00000034	distal (non-TSS)	MIR200B,MIR200A,MIR429,RP11-465B22.8,TTLL10-AS1,TTLL10	6.30792	6.06698	6.12007	5.99868	6.06846	5.86758	5.2751	5.93195	5.73512	5.81672	6.18158	6.08782	5.95288	5.6323	5.72444	6.06167	6.16034	5.91087	5.96987	5.39118	6.07373	5.7606	5.62794	5.88778	5.77881	6.05209	5.09796	6.26032	5.93633	6.26924	5.9035	5.55566	5.79231	5.8109	5.70924	6.41157	5.93397
chr1	1115371	1115646	Peak00000035	TSS	RP11-465B22.8,TTLL10-AS1,TTLL10	4.55819	4.2468	4.43693	3.8412	5.02194	4.20248	4.06576	4.88989	3.79689	4.11758	4.37969	4.57235	4.23736	4.40866	4.19635	4.32623	4.33713	4.24662	4.72236	4.0039	4.396	4.27958	4.46849	4.35245	4.30175	4.18679	5.26535	4.2473	4.30501	4.15733	4.53428	4.36827	4.34861	4.21338	4.16346	4.39203	3.66428
chr1	1118061	1118607	Peak00000036	distal (non-TSS)	TTLL10-AS1,TTLL10	5.70814	5.31931	5.15191	5.44381	5.88996	4.88687	4.88294	5.93195	4.81789	4.87049	4.90743	4.82523	4.9462	5.54317	5.08771	5.27574	4.80483	5.39419	5.08114	4.99057	5.15124	5.38397	5.20056	4.95615	5.15888	5.22368	5.41293	5.24026	5.13566	5.5972	4.8112	5.27474	5.33997	5.15456	4.71929	4.73494	4.79585
chr1	1136400	1137098	Peak00000037	distal (non-TSS)	TTLL10,TNFRSF18,TNFRSF4	5.59584	5.43058	5.92526	5.76578	6.41251	6.50113	5.81519	6.64019	5.15552	5.41667	5.38186	5.35884	5.61722	6.16035	6.33619	5.49518	5.5308	5.61734	5.4743	6.15202	6.21757	5.98017	5.3292	5.71882	5.6492	5.44457	6.36747	6.23445	5.46785	5.84137	5.30116	5.82169	5.59861	5.00223	5.12768	5.27971	5.32115
chr1	1144251	1144608	Peak00000038	distal (non-TSS)	TNFRSF18,TNFRSF4,SDF4	5.74356	5.2393	5.26072	5.27034	5.02194	5.33841	4.83541	5.28343	5.41935	5.15803	4.72719	4.98267	5.13628	5.23176	5.24315	5.32275	5.22072	5.12358	5.31452	4.93659	5.268	6.07799	5.62794	4.8882	4.81367	5.63307	5.54527	5.48952	5.88801	5.63028	5.08115	5.04512	5.64974	5.47708	5.12768	4.84549	5.48758
chr1	1148503	1149215	Peak00000039	TSS	TNFRSF18,TNFRSF4,SDF4	6.26081	6.27179	6.02612	5.73363	6.01151	6.01966	5.30818	6.51092	5.8004	5.67514	5.56527	6.16887	6.12884	5.86866	5.7576	5.96579	5.83696	5.94345	5.64979	5.53514	5.56489	6.25498	5.7441	5.91917	5.50554	6.07761	5.81048	5.73661	6.46812	6.38679	5.79742	5.67623	6.00084	5.88279	5.62867	5.8351	5.70307
chr1	1166639	1168170	Peak00000040	TSS	SDF4,B3GALT6,FAM132A	7.56075	8.21758	7.72739	7.6868	8.12235	7.87425	7.91771	8.39701	7.13025	7.25989	8.47186	8.13305	8.13685	7.58172	8.08303	7.40959	8.3515	7.86854	7.6258	8.03186	7.98745	7.63832	7.56058	8.20242	8.56479	7.99363	7.88184	7.65733	7.70512	7.82816	8.35932	8.71472	8.00432	7.14468	7.16556	7.93692	7.38095
chr1	1186021	1186769	Peak00000041	distal (non-TSS)	FAM132A,RP5-902P8.12,UBE2J2	6.21204	5.85233	6.13812	5.82786	6.12315	5.86758	6.48592	7.35345	5.97921	6.06197	5.76876	6.2267	6.10103	5.83204	6.27018	5.62929	5.27795	5.5326	5.8337	5.69533	6.42063	5.98017	5.47356	5.29811	5.71558	5.59748	6.36747	6.53829	6.12799	6.16307	5.65185	5.98393	6.40097	6.07815	6.06468	5.99275	6.07202
chr1	1208371	1210408	Peak00000042	distal (non-TSS)	UBE2J2,RP5-902P8.10,SCNN1D	7.5703	7.92776	7.89805	7.54184	7.58735	7.89629	7.56845	8.66088	6.85997	7.11572	8.03166	8.07757	7.77247	7.72434	7.82077	7.36825	7.80049	7.99494	7.60151	7.87402	7.77578	7.72943	7.12943	7.95985	8.29443	7.58713	7.32836	7.55816	7.28196	7.50819	7.88153	7.92805	7.73606	6.89661	7.05688	7.95834	7.13747
chr1	1227047	1227680	Peak00000043	distal (non-TSS)	SCNN1D,ACAP3	6.28456	6.21346	6.12007	6.05118	5.82486	6.41103	5.5459	6.29153	5.59414	5.71714	5.74762	6.10853	5.82158	5.71581	5.88263	5.59235	5.95902	5.69696	5.7449	5.56877	6.53404	6.19123	5.67562	6.29676	6.2004	5.99957	5.73993	5.84486	5.78589	6.18497	6.11574	6.01418	6.02004	5.52373	5.70924	6.01386	5.71626
chr1	1240662	1241606	Peak00000044	distal (non-TSS)	ACAP3,PUSL1,CPSF3L	7.29854	7.53337	7.60544	7.17579	6.61497	7.17193	6.43025	7.7153	6.96328	6.85876	7.51389	7.44902	7.15591	6.7857	6.99381	7.03964	7.41211	7.01341	6.93867	7.25862	7.26642	6.99633	6.96339	7.24161	7.66262	7.03055	6.47768	6.53829	7.42087	7.15145	7.64969	7.5385	7.42716	6.73534	6.58966	7.21678	6.82023
chr1	1243039	1244533	Peak00000045	TSS	ACAP3,PUSL1,CPSF3L,RP5-890O3.9	7.5703	8.12212	7.91866	7.90462	7.94052	8.1141	7.84594	8.45031	6.95773	7.26673	8.34181	8.03583	8.14354	7.75315	8.03817	7.20164	8.15281	7.70238	7.77795	8.23025	8.151	7.82203	7.08757	8.04533	8.4383	7.96047	7.76647	7.76794	7.38173	7.63082	8.0701	8.06832	7.9418	7.02087	7.00852	8.0658	7.4008
chr1	1259688	1260778	Peak00000046	TSS	CPSF3L,RP5-890O3.9,GLTPD1,TAS1R3,DVL1	7.26358	7.81009	7.45105	7.56851	7.64344	7.59295	7.57481	8.43276	6.71599	6.86781	7.78349	7.53407	7.53837	7.25873	7.66075	6.94413	7.67245	7.55611	7.40965	7.45191	7.97956	7.26424	6.91628	7.58456	7.77921	7.21122	7.33996	6.78802	7.25744	7.53357	7.82371	7.71081	7.37705	6.65063	6.73104	7.46936	6.96645
chr1	1284193	1285357	Peak00000047	TSS	DVL1,MXRA8	7.12757	7.80362	7.56674	7.39057	7.4887	7.25128	7.34082	8.5993	6.41611	6.75513	8.06915	7.88527	7.64138	7.13254	7.36058	6.81881	7.60128	7.61642	7.31315	7.6821	7.53823	7.37203	6.66543	7.55568	7.6545	7.34091	7.1287	7.27531	7.12132	6.97693	7.6122	7.68349	7.48912	6.60282	6.73104	7.25199	6.603
chr1	1306719	1307776	Peak00000048	distal (non-TSS)	MXRA8,AURKAIP1,RP5-890O3.3	6.93329	7.13952	7.11731	6.90898	6.57674	7.00885	6.85591	7.31553	6.52584	6.66432	6.76814	7.17793	6.70663	7.1178	6.99381	6.67282	6.79735	6.67634	6.71418	7.02346	7.21339	7.12538	6.52108	6.72127	7.03206	6.97824	6.39021	6.88993	6.92474	6.88754	7.10752	6.46914	6.90683	6.48703	6.66212	6.97457	6.63711
chr1	1309672	1311149	Peak00000049	TSS	AURKAIP1,RP5-890O3.3,CCNL2	7.63544	8.0746	7.99829	7.62888	7.62499	7.82912	8.06042	8.09616	6.87772	7.08506	7.90833	7.83746	7.68336	7.44707	7.75095	7.29842	7.89699	7.68372	7.46458	7.89946	8.23294	7.51562	7.06186	7.82127	8.25207	7.7821	7.50354	7.34846	7.33564	7.17318	8.21699	7.8967	7.56776	7.11109	7.17653	8.10472	7.38095
chr1	1334123	1335549	Peak00000050	TSS	CCNL2,RP4-758J18.2,MRPL20,RN7SL657P,RP4-758J18.13	7.55113	8.23209	8.13225	7.9526	8.2238	8.1141	8.04219	8.55133	7.39061	7.58919	8.54755	8.09291	8.26815	7.66495	7.89455	7.56852	8.49281	7.81811	7.86207	8.10472	8.48222	7.81511	7.8016	8.38285	8.54738	8.20655	7.85788	8.0121	7.9987	7.96486	8.6228	8.4918	7.9418	7.46239	7.55385	8.12851	7.69557
chr1	1342145	1343596	Peak00000051	TSS	CCNL2,RP4-758J18.2,MRPL20,RN7SL657P,RP4-758J18.13	7.28698	7.73729	7.49982	7.25469	7.40458	7.45848	7.39222	8.00405	6.44835	6.49865	7.57318	7.67688	7.35988	6.9941	7.26343	6.81108	7.22833	7.5966	6.98965	7.45191	7.68153	6.79906	6.79639	7.40183	7.53572	7.2883	7.01731	7.01536	6.75052	6.83381	7.42591	7.46548	7.01409	6.42536	6.34679	7.29481	6.90642
chr1	1360879	1361709	Peak00000052	TSS	ANKRD65,RP4-758J18.7,TMEM88B,RP4-758J18.10,VWA1	6.23664	6.02211	5.79346	6.05118	5.6844	5.8444	5.20617	5.82511	5.59414	6.06197	5.29446	5.83655	5.76887	5.71581	5.54498	5.87789	5.43555	5.69696	6.18532	5.31266	5.65049	6.23406	6.07768	5.82271	5.95247	6.35199	5.41293	5.73661	5.85482	6.3487	5.68226	5.85572	6.83411	5.68184	6.26592	5.76148	6.02055
chr1	1361789	1362666	Peak00000053	TSS	ANKRD65,RP4-758J18.7,TMEM88B,RP4-758J18.10,VWA1	6.542	6.02211	5.83884	6.10175	5.75647	6.01966	5.24111	6.70064	5.88678	6.01299	5.20053	5.81123	5.83871	5.97294	5.78996	5.7839	5.03102	5.29285	5.51133	5.81091	5.91308	6.39329	6.54619	5.97988	5.97938	6.79358	5.6266	5.77367	6.53137	6.79215	5.87775	5.88892	7.24751	6.18517	6.47795	5.88204	6.12163
chr1	1370774	1371327	Peak00000054	TSS	TMEM88B,RP4-758J18.10,VWA1	5.51529	6.13167	5.86096	5.91595	5.75647	5.99895	5.2751	6.44153	5.09086	5.2796	6.30038	5.73228	5.99903	5.86866	5.72444	5.29947	5.9756	6.03678	6.29195	5.4287	6.01171	5.95459	5.57847	6.24873	5.97938	6.19859	5.6266	6.00803	5.75005	6.20652	6.09371	5.88892	6.09427	5.25275	5.37258	5.78647	5.35621
chr1	1376219	1376808	Peak00000055	distal (non-TSS)	RP4-758J18.10,VWA1,ATAD3C	5.96846	5.97571	5.7465	5.66691	6.17575	5.64299	5.37187	5.93195	5.25624	5.2203	5.74762	5.64839	5.61722	5.75568	5.91217	5.39016	5.87297	5.69696	5.88981	6.0629	6.13307	5.53373	5.38891	6.12084	5.77881	5.59748	5.81048	5.94508	5.53362	5.9226	5.92877	6.04378	5.94157	5.2144	5.3104	5.71006	5.43987
chr1	1406314	1407362	Peak00000056	TSS	ATAD3C,ATAD3B	6.39763	6.48341	6.75201	6.6657	6.68846	6.75349	6.44437	6.70064	5.94528	6.01299	6.67314	6.60481	6.54256	5.54317	5.61971	5.62929	6.2168	5.87749	5.61651	6.68382	6.81027	6.8679	6.28731	6.68592	6.98083	6.47128	6.43463	6.55915	6.52102	6.56314	6.76734	6.84552	6.74616	6.02662	6.15775	6.45797	6.32099
chr1	1439961	1440765	Peak00000057	distal (non-TSS)	ATAD3B,ATAD3A	6.39763	6.17317	6.3989	5.85786	6.27533	6.26398	5.85883	5.44136	6.10712	5.9622	5.99955	5.81123	5.99903	6.35108	6.47908	6.12628	6.2442	6.06653	6.44722	6.21528	5.94676	6.41198	5.95005	5.88778	5.95247	6.3929	5.66546	5.87909	6.04284	6.40546	6.13742	6.01418	6.24799	5.66823	5.78523	6.09518	5.97795
chr1	1446523	1447713	Peak00000058	TSS	ATAD3A	7.01982	7.27697	7.19568	7.07994	7.46813	7.01898	7.00532	7.15292	6.71599	6.80318	7.54384	7.06788	7.15591	6.85861	7.1948	6.81881	7.35137	6.93634	7.07471	7.31656	7.379	7.47228	6.91628	7.17974	7.6132	7.14167	6.92766	6.96961	7.17472	6.65924	7.49349	7.5687	7.33266	6.86809	6.63838	7.29481	6.88394
chr1	1475716	1476103	Peak00000059	TSS	ATAD3A,TMEM240,SSU72	5.42943	5.59705	5.29497	5.63226	5.24913	5.72211	5.20617	6.21002	4.84558	5.41667	5.32427	5.3944	5.73254	5.39692	5.3813	5.0675	5.70278	5.34453	5.61651	5.53514	5.84313	5.53373	5.1662	5.6448	5.34403	5.36077	5.41293	5.77367	5.16459	5.20956	5.62073	5.59708	5.74646	4.95486	4.99779	5.41792	5.10845
chr1	1509437	1510886	Peak00000060	TSS	SSU72,AL645728.2,AL645728.1,AL645728.3	7.40924	7.81653	8.03178	7.60332	7.7831	8.03686	7.73107	8.16157	6.51068	6.83124	8.02743	7.89698	7.56358	7.48194	8.03817	7.02638	7.86265	7.84355	7.66537	8.09375	8.17883	7.78712	7.15396	7.86896	8.28395	7.89877	7.281	7.68579	7.05163	7.17318	7.6122	7.68349	7.50253	6.8331	7.05093	7.83062	7.22035
chr1	1532796	1533432	Peak00000061	distal (non-TSS)	C1orf233	5.90791	5.95191	4.98978	5.36003	5.44114	5.5875	5.30818	5.7091	5.40222	5.39041	5.1337	5.12134	5.35087	5.17148	5.42421	5.4332	5.5308	5.57565	5.43618	5.53514	5.51991	5.84716	5.47356	5.13913	5.42732	5.73447	4.83053	5.12482	5.16459	5.56327	4.98059	5.37538	5.48997	5.37842	5.28897	5.3507	5.32115
chr1	1549987	1552050	Peak00000062	TSS	RP11-345P4.9,MIB2	8.17517	8.76165	8.81486	8.22783	8.7929	8.90437	8.78506	9.37195	7.5788	7.69927	8.89451	8.85367	8.42461	8.24024	8.64086	7.69081	8.73723	8.52639	8.25308	8.77434	9.25445	8.23318	7.75972	8.56261	9.10632	8.31017	8.40123	8.38576	7.92298	8.17264	8.94208	8.79335	8.45341	7.64745	7.63546	8.58571	7.91265
chr1	1564095	1566483	Peak00000063	distal (non-TSS)	MIB2,MMP23B,CDK11B	8.55719	9.37183	9.25407	8.69849	8.94167	9.24179	8.96499	9.5933	8.08848	8.128	9.38993	9.16782	8.62664	8.55534	8.80654	8.23779	9.12858	9.11827	8.51771	9.04577	9.67631	8.7717	8.31292	9.19991	9.75913	8.72751	8.67212	8.76436	8.45073	8.71666	9.49389	9.31547	9.0936	7.73803	8.15834	8.87153	8.22856
chr1	1590228	1590860	Peak00000064	distal (non-TSS)	CDK11B,RP11-345P4.10,SLC35E2B	5.18551	5.46562	5.64734	5.17373	5.95209	5.23089	5.85883	5.58203	5.27544	5.56392	6.16599	6.20769	5.53435	5.67471	5.65554	5.17603	5.89062	5.65775	5.31452	5.89152	5.56489	4.71301	5.3292	5.71882	5.71558	5.70152	6.00243	6.09734	5.98299	6.04809	6.31865	6.65099	6.03898	5.34377	5.50691	6.17198	5.71626
chr1	1596482	1597283	Peak00000065	distal (non-TSS)	CDK11B,RP11-345P4.10,SLC35E2B,RP11-345P4.7,RP11-345P4.6	5.67175	5.87792	5.90417	5.44381	5.44114	5.95655	5.7701	6.03102	5.02253	5.3636	5.51545	5.90979	5.61722	5.7944	5.19349	5.34562	5.22072	6.00637	5.58238	6.13027	5.60838	5.38397	4.70243	5.75435	5.6492	5.27106	5.50264	5.80973	4.75921	5.56327	5.58886	5.46865	5.27465	4.6188	4.6464	5.45026	5.19009
chr1	1609055	1610608	Peak00000066	TSS	SLC35E2B,RP11-345P4.7,RP11-345P4.6	7.26358	7.10827	7.02488	6.6822	6.57674	6.99865	6.51295	6.75862	6.34933	6.46304	7.01146	7.02566	6.68828	6.85861	6.35752	6.64696	6.9284	6.85485	6.80257	6.88954	6.69842	7.34343	6.6307	6.68592	7.39648	6.74733	6.32083	6.47379	6.89316	6.9393	7.01833	6.65099	6.75745	6.48703	6.52197	6.8762	6.63036
chr1	1623780	1624805	Peak00000067	distal (non-TSS)	SLC35E2B,MMP23A,CDK11A,RP1-283E3.8	5.81172	6.39909	6.35357	6.15053	6.4554	6.31474	6.83474	6.75862	6.19582	6.24214	7.27035	6.76798	6.49043	6.42547	6.93879	6.1513	7.36373	6.55731	6.25027	6.35258	6.51208	5.87482	5.9308	6.53496	6.75517	5.97254	6.51945	6.12587	5.85482	5.9226	6.63807	6.65099	6.35681	5.72188	5.59502	6.64303	5.70307
chr1	1625377	1626366	Peak00000068	distal (non-TSS)	SLC35E2B,MMP23A,CDK11A,RP1-283E3.8	6.23664	6.27179	6.61863	5.70069	5.14083	6.36371	6.03953	5.7091	4.84558	5.2503	5.78956	6.18842	5.49086	5.86866	5.65554	5.4332	5.46003	6.09565	5.80474	6.17343	6.57697	5.95459	4.93656	6.03801	5.97938	5.56089	4.97192	6.15383	5.04444	5.99927	5.76954	6.04378	5.54542	4.90546	4.99779	5.90491	5.43987
chr1	1655524	1656185	Peak00000069	distal (non-TSS)	CDK11A,RP1-283E3.8,RP1-283E3.4,SLC35E2	6.26081	6.77779	6.42832	6.17429	7.31521	6.5156	6.71234	6.8679	6.05526	5.75786	6.90431	6.56089	6.30928	6.16035	6.59095	5.9799	7.20102	6.44981	6.27127	6.78355	7.04136	6.46659	6.28731	6.93175	6.99381	6.79358	6.47768	6.45161	6.86901	6.5296	7.38199	7.36576	6.74616	6.18517	5.93872	6.8762	6.26939
chr1	1657672	1658067	Peak00000070	distal (non-TSS)	CDK11A,RP1-283E3.8,RP1-283E3.4,SLC35E2	5.23823	4.52034	5.54016	4.51405	5.14083	5.11315	4.88294	4.88989	4.36867	4.87049	4.72719	5.07688	4.58325	5.28925	5.14175	4.66337	4.26698	5.18262	4.79069	5.09163	5.15124	4.27958	4.39989	4.8882	4.5906	4.51452	4.66839	4.92782	3.98467	4.47435	5.2178	4.48195	4.78541	4.43865	4.38895	4.54386	4.3528
chr1	1677099	1678072	Peak00000071	distal (non-TSS)	RP1-283E3.8,RP1-283E3.4,SLC35E2,NADK	5.59584	6.04473	5.86096	5.52247	6.22643	5.95655	4.67906	3.35936	4.32341	4.53893	4.82098	4.11555	4.67523	4.81383	5.14175	4.53317	5.12957	4.85287	4.4853	6.03969	6.37256	5.7606	5.50059	6.19898	6.52312	6.24417	5.66546	5.73661	5.69443	5.72485	6.52865	6.5324	6.14743	5.15456	5.17596	5.5126	5.20968
chr1	1680001	1680912	Peak00000072	distal (non-TSS)	SLC35E2,NADK	6.13553	6.08888	6.47132	6.10175	5.44114	6.09954	5.83719	5.82511	5.43625	5.60954	5.65957	6.40374	5.714	6.06983	5.88263	5.64738	5.5308	5.48809	6.0937	6.10818	6.44406	5.92852	5.09445	5.85563	5.95247	5.22368	6.00243	5.73661	5.19286	5.49265	6.17978	5.82169	5.09456	5.2144	4.82004	6.05512	5.51844
chr1	1709342	1710910	Peak00000073	distal (non-TSS)	NADK,GNB1	7.36598	7.43625	7.34822	7.35012	7.06379	7.50232	6.94742	8.1183	7.04399	6.76487	7.54976	7.51137	7.63188	7.24524	7.18304	6.91562	7.02518	7.18297	7.24151	7.43458	7.19982	8.00325	6.80678	7.26563	7.28502	7.21122	6.81539	7.25007	7.57251	7.27716	7.27075	6.89425	7.11384	7.09153	6.60609	7.36077	6.9611
chr1	1711682	1712206	Peak00000074	distal (non-TSS)	NADK,GNB1	6.26081	5.74483	5.77019	5.85786	5.6082	5.86758	5.49045	5.7091	6.01232	6.01299	5.94542	5.88582	5.99903	5.71581	5.69044	5.9799	5.89062	5.80815	5.96987	5.83831	5.7309	6.16931	5.87138	5.75435	5.89702	6.12728	4.75251	5.39558	6.69655	5.78437	6.02544	5.82169	5.94157	6.13755	5.97774	6.11479	6.08208
chr1	1729435	1729766	Peak00000075	distal (non-TSS)	GNB1	4.64851	4.43815	4.94553	4.68177	4.56568	5.02779	4.78576	4.88989	4.4117	4.48134	4.44707	4.76743	4.30537	4.81383	4.84279	4.20049	4.67176	4.92669	4.28618	4.75727	4.61633	4.56229	4.24403	4.06837	4.87885	4.51452	4.23263	4.49436	5.19286	4.77715	3.81393	4.58331	4.62104	4.58533	4.09494	4.30528	4.26107
chr1	1747621	1747874	Peak00000076	distal (non-TSS)	GNB1	4.3472	4.13085	4.50774	3.8412	4.56568	4.53588	4.26548	5.10269	4.17031	4.53893	4.13737	4.4172	4.63028	4.40866	4.43037	4.43557	4.26698	4.37876	4.57072	4.69032	4.61633	4.47741	4.15304	4.2235	4.17901	4.03798	4.47596	4.49436	5.01242	4.01362	4.25768	4.48195	4.1722	4.31085	4.16346	4.30528	4.51163
chr1	1774296	1774555	Peak00000077	distal (non-TSS)	GNB1	4.88051	4.43815	4.80143	4.4179	4.56568	4.29878	4.42483	3.35936	4.49206	4.69395	4.56874	4.22932	4.30537	4.63139	4.43037	4.66337	4.46232	4.77384	4.97356	4.14557	3.88598	4.56229	4.5923	4.65518	4.5906	4.60191	4.57684	4.37953	5.01242	4.84094	4.87052	4.67529	4.78541	4.5507	4.43703	4.47103	4.6477
chr1	1787360	1787646	Peak00000078	distal (non-TSS)	GNB1	4.06455	4.43815	4.63545	4.18644	5.14083	4.66634	4.34886	4.62726	4.22473	4.5933	4.44707	4.32848	4.30537	4.52645	4.69698	4.43557	4.1044	4.68861	4.64933	4.45828	4.26177	4.56229	4.15304	4.56445	3.35936	3.84141	4.75251	4.59673	3.98467	4.15733	4.98059	4.2374	4.49463	4.03815	4.16346	4.09719	4.26107
chr1	1821590	1823633	Peak00000079	distal (non-TSS)	GNB1,RP1-140A9.1	7.512	7.92776	8.01752	7.78097	7.86396	8.08082	7.64301	8.37879	7.12037	7.05372	8.13742	8.03583	7.83171	7.41133	7.90886	7.29842	7.77301	7.748	7.72651	8.23025	8.39594	8.02138	7.30028	7.89223	8.42883	7.81217	7.84169	8.10626	7.51169	7.68464	8.38173	7.98133	8.02766	7.09644	7.18199	8.11904	7.35676
chr1	1830641	1830995	Peak00000080	distal (non-TSS)	GNB1,RP1-140A9.1	5.13043	5.15379	4.8995	5.22298	5.14083	4.93578	4.56017	5.28343	4.97468	5.2203	4.82098	5.03071	4.71832	5.04117	5.08771	5.00932	4.76228	5.06151	5.08114	5.04218	4.61633	5.63575	5.23398	4.95615	5.05468	5.36077	5.09796	4.99721	5.46785	5.33868	4.8112	4.75979	5.30774	5.2144	4.97002	4.94605	4.87591
chr1	1839677	1841247	Peak00000081	distal (non-TSS)	CALML6,TMEM52	7.57979	8.2369	8.10554	7.7657	8.34132	8.23573	8.105	8.8042	6.99611	7.21107	8.2505	8.07242	7.73749	7.81818	7.90886	7.43983	7.97943	8.05421	7.70389	7.8868	8.25925	7.75857	6.87743	7.95985	8.15194	7.82697	7.60306	7.97418	7.37605	7.32645	8.05901	8.18319	7.82939	7.43167	7.29701	7.88755	7.4008
chr1	1850311	1852094	Peak00000082	TSS	CALML6,TMEM52,C1orf222	8.06479	8.7815	8.39001	8.26085	8.49123	8.60683	8.44722	8.8042	7.59312	7.82482	8.74565	8.62317	8.33103	8.06008	8.23269	7.81889	8.78609	8.37782	8.25308	8.42659	8.95003	8.61753	7.55446	8.57702	8.95291	8.54288	7.85788	8.29028	7.64507	8.15098	8.75911	8.83938	8.31997	7.61367	7.68229	8.56145	7.90989
chr1	1891355	1891890	Peak00000083	distal (non-TSS)	C1orf222	5.74356	5.71656	5.64734	5.12242	5.52734	5.5875	5.34043	5.10269	4.84558	4.78579	5.43697	5.16422	5.35087	5.67471	5.88263	5.12298	5.12957	5.48809	5.1315	5.6648	5.211	5.63575	5.44596	5.39389	5.50554	5.44457	5.84441	5.57713	5.71323	5.75494	4.98059	5.04512	5.59861	4.74275	4.88243	4.6751	4.87591
chr1	1951121	1951314	Peak00000084	TSS	RP11-547D24.1,GABRD	4.2189	4.13085	4.18181	4.6014	4.35348	4.29878	4.67906	5.10269	4.11153	4.35415	4.37969	4.82523	4.67523	4.52645	5.03112	4.20049	4.51903	4.68861	4.72236	4.87994	5.15124	4.47741	4.15304	4.65518	3.8368	4.89241	4.83053	4.37953	4.53346	4.38122	4.53428	4.2374	4.55987	4.2636	4.48271	4.09719	4.26107
chr1	1976110	1976710	Peak00000085	distal (non-TSS)	RP11-547D24.3,PRKCZ	6.02643	5.97571	5.64734	5.79718	6.01151	5.64299	5.37187	6.91955	5.33133	5.33621	5.81006	5.64839	5.61722	5.49623	6.1527	5.4332	6.11642	5.91087	6.02075	6.08573	5.6913	5.84716	5.29825	6.00925	5.89702	5.59748	5.73993	6.09734	5.82079	5.63028	5.62073	5.78677	5.74646	5.27149	4.94156	5.65659	5.37339
chr1	1981271	1982261	Peak00000086	TSS	RP11-547D24.3,PRKCZ	6.44041	5.90303	5.98667	5.82786	6.82489	7.10702	6.80239	7.68592	5.23674	5.30822	5.51545	5.97929	5.76887	6.60647	6.89609	5.36809	5.94224	5.91087	5.64979	6.78355	7.22684	6.23406	5.44596	5.68232	5.83921	5.70152	6.61875	6.92234	5.80345	6.09524	5.58886	6.3801	5.8583	5.41216	5.35219	5.65659	4.99794
chr1	2058058	2059272	Peak00000087	distal (non-TSS)	PRKCZ	6.79276	6.45029	6.17352	6.22063	6.27533	6.24664	6.24857	5.93195	6.50304	6.55607	6.52357	6.60481	6.42521	6.21757	6.27018	6.49069	6.4459	6.25857	6.37174	5.99206	6.16181	6.77055	6.49551	5.94987	6.17751	6.43264	5.66546	6.40619	6.7854	6.74921	6.47902	6.15621	6.3864	6.33586	6.4325	6.58863	6.21581
chr1	2064229	2065628	Peak00000088	distal (non-TSS)	PRKCZ,RP5-892K4.1	7.22775	7.4937	7.04385	7.07994	7.40458	7.02904	7.03341	7.27658	6.72256	7.04577	8.02319	7.7817	7.30707	6.89371	7.08525	7.03964	7.55896	7.26075	7.23098	7.0692	7.15832	7.23337	6.84758	7.20481	7.62986	7.36143	6.92766	6.85677	7.03005	7.39271	7.56589	7.60799	7.52241	6.79116	6.79677	8.00538	7.16564
chr1	2068799	2069298	Peak00000089	distal (non-TSS)	PRKCZ,RP5-892K4.1	5.59584	5.59705	5.64734	5.22298	5.02194	5.8444	5.09497	5.10269	5.04575	5.2796	6.08528	5.81123	5.46856	5.23176	5.2909	5.03877	5.16071	5.18262	5.43618	5.27149	5.37479	5.42307	5.05691	5.3469	5.34403	5.31671	4.90342	4.77488	5.51206	5.16337	5.62073	5.10671	5.27465	5.83529	5.59502	5.99275	5.99942
chr1	2077421	2078509	Peak00000090	distal (non-TSS)	PRKCZ,RP5-892K4.1	6.65495	6.96431	6.81979	6.6657	6.32257	6.78952	6.40156	7.1092	6.05526	6.65386	7.66322	7.32424	7.15591	6.2992	6.45953	6.55715	7.17317	6.88801	7.06287	6.33377	6.48977	6.35516	6.45627	7.06113	7.15262	6.68321	6.03196	6.45161	6.46812	6.79215	7.13958	7.18237	7.05118	6.16632	6.61423	7.75919	7.08436
chr1	2084107	2085124	Peak00000091	distal (non-TSS)	PRKCZ,RP5-892K4.1	5.55618	7.36763	6.75201	6.48923	6.61497	6.6263	6.6889	6.91955	5.40222	6.37627	8.02743	7.51137	7.37135	6.18926	6.57291	6.02139	7.52638	7.10071	6.98965	6.01608	6.4671	4.71301	5.69884	7.19233	7.17556	6.15146	5.73993	6.20809	5.29991	5.97419	7.33668	7.25857	6.64021	4.71311	6.37595	8.04594	7.44735
chr1	2120811	2121493	Peak00000092	distal (non-TSS)	PRKCZ,RP11-181G12.2,C1orf86,AL590822.2	5.81172	6.59357	6.24172	6.37163	6.4554	6.5441	7.09687	6.57703	5.83809	5.92726	6.46153	6.68874	6.41404	6.10067	6.69459	5.96579	6.32329	6.33338	6.46547	6.69851	6.94688	6.31595	5.76616	6.14738	6.64391	6.33109	6.34434	6.20809	5.71323	6.14083	6.26082	6.15621	6.3864	5.85925	5.75535	6.13411	5.9451
chr1	2125937	2127243	Peak00000093	TSS	PRKCZ,C1orf86,AL590822.2	7.25174	7.88552	7.87186	7.43958	7.95535	7.97608	7.79783	8.5993	6.842	7.09278	8.02743	7.57113	7.68795	7.28532	7.68592	7.42479	7.84955	7.47154	7.3231	7.78126	7.71997	7.39079	7.15396	7.71215	8.21396	7.613	7.47228	7.6086	7.40979	7.56672	8.01378	7.78122	7.80797	6.98419	6.93276	7.91519	7.36487
chr1	2130546	2131050	Peak00000094	distal (non-TSS)	C1orf86,AL590822.2	6.13553	6.45029	6.2746	6.30891	6.12315	6.28111	6.21585	6.64019	5.86265	5.92726	6.24225	6.24545	5.92123	5.86866	6.1527	6.188	6.33605	6.30889	6.0937	6.57653	6.94688	6.02995	6.12895	6.34319	6.44914	6.35199	6.6378	6.33515	6.3084	6.30953	6.37417	6.59294	6.62793	5.96211	5.95185	6.20883	6.18822
chr1	2136630	2137802	Peak00000095	distal (non-TSS)	C1orf86,AL590822.1,RP11-181G12.5,RP11-181G12.4	6.79276	7.70987	7.59906	7.0675	7.21989	7.40558	7.47626	7.74408	6.18624	6.42651	7.7885	7.77536	7.41635	6.91094	7.15921	6.55715	7.46467	7.60654	7.23098	7.57557	7.61167	7.29445	6.41591	7.47569	7.7642	7.39167	6.6378	6.98502	6.47886	7.01358	7.67172	7.51802	7.07837	6.31043	6.46897	7.57029	6.86685
chr1	2143889	2144571	Peak00000096	distal (non-TSS)	C1orf86,AL590822.1,RP11-181G12.5,RP11-181G12.4	5.99775	6.23318	6.10179	5.44381	6.17575	6.15655	6.34236	5.7091	5.87477	5.75786	5.81006	5.90979	5.51278	6.06983	5.96938	5.73432	5.87297	6.35746	6.14027	6.25591	5.6913	6.10139	5.83027	5.91917	5.77881	5.85873	5.70321	5.65926	6.33236	6.22774	6.28037	6.26018	6.41538	5.66823	5.66149	5.8351	5.43987
chr1	2158474	2159962	Peak00000097	TSS	RP11-181G12.4,SKI	7.04753	8.01988	7.77905	7.33982	8.29546	7.72207	7.84594	8.58349	6.39971	6.67471	8.26134	7.77536	7.59325	7.24524	7.40172	6.87176	8.17046	7.56634	7.50879	8.00867	8.0186	7.31424	6.49551	7.78857	8.11104	7.11771	8.01052	7.64771	7.10765	7.11821	7.96114	8.24048	7.59305	6.84486	6.78961	7.71581	7.08927
chr1	2168640	2169242	Peak00000098	distal (non-TSS)	SKI	5.55618	5.46562	5.11338	5.44381	5.52734	5.43753	5.17022	5.44136	5.17634	5.18956	5.65957	5.55882	5.27466	5.49623	5.61971	5.34562	5.55357	5.12358	5.35637	5.4287	5.32252	5.81892	5.55302	5.52536	5.20781	5.85873	4.90342	5.53406	5.55483	5.75494	5.4167	5.63724	5.72293	5.30815	5.35219	5.62902	5.30324
chr1	2186694	2188136	Peak00000099	distal (non-TSS)	SKI	6.37573	6.56296	6.9664	6.10175	6.792	7.43605	6.88707	6.21002	5.65234	5.63177	6.34244	6.72891	6.30928	6.91094	7.11033	6.0077	6.48069	6.44981	6.33241	7.25862	7.92304	6.63468	6.06015	6.55474	6.50499	6.52733	6.7986	7.22438	5.82079	6.14083	6.37417	6.49055	5.72293	5.77347	5.95185	6.61609	6.43446
chr1	2207377	2208154	Peak00000100	distal (non-TSS)	SKI	5.84455	5.53299	5.64734	5.85786	5.24913	5.46894	5.05551	5.93195	5.38487	5.41667	5.56527	5.35884	5.55556	5.86866	5.61971	5.62929	5.76193	5.65775	5.61651	5.46516	5.32252	5.56862	5.62794	5.19442	5.15888	5.73447	4.90342	5.1839	5.63639	5.81317	5.37934	5.88892	6.00084	5.36121	5.39265	5.71006	5.85342
chr1	2210482	2211535	Peak00000101	distal (non-TSS)	SKI	6.23664	5.87792	6.00654	5.59667	5.6844	6.06018	5.05551	5.93195	5.51758	5.58693	5.35339	5.28458	5.42277	6.03829	5.96938	5.62929	5.68246	5.94345	5.68225	5.4287	5.15124	6.23406	5.76616	5.483	4.94047	5.52326	5.21204	6.09734	5.67537	5.97419	5.55619	5.78677	6.37168	5.74792	5.45104	5.76148	5.45597
chr1	2221572	2222689	Peak00000102	distal (non-TSS)	SKI	6.70821	6.46695	6.38395	6.15053	6.22643	6.50113	6.31179	6.44153	6.21479	6.04583	6.28607	6.37008	5.95288	6.44941	6.31454	6.2471	6.36122	6.23271	6.22896	6.46039	6.48977	6.46659	6.30219	6.4739	6.15425	6.30986	6.24782	6.28571	6.94797	6.36787	6.20049	5.95299	6.68828	6.34424	6.22366	5.85877	6.1789
chr1	2231734	2233290	Peak00000103	distal (non-TSS)	SKI	7.38778	7.5097	7.54034	7.55079	7.7831	8.08082	7.90263	8.58349	7.28414	6.81259	7.65227	7.42491	7.23349	7.42334	7.76676	7.20164	7.69216	7.15607	7.06287	7.82839	8.45403	7.82203	7.34353	7.6035	7.74903	7.34091	7.62217	7.91134	8.02429	7.4111	7.58923	7.74645	7.34016	7.57907	7.10939	7.59787	6.97179
chr1	2246322	2246963	Peak00000104	distal (non-TSS)	SKI,MORN1	5.93852	6.59357	6.5402	6.12636	6.12315	6.4568	6.05821	6.75862	5.54875	5.46763	6.55952	6.24545	6.14253	6.40111	6.57291	5.64738	6.2168	6.12417	6.16298	6.15202	6.79223	5.73046	5.38891	6.45295	6.75517	6.02608	5.81048	6.33515	5.83791	5.89606	6.52865	6.63191	6.27996	5.56877	5.39265	6.56062	5.3388
chr1	2312901	2313897	Peak00000105	distal (non-TSS)	MORN1,RP4-740C4.9,RP4-740C4.8,AL513477.1,RER1	6.33089	6.59357	6.65628	6.33013	6.17575	6.59943	6.47221	6.64019	5.53326	6.22799	6.15022	6.24545	6.58291	6.56335	6.43972	6.03495	6.17467	6.28396	6.0937	6.33377	6.639	6.61875	5.80924	6.53496	6.43002	6.3929	5.94141	6.71577	6.39053	6.5296	6.75354	6.4029	6.4989	5.74792	5.6776	6.20883	5.7928
chr1	2322430	2323955	Peak00000106	TSS	MORN1,AL513477.1,RER1	7.52188	8.26539	8.04121	7.84049	8.17397	8.09041	8.06944	8.70539	7.36577	7.38457	8.65549	8.35713	8.2024	7.68502	8.06397	7.58213	8.36075	8.1925	7.72651	7.97916	8.51533	7.82203	7.71658	8.24518	8.48476	7.99363	7.75786	7.7137	7.70059	7.57489	8.52553	8.47599	7.93194	7.31444	7.43118	8.21996	7.69235
chr1	2343280	2345307	Peak00000107	TSS	RER1,PEX10	7.86221	8.57327	8.34507	8.28245	8.35256	8.41806	8.41926	9.11034	7.24379	7.6479	8.56514	8.58029	8.33979	8.19203	8.26084	7.48885	8.23896	8.08295	7.95436	8.35032	8.72798	8.15325	7.47896	8.20242	8.55611	8.00668	7.8739	8.16128	7.54748	7.80058	8.30406	8.35442	8.1304	7.31023	7.52843	8.3101	7.6631
chr1	2399510	2399852	Peak00000108	distal (non-TSS)	PLCH2	5.13043	5.49974	5.59484	5.06885	4.73995	4.93578	4.49492	5.44136	4.73036	5.09241	5.40971	4.98267	4.79961	4.72651	5.19349	4.62181	5.61958	5.5326	5.02857	5.09163	4.87703	4.96277	4.93656	5.3469	5.15888	5.1231	4.66839	4.59673	5.19286	5.52843	5.17393	5.32606	5.27465	4.90546	4.82004	4.94605	4.73904
chr1	2425175	2425937	Peak00000109	distal (non-TSS)	PLCH2,RP3-395M20.2,RP3-395M20.3	6.58066	6.90481	6.75201	6.24323	6.06846	6.39543	5.5459	6.29153	5.73512	5.77777	6.66218	6.35294	6.05824	5.86866	6.37853	6.07483	6.92003	6.4938	6.39099	5.60157	6.3479	5.87482	6.07768	6.36584	6.66035	6.15146	5.26535	6.31065	6.01324	6.30953	6.94758	6.65099	6.62793	5.59796	6.00315	6.54641	5.74226
chr1	2431163	2431959	Peak00000110	distal (non-TSS)	PLCH2,RP3-395M20.2,RP3-395M20.3,PANK4	6.77625	7.37639	6.72868	6.73055	6.53745	6.2113	5.5459	6.70064	6.05526	6.24214	6.71615	6.75507	6.53228	6.21757	6.37853	6.27005	6.90314	6.61808	6.16298	5.09163	6.01171	6.31595	6.1621	6.5149	6.78542	6.43264	5.90984	6.03845	6.39053	6.49523	6.89837	6.33336	6.88643	6.00545	6.2968	6.95329	6.46526
chr1	2457272	2458662	Peak00000111	TSS	PANK4,HES5	7.28698	7.87938	7.78468	7.71889	7.56816	7.69086	7.48304	8.36034	6.97431	6.93826	8.23593	7.9028	7.64138	6.9941	7.33955	7.17788	8.03444	7.58658	7.57681	7.64496	7.9953	7.5577	7.04445	7.82933	8.12872	7.65511	7.39659	7.54786	7.48557	7.46487	8.30406	8.09618	7.6179	7.00002	6.93923	7.88195	7.33629
chr1	2466580	2467034	Peak00000112	distal (non-TSS)	PANK4,HES5	5.51529	5.68767	5.07359	5.52247	5.24913	5.55885	4.67906	3.35936	5.65234	5.6963	4.98779	5.16422	5.35087	5.17148	4.84279	5.27574	4.76228	5.44199	5.43618	4.99057	5.268	5.42307	5.3594	5.0812	5.34403	5.79803	4.90342	5.34589	5.42207	5.9226	5.37934	5.16531	6.09427	5.04777	5.48856	5.3507	5.39034
chr1	2474967	2475252	Peak00000113	distal (non-TSS)	RP3-395M20.12,RP3-395M20.8	5.96846	5.90303	5.77019	5.91595	5.44114	5.74747	5.98191	5.82511	5.56405	5.58693	5.92689	5.46269	5.98382	5.34423	5.82156	5.59235	5.90805	5.87749	5.51133	5.89152	6.16181	5.69963	5.23398	6.03801	5.97938	5.88809	5.21204	5.53406	5.85482	6.04809	6.02544	6.12895	6.02004	5.30815	5.37258	5.78647	5.35621
chr1	2477246	2478841	Peak00000114	distal (non-TSS)	RP3-395M20.12,RP3-395M20.8,TNFRSF14	8.08489	8.64728	8.40469	8.1826	8.51142	8.3989	8.34689	8.51843	7.59312	7.74886	8.80113	8.44342	8.22465	7.84518	8.05113	7.784	8.45876	8.31866	8.029	8.29393	8.5262	8.175	7.54832	8.25717	8.86787	8.12512	8.18743	8.09923	8.02066	7.99558	8.86149	8.50744	8.42207	7.4775	7.56222	8.65612	7.93457
chr1	2479965	2480540	Peak00000115	distal (non-TSS)	RP3-395M20.12,RP3-395M20.8,TNFRSF14	5.96846	6.72362	6.57996	6.35103	6.57674	6.78952	6.83474	7.35345	6.19582	6.19924	6.65114	6.74205	6.4582	6.13084	6.39922	6.32583	6.66305	6.71389	6.39099	6.78355	6.84567	6.44862	6.27226	6.63118	6.87248	6.74733	6.57987	6.65905	6.64043	6.32925	6.95962	6.91012	6.62793	6.31896	6.01568	6.89866	6.48041
chr1	2486093	2486904	Peak00000116	distal (non-TSS)	RP3-395M20.12,RP3-395M20.8,TNFRSF14	6.74264	6.92891	7.06258	6.6985	6.36826	6.80133	6.29625	7.01753	6.30591	6.54477	6.57131	6.84301	6.26007	6.27252	6.39922	6.55715	6.75084	6.75046	6.57027	6.38944	6.77396	6.63468	6.38833	6.17342	6.6766	6.93771	6.06086	6.38291	6.53137	6.71985	6.95962	6.92583	6.51234	6.1568	6.18007	6.77052	6.19748
chr1	2487022	2488607	Peak00000117	TSS	RP3-395M20.12,RP3-395M20.8,TNFRSF14,RP3-395M20.7	7.69776	7.57957	7.5536	7.37049	7.14397	7.53786	7.19123	7.23654	7.13516	6.80318	7.42654	7.38382	7.10864	6.94479	7.22953	7.16585	7.51536	7.41603	7.20967	7.32599	7.30494	7.45457	7.00899	7.47569	7.56201	7.18841	6.92766	6.96961	7.58732	7.25696	7.58923	7.34262	7.44811	7.16353	7.09789	7.61147	7.22926
chr1	2509477	2510270	Peak00000118	distal (non-TSS)	RP3-395M20.7,RP3-395M20.9,FAM213B	6.28456	6.13167	5.72239	5.79718	6.53745	6.01966	6.26465	6.57703	5.29435	5.71714	6.1018	5.86141	5.6952	5.97294	6.05095	5.7839	6.08635	5.97527	6.16298	6.38944	6.07373	6.05418	5.7441	6.12084	6.17751	5.88809	5.94141	5.61883	5.93633	5.75494	5.8515	5.46865	5.81467	5.55393	5.45104	5.94954	5.88853
chr1	2516549	2518920	Peak00000119	TSS	RP3-395M20.9,FAM213B,MMEL1	8.1938	8.6652	8.45138	8.34537	8.41822	8.73453	8.46784	8.92204	7.78309	7.90572	8.70393	8.46322	8.33396	7.78138	8.16279	7.8935	8.43852	8.17925	8.18401	8.42222	8.71854	8.3381	7.90127	8.45226	8.77	8.31542	8.08803	8.16801	8.4827	8.22022	8.6636	8.66911	8.4291	7.88679	7.74612	8.38311	8.06195
chr1	2573689	2575360	Peak00000120	distal (non-TSS)	MMEL1,RP13-436F16.1,TTC34	7.37692	7.9098	7.91354	7.5055	7.74944	7.80601	7.52309	8.18273	6.8238	6.93826	7.93566	7.6904	7.45998	7.36225	7.67758	7.14149	7.80502	7.52498	7.38138	7.59128	7.96363	7.12538	7.11283	7.75511	7.96783	7.68793	7.41863	7.81162	7.46967	7.71451	8.01952	8.15697	7.99013	7.01569	7.02685	7.43917	7.20234
chr1	2718192	2718665	Peak00000122	distal (non-TSS)	TTC34,RP11-740P5.2	5.33743	5.10869	5.54016	5.06885	5.44114	5.11315	4.56017	4.62726	4.49206	4.35415	4.72719	4.64154	4.79961	4.89474	5.42421	4.57848	5.19108	5.06151	4.91581	4.61881	4.79692	4.56229	4.80212	4.8882	5.15888	5.22368	5.26535	4.99721	5.3746	5.49265	5.12842	5.10671	5.09456	4.6188	4.6464	4.20835	4.67904
chr1	2738440	2738952	Peak00000123	distal (non-TSS)	RP11-740P5.2,RP11-740P5.3	5.77807	5.27995	5.51193	5.01276	5.95209	5.72211	4.62136	6.12341	5.38487	5.33621	5.46366	5.07688	5.51278	5.44753	5.2909	5.20172	5.59794	4.99604	5.68225	5.04218	4.95183	4.90535	5.3594	5.52536	5.20781	5.82872	5.09796	5.4434	5.65602	5.81317	5.37934	5.16531	6.18177	5.11297	4.82004	4.84549	4.6477
chr1	2756513	2757480	Peak00000124	distal (non-TSS)	NA	6.39763	5.59705	5.79346	5.94408	6.27533	6.19329	5.65024	5.44136	6.2335	5.92726	5.58948	5.46269	6.01407	5.7944	6.0243	6.31485	5.55357	5.5326	5.88981	5.94272	5.76936	6.41198	6.41591	5.56639	5.6492	6.69951	5.81048	6.03845	6.33236	6.38679	5.97796	5.59708	6.48532	6.22213	6.20204	5.71006	6.15056
chr1	2762373	2762771	Peak00000125	distal (non-TSS)	NA	4.80853	4.34782	4.63545	4.18644	5.14083	5.02779	4.06576	4.26985	4.8726	4.82895	4.3067	4.4172	4.5339	4.52645	4.69698	4.48563	4.8458	4.68861	4.57072	4.54185	4.51251	5.30198	4.5923	4.2235	4.30175	4.75694	4.83053	4.37953	5.3253	5.01318	4.25768	4.58331	4.83505	4.68261	4.88243	4.39203	4.3528
chr1	2804339	2804998	Peak00000126	distal (non-TSS)	NA	5.90791	4.79442	5.15191	5.36003	5.75647	5.23089	4.62136	5.44136	5.69437	5.4424	4.82098	4.82523	5.16523	5.10808	5.2909	5.45419	5.27795	4.99604	5.51133	4.36639	4.79692	5.84716	5.7441	4.8882	4.50392	5.48451	4.97192	4.85396	5.80345	6.0239	4.53428	5.04512	5.98137	5.23372	5.28897	4.89688	4.73904
chr1	2886066	2886787	Peak00000127	distal (non-TSS)	NA	5.81172	5.10869	5.11338	5.27034	5.44114	4.93578	4.42483	4.88989	6.0969	5.79738	4.7751	4.70636	5.39925	5.49623	5.03112	5.92255	5.06478	5.06151	5.61651	4.69032	4.396	6.2756	5.98774	4.73856	4.50392	5.59748	4.75251	4.85396	6.73276	6.65924	4.98059	4.75979	6.18177	6.22213	5.96486	4.89688	5.54858
chr1	2929299	2929884	Peak00000128	distal (non-TSS)	ACTRT2	5.51529	5.53299	5.7465	5.48374	5.6082	5.52956	4.73374	4.88989	4.5298	4.74086	5.20053	5.32225	4.67523	5.71581	5.3813	4.77898	5.33268	5.18262	5.27122	4.75727	4.71048	5.06978	4.64884	5.3469	5.50554	5.27106	5.15633	5.1839	5.01242	5.37894	5.26017	5.22123	5.05511	4.6188	4.85167	5.08222	4.97455
chr1	2949076	2950303	Peak00000129	distal (non-TSS)	ACTRT2	6.63674	6.86789	6.47132	6.92289	6.49702	6.72895	5.5459	5.10269	5.81308	6.29735	6.8281	6.35294	6.20906	5.86866	5.85244	5.83171	6.51464	5.87749	5.96987	5.89152	5.91308	5.79008	6.3315	6.73861	6.43002	6.73157	6.19693	6.49562	6.10018	6.88754	7.10752	6.86195	7.15697	5.90593	6.70844	7.18069	6.73478
chr1	3010525	3010928	Peak00000130	distal (non-TSS)	PRDM16	4.94818	4.52034	4.50774	4.4179	5.24913	4.78219	3.7699	4.26985	4.66777	4.69395	4.03514	4.4172	4.5339	4.52645	4.77233	4.43557	4.62338	4.49351	4.79069	4.45828	4.396	4.90535	4.46849	4.4645	4.17901	4.95449	3.86863	4.49436	5.46785	4.70937	4.35985	4.48195	4.88257	4.90546	4.01868	4.54386	4.3528
chr1	3138330	3139381	Peak00000131	distal (non-TSS)	PRDM16	6.23664	5.27995	5.2255	5.63226	5.44114	4.93578	4.49492	4.62726	5.92218	5.97934	4.37969	5.32225	5.22115	5.67471	5.42421	5.73432	5.22072	5.23895	5.35637	4.82031	4.79692	6.23406	5.87138	5.6448	5.1079	5.88809	4.47596	5.12482	6.23393	6.04809	4.6108	5.59708	5.69898	6.45653	5.78523	5.08222	5.3388
chr1	3236462	3236891	Peak00000132	distal (non-TSS)	PRDM16,RP11-22L13.1	5.28881	5.19729	4.8995	4.89181	4.56568	4.98269	4.56017	5.44136	4.92477	5.2503	5.02598	4.93256	4.91129	4.72651	4.97169	4.88348	5.55357	5.18262	5.08114	4.93659	4.87703	5.53373	5.26653	5.3469	5.34403	5.22368	5.36562	5.34589	5.53362	5.52843	5.37934	5.22123	5.24068	4.95486	4.97002	5.45026	5.17019
chr1	3341273	3341620	Peak00000133	distal (non-TSS)	PRDM16	5.28881	5.19729	5.11338	5.06885	5.02194	5.46894	4.42483	4.26985	4.36867	4.48134	5.06297	4.93256	4.91129	5.17148	5.08771	4.84972	5.03102	5.18262	5.02857	4.75727	5.0884	4.90535	4.70243	4.65518	5.1079	5.56089	4.90342	5.24026	4.79908	5.37894	4.98059	5.42286	5.24068	4.71311	4.68348	4.54386	4.51163
chr1	3369476	3370317	Peak00000134	distal (non-TSS)	ARHGEF16	6.30792	6.04473	6.38395	5.94408	6.12315	6.08	5.5459	6.29153	5.60894	5.85458	5.99955	6.08782	5.80424	5.93906	6.27018	5.59235	5.83696	6.09565	6.25027	6.15202	5.94676	6.44862	5.76616	6.36584	5.86842	5.79803	6.08917	6.28571	5.92041	6.36787	5.95359	6.04378	6.44378	5.52373	5.91207	6.09518	5.64895
chr1	3407583	3408624	Peak00000135	distal (non-TSS)	ARHGEF16,RP11-168F9.2,MEGF6	6.52226	6.85536	6.63129	6.63213	6.41251	6.5858	6.24857	6.36854	5.81308	6.16989	6.38327	6.00169	6.24749	6.66877	6.77552	6.21194	6.75084	6.59811	6.37174	6.37113	6.55567	6.68144	6.19447	6.63118	6.8003	6.37259	6.1169	6.61993	6.04284	6.56314	6.69698	6.70675	6.75745	5.68184	5.77038	6.15318	5.84151
chr1	3432500	3433185	Peak00000136	distal (non-TSS)	MEGF6	5.96846	5.53299	5.3608	5.5601	5.52734	5.72211	4.67906	5.93195	5.60894	5.3636	5.26393	4.88017	5.24819	5.67471	5.3813	5.34562	5.43555	5.44199	5.61651	5.22893	5.02209	6.02995	5.78787	5.19442	4.81367	5.27106	5.50264	5.34589	5.98299	6.0239	5.08115	4.91136	5.81467	5.53892	5.26718	5.16507	5.12938
chr1	3447530	3448552	Peak00000137	distal (non-TSS)	MEGF6	6.58066	6.69574	6.42832	6.71461	7.31521	6.89243	6.86637	7.56202	6.00137	6.07791	6.79844	6.46873	6.44729	6.72844	6.98025	6.20003	6.80648	6.69524	6.69889	7.16705	7.05652	6.51916	6.21038	6.61246	6.98083	6.47128	6.84838	6.85677	6.5106	6.83381	6.71134	6.8289	6.79081	5.87107	6.08854	6.09518	6.2606
chr1	3454831	3455304	Peak00000138	distal (non-TSS)	MEGF6	5.55618	5.06183	4.69372	4.6014	5.02194	4.38499	4.06576	4.88989	5.15552	4.94927	4.67703	4.49794	4.75973	5.10808	4.97169	5.00932	4.88532	4.85287	5.27122	4.75727	4.396	5.49788	5.38891	4.4645	4.5906	5.27106	5.31648	4.49436	5.82079	5.45584	4.92687	5.04512	5.43205	5.25275	4.94156	4.79161	4.73904
chr1	3481850	3482234	Peak00000139	distal (non-TSS)	MEGF6,MIR551A	5.28881	5.35749	5.2255	5.12242	5.24913	5.46894	4.34886	5.10269	5.02253	4.74086	4.86504	5.32225	5.04504	5.34423	5.50596	5.12298	5.33268	5.48809	5.1315	4.87994	4.95183	5.38397	4.93656	5.24734	5.20781	5.63307	5.54527	5.12482	4.94563	5.49265	5.08115	5.59708	5.48997	4.85383	4.78749	5.16507	4.79585
chr1	3513977	3514647	Peak00000140	distal (non-TSS)	MEGF6	6.13553	5.71656	5.67283	5.94408	5.88996	5.55885	4.49492	5.44136	5.40222	5.2203	5.88905	5.7049	5.55556	5.44753	5.99712	5.5152	5.78108	5.84326	5.71394	5.46516	5.37479	5.63575	5.50059	6.00925	5.92503	5.44457	5.6266	5.48952	6.3084	5.81317	5.87775	5.63724	6.02004	5.70867	5.62867	5.76148	5.84151
chr1	3527551	3528803	Peak00000141	TSS	MEGF6	6.90324	6.69574	6.6686	6.79255	6.61497	6.24664	5.98191	5.93195	6.50304	6.53338	7.15068	6.75507	6.93349	6.56335	6.64372	6.77974	7.0016	6.63777	6.75906	6.46039	6.37256	6.8679	6.72148	6.64967	6.88648	6.77833	6.6566	6.78802	6.83615	7.11821	7.20162	7.22098	7.18224	6.22213	6.56465	6.75827	6.42665
chr1	3535293	3536104	Peak00000142	distal (non-TSS)	MEGF6,RP11-46F15.2,TPRG1L	5.93852	6.13167	5.98667	6.22063	5.95209	6.08	5.5459	5.44136	5.57918	5.63177	5.92689	6.28221	5.55556	6.06983	6.29254	5.87789	5.85508	6.06653	6.33241	6.33377	6.27117	6.07799	5.85098	5.97988	5.92503	6.24417	6.1169	6.28571	5.92041	6.04809	5.87775	6.18294	6.18177	5.64056	5.50691	5.92741	5.75508
chr1	3540679	3542467	Peak00000143	TSS	RP11-46F15.2,TPRG1L,WRAP73	7.62632	8.15803	7.87713	8.08146	8.13543	8.21397	7.93264	8.37879	7.22548	7.46402	8.44993	8.19124	7.88861	7.6135	8.13263	7.52219	8.26218	8.08295	7.6338	8.19475	8.10095	7.77291	7.43966	8.16473	8.36071	7.91963	8.09488	7.76794	7.48557	7.7071	8.20698	8.55837	8.17705	7.38432	7.48944	8.06086	7.58552
chr1	3566021	3566945	Peak00000144	TSS	WRAP73,TP73,RP5-1092A11.5	6.56146	6.51578	6.71686	6.63213	6.6522	6.52992	6.3574	6.91955	6.06579	6.04583	6.83785	6.53084	6.36844	6.47295	6.79116	6.22376	6.80648	6.63777	6.31233	6.52792	6.9305	6.39329	6.28731	6.8223	6.9545	6.43264	6.51945	6.55915	6.18197	6.47773	7.01833	7.23362	6.72329	6.14721	5.88489	7.0059	6.28681
chr1	3593397	3594032	Peak00000145	distal (non-TSS)	TP73,RP5-1092A11.5	5.81172	5.2393	4.80143	5.12242	4.88971	4.98269	4.49492	4.88989	5.31298	5.2203	4.98779	5.20566	4.71832	5.10808	5.03112	5.25155	5.06478	4.92669	5.27122	4.61881	4.51251	5.53373	5.09445	5.13913	4.7444	5.06951	4.66839	4.99721	5.96762	5.49265	4.7485	5.32606	6.07608	5.47708	5.26718	5.20447	5.04338
chr1	3612110	3612590	Peak00000146	distal (non-TSS)	TP73	5.90791	5.06183	4.69372	5.5601	5.02194	5.07123	4.67906	4.26985	4.94999	5.2796	4.7751	4.70636	5.19351	5.04117	5.42421	5.1498	4.96046	5.18262	5.17986	4.82031	4.71048	5.06978	5.41775	4.4645	4.30175	5.63307	5.09796	5.1839	5.29991	5.01318	5.12842	4.75979	5.51799	5.04777	5.39265	4.79161	4.99794
chr1	3640941	3641354	Peak00000147	distal (non-TSS)	TP73	5.23823	4.73235	5.4234	4.75638	5.24913	5.15367	5.17022	4.88989	4.5298	5.09241	5.29446	5.07688	5.01301	5.44753	5.08771	4.81492	5.22072	5.29285	5.02857	5.04218	4.71048	5.38397	4.80212	5.6448	5.25488	5.70152	5.09796	5.29419	5.04444	5.41797	5.30116	5.16531	5.40209	4.6512	4.97002	5.38475	4.90138
chr1	3663454	3664242	Peak00000148	distal (non-TSS)	TP73-AS1,CCDC27	6.16151	6.27179	6.17352	6.39193	6.88849	6.33125	6.16527	6.36854	6.06579	6.09367	6.64001	5.83655	6.35681	6.03829	6.12796	6.02139	6.56945	6.12417	6.39099	6.62351	6.10372	6.51916	6.49551	6.32017	6.37105	6.69951	6.53988	6.35923	6.42431	6.59591	6.26082	6.4029	6.4989	6.02662	5.8711	6.05512	6.16952
chr1	3688677	3689054	Peak00000149	distal (non-TSS)	CCDC27,SMIM1,LRRC47	5.77807	5.53299	5.3608	5.79718	5.44114	5.79681	5.40255	5.82511	4.94999	5.15803	5.43697	5.16422	5.59698	5.75568	5.7576	4.81492	5.35919	5.39419	5.61651	5.91736	6.07373	5.69963	5.26653	5.43922	5.6828	5.52326	5.41293	5.65926	5.46785	5.63028	5.26017	5.55566	5.59861	5.34377	5.12768	5.90491	5.19009
chr1	3692330	3692870	Peak00000150	TSS	CCDC27,SMIM1,LRRC47,RN7SL574P,RP1-286D6.5	5.93852	5.90303	5.59484	6.10175	5.34876	5.66989	5.49045	5.82511	5.73512	5.81672	5.9081	5.75912	6.27253	5.6323	5.69044	5.95152	5.87297	6.03678	5.91703	5.53514	5.76936	6.07799	6.27226	5.68232	6.13058	6.22157	5.58656	5.80973	6.34419	6.24864	6.07133	6.01418	6.27996	5.90593	5.62867	6.0753	6.02055
chr1	3712288	3713692	Peak00000151	TSS	LRRC47	6.91835	7.56434	7.30962	7.43958	7.44726	7.14448	7.1829	7.27658	6.6691	6.69524	7.76328	7.08853	7.49185	7.02604	7.12271	6.77974	7.58028	7.11475	7.27266	7.20847	7.44942	7.10277	7.08757	7.62219	7.68671	7.22249	7.10166	6.85677	7.04447	7.02559	7.77707	7.42201	7.32513	6.68381	6.58137	7.12477	7.03429
chr1	3773116	3774736	Peak00000152	TSS	CEP104,DFFB	7.88533	8.46282	8.14104	8.01848	7.94052	8.05656	8.06944	8.7905	7.42708	7.42179	8.65275	8.16728	8.10978	7.85407	8.16279	7.73613	8.54242	8.06145	7.97967	8.049	8.31675	8.08021	7.86223	8.51349	8.81068	8.39695	8.2983	8.07077	8.18198	8.12344	8.77613	8.89986	8.30095	7.59647	7.63942	8.40665	7.68913
chr1	3797656	3797994	Peak00000153	distal (non-TSS)	DFFB,AL691523.1,C1orf174	5.33743	4.85316	4.69372	4.6014	4.06912	4.72584	4.49492	4.62726	4.78949	4.41999	4.3067	4.82523	4.58325	5.04117	4.90906	4.32623	4.26698	4.68861	4.97356	4.2636	3.88598	5.34363	4.46849	4.2235	4.40854	4.6823	4.23263	4.59673	5.2205	4.95858	4.53428	4.83816	4.78541	4.87994	4.38895	4.20835	4.76781
chr1	3807646	3808026	Peak00000154	distal (non-TSS)	DFFB,AL691523.1,C1orf174,LINC01134	4.88051	4.2468	4.63545	4.4179	3.35936	4.53588	3.93802	4.26985	4.73036	4.01785	4.22667	4.64154	4.48189	3.89261	4.90906	4.57848	4.1044	4.68861	4.4853	4.36639	4.26177	5.2589	4.46849	4.06837	4.50392	4.18679	4.07593	4.2473	5.49014	4.70937	4.25768	3.87147	4.06558	4.6512	4.43703	4.30528	4.43567
chr1	3816172	3818198	Peak00000155	TSS	C1orf174,LINC01134	8.3235	9.15058	8.8793	8.59013	9.04223	8.87972	8.79597	8.95927	8.29505	8.27388	9.21535	8.91246	8.70105	8.35728	8.65365	8.36898	9.11772	8.57774	8.31403	8.93344	9.33698	8.82078	8.55532	9.11689	9.43193	8.96982	8.79058	8.81238	8.94524	8.80592	9.49799	9.5969	8.9739	8.39368	8.23615	8.88834	8.43658
chr1	3827112	3827943	Peak00000156	distal (non-TSS)	LINC01134	5.84455	6.46695	5.94604	5.94408	6.01151	6.15655	5.59911	5.93195	5.48566	5.60954	6.03449	6.16887	5.92123	6.03829	6.41961	5.81596	6.2442	6.30889	6.18532	6.49456	6.18997	6.1244	5.26653	6.14738	6.22291	6.17523	6.17076	6.18122	5.69443	6.26924	6.49576	6.33336	6.52567	5.4287	5.28897	6.01386	5.5634
chr1	4106634	4107451	Peak00000157	distal (non-TSS)	NA	5.28881	5.82624	5.59484	5.5601	5.34876	5.33841	4.78576	4.88989	4.49206	5.09241	5.83024	5.90979	5.24819	5.83204	5.7576	4.94811	6.11642	6.28396	5.86205	5.04218	5.02209	4.90535	5.3594	6.22408	6.43002	5.59748	5.66546	5.48952	4.91073	5.99927	6.41	6.4029	5.83666	4.35556	4.43703	5.20447	4.84986
chr1	4232242	4232914	Peak00000158	distal (non-TSS)	RP11-374C13.1	5.47307	5.43058	5.32831	5.12242	5.34876	4.88687	4.56017	4.26985	4.56612	4.98672	5.5406	5.35884	5.32597	5.10808	5.33691	5.0675	5.79997	5.91087	5.71394	4.93659	5.02209	4.47741	5.1662	6.27295	6.24506	5.36077	4.97192	4.99721	4.71782	5.81317	5.95359	5.82169	6.02004	4.39808	4.22608	4.79161	4.47442
chr1	4233221	4233609	Peak00000159	distal (non-TSS)	RP11-374C13.1	4.64851	5.10869	5.15191	4.75638	4.88971	4.83576	4.83541	4.26985	4.4117	4.74086	5.16757	5.16422	5.07623	4.63139	5.42421	4.74182	5.59794	5.06151	5.27122	5.4287	4.87703	4.71301	5.20056	6.03801	5.80935	5.27106	5.15633	4.68959	5.10601	5.41797	5.37934	5.55566	5.83666	4.43865	4.09494	4.39203	4.3952
chr1	4236981	4237304	Peak00000160	distal (non-TSS)	RP11-374C13.1	4.88051	4.66644	4.98978	4.4179	5.34876	4.53588	4.26548	4.62726	4.45275	4.69395	4.98779	4.70636	4.67523	4.81383	4.69698	4.84972	5.43555	4.92669	4.97356	4.75727	4.26177	5.06978	4.80212	5.97988	5.83921	5.27106	4.66839	4.68959	5.2205	5.16337	5.58886	5.51288	5.30774	4.31085	4.56795	4.39203	4.03622
chr1	4555873	4556365	Peak00000161	distal (non-TSS)	NA	4.2189	5.10869	5.15191	5.12242	5.14083	4.60323	4.49492	5.10269	4.73036	4.91056	5.5406	5.3944	5.04504	5.04117	4.90906	5.0675	5.46003	5.57565	5.02857	4.61881	4.396	5.01749	5.57847	5.85563	5.71558	5.85873	4.75251	4.2473	4.71782	5.5972	5.95359	5.75093	5.92122	4.15964	4.6464	4.73494	4.6477
chr1	4557428	4557801	Peak00000162	distal (non-TSS)	NA	4.64851	4.73235	4.57365	4.89181	4.06912	4.38499	3.93802	4.26985	4.27558	4.48134	5.32427	5.24574	4.75973	4.10932	4.52754	4.97912	5.19108	4.77384	5.22638	4.2636	4.26177	4.71301	5.01815	5.39389	5.05468	5.48451	4.83053	4.68959	4.48147	5.16337	5.8515	5.32606	5.57228	3.66516	4.48271	5.03855	4.51163
chr1	4570470	4570941	Peak00000163	distal (non-TSS)	NA	4.3472	5.10869	5.03243	5.01276	4.56568	4.60323	4.34886	5.28343	4.27558	4.82895	5.43697	5.24574	5.13628	5.04117	5.19349	4.91625	5.61958	5.5326	5.22638	5.09163	4.61633	4.47741	4.80212	5.483	5.54296	5.63307	4.97192	4.99721	4.71782	5.06536	5.30116	5.75093	5.48997	3.79102	4.22608	4.6751	4.6477
chr1	4645211	4645689	Peak00000164	distal (non-TSS)	RP1-37J18.2	4.80853	5.43058	5.4234	5.22298	4.35348	5.15367	5.2751	5.10269	4.60115	4.98672	5.48982	4.93256	5.13628	5.75568	5.65554	4.88348	5.61958	5.48809	5.22638	5.50062	5.211	4.96277	4.97807	5.39389	5.50554	5.73447	5.03662	5.06272	4.87473	5.11535	5.26017	5.63724	5.30774	4.58533	4.75393	4.73494	4.67904
chr1	4712662	4713248	Peak00000165	distal (non-TSS)	AJAP1	5.74356	5.56541	5.4234	5.44381	5.24913	5.33841	5.24111	5.28343	4.89898	4.98672	5.56527	5.32225	5.714	5.54317	5.78996	5.20172	5.38515	5.61734	5.9437	5.60157	5.47332	5.46101	5.29825	5.78897	5.34403	5.91683	5.6266	5.06272	5.35019	5.94864	5.62073	5.42286	5.81467	4.71311	5.15206	5.24266	5.08715
chr1	4796275	4796705	Peak00000166	distal (non-TSS)	AJAP1	4.88051	4.34782	4.2759	4.89181	5.02194	4.66634	4.17241	4.62726	4.56612	4.64486	4.13737	4.4172	4.07985	5.04117	4.77233	4.66337	4.46232	4.59581	4.79069	4.82031	4.396	5.38397	4.75343	4.81592	3.8368	4.6823	4.97192	4.49436	5.49014	5.06536	4.25768	4.2374	5.09456	4.79969	4.60794	4.09719	3.88556
chr1	4856443	4856924	Peak00000167	distal (non-TSS)	AJAP1	4.3472	4.52034	4.07398	4.31022	4.56568	4.09206	3.35936	4.62726	3.35936	3.74173	3.91279	4.32848	3.35936	4.40866	4.19635	4.62181	4.71798	4.49351	4.57072	4.54185	3.88598	5.11988	4.70243	4.4645	4.50392	4.60191	4.57684	4.49436	5.61647	4.38122	4.14039	4.36827	5.09456	4.74275	4.01868	4.20835	4.26107
chr1	5569852	5570330	Peak00000168	distal (non-TSS)	NA	5.70814	5.49974	5.69784	5.12242	5.02194	5.64299	4.92855	5.28343	4.92477	4.82895	5.23264	5.20566	5.16523	5.39692	5.61971	5.09556	5.59794	5.57565	5.58238	5.31266	5.32252	5.21427	5.05691	5.75435	5.30024	5.36077	5.21204	5.65926	5.27399	5.33868	5.37934	5.78677	5.69898	4.90546	4.97002	5.16507	4.82318
chr1	5574653	5575019	Peak00000169	distal (non-TSS)	NA	4.80853	4.59605	4.98978	4.82616	5.14083	5.26776	4.49492	4.88989	4.78949	4.94927	4.7751	4.70636	4.83809	4.97026	4.90906	4.70332	4.8458	4.77384	4.79069	4.75727	5.0884	5.16798	5.1662	5.0812	5.25488	5.27106	4.66839	4.99721	5.07562	4.95858	4.87052	4.75979	5.13276	4.85383	4.28401	4.73494	4.67904
chr1	5611520	5611968	Peak00000170	distal (non-TSS)	NA	4.3472	4.66644	4.2759	3.8412	4.06912	4.20248	3.93802	4.88989	4.56612	4.41999	3.91279	4.49794	3.7224	4.63139	4.77233	4.57848	4.00635	4.85287	4.97356	4.61881	4.10009	5.01749	4.80212	4.65518	4.30175	4.89241	4.36284	4.2473	5.3253	4.90128	4.35985	4.58331	4.92818	3.88706	4.09494	3.78842	3.88556
chr1	5805801	5806276	Peak00000171	distal (non-TSS)	NA	4.80853	5.10869	5.15191	4.89181	4.88971	5.07123	4.56017	5.10269	4.97468	4.91056	4.90743	5.32225	4.9462	4.81383	5.42421	4.66337	5.30561	5.34453	5.1315	4.87994	4.51251	4.78094	5.09445	5.29811	4.94047	5.63307	5.03662	5.1839	5.01242	5.37894	5.30116	5.27474	5.40209	4.82709	4.68348	5.12435	4.87591
chr1	5831096	5831419	Peak00000172	distal (non-TSS)	NA	4.45871	4.59605	4.2759	4.68177	4.35348	4.53588	4.26548	4.26985	4.17031	4.28287	4.3067	4.22932	3.98491	4.40866	4.69698	4.32623	4.26698	4.49351	4.57072	4.45828	3.88598	4.78094	4.04883	3.8632	4.30175	4.03798	4.57684	4.2473	4.83755	4.55902	3.81393	4.75979	4.67874	4.5148	4.16346	4.30528	4.15739
chr1	5907441	5907754	Peak00000173	distal (non-TSS)	NA	5.38426	5.06183	4.80143	4.95386	5.02194	4.83576	4.26548	4.26985	4.56612	4.94927	4.90743	4.32848	5.16523	4.40866	4.77233	4.74182	4.88532	5.06151	4.97356	4.54185	4.61633	5.06978	4.70243	5.0812	5.1079	5.52326	4.66839	4.68959	4.71782	5.2541	4.8112	4.75979	5.40209	4.6512	4.48271	4.54386	4.73904
chr1	6026912	6027504	Peak00000174	distal (non-TSS)	NPHP4	5.07272	4.85316	4.74892	4.31022	5.34876	4.72584	4.26548	4.26985	4.8726	4.41999	4.3067	4.64154	4.16286	5.23176	5.3813	4.48563	4.9235	4.99604	4.57072	4.61881	4.61633	5.06978	4.24403	4.4645	4.30175	4.60191	5.03662	4.49436	5.3746	5.11535	4.8112	4.58331	4.78541	5.13394	4.28401	4.54386	4.3952
chr1	6035194	6035712	Peak00000175	distal (non-TSS)	NPHP4	5.51529	5.59705	5.64734	4.95386	5.24913	5.33841	4.83541	5.58203	5.17634	5.41667	5.26393	5.52756	5.27466	5.49623	5.65554	5.00932	5.19108	5.39419	5.88981	5.46516	5.0884	5.66807	5.50059	4.8882	5.25488	5.66773	4.90342	5.12482	5.44516	5.72485	5.26017	5.67623	5.13276	5.44503	4.94156	5.24266	5.3388
chr1	6051915	6053165	Peak00000176	distal (non-TSS)	NPHP4,KCNAB2	7.95982	8.30253	7.87186	8.11195	8.30706	8.08562	8.14825	8.36034	7.67955	7.84775	8.70393	8.01449	8.28034	7.6343	8.01851	7.90436	8.87911	8.08295	7.85524	8.30823	8.40775	7.96004	8.03889	8.3384	8.59897	8.02604	8.3957	8.22077	8.25787	7.98337	8.86468	8.92724	8.48409	7.7598	7.81775	8.41828	7.96682
chr1	6085981	6086818	Peak00000177	distal (non-TSS)	KCNAB2	6.96272	6.96431	6.83078	6.92289	6.75832	7.09751	7.08798	6.8679	6.69608	6.5219	7.24866	6.94862	6.9257	6.76687	6.60876	6.67282	7.26175	6.67634	6.81678	7.16705	7.46083	6.77055	6.53369	7.25367	7.63812	7.09335	7.00276	6.7703	7.42087	6.88754	7.59693	7.5385	6.99518	6.80929	6.39505	6.96397	6.72214
chr1	6087853	6088796	Peak00000178	distal (non-TSS)	KCNAB2	6.70821	6.80412	6.72868	6.45111	6.22643	6.55814	6.57834	6.57703	6.60642	6.40161	6.79844	6.46873	6.56288	6.35108	6.71115	6.55715	6.66305	6.33338	6.5362	6.60803	6.91394	6.98399	6.52108	6.64967	6.82961	6.68321	6.34434	6.63963	7.19424	6.11822	6.8858	6.81208	6.4989	6.76662	6.38553	6.5747	6.45762
chr1	6168887	6169274	Peak00000179	distal (non-TSS)	KCNAB2,CHD5	5.42943	4.90898	4.80143	4.95386	4.73995	4.88687	4.56017	4.88989	4.99885	5.05822	4.67703	4.57235	5.01301	4.63139	4.90906	4.94811	5.09761	4.85287	5.3969	4.87994	5.47332	4.96277	5.13086	4.8882	4.94047	4.95449	4.83053	4.92782	5.49014	5.11535	4.7485	5.04512	5.24068	5.2144	5.10281	4.20835	4.79585
chr1	6187664	6188267	Peak00000180	distal (non-TSS)	CHD5	5.74356	5.74483	5.64734	5.97165	6.22643	5.30358	4.62136	4.88989	5.1128	5.18956	5.32427	5.24574	5.46856	5.44753	5.3813	5.27574	5.85508	5.34453	5.77515	4.75727	5.02209	5.49788	5.09445	5.02033	5.05468	5.0134	5.15633	4.92782	5.24753	5.89606	5.26017	5.37538	5.83666	5.32608	4.91238	4.89688	5.64895
chr1	6208437	6209431	Peak00000181	distal (non-TSS)	CHD5	6.28456	6.04473	5.81634	6.52634	5.95209	5.95655	5.17022	5.93195	5.94528	6.07791	6.73717	6.04543	6.67902	5.6323	5.78996	6.28139	6.53682	6.20636	6.58701	6.19451	5.97962	6.16931	6.50835	6.22408	6.00576	6.45209	5.58656	5.77367	6.45729	6.68987	6.54481	6.55287	6.74616	5.97308	5.93872	5.88204	6.20667
chr1	6258907	6260339	Peak00000182	TSS	RPL22,RP1-120G22.11,RNF207	7.43039	7.21967	7.2619	7.38056	7.42608	7.17193	7.46944	7.49581	7.02821	7.19681	7.63011	7.31552	7.36563	7.04175	7.27456	7.10414	7.47609	7.12866	7.30314	7.44327	7.44942	7.35303	6.94473	7.74662	7.7337	7.53395	7.39659	7.39523	7.18776	7.32645	7.69342	7.76394	7.68996	7.09644	6.95208	7.5563	7.16098
chr1	6295338	6296526	Peak00000183	TSS	ICMT,LINC00337,HES3	6.5996	6.96431	6.79756	6.64902	6.82489	6.77761	6.80239	7.62531	6.1766	6.22799	7.19674	6.94862	7.23349	6.68894	6.79116	6.32583	7.32633	6.69524	6.75906	6.72742	7.08635	6.79906	6.57086	6.87025	7.03206	6.74733	6.78161	6.82281	6.75932	6.64367	7.19146	7.24615	6.90683	6.29321	6.26592	7.17152	6.53219
chr1	6305229	6305561	Peak00000184	TSS	ICMT,LINC00337,HES3,GPR153	5.28881	5.68767	5.51193	5.22298	4.88971	5.43753	4.73374	5.28343	4.56612	4.69395	5.74762	5.67694	5.30058	4.81383	5.42421	4.84972	5.55357	5.06151	5.58238	5.22893	5.211	5.01749	4.70243	5.29811	5.74757	5.44457	5.15633	4.99721	5.10601	5.20956	5.48832	5.59708	5.09456	4.43865	4.82004	5.62902	4.79585
chr1	6306690	6307259	Peak00000185	distal (non-TSS)	LINC00337,HES3,GPR153	5.8766	6.19346	6.17352	6.15053	5.88996	6.09954	5.59911	6.29153	5.31298	5.3636	6.15022	5.86141	5.92123	5.75568	6.0771	5.66523	6.18886	5.97527	6.14027	5.99206	6.07373	5.84716	5.76616	5.88778	6.26686	6.07761	5.70321	5.94508	5.67537	5.84137	6.04857	6.12895	5.96161	5.25275	5.3104	6.03465	5.5336
chr1	6319674	6321585	Peak00000186	distal (non-TSS)	GPR153,ACOT7	7.16597	7.74406	7.37836	7.39057	7.62499	7.44357	7.13191	7.7723	6.30591	6.58942	7.75307	7.35008	7.54345	7.24524	7.22953	6.81108	7.80954	7.24808	7.27266	7.44327	7.47214	7.16956	6.58303	7.72085	7.71821	7.10558	7.18129	6.95403	6.76807	7.09561	7.64227	7.5587	7.15697	6.45653	6.57304	7.43917	6.8143
chr1	6376743	6377406	Peak00000187	distal (non-TSS)	ACOT7	5.33743	6.08888	5.69784	5.52247	5.02194	4.60323	4.49492	4.26985	4.8726	5.39041	6.22733	5.86141	5.53435	5.10808	5.24315	5.41186	6.28431	5.87749	5.91703	5.13913	4.61633	5.2589	5.29825	6.19898	6.082	5.79803	4.90342	4.68959	5.44516	5.78437	6.11574	6.04378	5.69898	4.5148	5.35219	5.90491	5.60687
chr1	6403398	6403887	Peak00000188	distal (non-TSS)	ACOT7	5.63434	5.65815	5.56778	5.52247	5.75647	5.4996	5.09497	5.7091	5.06852	5.09241	5.5406	5.3944	5.39925	5.44753	5.46573	5.53492	5.78108	5.48809	5.80474	5.35253	5.211	5.69963	5.47356	5.68232	5.71558	5.70152	5.15633	4.68959	5.49014	5.45584	5.37934	5.42286	5.79231	5.23372	5.28897	5.5721	5.5336
chr1	6408126	6408721	Peak00000189	distal (non-TSS)	ACOT7	5.99775	5.68767	5.51193	5.76578	6.17575	5.55885	5.46181	5.10269	5.29435	5.51666	5.65957	5.64839	5.6952	5.83204	5.65554	5.64738	5.61958	5.65775	5.58238	6.03969	6.01171	5.53373	5.3594	6.00925	6.03165	5.73447	5.50264	5.84486	5.71323	5.16337	5.5227	5.7141	5.57228	5.17483	5.35219	5.41792	5.24795
chr1	6418295	6420442	Peak00000190	TSS	ACOT7	6.99155	6.76444	6.4428	7.10452	7.38276	6.70398	6.3574	7.23654	6.61353	6.65386	6.64001	6.81844	6.83711	6.80428	6.7597	6.82649	6.69292	6.95209	7.03888	6.54431	6.3479	7.09133	6.52108	6.4739	6.41064	7.18841	6.91216	6.38291	7.03728	6.91366	6.5123	6.49055	7.17387	6.90224	6.64633	6.70821	6.7903
chr1	6425110	6425559	Peak00000191	distal (non-TSS)	ACOT7	4.64851	3.99174	4.74892	5.17373	4.88971	5.19288	4.73374	4.88989	4.8726	5.12567	4.50984	4.76743	5.16523	4.97026	5.14175	5.03877	4.67176	4.49351	5.08114	5.04218	5.425	4.64042	4.70243	4.06837	3.8368	4.6823	5.21204	5.4434	5.01242	5.2541	4.35985	4.58331	5.20574	4.87994	4.91238	4.54386	5.51844
chr1	6452367	6454303	Peak00000192	TSS	ACOT7,RP1-202O8.3	7.33266	8.09061	7.83978	8.14771	7.95535	7.77064	7.74242	8.58349	7.34474	7.68914	8.41801	7.94853	8.31926	7.64459	7.62649	7.55478	8.30753	7.53543	7.82762	7.99104	7.80289	7.70719	7.57274	8.29255	8.2892	8.04515	7.66884	7.62829	7.96889	7.85522	8.50526	8.24048	8.14754	7.45858	7.5069	8.21107	7.80375
chr1	6464725	6465132	Peak00000193	distal (non-TSS)	HES2	4.94818	4.96219	5.03243	5.12242	5.24913	5.15367	4.92855	5.44136	4.94999	4.69395	5.32427	5.55882	4.87528	4.97026	5.24315	4.91625	5.19108	4.99604	4.91581	5.09163	5.02209	5.11988	5.13086	4.95615	5.15888	4.75694	4.90342	5.29419	5.2205	5.06536	4.98059	5.46865	5.43205	4.74275	4.85167	5.20447	4.92629
chr1	6474385	6474915	Peak00000194	distal (non-TSS)	HES2,ESPN	5.47307	5.19729	5.03243	5.27034	4.35348	5.15367	4.42483	5.58203	5.27544	5.12567	5.26393	4.64154	5.19351	4.40866	4.97169	5.22689	5.09761	5.48809	4.97356	4.75727	4.87703	5.46101	5.62794	4.73856	5.1079	5.82872	4.90342	5.06272	5.39855	5.37894	5.17393	4.75979	5.48997	5.13394	5.22241	4.99321	5.32115
chr1	6483520	6483945	Peak00000195	distal (non-TSS)	HES2,ESPN,MIR4252	5.63434	5.15379	5.32831	5.27034	5.82486	5.40533	5.37187	5.44136	5.27544	5.05822	5.40971	5.20566	5.22115	5.67471	5.61971	5.09556	5.57594	5.61734	5.22638	5.56877	5.268	5.49788	5.01815	5.483	5.46702	5.85873	5.31648	5.29419	5.42207	5.16337	5.34085	5.75093	5.57228	5.0699	5.10281	5.4818	5.04338
chr1	6498115	6498679	Peak00000196	distal (non-TSS)	ESPN,MIR4252,RP1-202O8.2	5.74356	5.2393	5.51193	5.4026	5.44114	5.66989	5.30818	5.28343	4.99885	4.64486	5.40971	5.07688	5.30058	5.7944	5.69044	5.4332	5.46003	5.39419	5.4743	5.46516	5.211	5.2589	4.75343	5.483	5.15888	5.36077	5.6266	5.12482	5.29991	5.45584	5.68226	5.46865	5.46134	5.11297	5.17596	5.5721	5.06547
chr1	6500367	6501095	Peak00000197	distal (non-TSS)	ESPN,RP1-202O8.2	5.47307	5.65815	5.56778	5.5601	5.88996	5.43753	5.30818	6.21002	4.92477	4.78579	5.85013	5.49553	5.83871	5.54317	4.97169	5.1498	5.79997	5.5326	5.61651	5.53514	5.37479	5.49788	5.09445	5.24734	5.34403	5.36077	5.50264	5.73661	5.01242	5.75494	5.62073	5.88892	5.24068	4.71311	4.68348	5.08222	4.90138
chr1	6507940	6508185	Peak00000198	distal (non-TSS)	ESPN,RP1-202O8.2	4.55819	4.43815	4.80143	4.95386	5.6082	5.11315	4.88294	5.28343	4.635	5.02301	4.3067	4.4172	4.63028	5.28925	4.69698	4.53317	4.67176	4.77384	4.855	4.69032	5.02209	4.90535	4.80212	5.02033	3.35936	5.1231	4.57684	5.12482	4.87473	5.11535	4.6108	4.91136	4.92818	3.88706	4.22608	3.96395	4.58199
chr1	6519887	6520933	Peak00000199	distal (non-TSS)	ESPN,TNFRSF25,PLEKHG5	6.33089	5.53299	6.15593	6.05118	7.31521	6.92514	7.59373	7.23654	5.68051	5.71714	5.35339	5.75912	5.6952	6.74779	6.64372	5.62929	5.46003	5.84326	5.80474	7.23877	7.18612	5.92852	5.83027	5.43922	5.6828	5.91683	7.44033	6.67821	5.65602	6.26924	5.4167	5.7141	6.00084	5.70867	5.91207	5.8351	5.93397
chr1	6525400	6526273	Peak00000200	TSS	ESPN,TNFRSF25,PLEKHG5	5.93852	5.27995	5.54016	5.5601	6.27533	6.61293	6.28054	7.31553	5.93378	5.79738	5.29446	5.42899	5.80424	6.27252	6.31454	5.87789	5.27795	5.29285	5.88981	6.37113	6.53404	6.29592	5.91128	5.24734	5.46702	5.91683	6.56001	6.31065	6.33236	6.18497	5.30116	5.82169	6.26407	5.73497	6.13506	4.79161	6.02055
chr1	6535362	6536136	Peak00000201	distal (non-TSS)	TNFRSF25,PLEKHG5	5.84455	6.02211	5.67283	5.76578	6.12315	6.01966	5.90111	6.29153	5.40222	5.6963	5.99955	6.02374	5.57644	5.75568	6.0771	5.4332	5.94224	5.97527	6.29195	6.57653	6.16181	6.10139	5.50059	5.82271	6.10651	5.94497	6.24782	6.18122	5.55483	5.97419	6.07133	6.33336	6.31121	5.23372	5.52501	5.76148	5.47187
chr1	6546478	6546938	Peak00000202	TSS	PLEKHG5	6.28456	5.90303	6.15593	6.0767	6.01151	5.86758	5.98191	6.57703	5.8004	5.79738	6.01713	5.90979	6.196	5.7944	6.24747	6.03495	5.94224	6.06653	5.91703	5.94272	5.7309	5.79008	5.78787	6.00925	6.3303	6.17523	5.90984	5.69849	6.43539	6.07187	6.09371	6.23491	6.09427	5.68184	5.64518	5.8351	5.72933
chr1	6549876	6551121	Peak00000203	distal (non-TSS)	PLEKHG5	7.15328	7.17011	6.86325	7.0675	6.53745	6.59943	6.45836	6.91955	6.47986	6.37627	7.11112	7.03633	6.94123	6.60647	6.57291	6.7955	7.14478	6.73229	6.95158	6.72742	6.73669	6.77055	6.69932	7.04732	7.00667	6.92393	6.6566	6.93827	7.02278	6.8743	7.15011	7.14269	7.13125	6.58885	6.47795	7.09597	6.41091
chr1	6557469	6558009	Peak00000204	TSS	PLEKHG5	5.67175	5.46562	5.48309	5.36003	5.6082	5.19288	5.37187	6.36854	5.29435	5.09241	5.40971	5.46269	5.53435	5.71581	5.61971	5.39016	5.5308	5.57565	5.35637	5.46516	5.268	5.49788	5.26653	5.19442	5.15888	5.56089	5.15633	5.65926	5.46785	5.33868	5.5227	5.27474	5.51799	5.34377	5.12768	5.20447	5.5336
chr1	6613809	6614949	Peak00000205	TSS	NOL9,RP11-58A11.2,TAS1R1	6.82521	7.01017	6.95641	6.96381	6.91924	6.95711	6.67704	6.96938	6.34933	6.31081	7.29877	6.75507	6.85363	6.66877	7.09784	6.49069	7.11581	7.11475	6.96439	6.8108	7.22684	6.89453	6.52108	7.06113	7.24224	7.16523	6.89648	6.61993	6.74167	6.61201	7.19146	7.18237	6.96634	6.45653	6.45086	7.09597	6.58213
chr1	6639297	6640624	Peak00000206	TSS	TAS1R1,ZBTB48	7.14048	7.40235	7.25379	7.58602	7.60629	7.35065	7.50321	7.4264	7.00689	6.92097	7.84246	7.03633	7.42188	7.1178	7.33955	7.07869	7.73553	7.12866	7.38138	7.42584	7.62186	7.34343	7.2174	7.38001	7.74903	7.16523	7.524	7.42934	7.43732	7.32645	7.69342	7.76394	7.56137	6.90785	6.79677	7.48422	7.1749
chr1	6647335	6647978	Peak00000207	distal (non-TSS)	TAS1R1,ZBTB48,KLHL21	6.02643	6.11044	5.62135	5.88721	5.24913	5.11315	4.78576	5.28343	5.1128	5.33621	6.08528	5.6192	5.6952	5.6323	5.58287	5.53492	6.11642	5.48809	5.9437	5.27149	5.02209	5.42307	5.29825	5.94987	5.95247	5.85873	5.09796	5.12482	5.24753	5.99927	5.97796	5.59708	6.18177	5.23372	5.37258	6.03465	5.71626
chr1	6660920	6661907	Peak00000208	TSS	KLHL21	6.96272	6.75097	6.84168	6.71461	6.22643	6.92514	6.24857	7.1092	6.45629	6.47501	6.38327	6.72891	6.84539	6.2992	6.1527	6.61171	6.42222	6.4938	6.92563	6.37113	6.86305	6.43042	6.41591	6.4739	6.61044	6.77833	6.36747	6.40619	6.67809	6.59591	6.89837	6.3801	6.61555	6.43322	6.52197	6.65631	6.76589
chr1	6662112	6664159	Peak00000209	TSS	KLHL21,PHF13	7.44085	7.80362	7.83978	7.81104	7.74944	8.076	8.14825	8.67587	7.42307	7.33339	8.09765	7.95973	8.15352	7.29843	7.55541	7.44977	7.95926	7.748	7.60965	7.94903	7.97956	7.64613	7.37166	7.63144	8.09315	7.77449	7.51381	7.55816	7.63561	7.60712	8.06457	7.51802	7.83998	7.52192	7.43574	7.97419	7.63993
chr1	6672810	6674197	Peak00000210	TSS	KLHL21,PHF13	7.64451	7.90377	7.67984	7.96602	8.13543	8.01688	7.9425	8.2841	7.23466	7.3071	8.28631	7.89698	7.83171	7.42334	7.97157	7.43983	8.11686	7.8009	7.66537	8.05467	8.2196	7.71464	7.19394	8.13254	8.32028	7.62999	8.09488	7.92731	7.61649	7.73652	8.15586	8.3773	7.91701	7.22761	7.23542	7.96364	7.47757
chr1	6684631	6686005	Peak00000211	TSS	KLHL21,PHF13,THAP3,DNAJC11	7.2398	7.40235	7.1351	7.05494	6.91924	7.24267	6.92759	7.62531	6.70275	6.67471	7.42009	7.28904	7.14926	6.7857	6.95275	6.7955	7.50425	7.31035	7.1989	7.03504	7.21339	7.04462	6.64237	7.43395	7.54454	6.92393	7.1287	7.03029	6.88515	6.71985	7.58149	7.23362	7.00467	6.6439	6.63037	7.11524	6.88959
chr1	6760938	6762393	Peak00000212	TSS	DNAJC11	7.03374	7.46115	7.22087	6.99045	7.5487	7.24267	6.99583	7.27658	6.52584	6.53338	7.52595	7.09874	7.07388	6.76687	7.08525	6.56639	7.45315	7.11475	7.00212	7.28788	7.29222	6.98399	6.69932	7.27748	7.36694	7.19986	6.88063	7.01536	6.68735	6.82006	7.22171	7.45473	7.042	6.55333	6.45086	7.21678	6.74106
chr1	6780141	6780396	Peak00000213	distal (non-TSS)	RP11-242F24.1	5.13043	4.85316	4.85154	4.75638	4.35348	4.72584	4.26548	4.62726	4.635	4.64486	4.86504	4.22932	4.63028	4.72651	5.08771	4.70332	4.96046	4.59581	4.64933	4.69032	4.51251	4.90535	4.80212	4.8882	4.67034	5.22368	4.36284	5.12482	5.19286	4.77715	4.6108	4.83816	5.05511	4.6512	4.68348	4.79161	4.70946
chr1	6801600	6802564	Peak00000214	distal (non-TSS)	NA	6.39763	7.12918	6.97631	6.6657	6.4554	6.85895	6.57834	6.81431	6.01232	6.21369	6.73717	6.84301	6.30928	6.21757	7.05971	6.16364	6.56945	6.61808	6.27127	6.95198	7.08635	6.29592	6.11207	6.73861	7.27445	6.26641	6.34434	6.71577	6.11416	6.04809	6.82121	6.68841	6.11222	6.04747	6.15775	6.98509	6.20667
chr1	6802970	6804147	Peak00000215	distal (non-TSS)	snoU13	6.69068	7.33205	7.26996	6.77731	6.75832	7.15369	6.90747	7.31553	5.96799	6.389	7.14285	7.04692	6.41404	6.62754	6.83708	6.56639	6.91161	6.92041	6.85858	7.25862	7.46083	6.79906	6.12895	7.24161	7.5533	6.61604	6.69346	6.95403	6.24662	6.38679	7.02979	6.89425	6.40097	6.22213	6.12358	7.08624	6.58912
chr1	6844362	6846121	Peak00000216	TSS	RP11-312B8.1,CAMTA1	7.99567	8.84263	8.34887	8.62435	8.99999	8.45933	8.53126	9.00746	7.97835	8.04317	9.11547	8.46322	8.67128	8.11284	8.62363	8.22341	9.26612	8.50001	8.19486	8.60708	8.87551	8.47585	8.35568	9.10036	9.14153	8.4788	8.62564	8.59995	8.56464	8.36832	9.1856	9.38199	8.7483	8.11861	8.01343	8.67885	8.14649
chr1	6950010	6950272	Peak00000217	distal (non-TSS)	CAMTA1	4.94818	4.52034	4.69372	4.4179	5.34876	4.66634	4.62136	3.35936	4.69953	4.64486	4.98779	4.70636	3.98491	5.04117	5.03112	4.48563	4.57258	4.99604	4.64933	4.75727	5.0884	4.90535	4.53237	4.56445	4.67034	5.0134	4.47596	4.49436	4.79908	4.47435	5.17393	4.98016	4.67874	4.6512	4.56795	4.61161	4.51163
chr1	6980167	6980929	Peak00000218	distal (non-TSS)	CAMTA1	5.81172	5.15379	5.03243	5.66691	4.88971	4.98269	4.62136	4.62726	5.60894	5.6963	4.94831	4.76743	5.24819	5.04117	5.19349	6.23548	5.64088	5.12358	5.4743	4.75727	4.10009	5.87482	5.95005	5.29811	5.25488	5.82872	5.09796	4.49436	6.04284	6.3487	5.58886	5.32606	6.05765	5.30815	5.37258	4.94605	5.20968
chr1	6988200	6988548	Peak00000219	distal (non-TSS)	CAMTA1	4.3472	4.2468	4.2759	4.68177	5.24913	3.95972	4.97242	4.26985	4.11153	4.48134	4.13737	4.22932	4.23736	4.2729	4.97169	5.0675	4.62338	4.77384	4.97356	4.45828	4.71048	4.38406	4.53237	4.56445	4.40854	4.6823	5.70321	4.37953	4.36784	4.63696	4.6108	4.83816	4.55987	3.88706	4.16346	4.39203	4.47442
chr1	7022095	7022768	Peak00000220	distal (non-TSS)	CAMTA1	5.81172	5.35749	5.62135	5.59667	6.88849	6.4568	6.05821	6.51092	4.94999	4.82895	4.98779	5.67694	5.49086	6.10067	6.45953	5.32275	5.48405	5.44199	5.27122	6.25591	6.51208	5.63575	5.1662	5.02033	5.15888	5.52326	6.71153	6.51711	5.07562	5.2541	5.30116	4.98016	5.69898	4.68261	4.6464	4.54386	5.22896
chr1	7022979	7023318	Peak00000221	distal (non-TSS)	CAMTA1	4.88051	4.90898	4.69372	4.82616	6.36826	5.86758	5.5459	5.28343	4.4117	4.41999	4.62433	4.70636	4.48189	5.58849	5.88263	4.91625	4.99627	5.12358	5.22638	5.75436	6.10372	5.16798	4.39989	4.65518	4.5906	4.75694	5.84441	5.91249	4.87473	4.70937	4.45119	4.58331	4.97204	3.88706	4.22608	4.20835	4.21099
chr1	7023368	7024182	Peak00000222	distal (non-TSS)	CAMTA1	5.84455	5.31931	6.08326	4.95386	7.26834	6.69132	6.86637	6.91955	5.06852	5.02301	4.90743	5.6192	5.59698	6.21757	6.85207	5.73432	5.4106	5.7721	5.86205	6.78355	6.96307	5.66807	5.05691	5.19442	4.94047	5.63307	6.95818	6.83989	5.44516	5.52843	5.34085	5.51288	5.57228	5.11297	4.68348	5.20447	5.22896
chr1	7029124	7029538	Peak00000223	distal (non-TSS)	CAMTA1	4.80853	4.66644	4.94553	5.06885	5.34876	5.52956	5.17022	5.28343	4.89898	4.87049	4.67703	4.49794	4.83809	5.34423	5.24315	4.94811	4.8458	5.18262	4.79069	5.4287	5.37479	5.11988	5.20056	4.65518	4.67034	4.89241	5.45856	5.29419	5.27399	4.84094	4.8112	4.91136	5.24068	4.82709	4.60794	4.09719	4.43567
chr1	7056360	7056829	Peak00000224	distal (non-TSS)	CAMTA1	4.64851	4.13085	4.85154	4.75638	5.52734	5.37231	5.43252	4.26985	5.31298	5.02301	3.91279	4.4172	4.36822	4.97026	5.3813	4.91625	4.57258	4.37876	4.57072	5.18485	5.32252	5.21427	4.97807	4.2235	4.30175	4.51452	5.73993	5.69849	5.71323	4.90128	4.25768	4.07988	5.09456	5.44503	4.68348	3.78842	4.51163
chr1	7102602	7103119	Peak00000225	distal (non-TSS)	CAMTA1	5.07272	4.96219	4.8995	4.89181	5.44114	5.23089	4.92855	5.44136	4.69953	4.82895	4.22667	4.22932	4.79961	4.89474	5.19349	5.22689	5.09761	4.85287	5.17986	4.99057	4.71048	5.01749	5.3292	4.8882	4.5906	5.27106	5.21204	4.85396	5.2205	5.2541	4.8112	5.04512	5.24068	4.5507	4.94156	4.47103	4.79585
chr1	7130543	7130799	Peak00000226	distal (non-TSS)	CAMTA1	4.73152	4.79442	4.85154	4.75638	5.34876	5.02779	4.97242	4.26985	4.635	4.5933	4.7751	4.4172	4.23736	4.63139	4.97169	4.62181	4.96046	4.85287	5.08114	5.35253	4.79692	4.78094	4.84874	5.13913	4.7444	5.06951	5.03662	4.92782	4.83755	5.06536	4.53428	4.67529	5.09456	4.79969	4.71929	4.73494	4.51163
chr1	7168283	7168717	Peak00000227	distal (non-TSS)	CAMTA1	4.64851	4.13085	4.2759	3.8412	4.35348	4.29878	4.06576	4.26985	4.84558	4.41999	4.22667	4.22932	4.30537	4.89474	4.84279	4.3826	4.46232	4.37876	4.64933	3.35936	4.10009	5.42307	4.24403	4.4645	3.8368	4.60191	3.86863	4.2473	6.23393	4.38122	3.35936	3.87147	4.42456	5.27149	4.16346	4.30528	3.96586
chr1	7267994	7268343	Peak00000228	distal (non-TSS)	CAMTA1	4.55819	4.66644	4.43693	4.31022	4.35348	4.4635	4.34886	3.35936	4.60115	4.5933	4.37969	4.49794	4.23736	4.63139	4.61581	4.70332	4.1044	4.37876	4.79069	4.54185	4.10009	5.01749	4.84874	4.65518	4.30175	4.51452	4.23263	4.68959	5.3746	4.63696	4.6108	4.48195	4.73341	4.58533	4.22608	4.39203	4.3952
chr1	7339630	7339956	Peak00000229	distal (non-TSS)	CAMTA1	4.45871	4.2468	4.36016	3.8412	5.6844	4.38499	4.34886	4.26985	3.79689	3.35936	4.03514	4.4172	3.98491	4.2729	4.61581	4.12897	4.19011	4.59581	4.57072	4.2636	3.88598	4.27958	3.75994	4.2235	3.8368	4.51452	4.36284	4.2473	4.16255	4.47435	4.14039	4.67529	4.26525	3.35936	3.35936	3.96395	3.78979
chr1	7727355	7728124	Peak00000230	distal (non-TSS)	CAMTA1	6.02643	5.77252	5.88274	5.63226	6.4554	6.09954	5.2751	5.82511	5.09086	5.2503	5.58948	5.81123	5.32597	6.00601	6.47908	5.62929	5.78108	6.15212	5.88981	6.0629	5.6913	5.66807	5.47356	5.52536	5.92503	6.17523	5.97226	5.91249	5.59624	5.49265	5.58886	5.82169	5.74646	5.34377	5.35219	5.60087	5.22896
chr1	7729501	7729939	Peak00000231	distal (non-TSS)	CAMTA1	5.84455	5.19729	5.62135	5.79718	5.75647	5.55885	5.57277	5.44136	5.06852	5.2796	5.23264	5.12134	5.27466	5.54317	5.65554	5.20172	5.03102	5.39419	5.27122	5.39118	5.47332	5.66807	5.52707	4.8882	5.05468	5.70152	5.15633	5.80973	5.3746	5.33868	5.26017	5.95299	5.33997	5.13394	5.10281	5.20447	5.26666
chr1	7740118	7741349	Peak00000232	distal (non-TSS)	CAMTA1	6.72553	6.06698	6.20804	6.4703	6.75832	6.67856	6.21585	6.70064	5.8004	5.94485	5.56527	5.75912	6.44729	6.37632	6.24747	6.1513	6.05561	6.00637	6.0937	6.38944	6.27117	6.23406	6.14562	5.6448	6.05706	6.49021	6.53988	6.38291	6.10018	6.49523	5.97796	6.3801	6.76866	6.12783	5.97774	5.92741	5.92275
chr1	7764047	7765303	Peak00000233	distal (non-TSS)	CAMTA1,RP11-338N10.1,RP11-338N10.2,RP11-338N10.3	6.67293	7.13952	6.52669	7.29789	7.26834	6.84761	6.37227	6.96938	6.42424	6.71549	7.13499	6.60481	7.30109	6.66877	6.57291	6.6898	7.2944	6.78612	6.88578	6.96415	6.86305	6.8679	6.60707	7.00508	7.20929	6.86747	6.69346	6.5797	6.99332	7.0375	7.18124	7.30721	7.11384	6.58182	6.34679	6.58863	6.69652
chr1	7830764	7832139	Peak00000234	TSS	CAMTA1,VAMP3,RP3-467L1.6	6.50224	6.69574	6.63129	6.26547	6.61497	6.52992	6.24857	6.44153	5.83809	6.33736	6.65114	6.78076	6.196	6.58508	6.41961	6.23548	6.77893	6.65718	6.58701	6.71304	6.42063	6.60263	6.04241	6.75575	6.78542	6.58122	6.36747	6.47379	6.22112	6.28953	6.46208	6.66982	6.52567	5.91735	5.89855	6.50288	6.2606
chr1	7843659	7845023	Peak00000235	TSS	VAMP3,RP3-467L1.6,PER3	6.93329	7.4446	7.17863	7.33982	7.52898	7.61307	7.46944	8.2444	6.67589	6.56727	7.77342	7.22528	7.51788	7.19	7.49019	6.37946	7.2749	6.99832	6.74426	7.56765	7.69124	7.0327	6.77539	7.22945	7.78665	6.9915	7.47228	7.40669	6.86901	6.88754	7.35498	7.81517	7.30228	6.63713	6.56465	7.26066	6.84373
chr1	7916399	7916808	Peak00000236	distal (non-TSS)	UTS2	4.94818	4.2468	4.43693	4.51405	5.02194	3.95972	4.06576	4.62726	3.79689	3.89855	4.03514	4.22932	3.98491	4.40866	4.61581	4.32623	4.51903	4.49351	4.4853	4.36639	4.51251	5.46101	5.13086	4.73856	4.03154	4.82674	4.23263	4.08809	3.98467	4.47435	4.35985	4.58331	4.26525	5.0699	4.6464	4.61161	4.67904
chr1	7962733	7963143	Peak00000237	distal (non-TSS)	NA	5.13043	4.66644	4.98978	4.82616	4.88971	4.4635	4.67906	4.26985	4.92477	5.09241	5.09885	4.49794	4.98008	4.81383	5.14175	4.66337	5.27795	4.49351	5.02857	4.87994	5.15124	5.01749	4.93656	5.43922	5.30024	5.17442	5.21204	5.06272	5.10601	4.55902	4.7485	5.10671	5.13276	4.85383	4.48271	5.12435	4.43567
chr1	8013727	8014711	Peak00000238	distal (non-TSS)	PARK7	6.28456	6.46695	6.10179	6.24323	6.22643	6.55814	5.94211	6.51092	5.89868	5.99627	6.22733	5.86141	5.78667	6.24532	6.49835	5.73432	6.17467	5.97527	6.0455	6.19451	6.61863	6.2756	5.85098	6.32017	6.2004	5.88809	6.08917	6.69711	6.18197	6.04809	6.3374	6.42533	6.09427	5.73497	5.75535	6.34721	5.98872
chr1	8021073	8022198	Peak00000239	TSS	PARK7	7.67138	8.0746	7.6244	7.86935	7.98457	7.71588	7.63694	8.05084	7.28856	7.22519	8.07735	7.74975	7.78108	7.05729	7.74298	7.41467	8.22214	7.64565	7.41895	7.65993	7.97956	7.49844	7.68894	8.0174	8.3254	7.77449	7.72291	7.7137	8.02791	7.69217	8.31342	8.43841	7.94671	7.39232	7.1208	7.77738	7.58552
chr1	8030284	8030684	Peak00000240	distal (non-TSS)	PARK7	4.3472	3.99174	4.63545	4.31022	4.35348	4.4635	4.26548	4.26985	4.56612	4.01785	4.13737	4.57235	4.48189	4.89474	4.43037	4.26582	4.26698	4.49351	4.16536	4.45828	4.396	5.2589	4.32556	4.2235	4.03154	4.51452	4.47596	4.2473	5.73177	4.01362	3.99962	4.2374	3.35936	5.00223	4.09494	4.09719	4.3952
chr1	8042239	8042844	Peak00000241	distal (non-TSS)	PARK7,Y_RNA	5.63434	5.46562	5.64734	5.44381	5.34876	5.43753	5.46181	4.88989	5.17634	5.2503	5.40971	5.49553	5.37529	5.49623	5.72444	5.20172	5.38515	5.44199	5.17986	5.09163	5.51991	5.60261	5.44596	5.24734	5.89702	5.27106	5.54527	5.48952	5.71323	4.84094	5.2178	5.37538	5.37141	5.19478	5.26718	5.20447	5.39034
chr1	8085722	8086904	Peak00000242	distal (non-TSS)	ERRFI1,RP11-431K24.1	6.33089	7.02141	6.94636	6.5079	6.88849	6.87019	6.40156	7.5293	5.88678	6.10926	7.03704	6.80599	6.50101	6.35108	6.80663	6.188	6.95322	6.59811	6.68344	6.85071	6.75545	6.35516	5.91128	6.87025	7.15262	6.28831	6.1441	6.5797	6.20819	6.49523	7.24153	6.87819	6.76866	5.95106	5.70924	6.72089	6.37888
chr1	8209785	8210164	Peak00000243	distal (non-TSS)	NA	4.80853	4.52034	4.94553	5.31598	5.14083	5.07123	5.30818	5.44136	5.23674	5.12567	4.67703	4.57235	4.98008	5.17148	5.03112	5.09556	4.88532	4.24662	5.1315	5.50062	5.268	4.84488	5.26653	4.4645	4.7444	5.22368	5.09796	4.92782	5.24753	5.16337	4.8112	5.04512	5.57228	4.90546	4.97002	4.6751	4.54745
chr1	8212622	8213641	Peak00000244	distal (non-TSS)	NA	6.10905	4.96219	5.72239	6.0767	6.72382	6.69132	6.62855	6.91955	5.59414	5.60954	5.09885	5.42899	5.73254	5.93906	6.51736	5.7839	5.06478	4.99604	5.54733	6.88954	6.82808	5.90194	5.652	5.02033	5.05468	6.02608	6.22261	6.61993	5.71323	5.86899	5.34085	5.37538	6.26407	5.88279	5.77038	5.54269	6.18822
chr1	8229566	8230240	Peak00000245	distal (non-TSS)	NA	5.70814	5.85233	5.77019	5.22298	6.12315	5.72211	5.79284	5.58203	5.02253	5.33621	5.68213	5.42899	5.37529	5.54317	5.85244	5.5152	5.72279	5.73506	5.71394	6.27578	5.7309	5.49788	5.85098	6.24873	5.89702	5.94497	6.1169	5.65926	5.44516	5.20956	5.74108	6.15621	5.94157	5.27149	5.62867	5.5126	5.66269
chr1	8377842	8378734	Peak00000246	distal (non-TSS)	Y_RNA,SLC45A1	5.93852	5.82624	6.04543	5.79718	6.32257	5.93485	6.34236	6.51092	5.33133	5.65363	5.98175	6.04543	5.99903	6.13084	6.66088	5.83171	6.08635	6.03678	6.02075	6.17343	5.97962	5.84716	5.38891	5.6448	6.13058	5.97254	6.6378	5.87909	5.55483	6.16307	6.04857	6.12895	6.12993	5.34377	5.3104	6.0753	5.67629
chr1	8408805	8409418	Peak00000247	distal (non-TSS)	SLC45A1,RERE	5.42943	6.17317	5.67283	5.66691	5.75647	5.95655	5.67509	5.7091	5.41935	5.46763	5.63662	5.78543	5.46856	5.86866	5.65554	5.53492	5.87297	5.69696	5.88981	5.99206	5.65049	5.53373	5.3594	5.52536	6.10651	5.73447	5.70321	5.87909	5.39855	5.56327	5.87775	6.01418	5.72293	5.28995	5.05146	5.78647	5.12938
chr1	8438272	8439085	Peak00000248	distal (non-TSS)	RERE	5.70814	4.90898	5.2255	5.17373	4.56568	5.23089	5.13317	5.10269	5.06852	5.41667	4.62433	4.98267	5.10663	5.67471	5.3813	5.36809	5.06478	5.80815	5.31452	5.18485	4.61633	5.46101	5.01815	4.65518	5.20781	4.95449	5.41293	5.24026	5.83791	5.2541	4.68192	4.91136	5.16979	4.85383	5.28897	5.03855	5.28508
chr1	8455416	8456122	Peak00000249	distal (non-TSS)	RERE	5.63434	4.73235	5.39248	5.4026	5.02194	5.4996	5.17022	5.58203	5.56405	5.33621	4.90743	5.3944	5.01301	5.17148	4.77233	5.09556	4.8458	5.06151	5.17986	5.13913	4.396	5.46101	5.23398	5.0812	4.87885	5.27106	5.15633	5.1839	5.96762	5.41797	5.34085	5.22123	5.30774	5.62651	5.28897	5.54269	5.40706
chr1	8469113	8469688	Peak00000250	distal (non-TSS)	RERE	5.33743	4.79442	4.80143	4.95386	5.14083	5.07123	4.78576	4.26985	5.02253	4.78579	4.56874	4.76743	4.91129	5.17148	5.42421	5.25155	4.88532	5.23895	5.17986	5.35253	5.0884	5.16798	5.1662	4.35245	5.1079	5.44457	5.31648	4.59673	5.53362	5.16337	4.87052	4.48195	5.40209	5.34377	5.05146	5.08222	5.17019
chr1	8483510	8485050	Peak00000251	distal (non-TSS)	RERE,RP5-1115A15.1	6.65495	6.51578	6.92603	6.71461	6.85705	6.87019	6.89731	7.0641	6.33212	6.16989	7.19674	7.14875	7.18875	7.02604	7.14715	6.51956	7.09368	6.80362	6.75906	6.79724	6.86305	6.66603	6.17838	6.38813	6.48662	6.65003	7.32836	6.90623	6.76807	6.59591	7.19146	7.23362	6.87612	6.80327	6.70082	7.28635	6.9824
chr1	8487480	8488147	Peak00000252	distal (non-TSS)	RERE,RP5-1115A15.1	5.67175	4.96219	4.98978	5.12242	4.35348	5.23089	4.97242	4.88989	5.6665	5.51666	4.82098	5.32225	5.04504	4.81383	4.61581	5.34562	4.96046	5.18262	5.35637	4.75727	4.79692	6.07799	5.67562	4.73856	4.99896	5.63307	5.03662	5.06272	6.37909	5.20956	5.03193	5.16531	5.20574	6.17578	5.82885	5.811	5.80514
chr1	8490749	8491499	Peak00000253	distal (non-TSS)	RERE,RP5-1115A15.1	5.81172	5.71656	5.81634	5.79718	5.24913	6.13781	5.90111	5.7091	5.74843	5.65363	5.85013	5.88582	5.80424	5.86866	6.10276	5.5152	5.50764	6.09565	6.02075	5.6648	6.04307	5.95459	5.67562	5.56639	5.77881	5.59748	5.94141	6.28571	6.54164	5.66255	5.8515	5.46865	5.62442	5.3954	5.61195	6.13411	6.01003
chr1	8509045	8509538	Peak00000254	distal (non-TSS)	RERE	5.07272	4.59605	4.85154	4.82616	4.88971	4.83576	5.13317	4.26985	4.76033	4.91056	4.7751	4.49794	4.91129	4.63139	4.97169	4.66337	4.8458	4.59581	4.79069	4.93659	4.61633	4.64042	4.80212	4.35245	4.5906	4.75694	5.15633	4.08809	4.5828	4.47435	4.87052	4.58331	4.92818	4.97879	4.82004	5.12435	5.35621
chr1	8523070	8523559	Peak00000255	distal (non-TSS)	RERE	5.0121	4.2468	4.80143	4.89181	5.52734	4.78219	5.49045	4.26985	4.81789	4.98672	4.56874	4.70636	4.71832	5.44753	4.19635	5.1498	4.46232	5.18262	4.97356	5.53514	4.10009	4.96277	4.84874	4.56445	4.40854	4.6823	4.90342	5.12482	5.19286	4.84094	4.87052	4.83816	4.88257	5.0699	4.94156	4.84549	5.24795
chr1	8532574	8533199	Peak00000256	distal (non-TSS)	RERE	4.80853	5.19729	5.86096	5.4026	6.06846	5.64299	6.21585	4.88989	5.04575	4.82895	6.06856	5.64839	5.10663	5.6323	5.61971	5.25155	5.92525	5.69696	5.31452	6.03969	6.07373	5.2589	4.97807	5.68232	5.6828	5.48451	6.1441	5.84486	5.49014	5.16337	5.92877	6.15621	5.30774	5.11297	5.22241	6.19053	5.88853
chr1	8570081	8570679	Peak00000257	distal (non-TSS)	RERE,SNORA77,RP5-1115A15.2	5.13043	5.31931	5.26072	5.63226	5.95209	5.30358	5.72344	5.10269	5.27544	5.2796	5.20053	4.93256	5.30058	4.89474	4.90906	5.61095	5.30561	5.23895	5.43618	5.56877	5.15124	5.21427	5.60344	5.483	5.1079	5.63307	5.73993	5.48952	5.59624	5.37894	5.17393	5.27474	5.48997	5.3954	5.59502	5.38475	5.75508
chr1	8576601	8577460	Peak00000258	distal (non-TSS)	RERE,SNORA77,RP5-1115A15.2	6.44041	5.65815	5.2255	5.91595	5.02194	5.23089	4.78576	5.28343	6.02318	5.85458	5.35339	5.42899	6.01407	4.89474	5.33691	6.02139	5.68246	4.85287	5.88981	4.82031	5.37479	6.16931	5.89148	5.68232	5.20781	6.10267	4.97192	5.1839	5.87152	5.81317	5.453	5.04512	5.98137	6.05777	6.00315	5.73602	6.14098
chr1	8585325	8586448	Peak00000259	distal (non-TSS)	RERE	6.79276	6.48341	6.68082	6.58023	7.42608	7.09751	7.4557	5.93195	6.84802	6.88576	6.49908	6.46873	6.22199	6.70883	6.66088	6.58469	6.17467	6.15212	6.20731	7.1565	6.86305	6.90766	7.04445	6.32017	6.64391	6.71563	7.40765	6.59996	7.52714	6.82006	6.781	6.5324	7.05118	6.65063	6.58137	6.27974	6.60989
chr1	8621160	8621554	Peak00000260	distal (non-TSS)	RERE	4.55819	5.01306	5.29497	4.6014	4.73995	4.98269	5.34043	4.62726	4.78949	4.64486	4.7751	5.12134	4.83809	5.17148	5.24315	4.62181	5.03102	5.23895	4.72236	5.31266	4.87703	5.01749	4.80212	5.02033	5.15888	5.0134	5.15633	5.34589	4.36784	4.84094	4.6108	4.91136	4.83505	4.5507	4.91238	5.12435	4.79585
chr1	8650783	8651347	Peak00000261	distal (non-TSS)	RERE	5.33743	4.96219	4.80143	5.17373	4.88971	5.5875	5.40255	4.62726	5.06852	5.2796	4.62433	4.93256	4.98008	5.23176	5.14175	5.1498	4.76228	5.06151	5.1315	5.27149	4.79692	4.96277	4.75343	4.81592	4.87885	5.1231	5.36562	4.68959	5.59624	4.77715	4.87052	4.75979	5.0143	5.02522	4.82004	4.94605	5.19009
chr1	8689452	8690247	Peak00000262	distal (non-TSS)	RERE	5.47307	4.52034	4.85154	5.01276	5.52734	5.11315	5.49045	5.28343	5.40222	4.98672	4.44707	5.12134	4.79961	5.34423	5.03112	5.12298	4.62338	4.99604	5.1315	5.35253	5.65049	5.49788	5.3292	4.65518	4.50392	5.1231	5.26535	5.4434	6.08607	5.16337	5.03193	4.48195	5.20574	5.49282	5.05146	4.73494	5.10845
chr1	8711212	8711702	Peak00000263	distal (non-TSS)	RERE	4.80853	4.79442	4.8995	5.31598	4.35348	5.23089	4.62136	4.62726	4.89898	5.12567	5.1337	5.16422	5.16523	5.23176	5.03112	5.20172	5.30561	5.29285	5.22638	5.56877	4.95183	4.71301	4.8935	5.3469	4.87885	5.31671	5.09796	5.57713	5.10601	5.2541	5.453	5.27474	5.05511	4.5507	4.82004	5.03855	4.84986
chr1	8720481	8720797	Peak00000264	distal (non-TSS)	RERE	4.3472	4.52034	4.50774	4.51405	4.73995	3.95972	4.97242	4.26985	4.99885	5.05822	4.50984	4.32848	4.5339	4.72651	4.32152	4.97912	4.57258	3.87695	4.64933	4.75727	4.10009	4.38406	4.53237	4.2235	4.5906	4.51452	4.66839	4.77488	4.94563	4.95858	4.68192	4.58331	4.73341	4.4775	4.6464	4.39203	4.6477
chr1	8724181	8724512	Peak00000265	distal (non-TSS)	RERE	4.73152	4.52034	4.69372	4.31022	4.35348	4.53588	4.26548	4.62726	5.02253	4.53893	4.44707	4.49794	4.48189	4.63139	4.77233	4.57848	4.19011	4.77384	4.64933	4.45828	4.10009	4.96277	4.84874	4.06837	4.40854	4.75694	4.36284	4.59673	5.3746	4.63696	4.14039	4.67529	4.49463	4.90546	4.85167	4.6751	4.95067
chr1	8761037	8761981	Peak00000266	distal (non-TSS)	RERE	5.93852	6.27179	6.25826	6.35103	7.09102	6.66567	6.94742	5.7091	5.6665	5.67514	6.11813	6.43661	5.82158	6.18926	6.77552	5.92255	6.23057	6.06653	6.27127	7.21864	7.31755	6.1244	5.9308	6.53496	6.52312	6.43264	6.67515	6.78802	5.90431	5.97419	6.26082	6.26018	6.19862	5.79854	5.82885	6.34721	6.33778
chr1	8763123	8763673	Peak00000267	distal (non-TSS)	RERE	5.51529	5.46562	5.62135	5.17373	5.6844	5.66989	5.49045	5.28343	4.97468	5.12567	5.5406	5.32225	5.51278	5.7944	5.65554	5.20172	5.35919	5.61734	5.7449	5.60157	5.80675	5.79008	4.80212	5.75435	5.89702	5.44457	5.26535	5.61883	5.07562	5.45584	5.37934	5.22123	5.40209	5.17483	5.02493	5.5126	5.35621
chr1	8806525	8806987	Peak00000268	distal (non-TSS)	RERE,RPL7P11	5.07272	4.34782	4.98978	5.31598	5.02194	4.60323	4.56017	4.26985	4.78949	4.78579	4.86504	4.88017	5.30058	4.72651	4.84279	4.94811	4.88532	5.06151	5.22638	4.61881	4.51251	4.27958	4.80212	5.0812	4.67034	5.31671	3.86863	4.08809	4.87473	4.38122	4.68192	4.98016	5.20574	5.04777	5.15206	4.99321	5.20968
chr1	8877022	8878607	Peak00000269	distal (non-TSS)	RERE,RP4-633I8.4	6.87254	7.50172	7.59906	7.32945	7.50898	7.62634	7.59373	7.59402	6.95773	6.98057	7.73243	7.57113	7.39964	7.23163	7.48062	7.25936	7.80502	7.29811	7.17711	7.75362	7.77578	7.05644	7.02683	7.5262	7.62986	7.38166	7.45106	7.21136	7.35887	7.25696	7.96709	7.69266	7.46191	7.00527	6.92626	7.62493	7.25132
chr1	8889475	8890165	Peak00000270	distal (non-TSS)	RP11-185B14.1	5.77807	4.96219	5.2255	5.70069	5.14083	5.07123	4.67906	4.62726	5.91048	5.9622	5.23264	5.35884	5.35087	5.44753	4.97169	5.93711	5.48405	4.92669	5.27122	4.99057	4.71048	6.05418	5.76616	4.8882	4.99896	5.79803	5.03662	5.24026	6.02812	5.75494	5.30116	4.98016	6.00084	5.84732	5.79993	5.27971	5.95613
chr1	8907623	8909561	Peak00000271	distal (non-TSS)	NA	7.44085	6.96431	6.98616	7.04227	6.41251	6.65267	6.07664	6.29153	7.18341	6.99716	7.23402	7.22528	7.16254	6.56335	6.7437	7.25936	7.17317	6.95209	7.18805	6.54431	6.639	7.40008	7.2174	7.15422	7.18689	7.38166	6.67515	6.45161	7.60198	7.3361	7.39088	6.91012	7.26338	6.91344	6.78961	6.90975	6.7903
chr1	8919456	8919875	Peak00000272	distal (non-TSS)	ENO1	5.51529	5.43058	5.32831	5.52247	4.73995	5.4996	5.37187	5.44136	5.06852	5.05822	5.1337	5.12134	5.32597	5.39692	5.24315	5.34562	5.06478	4.85287	4.91581	5.4287	5.02209	5.56862	5.05691	5.19442	4.99896	5.44457	5.09796	5.1839	5.2205	5.45584	5.26017	5.37538	5.24068	5.27149	5.35219	5.20447	5.24795
chr1	8922542	8922996	Peak00000273	distal (non-TSS)	ENO1	5.59584	5.35749	5.48309	5.94408	5.52734	5.61554	5.37187	5.58203	5.48566	5.49238	5.48982	5.3944	5.82158	5.44753	5.3813	5.25155	5.35919	5.61734	5.58238	5.46516	5.47332	5.46101	5.29825	5.71882	5.34403	5.48451	4.83053	5.48952	6.02812	5.72485	5.9035	5.51288	5.48997	5.25275	5.1994	5.45026	5.63507
chr1	8937957	8939653	Peak00000274	distal (non-TSS)	ENO1,ENO1-IT1,ENO1-AS1,RNU6-304P	7.7491	7.91581	8.01274	8.06909	8.14839	8.25717	8.41573	8.70539	7.58955	7.6374	8.36877	8.06725	8.26815	7.83624	8.14477	7.75627	8.22214	7.72993	7.92207	8.3224	8.32922	7.75857	7.72204	8.10627	8.44772	8.01317	8.04627	8.01957	7.84305	7.66947	8.49708	8.45463	7.92698	7.79337	7.60337	8.17952	8.06444
chr1	8978104	8978583	Peak00000275	distal (non-TSS)	RP3-477M7.6	5.28881	5.06183	5.18925	5.12242	5.14083	5.15367	5.05551	5.10269	4.92477	5.46763	5.16757	5.12134	4.79961	4.97026	5.03112	5.12298	5.03102	4.49351	5.08114	5.35253	5.425	5.38397	5.13086	5.52536	4.81367	5.59748	4.75251	5.48952	5.29991	5.45584	5.03193	5.22123	5.20574	5.2144	5.26718	5.20447	5.10845
chr1	9030728	9031855	Peak00000276	distal (non-TSS)	CA6,RN7SL451P	6.18701	5.77252	5.88274	5.99868	6.61497	6.69132	6.37227	6.51092	6.1571	5.85458	5.32427	5.64839	5.59698	5.71581	5.78996	5.55434	4.88532	5.23895	5.88981	6.56051	6.44406	6.31595	6.3315	5.68232	5.71558	6.28831	5.66546	6.12587	5.92041	5.69406	5.2178	5.32606	5.79231	6.07815	6.02809	5.5721	5.98872
chr1	9046823	9047190	Peak00000277	distal (non-TSS)	RN7SL451P	5.23823	4.90898	4.8995	5.31598	4.06912	5.30358	4.78576	3.35936	4.22473	4.64486	4.67703	4.82523	4.71832	5.04117	5.03112	4.88348	4.9235	4.85287	5.08114	5.13913	5.0884	4.38406	4.5923	4.73856	4.81367	5.44457	4.83053	5.06272	4.79908	4.95858	4.6108	4.67529	5.05511	4.77159	4.91238	4.94605	4.73904
chr1	9064899	9065574	Peak00000278	distal (non-TSS)	SLC2A7	6.18701	5.68767	5.79346	5.79718	5.6844	6.1188	5.46181	6.03102	5.34943	5.56392	5.68213	5.46269	5.63715	6.16035	5.85244	5.55434	5.85508	5.57565	5.58238	5.81091	5.80675	5.98017	5.7441	5.60618	5.6828	5.85873	5.84441	5.77367	5.63639	5.56327	5.17393	6.12895	5.79231	5.73497	5.50691	5.3507	5.3388
chr1	9075756	9076036	Peak00000279	distal (non-TSS)	SLC2A7	4.73152	4.34782	4.18181	4.51405	4.73995	3.95972	4.06576	4.62726	4.89898	4.82895	4.3067	4.32848	4.5339	4.10932	4.43037	4.66337	4.19011	4.49351	4.855	4.69032	4.79692	4.71301	4.97807	4.2235	4.5906	4.89241	4.36284	4.49436	5.2205	4.84094	4.45119	4.07988	4.78541	4.90546	4.6464	4.20835	4.6477
chr1	9079936	9080735	Peak00000280	distal (non-TSS)	SLC2A7	5.77807	4.90898	5.15191	5.17373	5.24913	5.19288	4.62136	4.88989	5.78759	5.46763	4.72719	4.4172	5.22115	5.34423	5.08771	5.68284	4.76228	4.92669	5.17986	4.99057	4.51251	5.81892	5.7441	4.4645	4.50392	5.52326	4.83053	5.1839	5.76809	5.78437	4.6108	4.36827	5.72293	5.44503	5.77038	4.79161	5.06547
chr1	9112327	9112657	Peak00000281	distal (non-TSS)	SLC2A5	4.80853	5.01306	5.15191	4.18644	4.06912	5.11315	5.24111	5.10269	4.4117	4.5933	4.86504	5.03071	4.87528	4.97026	4.77233	4.53317	4.40192	4.59581	4.855	5.39118	4.51251	4.15958	4.5923	4.8882	5.20781	4.31061	4.66839	4.99721	4.36784	4.01362	5.30116	4.83816	3.93787	4.2636	4.16346	4.79161	4.43567
chr1	9129518	9130020	Peak00000282	TSS	SLC2A5	5.07272	4.66644	4.63545	4.4179	4.35348	5.23089	4.34886	4.26985	4.89898	4.69395	4.90743	4.64154	4.63028	5.10808	5.03112	4.94811	4.76228	4.85287	4.72236	4.75727	4.26177	5.42307	4.53237	4.56445	4.5906	4.89241	4.23263	4.92782	5.35019	4.95858	4.25768	4.58331	4.62104	5.28995	4.94156	4.73494	4.87591
chr1	9135086	9135481	Peak00000283	distal (non-TSS)	SLC2A5,SCARNA16	4.94818	4.52034	4.2759	4.75638	4.35348	4.66634	4.17241	4.62726	5.02253	4.5933	4.37969	4.64154	4.30537	4.72651	4.69698	4.74182	4.46232	4.59581	4.72236	4.61881	4.61633	5.01749	4.24403	4.56445	4.03154	4.51452	4.36284	4.59673	5.27399	4.55902	4.14039	4.48195	4.1722	5.34377	4.6464	3.96395	4.54745
chr1	9136211	9136697	Peak00000284	distal (non-TSS)	SLC2A5,SCARNA16	5.38426	3.99174	4.50774	4.51405	4.56568	4.72584	4.17241	4.88989	5.17634	4.94927	4.13737	4.64154	4.5339	4.40866	4.69698	4.81492	4.40192	4.77384	4.4853	4.36639	4.26177	5.2589	4.97807	4.56445	4.30175	4.82674	4.66839	4.68959	5.59624	4.95858	4.25768	4.48195	4.78541	5.28995	4.97002	4.09719	4.73904
chr1	9170835	9171527	Peak00000285	distal (non-TSS)	GPR157	6.33089	5.92769	6.22498	6.0767	6.12315	6.26398	5.69948	5.10269	5.45293	5.63177	5.98175	5.81123	5.57644	5.83204	6.1527	5.75105	5.81859	6.06653	5.9437	6.15202	6.07373	5.63575	5.3594	5.75435	5.80935	5.97254	5.77567	6.18122	5.95206	6.04809	5.79742	5.82169	6.05765	5.34377	5.39265	5.811	5.72933
chr1	9182111	9182461	Peak00000286	distal (non-TSS)	GPR157	5.28881	4.73235	5.2255	4.82616	5.14083	5.30358	5.46181	5.44136	4.76033	5.18956	4.94831	4.82523	5.01301	5.04117	5.33691	5.25155	4.96046	4.68861	5.27122	5.27149	5.60838	5.2589	5.05691	5.29811	4.99896	5.0134	5.77567	5.61883	4.9795	4.95858	5.37934	5.42286	5.24068	4.95486	4.97002	5.3157	5.10845
chr1	9188213	9190011	Peak00000287	TSS	GPR157	7.512	7.6462	7.80698	7.4682	7.46813	7.57254	7.40657	7.93087	6.96328	6.98889	7.81328	7.86753	7.6461	7.10291	6.96657	7.13533	7.48176	7.56634	7.47353	7.82839	7.78487	7.78712	7.12115	7.80501	7.84487	7.48808	7.20687	7.3603	7.17472	7.47364	7.71479	7.5587	7.58677	6.96279	7.2614	7.54925	7.35676
chr1	9202295	9202706	Peak00000288	distal (non-TSS)	MIR34A	5.51529	4.90898	5.11338	4.95386	5.14083	5.11315	4.73374	5.10269	4.89898	4.74086	5.20053	5.24574	4.48189	5.17148	5.50596	5.00932	5.35919	5.23895	5.27122	5.39118	5.51991	5.06978	5.01815	5.39389	5.38635	5.27106	5.09796	5.39558	5.27399	5.01318	5.12842	5.10671	5.24068	4.95486	4.82004	5.16507	5.04338
chr1	9251098	9251713	Peak00000289	distal (non-TSS)	RP3-510D11.1,RP3-510D11.2	5.42943	5.27995	5.59484	5.52247	4.88971	4.88687	4.42483	4.88989	4.49206	5.2203	5.46366	5.42899	5.82158	4.72651	4.90906	5.20172	5.76193	5.18262	5.54733	4.75727	4.71048	4.84488	5.3594	5.43922	5.20781	5.59748	4.97192	5.1839	4.94563	5.86899	5.453	5.04512	5.69898	4.35556	5.3104	5.811	5.64895
chr1	9252678	9253435	Peak00000290	distal (non-TSS)	RP3-510D11.1,RP3-510D11.2	5.77807	5.92769	5.51193	5.5601	5.6844	5.61554	5.05551	5.28343	5.09086	5.56392	5.99955	5.75912	5.87232	5.44753	5.65554	5.87789	6.16034	5.57565	5.64979	5.53514	5.15124	5.2589	5.87138	6.06618	5.54296	6.28831	4.83053	5.53406	5.3746	5.94864	5.9035	5.78677	6.26407	5.36121	5.96486	5.92741	6.29543
chr1	9258701	9259001	Peak00000291	distal (non-TSS)	RP3-510D11.1,RP3-510D11.2	4.94818	5.06183	4.85154	4.89181	4.56568	5.02779	4.06576	5.28343	4.78949	5.02301	4.90743	5.07688	5.10663	5.23176	4.84279	4.62181	4.67176	4.92669	5.22638	4.82031	4.396	4.71301	5.13086	4.95615	4.67034	4.41833	4.47596	4.59673	4.91073	5.16337	4.8112	4.83816	5.05511	4.79969	4.75393	4.6751	4.79585
chr1	9262723	9262899	Peak00000292	distal (non-TSS)	RP3-510D11.1	4.55819	4.66644	4.69372	4.51405	4.56568	4.83576	4.42483	5.28343	4.22473	4.41999	4.13737	4.32848	4.48189	4.72651	4.84279	4.66337	4.71798	4.59581	4.64933	4.2636	4.396	4.96277	4.15304	4.8882	4.50392	4.6823	4.47596	4.59673	4.36784	4.27702	4.98059	4.36827	4.26525	3.88706	4.01868	4.39203	4.26107
chr1	9263637	9264062	Peak00000293	distal (non-TSS)	RP3-510D11.1	5.74356	5.27995	5.54016	5.12242	4.56568	5.64299	4.97242	5.44136	4.8726	5.15803	4.62433	5.03071	4.98008	5.17148	5.65554	5.12298	4.99627	5.5326	4.97356	5.04218	5.0884	4.90535	4.97807	4.81592	5.1079	5.31671	5.03662	5.77367	5.46785	4.84094	4.7485	5.22123	5.33997	4.97879	4.52627	5.16507	4.92629
chr1	9294147	9295444	Peak00000294	distal (non-TSS)	H6PD	7.10138	7.2099	7.31743	7.23259	7.56816	7.35065	7.38499	8.16157	6.71599	7.02975	8.0018	7.58569	7.70163	7.17585	7.25222	6.99949	7.70676	7.5966	7.20967	7.51095	7.51654	6.71177	6.5951	6.96154	7.50893	7.09335	7.40765	7.19822	7.18125	6.9393	7.58923	7.39978	7.23952	6.50948	6.60609	7.12477	6.67699
chr1	9299737	9300327	Peak00000295	distal (non-TSS)	H6PD	5.90791	5.87792	5.92526	5.59667	5.44114	5.89038	6.02059	4.62726	5.73512	5.73765	5.88905	6.00169	5.90512	5.54317	5.69044	5.93711	5.90805	5.97527	6.0455	5.89152	5.6913	5.98017	5.87138	5.85563	5.71558	6.12728	6.19693	5.73661	6.40188	5.75494	6.13742	6.10114	5.83666	6.02662	5.48856	5.60087	5.93397
chr1	9317677	9318136	Peak00000296	distal (non-TSS)	H6PD	5.33743	5.10869	5.15191	4.6014	5.24913	5.4996	5.05551	5.93195	4.84558	4.87049	4.67703	4.98267	4.75973	5.17148	5.3813	5.12298	4.76228	5.06151	4.79069	4.75727	5.0884	5.21427	4.32556	4.65518	4.81367	4.75694	4.90342	4.92782	4.87473	5.06536	4.87052	4.48195	5.05511	4.79969	4.68348	4.20835	4.70946
chr1	9327078	9327590	Peak00000297	distal (non-TSS)	H6PD	5.70814	6.06698	5.83884	6.19766	6.01151	5.8444	5.30818	5.7091	5.38487	5.3636	6.11813	5.95652	5.714	5.86866	5.78996	5.64738	6.08635	5.7721	6.20731	6.08573	5.94676	5.66807	5.69884	5.56639	6.17751	5.88809	5.97226	5.73661	5.80345	5.56327	5.76954	5.92133	5.83666	5.44503	5.43187	5.88204	5.59254
chr1	9335517	9336203	Peak00000298	distal (non-TSS)	H6PD,Z98044.1	5.8766	6.49969	6.04543	6.33013	5.6082	5.77237	5.40255	5.7091	6.18624	5.92726	6.7267	6.45276	5.95288	5.6323	5.85244	5.95152	6.46919	6.15212	6.37174	5.4287	6.04307	5.90194	6.09498	6.24873	6.37105	6.28831	5.41293	5.06272	6.82782	6.16307	6.82121	6.51163	6.14743	5.93991	5.62867	6.50288	5.97795
chr1	9339167	9339717	Peak00000299	distal (non-TSS)	H6PD,Z98044.1	5.77807	5.85233	5.7465	6.15053	5.34876	5.93485	5.83719	5.44136	5.83809	6.01299	6.39662	5.95652	6.01407	5.49623	5.78996	6.07483	6.2029	5.5326	5.91703	6.13027	5.84313	6.02995	6.21038	6.22408	6.10651	6.47128	5.41293	5.65926	6.14168	6.22774	6.35591	6.30939	6.47161	5.78606	6.01568	6.26235	5.96708
chr1	9343343	9343722	Peak00000300	distal (non-TSS)	Z98044.1,SPSB1	5.38426	5.06183	5.54016	4.68177	5.6844	5.69626	5.17022	6.36854	4.89898	4.87049	5.09885	5.32225	4.91129	5.23176	5.19349	5.0675	4.80483	5.5326	5.1315	5.50062	5.211	5.06978	4.75343	5.19442	4.87885	5.0134	5.15633	5.48952	4.75921	5.01318	5.48832	4.75979	4.88257	4.6512	4.99779	5.38475	4.90138
chr1	9352350	9354123	Peak00000301	distal (non-TSS)	SPSB1	7.47178	7.59465	7.67984	7.30849	7.3606	7.57254	7.50986	8.34166	6.86591	6.97221	7.7885	7.73678	7.70616	7.31142	7.39154	6.7955	7.56966	7.29811	7.24151	7.39033	7.77578	7.20182	6.78593	7.51624	7.90767	7.47872	7.26891	7.33653	6.79398	7.0375	7.64969	7.60799	7.37705	6.63034	6.79677	7.61822	7.08927
chr1	9428377	9428787	Peak00000302	distal (non-TSS)	SPSB1	4.94818	4.85316	5.11338	4.75638	4.56568	5.23089	4.92855	5.10269	4.89898	4.28287	4.94831	4.70636	4.71832	5.17148	5.19349	5.0675	4.80483	4.59581	5.08114	5.09163	5.51991	4.71301	4.8935	4.65518	4.94047	5.22368	5.09796	5.1839	4.94563	5.06536	5.08115	5.04512	5.09456	4.58533	4.52627	4.79161	4.6477
chr1	9459705	9461063	Peak00000303	distal (non-TSS)	NA	7.10138	7.07631	6.98616	7.18733	6.72382	6.89243	6.57834	6.64019	6.94658	6.72551	7.15068	7.00407	6.91787	6.7857	6.82194	7.02638	6.88605	6.7684	6.77372	6.75576	6.65909	7.05644	6.66543	7.00508	7.12931	7.19986	6.32083	7.10267	7.30607	7.21569	7.38199	7.08801	7.20707	6.7728	6.91973	7.08624	7.02406
chr1	9466141	9466588	Peak00000304	distal (non-TSS)	NA	5.63434	5.59705	5.2255	5.4026	4.73995	5.15367	4.78576	3.35936	5.8004	5.81672	5.43697	5.16422	5.63715	5.23176	5.14175	5.9799	5.16071	4.92669	5.3969	5.18485	4.87703	5.49788	5.85098	5.43922	4.67034	5.66773	4.90342	4.99721	6.19514	5.63028	5.62073	5.10671	5.79231	5.46116	5.28897	5.16507	5.57805
chr1	9470864	9471167	Peak00000305	distal (non-TSS)	NA	5.0121	4.85316	4.57365	4.95386	4.35348	5.72211	4.73374	5.7091	4.8726	4.69395	4.67703	4.49794	5.07623	4.97026	5.88263	4.91625	4.96046	4.92669	5.3969	5.18485	5.37479	5.42307	4.93656	4.56445	4.81367	5.0134	5.09796	5.24026	5.29991	5.16337	4.98059	5.04512	4.88257	5.23372	4.97002	5.27971	5.17019
chr1	9473148	9473873	Peak00000306	distal (non-TSS)	NA	6.18701	5.97571	5.94604	5.99868	5.52734	6.06018	5.37187	6.12341	5.62356	5.63177	5.92689	5.95652	5.98382	5.6323	6.0243	5.64738	5.70278	5.84326	5.80474	5.69533	6.01171	6.1244	5.47356	5.88778	5.95247	5.79803	5.87752	5.80973	5.93633	5.66255	5.95359	5.46865	5.76958	5.52373	5.48856	5.85877	5.7928
chr1	9477770	9478137	Peak00000307	distal (non-TSS)	NA	5.38426	5.46562	5.39248	5.31598	4.73995	5.33841	5.0147	4.88989	5.02253	4.94927	5.78956	5.58936	5.22115	4.52645	5.14175	5.1498	5.83696	5.57565	5.35637	4.99057	4.95183	4.90535	4.80212	5.71882	5.97938	5.31671	4.23263	5.1839	5.10601	5.2541	5.92877	5.7141	5.13276	4.79969	4.75393	5.3507	5.12938
chr1	9478912	9479159	Peak00000308	distal (non-TSS)	NA	4.88051	5.31931	4.98978	4.6014	5.02194	5.02779	4.67906	4.62726	4.04727	4.53893	4.82098	5.24574	4.9462	4.97026	4.61581	4.57848	4.71798	5.39419	5.17986	5.04218	3.88598	4.56229	4.24403	5.0812	5.15888	4.51452	4.66839	4.77488	4.42643	5.11535	5.30116	4.36827	4.34861	4.2636	4.3381	5.3507	4.70946
chr1	9486003	9487046	Peak00000309	distal (non-TSS)	NA	7.08811	7.75751	7.46515	7.1406	6.57674	7.13521	7.01474	6.57703	7.16911	7.17514	7.8328	7.72368	7.24602	6.62754	6.96657	7.23655	7.73077	7.62623	7.18805	7.0692	7.04136	7.40008	7.15396	8.03143	8.01928	7.19986	7.10166	6.61993	7.70059	7.54193	8.18675	7.9962	7.63625	7.11109	6.89331	7.72834	7.09904
chr1	9488555	9489549	Peak00000310	distal (non-TSS)	RNA5SP40	7.03374	7.70293	7.45812	7.17579	7.5487	7.41326	7.48979	7.56202	6.99069	6.84047	7.69558	7.56379	7.31898	7.23163	7.67758	7.09147	7.76838	7.55611	7.40029	7.67475	7.90648	7.25402	7.2481	7.58456	8.0002	7.26669	7.80039	7.66688	7.32389	7.28716	8.01378	8.09618	7.54202	6.93008	6.72355	7.68401	7.14221
chr1	9515797	9516376	Peak00000311	distal (non-TSS)	NA	5.51529	5.59705	5.79346	5.06885	5.24913	5.5875	5.09497	5.28343	5.33133	5.18956	5.63662	5.64839	5.22115	5.23176	5.58287	5.57349	5.83696	5.18262	5.61651	5.78293	5.51991	5.73046	5.3594	5.91917	5.71558	5.70152	5.41293	5.39558	5.80345	6.07187	6.0019	5.78677	5.83666	5.11297	5.15206	5.62902	5.19009
chr1	9554826	9555934	Peak00000312	distal (non-TSS)	RP13-392I16.1	6.18701	6.57835	6.72868	6.4703	6.72382	6.65267	6.32716	6.75862	5.59414	5.81672	6.48668	6.61915	6.07265	6.54129	6.49835	5.84728	6.2442	6.57786	6.51885	6.42537	6.3479	6.19123	5.95005	6.4739	6.37105	6.54552	6.03196	6.40619	5.59624	6.20652	6.41	6.4029	6.07608	5.41216	5.70924	6.26235	5.92275
chr1	9598861	9600489	Peak00000313	TSS	SLC25A33	6.97721	7.20005	6.9664	7.1406	7.4887	7.25983	7.29525	8.05084	6.85997	6.85876	7.59622	7.29792	7.48131	6.85861	7.25222	6.95817	7.31364	7.05773	7.02673	7.30706	7.71046	7.22293	6.80678	7.51624	7.52684	7.17687	7.45106	7.44052	7.37605	7.18393	7.26107	7.20823	7.18224	7.05664	6.70844	7.4161	7.01376
chr1	9606756	9607047	Peak00000314	distal (non-TSS)	SLC25A33	4.55819	4.73235	4.57365	4.18644	4.56568	4.98269	4.49492	4.26985	4.32341	4.69395	4.82098	4.49794	4.36822	4.40866	4.77233	4.48563	4.57258	4.68861	4.97356	4.36639	4.71048	4.56229	4.15304	4.73856	4.7444	4.60191	4.66839	4.68959	4.48147	4.77715	5.37934	5.04512	4.78541	3.96759	4.43703	4.61161	4.79585
chr1	9618724	9618999	Peak00000315	distal (non-TSS)	SLC25A33	5.18551	5.2393	5.45359	5.22298	5.14083	5.33841	5.20617	5.28343	4.32341	4.78579	5.38186	5.28458	5.30058	4.81383	5.03112	4.48563	5.09761	5.18262	5.31452	5.09163	5.0884	4.64042	4.46849	5.24734	5.42732	4.75694	5.09796	5.24026	4.5828	5.01318	5.5227	5.16531	4.62104	4.21338	4.6464	5.12435	4.84986
chr1	9619632	9620234	Peak00000316	distal (non-TSS)	SLC25A33	5.47307	5.90303	5.39248	5.36003	5.24913	5.86758	5.37187	5.10269	5.09086	5.30822	5.83024	5.7049	5.82158	5.23176	5.50596	5.22689	5.90805	5.34453	5.68225	5.72517	5.56489	4.96277	5.3594	6.17342	5.97938	5.52326	4.83053	5.29419	5.29991	5.33868	6.5123	5.85572	5.72293	4.68261	5.57786	5.68359	5.72933
chr1	9648270	9649875	Peak00000317	TSS	SLC25A33,TMEM201	7.46154	7.72364	7.57326	7.69489	7.58735	7.70343	7.50986	8.20358	7.09536	7.39084	8.08551	7.79428	7.9395	7.05729	7.56449	7.28181	7.84076	7.32248	7.33298	7.50266	7.77578	7.6846	7.05318	7.75511	7.89395	7.58713	7.51381	7.44052	7.34149	7.46487	7.72185	7.7983	7.7132	6.97353	7.16004	7.8707	7.45876
chr1	9653481	9653836	Peak00000318	distal (non-TSS)	SLC25A33,TMEM201	5.67175	5.39456	5.4234	5.06885	5.02194	5.40533	5.51847	5.44136	5.38487	4.98672	5.06297	5.03071	5.24819	5.10808	5.14175	5.36809	5.38515	4.99604	5.54733	5.4287	4.71048	5.16798	5.13086	4.95615	5.1079	5.63307	5.21204	4.2473	5.82079	5.56327	5.34085	5.16531	5.48997	5.19478	5.15206	4.79161	5.08715
chr1	9675361	9676094	Peak00000319	distal (non-TSS)	TMEM201	6.18701	5.99911	6.06448	5.85786	5.44114	6.01966	5.69948	5.7091	5.63803	5.83578	5.70432	5.7049	5.57644	5.54317	5.54498	5.71738	5.76193	5.87749	6.16298	5.78293	5.65049	6.1244	5.652	5.56639	5.46702	6.12728	5.66546	5.69849	5.92041	5.86899	5.79742	5.78677	5.8583	5.55393	5.59502	5.90491	5.57805
chr1	9686926	9687838	Peak00000320	distal (non-TSS)	NA	6.94808	7.21967	6.93623	6.56249	7.16973	7.3823	6.83474	7.39039	6.49535	6.48688	7.16619	7.03633	7.0091	6.92797	6.72752	6.78764	7.03296	6.88801	6.75906	6.87671	7.26642	6.84076	6.73242	7.04732	7.49989	6.71563	6.747	6.75235	6.89316	6.90066	7.20162	7.01657	6.98563	6.35257	6.42323	6.93169	6.4954
chr1	9689068	9690476	Peak00000321	distal (non-TSS)	NA	7.2398	7.37639	7.29389	6.74631	6.4554	7.91801	7.15763	7.62531	6.79293	6.7054	7.11912	7.32424	6.76027	7.16156	7.18304	7.09147	6.99365	7.16958	6.87225	7.30706	7.69124	7.39079	6.72148	7.22945	7.48164	6.9915	6.72938	7.48443	7.07992	7.17318	7.64969	6.97192	7.05118	6.79723	6.69317	7.11524	6.75973
chr1	9699313	9699696	Peak00000322	distal (non-TSS)	NA	4.73152	5.10869	5.39248	4.75638	4.06912	5.91279	5.34043	5.58203	4.22473	4.64486	5.06297	4.93256	4.58325	4.52645	5.65554	4.62181	4.71798	4.92669	4.72236	5.13913	5.425	4.47741	4.24403	4.8882	4.67034	4.60191	5.03662	5.69849	4.36784	4.55902	4.98059	5.10671	4.42456	4.43865	4.09494	4.99321	4.84986
chr1	9703972	9704312	Peak00000323	distal (non-TSS)	PIK3CD,C1orf200	4.88051	4.73235	4.74892	4.4179	4.35348	5.30358	4.83541	5.44136	4.69953	4.78579	4.56874	4.82523	4.58325	4.89474	5.33691	4.66337	4.67176	4.77384	4.855	5.04218	5.94676	4.47741	4.15304	4.56445	4.87885	4.18679	4.57684	5.24026	4.75921	4.47435	4.7485	4.48195	4.55987	4.58533	4.52627	4.30528	4.43567
chr1	9711637	9712842	Peak00000324	distal (non-TSS)	PIK3CD,C1orf200,RP11-558F24.2	6.65495	6.76444	6.9664	6.71461	6.68846	7.36656	7.12323	7.90563	6.35785	6.60037	6.93186	7.05744	7.0809	6.58508	6.96657	6.70659	6.77893	6.83798	6.37174	7.12439	7.39098	7.19115	6.69932	6.34319	6.96773	6.89598	6.69346	6.61993	6.86901	6.73461	6.8858	6.51163	7.00467	6.47187	6.49572	6.70821	6.52491
chr1	9714151	9714837	Peak00000325	distal (non-TSS)	PIK3CD,C1orf200,RP11-558F24.2	6.10905	5.74483	5.9665	5.4026	5.34876	6.29802	5.62492	5.93195	5.53326	5.4424	5.43697	5.67694	5.65678	5.49623	5.7576	5.47485	5.48405	6.06653	5.51133	5.81091	6.18997	5.63575	5.38891	5.483	5.6492	5.48451	5.58656	5.97692	6.07181	5.49265	5.74108	5.10671	5.37141	5.78606	5.61195	5.60087	5.48758
chr1	9747237	9748232	Peak00000326	distal (non-TSS)	PIK3CD,RP11-558F24.4	6.77625	6.8803	6.63129	6.74631	6.01151	6.92514	6.26465	7.46153	6.32344	6.63271	6.93186	6.6751	6.65087	6.13084	6.43972	6.48094	6.81554	6.47198	6.50128	6.29538	6.61863	6.74147	6.34593	7.03338	6.69267	6.71563	6.19693	6.40619	6.47886	6.65924	7.00678	6.4029	6.75745	6.04747	6.3663	6.72089	6.32941
chr1	9749053	9750143	Peak00000327	distal (non-TSS)	PIK3CD,RP11-558F24.4	6.542	6.97591	6.79756	6.61504	6.17575	6.72895	6.66507	6.70064	6.3147	6.35045	6.95889	6.90265	6.77771	6.47295	6.49835	6.44122	6.7318	6.65718	6.68344	6.68382	7.25335	6.56983	6.21038	6.64967	7.10561	6.56349	6.06086	5.97692	6.0574	6.42388	6.98339	6.46914	6.66445	5.93991	6.07666	6.65631	6.41091
chr1	9762282	9762553	Peak00000328	distal (non-TSS)	PIK3CD	5.07272	4.85316	4.63545	4.4179	4.35348	4.93578	4.34886	5.28343	4.45275	4.5933	4.62433	4.88017	4.58325	4.63139	4.77233	4.57848	4.51903	4.77384	4.855	5.39118	5.15124	4.84488	4.93656	4.56445	5.20781	4.89241	4.97192	4.77488	4.9795	5.20956	5.12842	4.98016	4.78541	4.35556	4.22608	4.54386	4.3528
chr1	9777223	9778280	Peak00000329	distal (non-TSS)	PIK3CD	7.58921	7.67485	7.4368	7.56851	7.56816	7.86869	7.37772	8.16157	7.44299	7.49925	7.71149	7.41679	7.36563	6.76687	7.37097	7.508	7.59606	7.24808	7.40029	7.51095	8.08632	7.48105	7.49821	7.46536	7.64633	7.41147	7.24442	7.30011	7.91127	7.55024	7.88153	7.70176	7.92698	7.27602	7.48944	7.47681	7.24254
chr1	9784882	9785410	Peak00000330	distal (non-TSS)	PIK3CD,CLSTN1	5.74356	6.02211	6.22498	6.02518	5.75647	6.37966	6.19919	6.51092	5.56405	5.67514	5.86973	6.18842	5.85562	5.7944	5.88263	5.71738	6.07106	6.00637	5.9437	5.96761	6.51208	6.02995	5.57847	6.00925	6.03165	5.73447	5.66546	6.09734	5.90431	5.72485	6.09371	6.15621	6.1647	5.36121	5.64518	6.15318	5.45597
chr1	9788631	9789352	Peak00000331	distal (non-TSS)	PIK3CD,CLSTN1	5.59584	6.06698	6.04543	6.0767	6.792	6.94653	6.93754	6.75862	5.06852	5.73765	5.94542	6.02374	6.08691	6.37632	6.49835	5.75105	5.89062	5.84326	6.0455	6.47758	7.08635	5.53373	5.20056	5.85563	5.71558	6.12728	6.71153	6.5797	4.75921	5.37894	5.82473	6.04378	5.69898	5.17483	5.95185	5.94954	6.102
chr1	9847699	9848134	Peak00000332	distal (non-TSS)	CLSTN1,RP11-558F24.6	5.28881	5.39456	5.26072	5.52247	5.6844	5.37231	5.13317	4.88989	5.43625	5.2203	5.5406	5.07688	5.37529	5.39692	5.50596	5.27574	5.59794	5.06151	5.51133	5.22893	5.76936	5.01749	5.3594	5.3469	4.99896	5.59748	5.50264	5.24026	5.87152	5.2541	5.453	5.22123	5.64974	5.56877	5.41241	5.20447	5.5031
chr1	9867610	9868021	Peak00000333	distal (non-TSS)	CLSTN1	4.88051	5.19729	4.85154	4.75638	5.14083	5.4996	4.88294	5.58203	4.92477	4.74086	4.62433	5.07688	4.63028	5.10808	5.46573	4.70332	4.67176	4.68861	4.97356	4.75727	4.79692	4.56229	4.64884	4.56445	4.40854	4.75694	4.75251	5.12482	4.87473	4.77715	4.68192	4.48195	4.67874	4.1016	4.97002	4.79161	4.79585
chr1	9883002	9884933	Peak00000334	TSS	CLSTN1	7.25174	7.60213	7.45105	7.58602	7.21989	7.59295	7.15763	7.79997	6.43232	6.81259	7.51993	7.48053	7.4492	7.28532	7.2856	7.07869	7.64744	7.48239	7.49127	7.39033	7.58065	7.33377	6.83749	7.45497	7.56201	7.2883	7.41863	7.22438	6.91691	7.02559	7.51803	7.33092	7.42716	6.40151	6.80389	7.36077	6.98767
chr1	9909595	9911297	Peak00000335	distal (non-TSS)	CTNNBIP1,RP11-84A14.5	7.25174	7.57198	7.26996	7.38056	6.75832	6.81304	6.48592	6.21002	6.92967	7.21107	7.84246	7.4004	7.52816	6.35108	6.43972	7.46944	7.59081	7.52498	7.43738	6.75576	6.71769	7.41847	7.28556	7.7034	7.5533	7.71206	6.43463	6.83989	7.43186	7.4202	7.93711	7.67427	7.63625	7.05158	7.21428	7.76528	7.57158
chr1	9921507	9921981	Peak00000336	distal (non-TSS)	CTNNBIP1	5.13043	5.06183	5.3608	4.89181	4.56568	5.23089	4.73374	4.26985	4.45275	4.91056	5.46366	5.32225	4.91129	4.89474	5.24315	4.81492	4.9235	5.12358	5.4743	4.82031	5.0884	4.96277	4.80212	4.73856	4.7444	4.82674	4.90342	4.85396	4.71782	5.06536	5.30116	4.67529	4.92818	4.39808	4.60794	5.3507	4.73904
chr1	9927096	9928173	Peak00000337	distal (non-TSS)	CTNNBIP1	6.67293	6.96431	7.0153	6.6985	6.06846	6.96761	6.44437	6.64019	5.93378	6.18465	6.92274	6.85514	6.41404	6.40111	6.51736	6.30378	6.54778	6.85485	6.35221	6.71304	6.57697	6.10139	6.02443	6.49455	6.9545	6.41291	6.61875	6.55915	6.39053	6.64367	7.02979	6.74273	6.27996	5.66823	5.97774	6.73346	6.12163
chr1	9934941	9935341	Peak00000338	distal (non-TSS)	CTNNBIP1	5.18551	5.62795	5.39248	5.36003	5.14083	5.46894	5.40255	6.12341	5.27544	5.15803	5.65957	5.32225	5.32597	5.58849	5.58287	5.59235	5.79997	5.57565	5.64979	6.03969	5.60838	5.42307	5.13086	5.6448	5.46702	5.59748	5.09796	5.34589	5.49014	5.81317	5.5227	5.67623	5.24068	5.09163	5.12768	5.71006	5.20968
chr1	9950604	9950969	Peak00000339	distal (non-TSS)	CTNNBIP1	5.0121	4.73235	4.98978	4.82616	5.02194	4.93578	4.49492	4.62726	4.97468	4.98672	5.06297	4.88017	5.01301	4.52645	4.84279	5.17603	4.8458	4.99604	4.72236	4.82031	4.10009	4.78094	5.23398	4.73856	5.05468	5.06951	4.90342	4.37953	4.9795	5.2541	5.26017	4.67529	5.05511	4.6188	4.91238	4.6751	4.3952
chr1	9960318	9961135	Peak00000340	distal (non-TSS)	CTNNBIP1	5.93852	5.56541	5.56778	5.66691	5.24913	5.69626	4.92855	5.7091	5.87477	5.63177	5.63662	5.3944	5.10663	5.58849	5.19349	5.59235	5.38515	5.61734	5.77515	5.27149	5.0884	6.1244	5.83027	5.19442	5.50554	5.79803	4.83053	5.4434	6.7854	5.66255	5.37934	5.51288	5.64974	6.00545	5.50691	5.4818	5.35621
chr1	9969357	9971370	Peak00000341	distal (non-TSS)	CTNNBIP1	8.36244	8.99493	8.62745	8.88644	9.1166	8.71609	9.02649	9.28666	8.45037	8.48734	9.32777	8.74787	8.98593	8.4713	8.79504	8.47229	9.25459	8.62733	8.41019	9.01995	9.11026	8.53168	8.53686	9.0937	9.34651	8.92931	9.07275	8.71927	8.79212	8.81971	9.44793	9.3592	8.9176	8.50455	8.47837	9.06382	8.65338
chr1	10002292	10003749	Peak00000342	distal (non-TSS)	LZIC,RP11-84A14.4,NMNAT1,RN7SKP269	6.67293	6.81711	6.75201	6.82257	6.32257	6.5156	6.26465	6.64019	6.05526	6.21369	6.92274	6.50012	6.59282	6.37632	6.77552	6.50038	6.65295	6.71389	6.92563	6.72742	6.57697	6.56983	6.30219	6.63118	6.62727	7.11771	6.51945	6.80552	6.43539	6.74921	7.13958	6.92583	6.83411	6.28452	6.35658	6.90975	6.67042
chr1	10010119	10010865	Peak00000343	distal (non-TSS)	LZIC,RP11-84A14.4,NMNAT1,RN7SKP269	5.99775	5.59705	6.02612	5.73363	5.44114	5.61554	6.00139	5.58203	5.78759	5.73765	6.13427	5.64839	5.49086	6.10067	5.94108	5.93711	6.16034	6.25857	5.9437	5.89152	5.80675	6.14704	5.83027	5.78897	6.17751	6.05209	6.17076	5.69849	6.40188	6.28953	6.17978	6.15621	6.14743	5.77347	5.79993	6.19053	5.92275
chr1	10092469	10093899	Peak00000344	TSS	UBE4B	7.86221	8.34319	8.02705	8.05032	8.1991	7.93939	8.12679	8.09616	7.82007	7.77303	8.82808	8.19124	8.19598	7.79067	8.16279	7.73207	8.6694	8.08295	7.76344	8.10472	8.27867	7.75857	8.02571	8.39916	8.76248	8.25109	8.32764	8.06357	8.03871	8.27631	8.71392	8.71472	8.43957	7.71591	7.842	8.33894	7.94809
chr1	10233497	10234017	Peak00000345	distal (non-TSS)	UBE4B	4.88051	4.85316	4.57365	5.22298	4.35348	4.38499	4.42483	3.35936	4.76033	3.89855	4.56874	4.82523	4.36822	4.81383	5.14175	4.26582	4.33713	4.59581	4.57072	4.54185	4.51251	5.30198	4.24403	4.35245	4.81367	4.82674	4.97192	4.68959	6.39053	4.90128	4.25768	4.58331	4.73341	5.53892	3.93158	4.39203	4.58199
chr1	10246853	10247609	Peak00000346	distal (non-TSS)	UBE4B	5.47307	5.95191	5.92526	5.66691	5.95209	6.34758	5.88013	6.12341	5.34943	5.30822	6.05163	6.16887	5.78667	5.54317	5.94108	5.53492	5.90805	5.91087	5.68225	6.31471	6.44406	5.92852	5.29825	6.32017	6.52312	5.17442	5.41293	5.61883	5.04444	5.33868	6.07133	5.42286	5.37141	4.95486	4.99779	5.5721	5.14995
chr1	10249587	10250186	Peak00000347	distal (non-TSS)	UBE4B	5.42943	5.79965	5.94604	5.31598	5.14083	5.55885	5.30818	5.28343	5.33133	4.91056	5.65957	6.06679	5.07623	5.28925	5.61971	5.17603	5.35919	5.69696	5.61651	5.96761	5.6913	5.84716	4.84874	5.43922	5.6492	4.75694	5.03662	5.06272	6.66877	5.2971	5.79742	4.36827	4.88257	5.82315	4.94156	5.16507	4.97455
chr1	10269855	10271255	Peak00000348	distal (non-TSS)	KIF1B	6.88797	7.60957	7.3329	7.05494	7.29197	7.24267	7.14053	7.74408	6.74856	6.66432	7.80836	7.25295	7.34831	7.02604	7.43182	6.98585	7.48742	7.19623	7.09811	7.12439	7.47214	7.04462	7.12115	7.5262	7.85199	7.33054	7.40765	7.22438	7.52201	7.4111	7.62732	7.80676	7.42716	6.68381	6.68547	7.31159	6.92304
chr1	10313749	10314196	Peak00000349	distal (non-TSS)	KIF1B	4.80853	4.43815	4.57365	4.95386	4.56568	4.53588	4.17241	4.26985	4.94999	4.91056	3.35936	4.22932	4.87528	4.52645	4.19635	5.0675	4.33713	4.37876	4.72236	4.36639	3.88598	4.96277	5.23398	4.4645	4.03154	5.17442	4.36284	4.2473	5.83791	5.11535	4.7485	4.2374	5.0143	5.36121	5.22241	4.30528	4.82318
chr1	10331149	10331542	Peak00000350	distal (non-TSS)	KIF1B	4.73152	4.79442	4.8995	5.12242	4.73995	4.72584	4.62136	3.35936	4.8726	4.78579	5.70432	5.20566	5.22115	4.2729	4.69698	5.12298	5.33268	5.06151	5.1315	4.82031	4.61633	4.96277	5.20056	5.13913	5.30024	5.31671	4.90342	4.85396	5.3253	4.90128	5.71199	5.51288	5.13276	4.4775	4.56795	4.94605	4.92629
chr1	10398073	10398515	Peak00000351	distal (non-TSS)	KIF1B	4.88051	5.49974	4.94553	5.31598	4.06912	4.20248	4.78576	4.26985	4.89898	5.02301	5.48982	5.24574	4.79961	4.40866	4.90906	5.1498	5.19108	5.23895	5.17986	4.2636	4.396	4.84488	4.93656	5.3469	5.34403	5.06951	4.47596	4.77488	5.3253	5.06536	5.03193	5.32606	5.09456	5.04777	4.78749	5.03855	4.82318
chr1	10437446	10437777	Peak00000352	distal (non-TSS)	KIF1B	4.64851	4.73235	4.57365	4.68177	4.35348	4.60323	4.34886	4.26985	4.5298	4.53893	4.22667	4.32848	4.58325	4.63139	5.03112	4.74182	4.71798	4.37876	4.39134	4.61881	4.10009	5.01749	4.75343	4.56445	4.94047	4.75694	4.23263	4.37953	4.71782	4.15733	4.7485	4.58331	4.78541	4.74275	4.38895	4.94605	4.70946
chr1	10448018	10448750	Peak00000353	distal (non-TSS)	KIF1B,RN7SL721P,PGD	5.51529	5.56541	5.2255	5.27034	4.73995	4.88687	4.62136	4.26985	5.23674	5.46763	5.88905	5.35884	5.30058	5.34423	4.90906	5.49518	5.64088	5.29285	5.35637	5.27149	5.02209	5.60261	5.47356	6.06618	5.46702	5.76662	4.97192	5.12482	5.92041	5.2541	5.12842	5.46865	5.57228	5.49282	5.43187	5.68359	5.5031
chr1	10458369	10459854	Peak00000354	TSS	RN7SL721P,PGD	7.39855	7.96879	7.67984	7.73466	7.58735	7.61972	7.51649	8.37879	7.45481	7.18962	8.31085	7.57113	7.78108	7.04175	7.56449	7.59562	8.13495	7.42731	7.60151	7.55969	7.72942	7.60661	7.5109	8.13254	8.19171	7.67979	7.524	7.62829	7.90735	7.63863	8.1243	8.03271	7.74172	7.46239	7.35123	7.95834	7.65652
chr1	10475245	10475782	Peak00000355	distal (non-TSS)	PGD	5.23823	4.66644	5.03243	4.51405	5.24913	4.88687	4.49492	3.35936	5.25624	4.64486	4.56874	4.88017	4.36822	5.04117	5.03112	4.77898	4.57258	4.99604	4.28618	4.75727	4.79692	5.92852	4.46849	4.95615	4.7444	4.75694	4.75251	4.92782	5.65602	4.90128	4.68192	4.67529	4.67874	5.47708	4.82004	4.30528	4.6477
chr1	10488089	10488494	Peak00000356	distal (non-TSS)	PGD,RP4-736L20.3,APITD1,APITD1-CORT	5.38426	5.85233	5.64734	5.27034	5.6844	5.4996	5.46181	5.10269	5.15552	5.30822	5.70432	5.58936	5.37529	5.49623	5.85244	5.81596	5.76193	5.57565	5.3969	5.69533	5.84313	5.49788	5.52707	5.82271	5.54296	5.56089	5.70321	5.1839	5.59624	5.49265	5.58886	5.78677	5.62442	5.41216	5.1994	5.54269	5.43987
chr1	10489792	10491366	Peak00000357	TSS	PGD,RP4-736L20.3,APITD1,APITD1-CORT	7.22775	7.69596	7.59265	7.31901	7.58735	7.69716	7.13191	7.82712	6.6691	6.60037	7.64123	7.66322	7.23977	7.08787	7.55541	6.85683	7.32	7.52498	7.18805	7.52738	7.39098	7.12538	6.67682	7.42332	7.7337	7.2883	7.2195	7.3603	6.7854	7.04932	7.59693	7.25857	7.01409	6.52425	6.64633	7.57029	6.87826
chr1	10500915	10501226	Peak00000358	distal (non-TSS)	APITD1,APITD1-CORT,CORT	4.3472	4.59605	4.8995	4.4179	4.73995	4.88687	4.34886	3.35936	4.11153	4.48134	5.29446	5.12134	4.5339	4.52645	4.69698	4.32623	4.80483	4.68861	5.02857	4.2636	4.10009	4.15958	4.32556	4.35245	4.87885	4.18679	4.23263	4.85396	4.16255	4.55902	4.98059	5.27474	4.49463	3.88706	4.60794	5.20447	4.67904
chr1	10531994	10533032	Peak00000359	TSS	DFFA,PEX14	6.84116	7.27697	7.15267	6.99045	6.94935	7.23402	7.06095	7.23654	6.8238	6.80318	7.27035	7.12895	6.98683	6.84073	7.00723	6.99949	7.42985	6.85485	7.02673	7.12439	7.36692	7.12538	6.80678	7.35785	7.26379	7.41147	6.98805	7.04506	7.31203	7.17318	7.38199	7.60799	7.27124	7.12077	7.02685	7.21678	7.26005
chr1	10534716	10535711	Peak00000360	TSS	DFFA,PEX14	6.80908	6.62352	6.80872	6.73055	7.03603	6.90341	6.70067	7.49581	6.38312	6.22799	7.13499	6.68874	6.74261	6.62754	6.85207	6.76381	6.99365	6.75046	6.68344	6.83753	7.05652	6.827	6.68811	6.88587	7.12931	6.96486	6.81539	6.85677	6.80252	6.67464	7.09668	7.22098	6.87612	6.56051	6.51327	6.93169	6.69004
chr1	10554467	10555591	Peak00000361	distal (non-TSS)	PEX14	6.39763	6.54741	6.72868	6.10175	6.61497	6.6263	6.21585	6.12341	5.86265	5.81672	6.39662	6.6751	5.76887	6.40111	6.27018	5.93711	6.2577	6.42729	6.06981	6.51134	6.57697	6.10139	5.9308	6.5149	6.15425	6.43264	6.56001	6.40619	6.41314	6.04809	6.26082	6.18294	6.03898	5.76076	5.79993	6.01386	5.99942
chr1	10555996	10556496	Peak00000362	distal (non-TSS)	PEX14	5.38426	5.06183	5.4234	5.4026	4.73995	5.89038	5.88013	5.93195	5.4694	5.58693	5.06297	5.49553	5.10663	5.83204	5.3813	4.97912	4.76228	5.23895	5.3969	5.46516	5.65049	5.73046	5.23398	5.13913	5.1079	5.59748	5.58656	5.48952	5.29991	5.01318	5.08115	4.98016	5.40209	4.82709	4.97002	4.84549	4.97455
chr1	10560388	10560926	Peak00000363	distal (non-TSS)	PEX14	5.51529	4.90898	5.11338	5.4026	4.88971	4.98269	4.83541	4.26985	5.1968	5.41667	4.3067	5.20566	4.9462	4.89474	5.08771	5.20172	4.51903	5.23895	5.08114	4.87994	5.02209	5.53373	5.50059	5.0812	4.7444	5.56089	5.21204	4.99721	5.46785	5.45584	4.98059	4.91136	5.33997	4.97879	4.91238	4.47103	4.73904
chr1	10567341	10567849	Peak00000364	distal (non-TSS)	PEX14	5.38426	5.49974	5.32831	5.70069	5.34876	5.77237	5.65024	5.28343	5.43625	5.63177	5.70432	5.46269	5.714	5.39692	5.94108	5.39016	5.48405	5.84326	5.3969	5.4287	5.51991	5.7606	5.50059	5.56639	5.46702	5.70152	5.45856	5.24026	5.82079	5.56327	5.37934	5.46865	5.54542	5.19478	5.45104	5.4818	5.70307
chr1	10570605	10571567	Peak00000365	distal (non-TSS)	PEX14	6.10905	5.92769	6.22498	6.12636	6.36826	6.37966	6.60367	6.03102	6.06579	5.94485	6.08528	6.20769	6.05824	6.16035	6.35752	5.80002	6.03998	5.73506	6.27127	6.52792	6.44406	6.23406	5.96902	5.68232	5.97938	6.10267	6.36747	6.28571	6.28401	6.26924	6.13742	6.12895	6.11222	6.01608	6.13506	6.31388	6.21581
chr1	10604277	10604686	Peak00000366	distal (non-TSS)	PEX14	4.55819	3.99174	4.57365	4.18644	4.35348	4.66634	4.17241	3.35936	4.4117	4.53893	4.3067	4.22932	4.16286	4.40866	4.32152	4.32623	4.19011	4.59581	4.39134	3.817	4.396	4.71301	4.32556	3.35936	4.30175	4.18679	4.66839	4.08809	4.6298	4.27702	3.99962	4.2374	4.34861	5.04777	4.60794	4.09719	4.3528
chr1	10739352	10740082	Peak00000367	distal (non-TSS)	CASZ1	6.33089	5.71656	5.3608	5.63226	4.88971	5.66989	5.0147	5.44136	5.53326	5.79738	5.35339	5.35884	5.73254	5.44753	5.88263	6.03495	5.61958	5.87749	5.8337	5.22893	5.15124	5.73046	6.1621	5.483	5.61473	6.12728	5.15633	5.29419	6.01324	6.07187	5.55619	5.37538	6.31121	5.62651	5.66149	5.5126	5.42357
chr1	10752327	10752872	Peak00000368	distal (non-TSS)	CASZ1	5.55618	6.2907	5.98667	5.85786	5.95209	5.55885	5.85883	6.12341	5.62356	5.67514	6.3698	5.97929	5.714	5.71581	5.82156	5.53492	6.2168	5.94345	6.02075	5.69533	6.13307	5.56862	5.7441	6.09378	6.54102	6.07761	5.45856	5.94508	5.93633	5.89606	6.66783	6.3801	6.23173	5.15456	5.35219	6.03465	5.66269
chr1	10753881	10755335	Peak00000369	TSS	CASZ1	6.97721	7.27697	7.23742	7.17579	7.33808	7.21656	7.04265	7.7153	6.70938	6.74533	7.64123	7.40862	7.34249	6.97785	7.07254	6.72317	7.32633	7.26075	7.15498	7.25862	7.08635	7.14764	6.8576	7.45497	7.19813	7.00464	7.10166	6.80552	6.94797	6.86093	7.19146	7.19536	7.4059	6.56051	6.5979	7.21678	6.78424
chr1	10815752	10816432	Peak00000370	distal (non-TSS)	CASZ1	5.8766	5.43058	5.51193	6.05118	6.01151	5.72211	5.46181	5.28343	6.02318	5.65363	5.56527	5.16422	6.05824	5.54317	5.69044	5.73432	5.38515	5.34453	6.06981	5.46516	5.425	5.98017	6.14562	5.56639	5.38635	6.22157	6.08917	5.91249	6.77676	6.5296	5.95359	5.82169	6.44378	5.76076	5.69351	5.45026	5.71626
chr1	10853991	10854323	Peak00000371	distal (non-TSS)	CASZ1	4.3472	4.79442	4.2759	5.27034	4.73995	4.66634	4.26548	4.62726	4.69953	4.78579	4.22667	4.70636	4.87528	4.2729	4.43037	5.1498	4.57258	4.68861	4.72236	3.817	4.79692	5.38397	5.09445	4.73856	4.17901	5.17442	4.36284	4.68959	4.83755	5.06536	4.8112	4.2374	5.40209	4.6188	4.43703	4.09719	4.61538
chr1	10895818	10896323	Peak00000372	distal (non-TSS)	NA	5.07272	4.85316	4.98978	5.12242	5.52734	5.40533	4.62136	5.28343	4.635	4.82895	4.67703	5.03071	5.10663	5.10808	5.2909	4.3826	4.80483	4.85287	4.97356	4.75727	4.26177	4.90535	4.64884	4.81592	4.50392	5.06951	4.97192	4.77488	4.94563	5.2541	3.99962	5.10671	5.46134	4.82709	4.78749	4.84549	4.51163
chr1	10926897	10927713	Peak00000373	distal (non-TSS)	NA	6.05453	5.92769	5.86096	6.12636	6.06846	6.39543	6.03953	6.51092	5.48566	5.77777	5.70432	5.90979	6.12884	5.49623	6.1527	5.68284	5.90805	6.28396	5.88981	6.35258	5.94676	6.07799	5.83027	6.03801	6.22291	6.05209	6.4126	6.15383	5.95206	5.89606	6.28037	6.10114	6.29567	5.41216	5.46994	5.45026	5.37339
chr1	10948515	10948891	Peak00000374	distal (non-TSS)	HSPE1P24	4.94818	5.35749	4.85154	4.89181	4.88971	4.78219	4.42483	4.62726	4.36867	4.78579	4.56874	4.32848	4.67523	4.89474	4.77233	4.66337	4.99627	4.85287	4.79069	4.2636	4.51251	5.01749	4.5923	3.8632	4.50392	4.82674	4.97192	4.92782	4.5828	5.01318	4.92687	4.58331	4.88257	4.21338	4.43703	4.39203	4.3082
chr1	10964459	10965333	Peak00000375	distal (non-TSS)	HSPE1P24	6.48193	6.36389	6.41369	6.37163	6.36826	6.52992	5.72344	5.93195	6.00137	6.07791	6.06856	6.50012	6.39143	6.06983	6.10276	6.08788	6.31042	6.51529	6.22896	6.08573	5.97962	6.10139	6.12895	6.36584	6.17751	6.17523	6.17076	6.15383	6.29626	6.32925	6.93543	6.23491	6.31121	5.79854	5.77038	6.44267	6.01003
chr1	10969996	10970765	Peak00000376	distal (non-TSS)	NA	6.23664	6.34595	6.06448	5.99868	5.75647	6.08	5.49045	6.29153	5.65234	5.94485	6.01713	5.86141	5.82158	5.90431	5.88263	5.87789	5.92525	5.61734	6.16298	5.86518	5.7309	5.95459	6.09498	6.00925	6.05706	6.07761	5.90984	6.00803	6.24662	6.28953	6.37417	6.04378	6.57773	5.65447	5.78523	6.05512	5.8295
chr1	10977730	10978916	Peak00000377	distal (non-TSS)	NA	6.63674	6.70975	6.59297	6.73055	5.75647	6.34758	5.5459	5.10269	6.37475	6.13991	6.52357	6.48451	6.59282	5.97294	6.12796	6.56639	6.71249	6.73229	6.66782	5.6648	6.18997	6.50186	6.31692	6.4739	6.22291	6.24417	5.94141	6.45161	6.97836	6.79215	7.06363	6.77783	6.72329	6.65063	6.57304	6.93169	6.76589
chr1	10991978	10992621	Peak00000378	distal (non-TSS)	NA	5.90791	5.82624	5.69784	5.85786	5.52734	5.91279	5.59911	4.62726	5.94528	5.56392	5.78956	5.64839	5.82158	5.49623	5.88263	5.90782	5.94224	5.69696	6.16298	5.50062	6.04307	5.81892	5.76616	5.6448	5.71558	5.99957	5.77567	6.18122	6.46812	5.86899	6.3374	6.30939	5.90057	6.04747	5.64518	6.15318	5.35621
chr1	10997320	10997974	Peak00000379	distal (non-TSS)	C1orf127	6.13553	6.39909	6.10179	6.12636	5.52734	5.99895	5.46181	5.82511	5.41935	6.04583	5.9637	6.20769	6.16953	5.49623	5.96938	6.1136	6.02416	5.97527	6.02075	5.75436	5.84313	5.7606	5.87138	5.85563	6.15425	5.99957	5.36562	5.73661	5.69443	5.97419	6.57659	5.92133	6.21527	5.69532	5.70924	6.09518	6.15056
chr1	10999975	11001279	Peak00000380	distal (non-TSS)	C1orf127	6.97721	6.91691	6.80872	6.93666	6.36826	6.5441	6.34236	6.03102	6.27017	6.41412	6.65114	6.56089	6.56288	6.35108	6.53612	6.55715	6.48069	6.71389	6.74426	6.52792	6.86305	6.7267	6.37434	6.49455	6.22291	6.52733	6.59944	6.33515	6.71477	6.65924	6.92319	6.20917	6.84473	6.35257	6.2968	6.65631	6.26939
chr1	11021020	11021533	Peak00000381	distal (non-TSS)	C1orf127	5.81172	5.71656	5.67283	5.73363	5.44114	5.55885	5.34043	5.82511	5.4694	5.15803	5.83024	5.64839	5.49086	5.44753	5.69044	5.45419	5.7425	5.91087	5.9437	5.81091	5.56489	6.00529	5.87138	5.82271	5.46702	5.85873	5.81048	5.12482	5.90431	5.5972	5.92877	5.85572	5.94157	5.50837	5.46994	5.60087	5.5634
chr1	11025659	11026176	Peak00000382	distal (non-TSS)	C1orf127	5.63434	5.19729	5.2255	5.22298	5.14083	5.37231	5.67509	3.35936	5.06852	5.2796	4.7751	5.12134	5.16523	5.17148	5.2909	4.74182	5.38515	5.39419	5.31452	5.13913	5.37479	5.38397	4.84874	5.02033	4.99896	5.73447	5.36562	5.69849	5.87152	5.56327	5.37934	5.16531	5.0143	5.3954	5.1994	4.94605	5.02088
chr1	11039520	11039913	Peak00000383	distal (non-TSS)	C1orf127	4.45871	4.73235	4.50774	4.6014	4.73995	4.66634	4.17241	3.35936	4.66777	4.28287	4.3067	4.32848	4.30537	4.52645	4.69698	4.3826	4.33713	4.37876	4.91581	3.817	4.26177	4.90535	4.15304	3.8632	4.5906	4.60191	4.75251	4.37953	5.24753	4.63696	4.25768	4.2374	4.26525	4.4775	4.52627	4.20835	4.26107
chr1	11071842	11073491	Peak00000384	TSS	TARDBP	7.39855	7.77745	7.76204	7.58602	7.94052	7.82338	7.79783	8.5993	7.1154	7.23917	8.14913	7.81294	7.77247	7.29843	7.75095	7.19574	7.99932	7.61642	7.5261	8.049	8.11543	7.59857	7.24049	8.03143	8.06283	7.45029	7.79198	7.76794	7.19424	7.40194	7.96114	8.13699	7.46191	7.32284	7.09789	7.85366	7.35676
chr1	11097625	11098303	Peak00000385	distal (non-TSS)	MASP2,RP4-635E18.8	5.81172	6.04473	5.92526	5.73363	5.82486	6.13781	6.03953	5.82511	5.36727	5.30822	6.11813	6.04543	5.714	5.71581	6.29254	5.84728	6.02416	5.80815	5.8337	5.75436	6.13307	6.19123	5.52707	6.27295	6.2004	6.26641	5.77567	5.80973	5.93633	5.69406	6.241	6.10114	6.00084	5.61231	5.59502	6.11479	5.85342
chr1	11119209	11120656	Peak00000386	TSS	SRM,EXOSC10,RP4-635E18.7	7.5317	7.81009	7.22917	7.57729	7.56816	7.63292	7.46944	8.30354	7.23008	7.18962	8.14913	7.48053	7.9084	7.16156	7.59139	7.32027	8.02671	7.23529	7.48243	7.4082	7.86422	7.64613	7.35767	7.97445	7.7337	7.44068	7.70511	7.59865	7.3531	7.5167	7.83676	8.0399	7.49584	7.21863	7.00852	7.67109	7.45876
chr1	11159235	11160358	Peak00000387	TSS	EXOSC10,RP4-635E18.6,MTOR	6.542	7.04363	6.88448	6.80764	6.6522	6.48651	6.3574	6.75862	6.27919	6.60037	7.23402	6.84301	6.85363	6.47295	6.66088	6.43112	6.93672	6.8209	6.80257	6.56051	6.44406	6.60263	6.37434	6.99071	6.99381	7.01765	6.72938	6.35923	6.64043	6.62793	7.18124	7.12922	6.79081	6.49456	6.23435	6.72089	6.45762
chr1	11192875	11193339	Peak00000388	distal (non-TSS)	MTOR	4.73152	5.10869	5.18925	5.27034	4.06912	4.72584	3.93802	4.26985	5.04575	5.09241	5.20053	4.88017	5.04504	5.17148	4.77233	4.97912	5.16071	4.85287	5.02857	4.2636	4.51251	4.71301	5.47356	5.0812	4.40854	5.27106	4.47596	4.59673	4.91073	5.66255	5.2178	4.58331	5.27465	4.6188	5.22241	4.73494	4.99794
chr1	11301645	11302221	Peak00000389	distal (non-TSS)	MTOR,RPL39P6	5.47307	5.71656	5.4234	5.27034	5.14083	5.52956	5.09497	5.28343	4.92477	4.98672	5.26393	5.24574	4.98008	5.44753	5.58287	5.22689	5.38515	5.5326	5.3969	5.27149	5.268	5.16798	4.75343	6.03801	5.25488	5.40336	5.31648	5.48952	5.3253	5.16337	5.4167	5.27474	4.97204	5.11297	5.15206	5.4818	5.02088
chr1	11321990	11323056	Peak00000390	distal (non-TSS)	MTOR	6.82521	7.46936	7.2619	7.47762	7.73231	7.24267	7.57481	6.96938	7.22548	7.22519	7.86159	7.24379	7.44378	6.64831	7.29655	7.08509	7.88848	7.23529	7.17711	7.50266	7.70088	7.31424	7.3924	7.83734	7.93472	7.38166	7.79198	7.4952	7.64978	7.65413	8.12961	8.2467	7.63016	7.32703	7.16004	7.86504	7.41258
chr1	11332524	11334249	Peak00000391	TSS	MTOR,UBIAD1,UBE2V2P3	7.28698	7.52552	7.29389	7.09228	7.52898	7.36656	6.87676	7.31553	6.69608	6.76487	7.52595	7.42491	7.06682	6.74779	7.13498	6.93705	7.31364	7.50384	7.29305	7.19823	7.27938	7.23337	6.89698	7.16704	7.37685	7.23367	7.10166	7.50588	7.0729	7.10696	7.48521	7.47614	7.0603	6.664	6.87317	7.61147	6.88959
chr1	11340783	11341583	Peak00000392	distal (non-TSS)	UBIAD1,UBE2V2P3	5.28881	5.39456	6.13812	5.44381	6.12315	6.31474	5.98191	5.28343	4.89898	4.82895	5.35339	5.67694	5.16523	6.18926	6.10276	4.81492	5.24966	5.69696	5.58238	6.33377	6.10372	5.2589	4.75343	5.02033	5.25488	5.36077	5.97226	5.94508	5.27399	4.95858	5.58886	5.7141	5.09456	4.93042	4.94156	5.38475	5.14995
chr1	11397441	11397971	Peak00000393	distal (non-TSS)	NA	5.84455	5.77252	5.39248	5.59667	6.17575	5.66989	5.24111	6.29153	5.21693	5.51666	5.78956	5.64839	5.39925	5.39692	5.78996	5.45419	5.57594	5.5326	5.51133	5.6648	5.32252	5.38397	5.50059	5.56639	5.6492	5.56089	5.15633	5.1839	5.92041	5.75494	5.82473	5.85572	5.51799	5.50837	5.50691	5.99275	5.86522
chr1	11399458	11400388	Peak00000394	distal (non-TSS)	NA	5.8766	5.10869	5.48309	5.5601	5.24913	5.23089	4.73374	5.7091	5.94528	6.21369	5.38186	5.24574	5.6952	5.6323	5.72444	6.33672	5.61958	5.65775	5.96987	5.22893	5.02209	5.84716	6.21038	5.0812	4.67034	6.33109	5.31648	5.34589	5.96762	6.49523	5.92877	5.32606	6.34177	6.01608	6.07666	5.85877	5.88853
chr1	11412870	11413536	Peak00000395	distal (non-TSS)	NA	6.02643	5.68767	5.88274	5.79718	5.52734	5.4996	4.42483	5.28343	5.57918	5.67514	5.72615	5.7049	5.57644	5.49623	5.88263	5.83171	5.61958	5.65775	5.7449	5.18485	5.268	5.38397	5.57847	5.82271	5.77881	5.79803	5.66546	5.39558	6.29626	5.97419	5.97796	5.67623	5.74646	5.41216	5.46994	5.60087	5.66269
chr1	11415314	11416403	Peak00000396	distal (non-TSS)	NA	6.18701	6.36389	6.25826	6.12636	6.06846	5.77237	5.17022	5.7091	5.8004	5.71714	6.42295	6.02374	5.76887	5.7944	5.72444	6.02139	6.16034	6.25857	6.40999	5.6648	5.32252	5.7606	5.78787	6.27295	6.00576	6.02608	5.6266	5.65926	6.08607	6.42388	6.37417	6.5324	6.4989	5.78606	5.46994	6.33064	5.84151
chr1	11424133	11424466	Peak00000397	distal (non-TSS)	NA	4.73152	4.85316	4.85154	4.31022	4.73995	4.38499	4.26548	4.26985	4.36867	4.53893	5.16757	4.49794	4.42684	4.63139	4.52754	4.62181	4.8458	4.99604	4.64933	4.2636	4.79692	4.38406	4.04883	5.02033	4.87885	4.41833	4.90342	4.77488	4.16255	4.90128	5.03193	4.98016	4.49463	4.39808	4.43703	4.94605	4.0995
chr1	11443853	11444550	Peak00000398	distal (non-TSS)	NA	5.59584	5.10869	5.11338	5.06885	5.34876	5.40533	4.88294	4.62726	5.34943	4.94927	4.90743	5.20566	5.22115	5.39692	5.03112	5.66523	5.33268	5.34453	5.35637	5.18485	4.51251	5.21427	5.3594	4.95615	4.99896	5.88809	5.21204	4.99721	5.42207	5.20956	5.26017	5.32606	5.51799	5.19478	5.28897	4.79161	5.32115
chr1	11467145	11467924	Peak00000399	distal (non-TSS)	NA	5.99775	5.01306	4.94553	5.27034	4.06912	4.66634	4.06576	4.62726	5.06852	5.60954	4.72719	4.88017	5.32597	4.63139	4.84279	5.76757	4.67176	4.77384	5.1315	4.14557	4.26177	5.38397	5.80924	4.35245	4.7444	5.56089	4.07593	4.77488	5.75005	5.97419	5.34085	4.75979	5.8583	5.59796	5.52501	4.84549	5.39034
chr1	11494291	11495023	Peak00000400	distal (non-TSS)	RP11-149P14.1	5.28881	4.96219	5.03243	5.5601	5.14083	5.23089	4.34886	4.88989	4.84558	5.2203	4.50984	4.93256	5.13628	5.58849	5.2909	5.7839	5.24966	4.99604	5.80474	4.93659	4.51251	5.21427	5.652	4.81592	4.7444	5.73447	5.03662	5.4434	5.35019	5.9226	5.17393	4.75979	6.26407	4.74275	5.41241	4.61161	5.30324
chr1	11516904	11517569	Peak00000401	distal (non-TSS)	NA	5.70814	5.82624	5.62135	6.19766	5.88996	5.55885	5.59911	5.10269	4.56612	5.6963	5.72615	5.49553	5.80424	5.97294	5.88263	5.84728	5.72279	5.84326	5.96987	5.60157	5.15124	4.78094	5.47356	5.68232	5.77881	6.02608	5.94141	5.69849	5.10601	6.32925	6.31865	6.23491	6.23173	4.5148	5.48856	6.11479	5.85342
chr1	11538515	11539720	Peak00000402	distal (non-TSS)	PTCHD2	6.65495	6.77779	6.6686	6.74631	6.32257	6.7656	5.88013	7.4264	6.35785	6.389	6.7267	6.74205	6.99429	6.16035	6.69459	6.50038	6.85123	6.57786	6.83085	6.42537	6.89718	6.75609	6.73242	6.99071	7.06931	6.97824	6.78161	6.65905	6.67809	7.22612	6.83437	7.16927	7.11384	6.24024	6.42323	6.5747	6.42665
chr1	11623586	11623882	Peak00000403	distal (non-TSS)	NA	4.80853	4.13085	4.07398	4.18644	4.88971	3.7854	3.35936	4.26985	4.49206	4.35415	4.37969	4.32848	4.36822	4.63139	4.77233	4.48563	4.19011	4.24662	4.57072	4.14557	4.51251	4.64042	4.39989	4.35245	4.17901	4.60191	4.47596	4.37953	5.10601	4.63696	4.53428	3.87147	4.83505	4.87994	4.71929	4.20835	4.43567
chr1	11630959	11631379	Peak00000404	distal (non-TSS)	NA	5.13043	5.01306	4.43693	4.4179	4.73995	4.38499	4.17241	4.26985	5.06852	4.64486	4.13737	4.4172	4.83809	4.72651	4.90906	5.00932	4.51903	4.99604	4.57072	4.45828	3.35936	4.84488	4.80212	4.4645	4.40854	4.75694	4.75251	4.59673	5.24753	5.11535	4.6108	4.58331	5.33997	5.02522	4.88243	4.61161	4.3528
chr1	11695878	11696282	Peak00000405	distal (non-TSS)	NA	4.94818	5.10869	4.69372	4.68177	4.56568	4.93578	4.26548	4.26985	4.69953	4.91056	4.90743	5.16422	4.83809	4.81383	4.32152	4.53317	5.09761	5.12358	4.91581	4.61881	4.61633	4.71301	4.97807	4.95615	5.05468	5.0134	4.75251	4.37953	5.16459	5.37894	4.68192	5.10671	5.30774	4.68261	4.88243	4.61161	4.73904
chr1	11702442	11702817	Peak00000406	distal (non-TSS)	FBXO2	5.42943	5.49974	5.39248	5.31598	4.88971	5.55885	5.20617	3.35936	5.1128	4.78579	5.43697	5.35884	5.01301	5.44753	5.2909	5.20172	5.27795	5.12358	5.35637	5.53514	4.87703	5.06978	4.93656	5.483	5.34403	5.48451	5.50264	5.34589	5.42207	5.52843	5.26017	5.51288	5.30774	4.95486	4.56795	5.3157	5.12938
chr1	11705711	11706245	Peak00000407	distal (non-TSS)	FBXO2,FBXO44	5.84455	5.99911	5.77019	5.36003	5.24913	5.64299	5.37187	5.7091	5.25624	5.18956	5.61326	5.6192	5.51278	5.75568	5.33691	5.4332	5.79997	5.29285	5.58238	5.69533	5.87855	5.7606	5.20056	5.19442	5.6828	5.70152	5.58656	5.61883	5.76809	5.75494	5.5227	5.42286	5.46134	5.30815	5.33147	5.5126	5.35621
chr1	11714324	11715304	Peak00000408	TSS	FBXO2,FBXO44,FBXO6	6.08206	6.19346	6.19089	6.02518	6.57674	6.75349	6.28054	6.64019	5.60894	5.94485	6.47416	6.04543	6.66032	6.66877	6.05095	5.92255	6.31042	6.25857	6.22896	6.47758	6.37256	6.16931	5.69884	6.32017	6.39098	5.91683	6.78161	6.51711	5.96762	6.40546	6.20049	6.55287	6.41538	5.66823	5.54287	6.13411	5.78034
chr1	11723790	11725240	Peak00000409	distal (non-TSS)	FBXO2,FBXO44,FBXO6,MAD2L2	7.11454	7.13952	6.89498	7.0675	7.09102	7.06856	6.60367	7.7723	6.50304	6.56727	7.16619	6.93726	7.14926	6.70883	6.95275	6.57557	6.9284	6.7684	6.98965	6.71304	6.96307	6.8544	6.42949	7.00508	6.9545	6.73157	6.6378	6.63963	6.84444	6.91366	7.15011	6.77783	6.85527	6.53158	6.38553	6.70821	6.66382
chr1	11740416	11742022	Peak00000410	TSS	FBXO6,MAD2L2,DRAXIN	7.55113	7.74406	7.70381	7.77336	7.40458	7.75865	7.37042	8.02764	7.15949	7.56169	7.99316	7.6904	7.96994	7.31142	7.59139	7.67819	8.08371	7.60654	7.66537	7.73254	7.76662	7.48105	7.70006	7.96717	8.09914	7.82697	7.35146	7.38368	7.74967	8.10666	8.19183	8.09618	7.912	7.48126	7.57469	8.0658	7.66965
chr1	11757888	11758165	Peak00000411	distal (non-TSS)	MAD2L2,DRAXIN	4.94818	4.43815	4.63545	4.75638	4.56568	4.60323	4.26548	3.35936	4.56612	4.74086	4.37969	4.22932	4.36822	4.52645	4.77233	4.77898	4.40192	4.68861	4.91581	4.45828	4.71048	4.71301	4.97807	4.56445	4.30175	4.6823	4.47596	4.68959	4.6298	5.01318	3.99962	4.48195	5.27465	4.5507	4.60794	4.20835	4.0995
chr1	11771176	11771532	Peak00000412	distal (non-TSS)	DRAXIN	4.94818	4.90898	4.85154	5.06885	4.56568	4.4635	4.42483	3.35936	5.1128	4.87049	4.82098	4.82523	4.63028	5.17148	4.84279	4.88348	4.9235	4.59581	4.57072	4.54185	4.26177	5.06978	4.70243	4.73856	4.7444	5.0134	4.57684	5.06272	5.42207	5.56327	4.92687	4.98016	5.46134	5.00223	4.56795	4.84549	4.67904
chr1	11779109	11780341	Peak00000413	distal (non-TSS)	DRAXIN	6.61829	6.98742	7.24563	6.73055	6.53745	7.05878	6.64083	7.35345	6.25196	6.40161	6.90431	6.70226	6.61244	6.80428	6.99381	6.52905	6.99365	6.96767	6.69889	7.26844	7.19982	6.63468	6.72148	6.91662	7.16414	6.41291	6.49872	6.96961	6.62122	6.61201	7.18124	7.20823	6.97602	6.30185	6.14645	6.84184	6.304
chr1	11791647	11792305	Peak00000414	distal (non-TSS)	DRAXIN,AGTRAP	6.21204	6.25262	5.86096	6.28735	5.88996	5.86758	5.46181	6.03102	6.27017	6.389	6.67314	6.2267	6.44729	5.17148	5.78996	6.64696	6.46919	6.35746	6.31233	5.91736	5.76936	6.1244	6.64237	6.38813	6.24506	6.61604	5.70321	5.77367	6.74167	6.47773	6.83437	6.5324	6.57773	6.02662	6.20204	6.39575	6.4188
chr1	11795874	11796384	Peak00000415	TSS	DRAXIN,AGTRAP	6.10905	5.77252	5.77019	5.99868	5.88996	5.86758	5.59911	5.58203	5.77466	5.67514	6.08528	5.88582	5.83871	6.03829	5.91217	5.53492	5.90805	5.65775	5.61651	6.03969	6.27117	5.7606	5.652	5.75435	6.17751	5.73447	5.6266	5.4434	5.85482	5.97419	5.95359	5.82169	5.8583	5.34377	5.46994	5.71006	5.48758
chr1	11808786	11809704	Peak00000416	distal (non-TSS)	AGTRAP	5.77807	5.68767	5.59484	5.01276	5.52734	5.66989	5.92176	6.81431	5.56405	5.56392	6.25701	6.10853	5.67613	6.06983	6.31454	5.73432	5.89062	6.17951	5.86205	6.10818	5.97962	6.1244	5.78787	6.06618	6.3303	5.63307	5.77567	5.39558	4.87473	5.86899	5.37934	5.59708	5.33997	5.36121	5.28897	5.65659	5.54858
chr1	11863501	11864018	Peak00000417	TSS	MTHFR,CLCN6	6.41918	6.56296	6.02612	5.97165	5.82486	6.55814	5.83719	6.29153	6.34933	6.389	6.34244	6.06679	6.1561	6.10067	6.35752	6.38995	6.55866	6.12417	6.33241	6.01608	6.59795	6.41198	6.6307	6.43167	6.10651	6.58122	6.51945	6.38291	6.65938	6.84744	6.57659	6.68841	6.67641	6.18517	6.26592	5.99275	6.14098
chr1	11865307	11866760	Peak00000418	TSS	MTHFR,CLCN6	7.81482	8.25595	7.92377	8.16526	8.09583	8.18741	8.11375	8.5675	7.56796	7.67382	8.48732	8.07242	7.9395	7.45879	8.0251	7.55938	8.46163	7.8931	7.82762	8.13714	8.50986	7.94745	7.59078	8.20242	8.59474	8.05146	8.21909	8.14772	7.90341	8.03159	8.42554	8.422	8.09106	7.52555	7.48504	8.22879	7.69235
chr1	11898605	11899070	Peak00000419	distal (non-TSS)	CLCN6,NPPA-AS1,NPPA	5.59584	5.31931	5.62135	5.66691	5.82486	5.43753	5.5459	5.28343	5.4694	5.51666	5.56527	5.46269	5.63715	5.58849	5.3813	5.36809	5.85508	5.57565	5.64979	5.63356	5.56489	5.69963	5.3292	5.68232	5.77881	5.97254	5.50264	5.4434	5.61647	5.84137	5.9035	5.82169	5.83666	5.47708	5.41241	5.62902	5.40706
chr1	11911159	11911611	Peak00000420	distal (non-TSS)	CLCN6,NPPA-AS1,NPPA,NPPB	4.80853	4.13085	4.57365	4.89181	4.73995	4.66634	3.93802	4.62726	4.97468	4.98672	4.37969	4.49794	4.23736	4.72651	4.32152	4.77898	4.76228	4.49351	4.57072	4.0039	4.51251	4.84488	4.80212	5.0812	4.30175	5.22368	4.47596	4.08809	5.3746	5.06536	4.45119	4.67529	4.88257	4.79969	4.94156	4.20835	4.79585
chr1	11919198	11919746	Peak00000421	TSS	NPPB	5.70814	5.77252	5.59484	5.59667	4.88971	5.46894	5.24111	5.58203	5.1968	5.60954	5.70432	5.49553	5.59698	5.34423	5.91217	5.29947	5.9756	5.69696	5.77515	5.50062	5.65049	5.87482	5.52707	6.24873	6.24506	5.82872	5.36562	5.06272	5.85482	5.86899	5.71199	5.82169	5.96161	5.32608	5.3104	5.4818	5.48758
chr1	11953787	11954388	Peak00000422	distal (non-TSS)	NA	5.70814	5.65815	5.54016	5.52247	5.24913	5.77237	5.37187	5.93195	4.78949	5.41667	5.48982	5.75912	5.32597	5.58849	5.46573	5.5152	5.7425	5.44199	5.91703	5.4287	5.76936	5.30198	5.3292	5.3469	5.42732	5.79803	5.41293	5.4434	5.3253	5.86899	5.55619	5.92133	5.37141	4.93042	5.05146	5.3157	5.08715
chr1	11967422	11969506	Peak00000423	distal (non-TSS)	RNU5E-1,RNU5E-4P	7.76582	8.14275	8.09652	7.90462	8.24809	8.18741	8.25496	8.2444	7.21624	7.4033	7.97571	8.13305	7.67413	8.05238	8.08932	7.71571	8.03444	7.90925	7.97967	8.38671	8.41946	8.23835	7.45288	8.1774	8.14617	8.08876	7.84981	7.79431	7.57251	7.63863	8.21699	8.19612	7.83469	7.43167	7.32684	8.2066	7.71787
chr1	11985831	11986882	Peak00000424	TSS	KIAA2013,PLOD1	6.41918	6.34595	6.30673	6.19766	6.82489	6.26398	6.11278	6.57703	5.70809	5.77777	6.75789	6.38701	6.36844	5.93906	6.41961	5.95152	6.58016	6.53646	6.14027	6.57653	6.69842	6.41198	6.07768	6.88587	6.78542	6.73157	6.47768	6.35923	5.78589	6.24864	6.37417	6.51163	6.60305	5.85925	5.95185	6.29691	6.06188
chr1	11994148	11995147	Peak00000425	TSS	KIAA2013,PLOD1	6.21204	6.15257	5.90417	6.28735	5.75647	6.36371	6.148	6.44153	5.94528	5.90945	6.06856	6.08782	6.46902	6.21757	6.22438	6.12628	6.17467	6.03678	5.99555	6.10818	6.55567	6.1244	5.85098	6.00925	5.92503	6.69951	6.57987	6.18122	6.54164	6.38679	6.13742	6.59294	6.64021	6.24921	5.92546	5.92741	6.36258
chr1	12020719	12021109	Peak00000426	distal (non-TSS)	PLOD1	4.88051	4.2468	4.85154	4.68177	5.14083	4.83576	4.06576	3.35936	4.78949	4.41999	3.75189	4.70636	4.30537	5.04117	4.43037	4.62181	4.26698	4.85287	4.855	4.69032	4.10009	4.96277	4.5923	4.2235	4.7444	4.18679	3.35936	4.59673	5.35019	4.77715	4.25768	4.48195	4.67874	4.5507	4.38895	4.94605	4.15739
chr1	12039631	12040992	Peak00000427	distal (non-TSS)	PLOD1,MFN2	7.62632	7.58713	7.68587	7.758	7.56816	7.73437	7.48979	8.09616	7.17866	7.03778	7.96249	7.57113	7.60786	7.13254	7.7188	7.12915	7.97139	7.53543	7.43738	7.70393	7.91479	7.74407	7.59674	7.93766	7.96127	7.81217	7.38544	7.34846	7.74967	7.67707	7.91882	7.81517	7.82939	7.31444	7.23016	7.74076	7.3029
chr1	12079052	12080210	Peak00000428	distal (non-TSS)	Y_RNA,MFN2,RP5-1077B9.5,MIIP	7.29854	7.59465	7.04385	7.25469	7.46813	7.19887	7.06095	7.7723	6.842	6.91225	7.79846	7.30674	7.22085	6.84073	7.49019	7.02638	7.92638	7.24808	7.03888	7.46049	7.70088	7.21242	7.06186	7.90753	7.96783	7.11771	7.4932	7.30011	7.26976	7.45605	8.00803	8.10992	7.51581	7.04651	6.86639	7.3768	6.99293
chr1	12100362	12101094	Peak00000429	distal (non-TSS)	MIIP,RN7SL649P	5.59584	5.01306	4.80143	5.01276	4.56568	4.88687	4.34886	5.44136	4.99885	5.2503	4.3067	4.98267	5.16523	5.39692	5.03112	5.00932	4.76228	4.85287	5.22638	4.69032	4.71048	5.38397	4.75343	4.95615	4.94047	5.22368	5.21204	4.59673	6.34419	5.37894	4.7485	4.91136	5.20574	5.62651	5.05146	4.6751	5.10845
chr1	12107372	12108085	Peak00000430	distal (non-TSS)	NA	5.59584	4.66644	4.98978	4.75638	5.14083	5.15367	4.83541	4.26985	5.4694	5.15803	4.62433	4.32848	4.79961	5.23176	5.42421	5.47485	4.88532	4.92669	5.58238	5.18485	5.0884	5.66807	5.50059	4.35245	5.15888	5.40336	5.15633	5.1839	6.14168	5.45584	4.87052	5.10671	5.48997	5.77347	5.05146	4.20835	5.04338
chr1	12123039	12123709	Peak00000431	TSS	TNFRSF8	5.51529	4.34782	5.07359	5.63226	4.56568	5.15367	4.83541	4.26985	5.33133	4.94927	4.72719	4.93256	5.35087	5.34423	5.24315	5.45419	5.16071	5.29285	5.51133	5.31266	5.02209	5.73046	5.60344	4.8882	4.67034	5.70152	4.83053	5.34589	6.08607	5.89606	5.17393	4.98016	5.59861	5.55393	5.43187	4.6751	4.97455
chr1	12147601	12149260	Peak00000432	distal (non-TSS)	TNFRSF8,RNU6-777P,RP11-426M1.2	7.16597	6.27179	6.52669	6.35103	6.17575	6.67856	6.148	6.64019	6.46419	6.389	6.06856	6.30023	5.95288	6.47295	6.59095	6.29263	6.41023	6.53646	6.66782	6.49456	6.37256	6.60263	6.24166	6.5149	5.83921	6.43264	6.88063	6.67821	6.74167	6.77798	6.41	6.57305	6.59045	6.36907	6.06468	6.24474	6.12163
chr1	12181304	12181707	Peak00000433	distal (non-TSS)	TNFRSF8	5.13043	4.90898	5.3608	4.95386	4.88971	5.15367	4.92855	5.7091	5.02253	4.98672	4.37969	5.24574	5.04504	5.10808	5.3813	5.27574	4.67176	4.92669	4.97356	5.27149	5.65049	4.90535	4.8935	4.8882	4.30175	4.82674	4.66839	5.73661	5.24753	5.33868	5.08115	4.58331	5.30774	5.09163	4.99779	4.54386	4.97455
chr1	12192891	12193492	Peak00000434	distal (non-TSS)	TNFRSF8	5.18551	4.43815	4.63545	4.51405	4.06912	4.66634	4.73374	4.62726	5.17634	4.74086	4.44707	4.4172	4.58325	4.63139	4.84279	4.53317	4.67176	4.08752	4.79069	4.2636	4.10009	5.56862	4.64884	4.4645	4.67034	4.51452	5.09796	3.87736	5.80345	5.01318	4.25768	4.48195	4.73341	5.32608	4.71929	4.47103	4.61538
chr1	12202957	12203609	Peak00000435	distal (non-TSS)	TNFRSF8	5.38426	5.10869	4.98978	5.4026	5.44114	5.61554	4.49492	5.10269	5.29435	5.2203	4.62433	5.07688	5.16523	5.49623	5.19349	5.59235	4.96046	5.06151	5.22638	5.22893	4.87703	5.7606	5.44596	5.0812	4.7444	5.40336	5.03662	4.85396	6.02812	5.52843	4.7485	4.91136	5.51799	5.30815	5.17596	4.61161	5.10845
chr1	12210484	12211051	Peak00000436	distal (non-TSS)	TNFRSF8	5.38426	4.96219	5.15191	4.4179	6.41251	5.8444	5.83719	5.93195	4.36867	4.91056	4.13737	5.16422	4.83809	5.75568	5.85244	4.84972	4.46232	4.99604	5.17986	5.4287	5.94676	5.21427	4.5923	4.56445	4.50392	4.95449	5.90984	6.15383	5.3746	4.90128	4.45119	4.58331	4.83505	4.97879	4.85167	4.39203	5.04338
chr1	12212064	12212443	Peak00000437	distal (non-TSS)	TNFRSF8	4.64851	4.2468	4.85154	4.68177	4.56568	5.23089	4.26548	3.35936	4.84558	4.53893	4.22667	4.11555	4.48189	4.81383	4.69698	4.57848	4.51903	4.37876	4.39134	4.45828	4.61633	5.16798	4.32556	4.2235	3.8368	3.84141	4.57684	5.1839	6.14168	5.06536	3.99962	4.67529	4.62104	5.17483	4.43703	4.47103	4.26107
chr1	12221856	12222572	Peak00000438	distal (non-TSS)	TNFRSF1B	5.38426	5.31931	5.56778	5.17373	5.44114	5.15367	5.37187	5.82511	5.27544	5.2203	4.72719	4.82523	5.04504	6.00601	5.69044	5.36809	4.8458	5.18262	5.31452	5.69533	5.425	5.66807	4.75343	5.13913	4.5906	5.0134	5.77567	5.61883	6.02812	5.37894	5.17393	4.48195	5.43205	5.55393	5.02493	4.89688	5.17019
chr1	12233698	12234190	Peak00000439	distal (non-TSS)	TNFRSF1B	5.59584	5.2393	5.2255	5.44381	6.49702	6.29802	6.1305	6.03102	5.99034	5.41667	4.82098	5.12134	5.37529	5.86866	6.60876	5.66523	4.9235	4.49351	5.4743	6.27578	6.9305	6.23406	5.47356	4.81592	5.05468	5.1231	6.4126	6.5797	6.36755	5.75494	4.14039	5.10671	5.54542	5.85925	5.26718	5.03855	5.22896
chr1	12237794	12238477	Peak00000440	distal (non-TSS)	TNFRSF1B	5.90791	5.06183	5.81634	5.66691	6.32257	6.6263	6.89731	6.29153	5.38487	5.46763	5.23264	5.52756	5.82158	6.40111	6.57291	5.86267	5.22072	5.23895	5.43618	6.54431	7.17229	6.07799	6.02443	5.39389	5.42732	6.07761	6.76441	6.65905	5.78589	5.89606	5.8515	5.82169	5.64974	5.34377	5.59502	5.08222	5.93397
chr1	12238880	12239762	Peak00000441	distal (non-TSS)	TNFRSF1B	6.35349	5.82624	6.15593	6.0767	6.41251	6.65267	6.76929	7.15292	6.14725	6.10926	5.9081	5.81123	5.98382	6.60647	6.53612	6.2471	6.07106	6.20636	6.22896	6.93971	7.31755	6.31595	6.48256	5.91917	6.13058	6.28831	6.57987	6.7703	6.22112	6.42388	5.87775	6.30939	6.31121	6.13755	6.12358	5.78647	6.15056
chr1	12268916	12269444	Peak00000442	distal (non-TSS)	TNFRSF1B	5.81172	6.02211	5.54016	5.73363	6.06846	5.86758	5.65024	5.82511	5.25624	5.2503	5.65957	5.58936	5.67613	5.58849	5.65554	5.4332	5.9756	6.09565	5.9437	5.86518	5.84313	6.00529	5.47356	5.91917	5.80935	5.99957	5.90984	5.87909	5.65602	5.75494	5.76954	6.35693	5.90057	5.53892	5.45104	5.3507	5.54858
chr1	12270267	12271198	Peak00000443	distal (non-TSS)	TNFRSF1B,RP5-1118D24.2	6.70821	6.66729	6.24172	6.56249	6.01151	6.1188	5.72344	5.7091	6.48763	6.389	6.32856	6.59032	6.36844	5.71581	5.99712	6.55715	6.41023	6.28396	6.44722	5.99206	6.07373	6.66603	6.5951	6.63118	6.43002	6.69951	5.90984	5.69849	7.05876	6.54647	6.99514	6.81208	6.92695	6.44103	6.32701	6.44267	6.34609
chr1	12289637	12290949	Peak00000444	distal (non-TSS)	RP5-1118D24.2,SNORA70,VPS13D	6.93329	7.20005	7.20412	6.64902	7.14397	7.30182	7.00532	7.23654	6.34075	6.35045	7.37412	7.38382	7.16254	7.01016	7.15921	6.42094	7.38812	7.20937	7.09811	7.11352	7.34245	6.92067	6.42949	7.16704	7.42543	7.03055	7.14203	6.93827	6.53137	6.83381	7.31815	7.46548	6.98563	6.24921	6.14645	7.11524	6.63711
chr1	12325902	12326631	Peak00000445	distal (non-TSS)	VPS13D	5.13043	4.90898	5.15191	4.31022	5.14083	4.60323	4.34886	4.88989	5.25624	4.87049	4.3067	4.4172	4.48189	5.10808	4.97169	4.74182	4.71798	4.68861	5.27122	4.93659	4.396	5.73046	4.5923	4.35245	4.17901	5.1231	4.75251	4.99721	5.76809	5.11535	4.35985	4.83816	4.88257	5.41216	4.82004	4.39203	4.67904
chr1	12399687	12401106	Peak00000446	distal (non-TSS)	VPS13D	5.96846	7.46936	6.79756	6.73055	6.22643	5.86758	5.24111	5.28343	5.09086	6.02951	7.66866	7.28904	6.84539	5.86866	5.54498	5.66523	7.60128	7.19623	6.78822	5.50062	5.56489	5.16798	5.57847	7.49611	7.29552	6.76292	5.58656	5.73661	5.42207	6.04809	7.35498	7.12922	6.21527	4.87994	5.54287	7.65805	6.73478
chr1	12476987	12477961	Peak00000447	distal (non-TSS)	VPS13D	5.28881	6.69574	6.75201	5.82786	5.6844	5.86758	5.79284	5.28343	5.15552	5.46763	6.70552	6.76798	5.90512	5.49623	5.78996	5.39016	6.93672	6.44981	5.64979	6.03969	5.65049	5.16798	5.55302	6.91662	6.82961	5.73447	5.41293	5.77367	5.39855	5.84137	7.05244	7.07401	5.94157	5.00223	5.75535	6.94253	6.13134
chr1	12494232	12494692	Peak00000448	distal (non-TSS)	VPS13D	5.42943	5.15379	5.15191	4.82616	5.95209	5.46894	5.62492	4.62726	5.41935	5.54051	5.26393	5.16422	5.13628	5.23176	5.03112	5.09556	4.9235	5.34453	5.08114	5.60157	5.268	5.49788	5.3292	5.19442	5.25488	5.56089	5.73993	4.92782	5.90431	5.41797	5.48832	5.82169	5.48997	5.15456	5.24499	5.38475	5.26666
chr1	12509407	12510107	Peak00000449	distal (non-TSS)	VPS13D	4.3472	5.35749	5.7465	4.89181	6.27533	6.19329	6.51295	5.93195	4.92477	4.82895	5.61326	5.64839	5.10663	6.13084	5.54498	4.77898	5.24966	5.44199	5.43618	5.99206	6.16181	4.90535	4.70243	5.52536	5.6828	5.31671	6.49872	6.15383	5.07562	4.95858	5.5227	6.12895	5.40209	5.15456	4.85167	5.27971	5.30324
chr1	12532476	12533764	Peak00000450	distal (non-TSS)	VPS13D	6.63674	6.85536	6.5402	6.90898	6.94935	6.5441	6.44437	5.93195	6.47986	6.7054	7.55565	6.84301	7.14257	6.06983	6.0243	6.82649	7.30726	6.7684	6.75906	6.60803	6.18997	6.43042	6.73242	7.15422	6.62727	6.86747	6.1169	6.06821	6.46812	6.83381	7.3088	7.08801	7.19884	6.31043	6.51327	7.24327	6.90642
chr1	12538615	12539105	Peak00000451	distal (non-TSS)	VPS13D	5.55618	5.27995	5.56778	5.36003	5.52734	5.15367	5.13317	4.88989	5.17634	4.74086	5.38186	5.46269	5.10663	5.34423	5.19349	5.20172	5.33268	5.65775	5.31452	5.31266	5.32252	5.42307	5.20056	5.3469	5.46702	5.17442	5.09796	5.53406	5.44516	5.16337	5.4167	5.51288	5.0143	5.11297	4.97002	5.16507	4.92629
chr1	12540953	12541411	Peak00000452	distal (non-TSS)	VPS13D	5.18551	5.59705	5.15191	5.48374	5.75647	5.11315	5.24111	5.10269	4.78949	4.91056	5.83024	5.35884	5.39925	5.44753	5.54498	5.20172	5.55357	5.73506	5.8337	5.63356	5.15124	5.11988	5.26653	5.43922	5.34403	5.44457	5.31648	5.39558	5.35019	5.66255	6.15876	5.75093	5.57228	5.15456	4.88243	5.5126	5.37339
chr1	12556399	12556690	Peak00000453	distal (non-TSS)	VPS13D	4.2189	4.34782	4.2759	3.8412	4.06912	4.83576	4.88294	4.88989	4.17031	4.28287	3.91279	4.4172	3.98491	4.63139	5.08771	4.04931	4.46232	4.49351	4.57072	5.09163	4.71048	4.38406	4.04883	4.06837	4.03154	4.03798	4.66839	4.99721	4.16255	4.15733	4.14039	4.48195	3.93787	4.15964	4.09494	4.09719	4.0995
chr1	12566356	12566614	Peak00000454	distal (non-TSS)	VPS13D,SNORA59A	4.2189	5.01306	4.74892	4.4179	5.34876	4.78219	4.83541	4.26985	4.27558	4.53893	5.56527	5.35884	4.79961	4.52645	4.69698	4.57848	5.22072	4.68861	4.79069	4.54185	4.71048	3.35936	4.5923	5.13913	4.99896	4.6823	4.97192	4.77488	4.23702	4.77715	5.79742	5.75093	4.92818	3.96759	4.28401	4.89688	4.79585
chr1	12570554	12571538	Peak00000455	distal (non-TSS)	VPS13D,SNORA59A	5.55618	6.49969	7.04385	6.39193	7.92553	7.12587	7.47626	6.29153	4.69953	5.05822	6.83785	6.38701	6.20906	6.7857	6.91047	5.36809	6.46919	6.09565	6.40999	7.59128	7.30494	4.96277	5.23398	6.75575	6.98083	5.79803	7.41863	6.82281	5.01242	5.33868	7.02979	7.24615	5.83666	4.93042	5.10281	6.54641	6.13134
chr1	12654951	12655838	Peak00000456	distal (non-TSS)	DHRS3	5.77807	6.54741	5.92526	5.66691	6.06846	6.15655	5.90111	6.29153	5.56405	5.65363	6.16599	6.04543	5.95288	5.7944	6.0243	5.71738	6.46919	6.25857	5.9437	5.89152	6.24463	6.07799	5.57847	6.22408	6.37105	6.10267	6.08917	5.87909	5.67537	6.3487	6.29964	6.42533	6.42965	5.25275	5.35219	5.38475	5.5634
chr1	12661231	12661674	Peak00000457	distal (non-TSS)	DHRS3	5.33743	5.62795	5.26072	4.95386	4.73995	5.33841	5.09497	4.88989	5.13435	4.91056	5.48982	5.12134	4.5339	5.17148	5.33691	5.25155	5.33268	5.34453	4.97356	5.46516	5.32252	5.01749	5.05691	5.13913	5.54296	5.0134	5.36562	5.29419	4.94563	5.52843	5.37934	5.42286	5.30774	5.02522	5.05146	5.12435	4.90138
chr1	12664455	12664736	Peak00000458	distal (non-TSS)	DHRS3	4.2189	4.2468	4.63545	4.68177	5.6844	4.66634	5.13317	4.62726	3.8942	4.01785	3.75189	4.64154	3.98491	4.63139	4.52754	4.12897	4.19011	4.24662	4.4853	5.09163	4.396	4.01548	4.04883	4.4645	4.30175	4.31061	4.57684	4.68959	3.72226	4.15733	4.25768	4.2374	4.49463	4.2636	4.16346	3.96395	4.3082
chr1	12677888	12679495	Peak00000459	TSS	DHRS3,RP11-474O21.5	7.21561	7.2099	7.52696	7.32945	7.52898	7.53786	7.3557	7.15292	6.79916	7.01355	7.12708	7.30674	7.23349	6.87627	6.72752	7.04622	6.9614	7.08652	6.75906	7.56765	7.43792	6.93356	6.94473	6.90133	7.057	7.23367	6.92766	7.01536	6.77676	7.09561	7.10752	7.11561	7.10506	6.62351	6.76793	6.85339	6.77204
chr1	12679879	12680173	Peak00000460	distal (non-TSS)	DHRS3,RP11-474O21.5	5.33743	5.46562	5.39248	5.63226	5.6844	5.43753	5.7701	5.7091	5.06852	4.69395	5.58948	5.3944	5.16523	5.34423	5.42421	5.22689	5.38515	5.61734	5.3969	5.83831	5.425	5.42307	5.1662	5.3469	5.61473	5.59748	5.70321	5.53406	5.2205	5.37894	5.453	5.78677	5.27465	4.95486	5.02493	5.60087	5.10845
chr1	12719023	12719391	Peak00000461	distal (non-TSS)	AADACL4	4.88051	5.10869	5.3608	5.01276	5.34876	5.26776	5.17022	5.10269	4.78949	4.74086	5.06297	4.82523	4.79961	5.28925	4.84279	4.70332	4.99627	5.29285	5.35637	5.22893	5.211	4.47741	4.70243	5.02033	4.87885	5.22368	5.26535	5.29419	4.94563	5.06536	5.03193	4.98016	5.0143	4.58533	4.75393	5.5126	4.6477
chr1	13795824	13796312	Peak00000462	distal (non-TSS)	LRRC38	4.80853	4.66644	5.03243	4.6014	4.35348	4.20248	4.06576	4.26985	4.84558	4.91056	4.67703	4.76743	4.9462	4.97026	4.69698	4.88348	5.46003	5.06151	5.22638	4.36639	4.61633	4.71301	5.1662	4.8882	5.05468	5.22368	4.75251	4.77488	5.44516	5.16337	5.17393	5.46865	5.24068	4.93042	5.15206	4.6751	4.82318
chr1	13805871	13806313	Peak00000463	distal (non-TSS)	LRRC38	5.18551	4.90898	4.36016	5.22298	4.73995	4.38499	4.56017	4.26985	4.89898	5.05822	5.32427	5.28458	5.13628	4.89474	4.84279	5.25155	5.06478	5.18262	5.08114	4.93659	4.87703	5.30198	5.05691	5.39389	5.42732	5.22368	5.21204	4.77488	4.75921	5.37894	4.92687	5.10671	4.88257	4.4775	4.6464	4.73494	4.70946
chr1	13813681	13814371	Peak00000464	distal (non-TSS)	LRRC38	6.542	6.70975	6.04543	6.45111	5.24913	5.77237	5.59911	5.58203	6.90104	6.54477	6.75789	6.37008	6.62214	5.83204	5.54498	6.78764	6.92003	6.28396	6.39099	5.09163	5.6913	6.55314	6.93531	6.8223	6.78542	6.79358	5.09796	5.61883	7.62129	7.00147	7.17094	6.87819	6.97602	6.47187	6.45994	6.51754	6.48792
chr1	13820492	13820934	Peak00000465	distal (non-TSS)	LRRC38	5.42943	5.53299	5.4234	5.59667	4.88971	5.02779	4.78576	4.88989	5.57918	5.71714	5.56527	5.12134	5.57644	5.04117	5.03112	5.53492	5.83696	5.44199	5.54733	4.87994	4.396	5.56862	5.652	5.56639	5.77881	5.70152	5.21204	4.85396	6.58199	5.78437	6.07133	5.92133	5.79231	5.77347	5.17596	5.8351	5.64895
chr1	13824873	13825676	Peak00000466	distal (non-TSS)	LRRC38	6.21204	6.27179	6.04543	6.26547	5.02194	5.02779	5.13317	3.35936	6.47986	6.42651	6.70552	5.97929	6.49043	5.58849	5.69044	6.58469	6.7318	6.09565	6.11718	5.46516	4.79692	6.29592	6.61893	6.61246	6.52312	6.56349	6.03196	5.57713	6.86086	6.90066	7.11829	7.2831	6.73477	6.67063	6.37595	6.61609	6.33778
chr1	13840306	13840861	Peak00000467	TSS	LRRC38,RP4-597A16.2	5.8766	5.82624	5.45359	5.85786	5.6844	5.07123	4.34886	5.10269	5.25624	5.81672	6.05163	5.64839	5.90512	5.39692	5.03112	5.89294	6.16034	5.87749	5.71394	4.87994	5.02209	5.81892	5.98774	5.94987	6.00576	6.05209	5.31648	4.99721	6.15524	6.30953	6.17978	6.3801	6.1647	5.27149	5.28897	5.60087	5.63507
chr1	13856190	13856502	Peak00000468	distal (non-TSS)	NA	4.94818	4.43815	4.94553	4.75638	5.24913	5.07123	4.26548	3.35936	4.76033	4.5933	4.13737	4.32848	4.5339	4.72651	4.52754	4.77898	4.46232	3.87695	4.855	4.87994	4.71048	4.71301	4.46849	4.81592	4.81367	4.75694	5.09796	5.12482	4.83755	5.01318	4.53428	4.91136	4.73341	4.39808	4.3381	4.30528	4.54745
chr1	13991992	13992548	Peak00000469	distal (non-TSS)	CTA-520D8.2	5.33743	5.10869	5.39248	5.06885	5.6844	5.55885	4.97242	5.28343	4.8726	4.91056	5.02598	5.03071	5.01301	5.58849	5.2909	5.0675	4.96046	5.18262	5.22638	5.63356	5.268	5.53373	5.26653	5.39389	5.34403	5.22368	5.41293	5.24026	5.2205	5.06536	5.2178	5.63724	5.0143	4.82709	4.78749	5.24266	4.82318
chr1	14026161	14027689	Peak00000470	distal (non-TSS)	SCARNA11,PRDM2	6.5996	6.65285	6.68082	6.37163	7.24432	6.50113	6.00139	6.51092	6.08661	5.99627	6.88563	6.54595	6.79493	6.47295	6.64372	6.16364	6.65295	6.53646	6.40999	6.47758	6.55567	6.39329	6.07768	6.57424	6.6766	6.15146	6.36747	6.55915	6.22112	6.38679	6.26082	6.57305	6.57773	6.068	5.84308	6.4272	6.38695
chr1	14052276	14052774	Peak00000471	distal (non-TSS)	PRDM2	5.18551	5.46562	5.54016	5.44381	5.02194	5.43753	5.37187	5.10269	5.33133	5.3636	5.32427	5.24574	5.37529	5.34423	5.3813	5.45419	5.46003	5.94345	5.43618	5.6648	5.7309	5.30198	5.47356	5.75435	5.50554	5.40336	5.58656	5.4434	5.63639	5.16337	5.30116	5.27474	5.67459	5.13394	5.26718	5.3507	5.66269
chr1	14057202	14058043	Peak00000472	distal (non-TSS)	PRDM2	5.77807	6.54741	6.71686	6.10175	6.6522	6.89243	6.97666	6.03102	6.16688	6.16989	7.07044	6.68874	6.1561	6.37632	6.55464	6.28139	6.96953	6.7684	6.20731	6.71304	7.01056	6.16931	6.40219	6.5149	6.96773	6.52733	6.71153	6.61993	6.74167	6.26924	6.89837	7.03115	6.37168	6.42536	5.91207	6.77052	6.37888
chr1	14059569	14059775	Peak00000473	distal (non-TSS)	PRDM2	4.80853	4.79442	4.57365	4.75638	4.56568	4.53588	4.88294	4.26985	4.635	4.78579	4.72719	4.76743	4.71832	4.52645	4.84279	4.70332	4.88532	5.23895	4.57072	4.69032	5.211	4.27958	4.70243	4.73856	5.25488	4.41833	4.97192	4.99721	4.67474	4.47435	5.08115	5.04512	4.83505	4.82709	4.91238	4.89688	4.6477
chr1	14075216	14076554	Peak00000474	distal (non-TSS)	PRDM2	7.08811	7.842	7.35581	7.36034	7.66166	7.3823	7.28751	7.7723	7.03875	7.02167	8.13349	7.38382	7.68336	6.84073	7.1948	7.08509	7.99932	7.48239	7.36222	7.43458	7.48337	7.38144	7.30028	7.88451	8.12285	7.49737	7.41863	7.55816	7.5824	7.23647	8.1243	8.10992	7.6179	7.31023	7.0746	7.79535	7.32386
chr1	14137661	14138130	Peak00000475	distal (non-TSS)	PRDM2	5.13043	5.35749	5.51193	5.48374	5.02194	5.33841	4.97242	4.26985	4.99885	5.2503	5.16757	5.28458	5.49086	5.23176	5.14175	5.00932	5.19108	5.39419	4.97356	5.31266	5.0884	5.34363	5.29825	5.19442	5.20781	5.17442	5.26535	4.99721	5.10601	5.45584	5.03193	5.32606	5.48997	4.4775	4.75393	5.3157	4.76781
chr1	14286858	14287315	Peak00000476	distal (non-TSS)	NA	5.23823	4.79442	5.26072	4.89181	5.6844	4.98269	4.73374	3.35936	4.45275	4.82895	4.90743	4.57235	4.75973	4.97026	5.50596	4.66337	5.24966	4.68861	5.22638	5.04218	4.87703	5.06978	4.5923	5.24734	5.20781	5.0134	5.36562	4.77488	4.53346	5.20956	4.92687	5.22123	5.20574	4.31085	4.60794	4.79161	4.70946
chr1	14440395	14440721	Peak00000477	distal (non-TSS)	NA	4.73152	4.59605	4.63545	4.68177	4.35348	4.53588	3.7699	3.35936	4.4117	4.69395	4.62433	4.70636	4.48189	4.63139	4.61581	4.91625	4.88532	4.77384	4.72236	4.61881	4.61633	4.71301	4.64884	4.95615	4.7444	4.75694	4.47596	4.59673	4.87473	4.63696	4.45119	4.98016	4.92818	4.6188	4.3381	4.73494	4.70946
chr1	14618623	14619560	Peak00000478	distal (non-TSS)	NA	5.84455	6.11044	5.94604	5.76578	5.24913	4.93578	4.56017	4.62726	5.29435	5.58693	6.34244	5.90979	5.92123	5.67471	5.54498	5.99387	6.4459	5.7721	6.25027	5.27149	4.95183	5.30198	5.87138	6.75575	6.82961	6.07761	5.87752	5.65926	5.2205	5.75494	6.3922	6.44741	5.8583	5.09163	5.56048	6.15318	5.7928
chr1	14647099	14647354	Peak00000479	distal (non-TSS)	NA	4.3472	4.43815	4.36016	4.75638	4.56568	4.09206	3.93802	3.35936	4.17031	4.11758	4.13737	4.22932	4.23736	4.10932	4.32152	4.81492	4.46232	4.24662	4.4853	3.817	4.10009	4.01548	4.75343	4.65518	3.8368	4.60191	4.07593	4.08809	4.16255	4.63696	4.35985	4.36827	4.73341	3.96759	4.60794	4.30528	4.43567
chr1	14661149	14661684	Peak00000480	distal (non-TSS)	NA	4.3472	4.90898	5.11338	4.31022	5.14083	4.4635	4.42483	4.62726	4.4117	4.78579	5.48982	5.46269	4.71832	4.81383	5.08771	5.17603	5.66183	5.34453	4.91581	5.04218	4.71048	4.56229	5.23398	5.78897	5.89702	5.06951	4.90342	5.1839	4.42643	5.2971	5.08115	5.37538	4.73341	4.4775	4.82004	5.12435	4.67904
chr1	14924564	14925808	Peak00000481	TSS	KAZN	6.08206	5.59705	5.3608	5.70069	6.36826	5.07123	4.56017	4.88989	5.57918	5.2796	4.98779	5.12134	5.82158	5.49623	5.85244	5.76757	5.59794	5.18262	5.9437	5.56877	5.32252	6.29592	5.9308	5.56639	5.25488	6.17523	5.84441	5.12482	5.67537	6.38679	5.2178	5.75093	6.31121	5.52373	5.52501	5.24266	5.39034
chr1	14987336	14987692	Peak00000482	distal (non-TSS)	KAZN	4.94818	4.85316	4.2759	4.6014	5.14083	3.7854	3.93802	3.35936	4.81789	4.5933	4.3067	4.32848	4.63028	4.81383	4.84279	4.62181	4.51903	3.87695	5.22638	4.2636	4.26177	5.06978	5.09445	4.73856	4.03154	4.60191	4.07593	4.59673	5.19286	4.70937	4.53428	4.07988	4.62104	4.6512	4.6464	4.09719	4.70946
chr1	15033058	15033774	Peak00000483	distal (non-TSS)	KAZN	5.55618	4.66644	4.43693	4.51405	4.56568	4.60323	4.06576	3.35936	5.89868	5.2203	4.7751	4.49794	4.07985	5.10808	4.43037	4.70332	4.33713	4.37876	4.64933	4.45828	4.10009	5.87482	5.3594	4.2235	3.35936	4.6823	4.90342	4.37953	6.43539	4.84094	3.81393	4.36827	4.62104	6.1568	5.43187	4.30528	4.82318
chr1	15064025	15064427	Peak00000484	distal (non-TSS)	KAZN	5.13043	4.43815	4.69372	4.82616	4.88971	4.4635	3.93802	4.62726	4.99885	5.2503	4.62433	4.4172	4.83809	4.52645	4.19635	5.68284	4.40192	4.49351	4.91581	4.0039	4.10009	5.42307	5.26653	4.65518	4.50392	4.6823	4.23263	4.92782	5.59624	5.33868	4.25768	4.58331	5.13276	4.85383	4.88243	4.61161	5.24795
chr1	15066392	15066879	Peak00000485	distal (non-TSS)	KAZN	5.0121	4.66644	4.43693	4.82616	5.14083	4.38499	3.93802	4.62726	5.17634	5.3636	4.37969	4.49794	4.83809	4.52645	4.77233	5.59235	4.33713	4.37876	5.31452	4.36639	4.26177	4.84488	5.50059	4.81592	4.03154	5.85873	4.75251	4.92782	5.07562	5.33868	4.35985	4.2374	5.24068	4.82709	4.71929	4.61161	4.58199
chr1	15069231	15069661	Peak00000486	distal (non-TSS)	KAZN	4.80853	4.66644	4.57365	4.95386	4.73995	4.78219	4.26548	4.26985	5.06852	5.2203	4.62433	4.57235	4.75973	4.52645	5.50596	5.34562	4.40192	4.59581	5.27122	4.82031	4.26177	5.2589	5.26653	4.65518	3.8368	5.06951	4.66839	4.85396	5.24753	5.49265	4.14039	4.58331	5.33997	4.85383	4.94156	4.39203	5.24795
chr1	15082375	15082840	Peak00000487	distal (non-TSS)	KAZN	5.23823	4.2468	4.63545	4.4179	5.14083	4.4635	4.26548	4.26985	5.27544	5.18956	4.3067	4.57235	4.63028	4.89474	4.52754	4.94811	4.51903	4.68861	4.72236	4.87994	4.10009	4.90535	4.75343	3.8632	4.17901	5.1231	4.75251	5.06272	5.44516	5.06536	4.25768	4.36827	4.83505	5.13394	5.02493	4.20835	4.3528
chr1	15087761	15088889	Peak00000488	distal (non-TSS)	KAZN	5.90791	4.79442	5.26072	5.36003	5.44114	4.53588	4.26548	5.10269	6.27919	5.97934	4.72719	4.98267	4.9462	5.49623	5.65554	6.12628	4.71798	5.29285	5.43618	4.99057	4.396	6.35516	6.21038	5.0812	4.87885	6.07761	4.83053	5.06272	6.10018	6.09524	4.6108	4.67529	5.94157	5.85925	5.79993	4.84549	5.08715
chr1	15104197	15105114	Peak00000489	distal (non-TSS)	KAZN	5.81172	4.66644	4.85154	5.06885	5.02194	4.60323	4.26548	4.26985	5.23674	5.49238	4.03514	4.57235	4.91129	5.49623	5.3813	5.5152	4.62338	4.92669	5.22638	4.61881	3.88598	6.00529	5.1662	4.8882	4.5906	4.89241	5.31648	5.24026	5.42207	5.41797	4.6108	5.04512	5.20574	5.82315	5.50691	4.79161	4.90138
chr1	15120186	15120541	Peak00000490	distal (non-TSS)	KAZN	4.3472	3.99174	4.18181	4.75638	4.88971	3.95972	3.93802	3.35936	4.635	4.48134	3.91279	3.9791	4.23736	4.10932	4.52754	4.53317	4.46232	4.49351	4.28618	4.14557	4.26177	4.90535	4.97807	4.35245	3.8368	4.31061	4.83053	4.37953	5.10601	4.01362	3.99962	4.2374	5.16979	4.5148	4.68348	4.09719	4.26107
chr1	15131117	15131570	Peak00000491	distal (non-TSS)	KAZN	5.28881	3.99174	4.43693	4.31022	5.02194	4.29878	4.06576	4.62726	5.15552	5.15803	4.44707	4.32848	4.58325	4.81383	4.32152	4.97912	4.80483	4.85287	5.08114	4.75727	4.396	5.34363	5.20056	4.56445	4.81367	5.17442	4.57684	4.37953	5.2205	5.52843	4.14039	4.75979	5.13276	4.97879	5.24499	4.30528	4.82318
chr1	15177118	15177485	Peak00000492	distal (non-TSS)	KAZN	5.63434	4.13085	4.50774	4.89181	4.06912	4.66634	4.26548	4.62726	4.97468	4.87049	4.13737	4.22932	4.30537	4.63139	5.03112	4.77898	4.40192	4.37876	5.17986	4.0039	3.88598	5.2589	4.39989	4.2235	4.40854	4.82674	4.57684	4.2473	4.83755	4.84094	4.35985	4.75979	4.73341	4.82709	4.88243	4.09719	4.3082
chr1	15241813	15242270	Peak00000493	distal (non-TSS)	KAZN	5.0121	5.15379	5.15191	5.17373	5.44114	5.30358	4.78576	4.62726	4.78949	4.98672	4.90743	4.76743	5.04504	5.23176	5.33691	5.09556	5.43555	4.92669	5.1315	5.31266	4.61633	5.38397	5.13086	5.02033	4.87885	5.44457	4.90342	5.1839	5.2205	5.2971	5.03193	5.10671	5.33997	4.82709	4.99779	5.20447	4.90138
chr1	15250332	15251736	Peak00000494	TSS	KAZN	6.39763	6.43343	6.30673	6.33013	6.88849	6.41103	6.02059	6.81431	5.8004	5.73765	6.16599	6.31802	6.76901	6.24532	6.60876	5.93711	6.50341	6.35746	6.78822	6.57653	5.94676	6.07799	6.22611	6.38813	6.13058	6.61604	6.56001	6.09734	6.16867	6.20652	6.29964	6.4029	6.44378	5.88279	5.96486	6.2269	6.32099
chr1	15295416	15296263	Peak00000495	distal (non-TSS)	KAZN	5.59584	5.74483	5.64734	5.99868	6.22643	5.55885	5.88013	5.58203	5.51758	5.81672	5.32427	5.73228	5.49086	5.67471	5.61971	5.53492	5.4106	5.39419	5.77515	6.21528	6.10372	5.53373	5.98774	6.00925	5.61473	5.59748	5.90984	5.80973	5.63639	6.14083	5.55619	5.67623	5.90057	5.66823	6.10032	5.71006	5.93397
chr1	15416736	15417271	Peak00000496	distal (non-TSS)	KAZN	5.07272	4.96219	5.07359	5.48374	5.44114	5.07123	4.42483	4.26985	4.94999	4.91056	4.86504	4.70636	5.04504	4.97026	5.08771	4.91625	4.99627	5.23895	5.64979	4.61881	4.61633	5.34363	5.01815	5.19442	4.87885	5.06951	5.03662	5.1839	5.35019	5.2541	5.03193	5.22123	5.67459	5.00223	5.28897	5.3157	5.14995
chr1	15426726	15427484	Peak00000497	distal (non-TSS)	KAZN	6.16151	5.92769	5.67283	5.36003	6.17575	5.66989	5.0147	4.26985	5.38487	5.67514	5.68213	5.83655	5.27466	5.71581	5.96938	5.55434	5.76193	5.69696	5.9437	5.72517	5.80675	5.95459	5.57847	5.85563	5.6492	5.85873	5.21204	6.00803	5.67537	5.97419	5.95359	5.78677	6.14743	5.41216	5.52501	5.3157	5.32115
chr1	15438781	15439194	Peak00000498	distal (non-TSS)	KAZN,TMEM51-AS1	5.23823	4.85316	4.2759	5.01276	4.88971	4.72584	4.56017	4.62726	4.8726	4.98672	4.56874	4.32848	4.75973	4.72651	4.19635	4.91625	4.57258	4.68861	5.17986	4.36639	4.396	5.2589	5.3292	4.35245	4.81367	5.52326	5.15633	4.59673	5.2205	4.47435	4.68192	4.67529	5.30774	5.04777	5.17596	4.79161	4.87591
chr1	15454932	15455429	Peak00000499	distal (non-TSS)	TMEM51-AS1	5.28881	5.87792	5.64734	5.4026	5.34876	5.52956	5.05551	4.26985	5.02253	5.12567	5.38186	5.16422	4.98008	5.10808	5.33691	5.25155	5.61958	5.39419	5.9437	5.4287	5.6913	5.2589	5.1662	5.483	5.80935	5.27106	5.50264	5.57713	5.46785	5.33868	5.5227	5.82169	5.83666	5.13394	5.12768	5.27971	5.02088
chr1	15472541	15473058	Peak00000500	distal (non-TSS)	TMEM51-AS1,TMEM51	5.0121	4.52034	4.69372	5.01276	4.35348	4.38499	3.7699	5.28343	5.59414	5.33621	4.56874	4.70636	4.91129	5.10808	4.77233	5.4332	4.57258	4.77384	5.27122	4.75727	4.26177	5.66807	5.95005	4.06837	4.7444	5.52326	4.75251	4.68959	5.95206	5.5972	4.68192	4.48195	5.48997	5.11297	4.75393	4.61161	4.76781
chr1	15480037	15480876	Peak00000501	distal (non-TSS)	TMEM51-AS1,TMEM51,C1orf195	5.96846	5.97571	5.69784	5.99868	5.34876	5.37231	5.30818	5.28343	5.62356	5.63177	5.94542	5.81123	5.93714	6.03829	5.82156	5.71738	5.5308	5.39419	5.8337	5.81091	5.32252	5.95459	5.80924	5.68232	6.082	6.26641	5.66546	5.61883	5.46785	6.14083	5.79742	5.55566	6.14743	5.47708	5.66149	5.68359	5.40706
chr1	15500274	15500654	Peak00000502	distal (non-TSS)	TMEM51,C1orf195	5.13043	4.34782	4.63545	4.51405	4.73995	4.38499	4.17241	3.35936	4.66777	4.64486	4.62433	4.22932	4.71832	4.81383	4.69698	4.66337	4.57258	4.59581	4.72236	4.2636	4.396	4.78094	4.97807	4.65518	4.17901	5.36077	3.35936	4.37953	4.79908	4.63696	4.7485	4.58331	5.24068	4.95486	4.88243	4.39203	4.87591
chr1	15575418	15575992	Peak00000503	distal (non-TSS)	FHAD1	5.8766	4.2468	4.74892	5.52247	5.24913	5.30358	4.49492	4.26985	6.03396	5.85458	4.90743	4.76743	5.39925	4.63139	5.14175	5.84728	4.67176	4.37876	4.91581	4.75727	5.268	5.95459	5.95005	4.8882	4.5906	6.02608	5.09796	4.99721	6.5919	6.07187	4.45119	5.04512	5.8583	6.1568	5.89855	4.61161	5.59254
chr1	15598963	15599366	Peak00000504	distal (non-TSS)	FHAD1	5.33743	5.01306	4.63545	4.75638	4.73995	4.93578	4.26548	4.26985	4.81789	4.98672	4.62433	4.4172	4.87528	4.63139	4.84279	4.88348	4.9235	4.85287	5.02857	4.36639	4.10009	4.90535	4.93656	4.81592	4.67034	4.60191	4.57684	4.68959	5.19286	4.63696	4.53428	4.48195	4.88257	5.15456	5.07741	5.12435	5.08715
chr1	15631261	15631667	Peak00000505	distal (non-TSS)	FHAD1	4.73152	5.15379	4.98978	5.36003	5.6844	5.46894	4.34886	4.62726	4.8726	5.15803	5.26393	4.49794	4.63028	5.17148	5.69044	5.03877	5.22072	5.12358	5.1315	5.13913	5.32252	5.34363	4.97807	5.483	4.94047	5.17442	5.09796	5.39558	5.16459	5.06536	4.87052	5.04512	5.13276	4.77159	4.82004	4.79161	4.61538
chr1	15649999	15650478	Peak00000506	distal (non-TSS)	FHAD1,RP3-467K16.2	4.73152	5.43058	5.45359	5.12242	5.6844	5.4996	5.2751	5.10269	4.94999	4.78579	5.32427	5.16422	4.75973	4.81383	5.65554	5.20172	5.35919	5.34453	5.3969	5.31266	5.425	5.11988	5.09445	5.483	5.1079	5.40336	5.09796	5.4434	5.51206	5.11535	5.4167	5.37538	5.13276	5.04777	4.91238	5.38475	4.99794
chr1	15666848	15667309	Peak00000507	distal (non-TSS)	FHAD1,RP3-467K16.2,RP3-467K16.7	4.73152	5.06183	4.63545	5.12242	4.73995	4.72584	4.17241	3.35936	5.04575	5.05822	4.7751	4.76743	4.98008	4.97026	4.77233	4.88348	4.80483	4.85287	5.22638	4.54185	4.61633	4.84488	5.09445	4.4645	4.5906	4.82674	4.75251	4.49436	5.07562	5.2971	4.98059	5.42286	4.88257	5.13394	4.88243	4.09719	4.97455
chr1	15672337	15672747	Peak00000508	distal (non-TSS)	FHAD1,RP3-467K16.2	5.33743	4.66644	4.80143	4.82616	5.02194	4.66634	4.67906	4.62726	5.21693	4.82895	4.62433	4.76743	4.67523	4.89474	5.33691	4.91625	4.8458	4.77384	4.72236	4.69032	4.95183	5.42307	5.1662	4.2235	4.40854	4.95449	4.90342	5.29419	6.18197	5.2971	4.8112	4.75979	5.24068	5.46116	4.71929	4.6751	4.79585
chr1	15712879	15713391	Peak00000509	distal (non-TSS)	FHAD1	4.64851	4.85316	4.69372	4.89181	3.35936	4.60323	4.49492	4.62726	4.66777	4.64486	4.37969	4.70636	4.48189	4.89474	4.77233	4.62181	4.62338	4.68861	4.4853	4.2636	4.396	5.34363	4.46849	4.81592	4.17901	4.41833	4.90342	4.68959	5.59624	4.95858	4.35985	4.2374	4.55987	5.30815	4.68348	4.73494	4.3952
chr1	15735624	15737490	Peak00000510	TSS	FHAD1,RP3-467K16.4,EFHD2	7.06118	7.63166	7.67984	7.4682	7.46813	7.55183	7.27191	8.1401	7.01759	6.98889	7.75819	7.71046	7.48131	6.84073	7.4613	6.91562	7.61166	7.50384	7.39087	7.82175	7.62186	7.5577	7.10446	7.575	7.4062	7.5066	7.40765	7.37204	7.59222	7.2671	7.79724	7.82353	7.51581	7.08164	6.81802	7.51349	7.26872
chr1	15737952	15738484	Peak00000511	distal (non-TSS)	RP3-467K16.4,EFHD2	5.90791	5.71656	5.59484	5.76578	5.75647	5.55885	5.40255	5.44136	5.78759	5.3636	5.61326	5.78543	5.46856	6.10067	5.58287	5.45419	5.78108	5.65775	5.7449	5.31266	5.7309	6.00529	5.47356	5.75435	6.05706	5.44457	5.70321	5.57713	5.92041	5.37894	6.22089	5.63724	5.76958	5.62651	5.15206	6.01386	5.28508
chr1	15743474	15744609	Peak00000512	distal (non-TSS)	RP3-467K16.4,EFHD2	6.77625	6.8803	6.4428	6.02518	6.32257	5.79681	6.23231	6.12341	5.96799	5.75786	6.74757	6.54595	6.10103	6.2992	6.0243	6.17588	6.65295	6.44981	6.14027	6.44299	5.94676	6.33569	6.14562	6.24873	6.26686	6.05209	6.22261	6.06821	6.40188	6.51252	6.82121	6.95672	6.51234	5.84732	5.75535	6.24474	6.06188
chr1	15750643	15751262	Peak00000513	distal (non-TSS)	EFHD2	5.77807	5.39456	5.39248	5.31598	4.73995	4.66634	4.34886	3.35936	5.6665	5.65363	5.35339	5.12134	5.37529	4.63139	5.03112	5.62929	5.43555	4.92669	5.54733	4.87994	4.396	5.69963	5.60344	5.02033	4.99896	5.31671	4.75251	5.29419	6.19514	5.99927	5.48832	5.32606	6.1647	5.2144	5.12768	5.08222	4.97455
chr1	15757546	15758147	Peak00000514	distal (non-TSS)	EFHD2,CTRC	5.70814	6.08888	5.45359	5.63226	5.82486	5.4996	5.0147	5.82511	5.13435	5.09241	5.58948	5.46269	5.07623	5.39692	5.78996	5.03877	5.48405	5.5326	5.58238	5.46516	5.32252	5.21427	5.1662	5.85563	5.50554	5.40336	5.21204	5.39558	5.55483	5.20956	5.34085	5.59708	5.62442	5.13394	5.12768	5.5126	5.22896
chr1	15850332	15852196	Peak00000515	TSS	CASP9,DNAJC16	8.26011	8.70386	8.61804	8.40566	8.78463	8.64959	8.75742	8.34166	7.90856	8.17588	8.92887	8.71191	8.3485	8.29995	8.54343	8.0582	8.90672	8.62733	8.37726	8.94569	9.29948	8.51473	7.98087	8.83859	9.25839	8.63815	8.51781	8.40297	7.96889	8.3011	8.839	9.06037	8.54354	7.86973	7.93511	8.52249	8.06444
chr1	15852800	15853820	Peak00000516	distal (non-TSS)	CASP9,DNAJC16	7.49203	7.842	7.51345	7.62888	7.79964	7.59295	7.78692	8.20358	7.07503	7.13081	7.85206	7.73024	7.40524	7.387	7.49969	7.21337	7.6575	7.37002	7.20967	7.91201	8.00311	7.78003	7.17808	7.82127	8.07504	7.45029	7.45106	7.54786	7.44276	7.29708	7.76346	7.84834	7.75857	7.01049	7.19283	7.63162	7.13273
chr1	15905295	15906238	Peak00000517	distal (non-TSS)	DNAJC16,AGMAT,RP4-680D5.2	4.73152	4.79442	5.69784	4.82616	6.41251	6.09954	6.29625	6.12341	4.5298	4.69395	4.72719	5.3944	4.87528	6.00601	6.0243	4.84972	5.09761	5.12358	5.61651	6.54431	6.639	4.96277	4.53237	5.02033	4.94047	5.22368	6.69346	5.94508	4.6298	5.01318	4.68192	5.16531	5.05511	4.31085	4.52627	4.61161	4.70946
chr1	15911037	15911637	Peak00000518	TSS	DNAJC16,AGMAT,RP4-680D5.2	5.23823	5.49974	5.56778	5.27034	6.01151	5.69626	5.40255	4.88989	5.04575	5.02301	5.20053	5.07688	5.44587	5.28925	5.65554	5.36809	5.46003	5.29285	5.4743	5.60157	5.76936	5.34363	4.97807	4.95615	5.38635	5.17442	5.54527	5.69849	5.27399	5.5972	5.26017	4.98016	5.43205	5.11297	5.10281	5.3507	5.20968
chr1	15921550	15921969	Peak00000519	distal (non-TSS)	DNAJC16,AGMAT,RP4-680D5.2,CHCHD2P6	5.0121	4.66644	4.8995	4.51405	4.35348	4.60323	4.42483	5.10269	4.99885	4.87049	4.62433	4.49794	4.63028	4.89474	4.43037	4.74182	4.96046	4.24662	4.39134	4.54185	4.79692	4.84488	4.75343	4.4645	4.7444	4.75694	4.57684	4.59673	5.2205	4.84094	4.45119	4.48195	5.20574	5.00223	5.05146	4.73494	4.87591
chr1	15929616	15930537	Peak00000520	distal (non-TSS)	RP4-680D5.2,CHCHD2P6,RNU7-179P	6.37573	6.66729	6.57996	6.5079	6.57674	6.5441	6.84536	6.51092	6.16688	6.42651	7.07044	6.54595	6.62214	6.64831	6.86689	6.27005	6.77893	6.73229	6.40999	6.59236	6.91394	6.37435	6.3315	6.34319	6.81504	6.76292	6.747	6.59996	6.53137	6.5296	6.93543	7.08801	6.88643	6.28452	6.23435	6.56062	6.34609
chr1	15943212	15944911	Peak00000521	TSS	RNU7-179P,RP4-680D5.4,DDI2	7.22775	7.25812	7.34822	7.37049	7.74944	7.47325	7.37772	7.27658	6.8238	6.91225	7.45835	7.28904	7.32489	7.02604	7.32892	7.03302	7.16613	6.96767	7.14379	7.59128	7.48337	7.65391	7.19394	7.56537	7.32657	7.51578	7.3742	7.17156	7.1281	7.00147	7.31815	7.37719	7.45503	7.03118	6.98996	7.33639	7.03937
chr1	16010414	16011729	Peak00000522	TSS	RP4-680D5.9,PLEKHM2,AL121992.1	6.37573	6.70975	6.6686	6.52634	7.00772	6.61293	6.34236	6.44153	6.0969	6.28375	6.79844	6.51556	6.96422	6.64831	6.57291	6.16364	6.76963	6.47198	6.55334	6.42537	6.48977	6.33569	6.1621	6.61246	6.91408	6.45209	6.24782	6.47379	6.36755	6.40546	6.63807	6.66982	6.72329	6.11804	6.00315	6.58863	6.31252
chr1	16023266	16024314	Peak00000523	distal (non-TSS)	PLEKHM2	6.35349	6.25262	6.08326	6.22063	6.57674	6.84761	6.48592	6.57703	6.03396	6.04583	6.08528	6.04543	5.67613	5.93906	6.35752	5.86267	6.16034	6.12417	5.91703	6.60803	6.29722	6.37435	5.89148	6.17342	6.03165	6.02608	6.84838	6.61993	7.34149	5.9226	6.5123	6.44741	6.11222	6.13755	6.02809	6.15318	6.20667
chr1	16067825	16068266	Peak00000524	TSS	PLEKHM2,RP11-288I21.1,SLC25A34,RP11-169K16.4,TMEM82	5.23823	5.62795	5.51193	5.36003	5.82486	5.4996	5.05551	5.58203	4.66777	4.87049	5.38186	5.28458	5.39925	5.39692	5.78996	4.84972	5.66183	5.34453	5.3969	5.31266	5.56489	5.2589	5.20056	5.82271	5.50554	5.27106	5.66546	5.4434	5.42207	5.20956	5.58886	5.7141	5.48997	5.00223	5.15206	4.89688	4.95067
chr1	16082839	16083250	Peak00000525	distal (non-TSS)	RP11-169K16.4,TMEM82,FBLIM1	5.51529	4.73235	4.98978	5.27034	5.14083	4.66634	4.62136	4.62726	5.21693	5.05822	4.50984	4.93256	4.71832	4.52645	5.33691	5.22689	4.9235	4.59581	4.855	5.18485	4.95183	5.34363	5.44596	5.13913	5.1079	5.59748	4.83053	5.06272	5.3253	4.90128	4.7485	4.48195	5.40209	5.02522	4.94156	4.84549	4.82318
chr1	16118379	16118941	Peak00000526	distal (non-TSS)	FBLIM1,RP11-169K16.6	5.38426	5.27995	5.29497	5.17373	5.75647	5.69626	5.13317	4.88989	4.97468	5.12567	5.32427	5.58936	5.24819	5.58849	5.42421	5.00932	5.35919	5.84326	5.43618	5.72517	5.32252	5.38397	5.20056	5.43922	5.83921	5.76662	5.54527	5.65926	5.10601	5.63028	5.37934	5.63724	5.16979	5.02522	4.94156	5.5126	5.02088
chr1	16141973	16142509	Peak00000527	distal (non-TSS)	RP11-169K16.7	5.28881	5.27995	5.4234	5.70069	4.73995	4.93578	5.0147	5.58203	4.89898	5.02301	5.23264	5.12134	4.98008	5.23176	5.2909	5.1498	5.24966	5.29285	5.22638	5.18485	5.0884	5.38397	4.8935	5.29811	5.30024	5.27106	5.31648	4.68959	5.42207	5.2541	5.62073	5.37538	5.13276	5.04777	4.75393	5.5126	5.19009
chr1	16160706	16163118	Peak00000528	distal (non-TSS)	RP11-169K16.8,RP11-169K16.9	8.1814	8.87686	8.83666	8.41057	9.03527	8.91519	8.63517	8.84456	7.75471	7.9231	8.8593	8.74787	8.28034	8.44216	8.61929	7.94	8.63425	8.50001	8.27369	8.75011	8.978	8.4132	7.89644	8.46781	8.90249	8.57826	8.65371	8.33283	8.08112	8.05511	8.68538	8.76328	8.52071	7.864	7.82124	8.69805	8.06444
chr1	16173482	16175458	Peak00000529	TSS	RP11-169K16.9,SPEN	7.82283	8.32976	8.17141	8.15943	8.1991	7.98124	7.9717	8.43276	7.24379	7.59463	8.58252	8.33149	8.24967	7.66495	8.09559	7.43983	8.3453	8.12502	7.88905	8.09375	8.47101	7.80817	7.51721	8.12602	8.49841	8.01962	7.94383	7.98184	7.70512	7.78659	8.42554	8.46	8.09106	7.46239	7.29701	8.17038	7.70197
chr1	16212617	16213237	Peak00000530	distal (non-TSS)	SPEN	5.55618	5.10869	5.26072	5.22298	5.34876	5.15367	4.83541	4.88989	5.41935	5.30822	5.09885	4.88017	5.32597	5.44753	4.97169	5.57349	4.71798	5.39419	5.58238	5.18485	4.87703	5.63575	5.41775	4.8882	4.87885	5.52326	5.09796	4.77488	5.82079	5.33868	5.30116	5.16531	5.54542	5.56877	5.48856	4.73494	5.24795
chr1	16282612	16282958	Peak00000531	distal (non-TSS)	ZBTB17	5.38426	4.2468	4.85154	4.4179	4.56568	4.72584	4.42483	4.26985	5.02253	4.82895	3.75189	4.70636	4.71832	4.81383	4.77233	4.81492	4.46232	4.37876	4.4853	4.54185	4.61633	4.84488	4.8935	4.73856	4.30175	4.6823	4.66839	4.37953	4.71782	5.01318	4.68192	4.36827	4.92818	4.90546	4.94156	4.20835	4.67904
chr1	16301705	16302913	Peak00000532	distal (non-TSS)	ZBTB17,RP11-5P18.1	6.61829	6.94081	7.0993	6.86643	6.88849	7.23402	6.83474	7.39039	6.56304	6.51032	6.92274	6.94862	7.0091	6.60647	7.02054	6.52905	6.92003	7.0722	6.81678	7.08041	6.9305	6.44862	6.87743	7.10177	7.057	6.96486	6.6566	6.85677	6.65938	6.76367	6.99514	7.31911	6.81263	6.43322	6.38553	7.07644	6.53219
chr1	16319296	16319769	Peak00000533	distal (non-TSS)	RP11-5P18.3,TBC1D3P6	5.42943	4.85316	4.74892	4.95386	5.24913	4.98269	4.49492	4.88989	5.1968	5.30822	4.67703	4.70636	4.9462	4.81383	4.69698	5.22689	4.76228	4.85287	4.97356	4.75727	4.26177	5.38397	5.52707	4.4645	4.50392	5.44457	4.83053	4.59673	5.65602	5.63028	4.8112	4.48195	5.40209	4.95486	5.12768	4.54386	4.54745
chr1	16339521	16340257	Peak00000534	distal (non-TSS)	C1orf64,RP11-5P18.5,HSPB7,CLCNKA	5.42943	5.10869	5.54016	5.4026	5.52734	6.08	5.51847	6.70064	4.84558	4.69395	4.94831	5.32225	5.32597	5.71581	5.94108	4.88348	5.33268	5.44199	5.35637	5.39118	5.97962	5.42307	5.01815	5.29811	5.1079	4.95449	5.84441	5.80973	5.44516	5.45584	4.87052	5.46865	5.33997	4.87994	4.88243	4.99321	4.99794
chr1	16375067	16375459	Peak00000535	TSS	RP11-5P18.10,CLCNKB,FAM131C	5.18551	5.31931	5.29497	5.06885	5.02194	4.78219	5.17022	4.88989	5.13435	4.87049	5.43697	4.64154	5.51278	4.89474	5.2909	4.62181	5.16071	4.68861	4.855	4.82031	5.60838	5.42307	5.38891	4.95615	5.20781	5.22368	5.09796	4.99721	4.83755	5.01318	5.453	5.63724	5.40209	4.68261	4.88243	4.84549	4.82318
chr1	16382210	16383027	Peak00000536	distal (non-TSS)	CLCNKB,FAM131C	5.70814	5.62795	5.4234	5.73363	5.44114	5.66989	5.37187	5.7091	5.59414	5.81672	5.98175	5.78543	5.37529	5.49623	5.69044	5.86267	6.14585	6.06653	5.86205	5.83831	5.6913	6.02995	5.60344	5.75435	5.83921	6.05209	5.70321	5.87909	5.88801	6.16307	5.87775	6.12895	5.90057	5.37842	5.28897	5.3157	5.37339
chr1	16399574	16400388	Peak00000537	TSS	FAM131C	5.81172	6.2907	6.30673	5.97165	5.88996	5.69626	5.46181	5.82511	5.21693	5.75786	6.28607	5.75912	5.88882	5.86866	5.61971	5.41186	5.92525	6.00637	6.0937	5.86518	5.80675	5.73046	5.55302	5.71882	6.00576	6.30986	5.84441	6.12587	5.55483	5.78437	6.04857	5.88892	5.8583	5.30815	5.22241	5.68359	5.3388
chr1	16405368	16406085	Peak00000538	distal (non-TSS)	FAM131C	5.99775	6.63826	6.71686	5.82786	6.27533	6.15655	6.34236	6.29153	5.48566	5.77777	6.61748	6.38701	5.87232	5.97294	6.22438	5.62929	6.37363	6.17951	6.14027	6.29538	6.01171	5.90194	5.652	6.24873	6.66035	5.76662	6.4126	6.20809	6.39053	5.75494	6.86031	6.79506	5.96161	5.97308	5.33147	6.31388	5.7928
chr1	16416511	16416926	Peak00000539	distal (non-TSS)	NA	4.3472	4.34782	4.36016	4.4179	4.73995	4.93578	3.93802	4.88989	4.66777	4.48134	4.22667	3.79926	3.98491	4.40866	4.43037	4.20049	4.46232	4.49351	4.57072	4.2636	3.88598	5.11988	4.24403	4.65518	4.40854	4.41833	4.57684	4.68959	5.75005	5.16337	4.87052	4.67529	4.42456	4.6512	3.69117	4.20835	4.03622
chr1	16477645	16478162	Peak00000540	distal (non-TSS)	EPHA2,RP11-276H7.2,RP11-276H7.3	5.70814	5.15379	5.48309	5.4026	5.44114	5.33841	4.73374	4.88989	5.4694	5.67514	5.68213	5.35884	5.51278	5.34423	5.46573	5.49518	5.7425	5.29285	5.4743	5.31266	5.15124	5.06978	5.7441	5.78897	5.34403	5.59748	5.26535	5.65926	5.53362	5.89606	5.71199	5.37538	5.92122	5.32608	5.45104	5.62902	5.40706
chr1	16484508	16484928	Peak00000541	distal (non-TSS)	EPHA2,RP11-276H7.2,RP11-276H7.3	5.07272	5.62795	5.77019	5.22298	6.06846	5.77237	5.85883	5.10269	5.1128	4.69395	5.23264	5.67694	5.32597	5.17148	5.65554	5.12298	5.50764	5.23895	5.31452	5.83831	5.7309	5.21427	4.80212	5.85563	5.34403	5.1231	6.19693	5.48952	6.0574	5.49265	5.62073	5.7141	5.40209	5.09163	4.82004	5.54269	5.17019
chr1	16488014	16489248	Peak00000542	distal (non-TSS)	EPHA2,RP11-276H7.2,RP11-276H7.3	6.23664	7.37639	7.1351	6.77731	6.6522	6.75349	6.32716	6.64019	6.10712	6.15498	7.34036	7.06788	6.41404	6.37632	6.41961	6.06167	6.87742	6.87153	6.20731	6.35258	6.69842	6.33569	6.07768	7.15422	7.04459	6.76292	6.24782	6.5797	6.08607	6.47773	7.46852	7.50766	6.65238	5.8109	6.06468	7.153	6.32941
chr1	16493919	16494876	Peak00000543	distal (non-TSS)	RP11-276H7.3	6.46132	7.36763	7.26996	7.07994	7.11774	6.93587	6.79144	7.27658	6.57036	6.57839	7.81818	7.29792	7.37706	6.68894	6.95275	6.44122	7.41211	6.93634	6.98965	6.88954	7.07151	6.31595	6.68811	7.39096	7.44441	6.59874	6.72938	6.88993	6.34419	6.98925	7.8039	7.84834	6.94678	6.05777	6.23435	7.34457	6.59607
chr1	16514151	16514625	Peak00000544	distal (non-TSS)	ARHGEF19-AS1,ARHGEF19	5.84455	5.77252	5.77019	5.22298	4.88971	5.55885	5.34043	5.28343	4.92477	5.02301	5.68213	5.75912	5.44587	5.44753	5.46573	5.22689	5.64088	5.80815	5.51133	5.81091	5.60838	5.56862	5.13086	5.483	6.39098	5.82872	4.97192	5.53406	5.29991	5.45584	5.453	5.55566	5.72293	5.04777	5.12768	5.60087	5.17019
chr1	16532575	16533918	Peak00000545	distal (non-TSS)	ARHGEF19-AS1,ARHGEF19,ANO7P1	7.50205	7.7906	7.8125	7.69489	8.05511	7.8631	7.75927	8.26439	7.28856	7.25301	8.17228	7.91437	7.87661	7.45879	7.54627	7.12294	8.17046	7.5966	7.35254	7.96718	8.34158	7.63832	7.62619	7.95249	8.5777	7.83432	7.75786	7.63804	7.74087	7.87519	8.17139	8.34284	7.93194	7.19135	7.20895	7.93692	7.36891
chr1	16543462	16544470	Peak00000546	distal (non-TSS)	ARHGEF19,ANO7P1	6.72553	7.07631	7.0153	6.97719	7.09102	6.84761	6.93754	7.0641	6.45629	6.49865	7.39401	7.19706	6.87806	6.96142	6.45953	6.52905	7.22833	6.8209	6.81678	7.27819	6.96307	7.04462	6.64237	7.4445	7.34689	6.853	7.23201	6.85677	7.05876	6.9393	7.43453	7.34262	7.27124	6.63713	6.2968	6.8302	6.58213
chr1	16562572	16564090	Peak00000547	TSS	ANO7P1,C1orf134,RSG1,MT1XP1,FBXO42	7.50205	7.68896	7.6616	7.47762	7.50898	7.61972	7.69065	7.82712	7.1154	7.28705	7.5905	7.7562	7.58835	7.49337	7.57351	7.28737	7.726	7.50384	7.20967	7.6222	7.77578	7.54102	7.24049	7.72949	7.94806	7.43101	7.41863	7.37204	7.61649	7.37409	7.83676	7.9046	7.6958	7.19135	7.2196	7.51349	7.26439
chr1	16570823	16571265	Peak00000548	distal (non-TSS)	RSG1,MT1XP1,FBXO42	5.51529	5.62795	5.69784	5.70069	5.44114	5.55885	5.51847	5.44136	4.94999	5.41667	5.72615	5.86141	5.37529	5.49623	5.33691	5.25155	5.61958	5.57565	5.43618	5.27149	5.84313	5.21427	5.05691	5.60618	6.082	5.66773	5.58656	5.24026	5.13566	5.16337	5.55619	5.82169	5.54542	5.17483	5.12768	5.73602	5.47187
chr1	16678173	16679579	Peak00000549	distal (non-TSS)	FBXO42,SZRD1	7.20336	7.6462	7.57975	7.51467	7.33808	7.56567	7.24818	7.95568	6.85997	7.07728	8.07735	7.48053	7.31898	7.1178	7.36058	7.00626	7.63221	7.12866	7.31315	7.34467	7.82068	7.39079	7.02683	7.6946	8.03186	7.51578	7.39659	7.04506	7.48557	7.31673	7.84324	7.66499	7.31755	6.93559	6.96482	7.75919	7.22035
chr1	16693315	16694604	Peak00000550	TSS	SZRD1,RP11-430L17.1	7.57979	8.3071	8.06913	7.89062	8.04127	7.85749	8.21077	8.26439	7.28856	7.33339	8.42766	8.00911	7.8482	7.53823	8.0251	7.53625	8.23896	7.65526	7.54321	8.09375	8.44833	7.66934	7.63781	8.10627	8.56045	7.96047	7.74049	7.8952	7.91909	7.80058	8.53756	8.4054	7.86093	7.55078	7.30702	7.93152	7.73982
chr1	16747185	16747960	Peak00000551	distal (non-TSS)	SPATA21	5.33743	5.19729	4.8995	5.48374	5.6844	5.15367	4.83541	5.28343	4.92477	5.30822	4.98779	4.88017	5.39925	5.17148	5.54498	5.1498	5.38515	5.06151	5.51133	5.09163	4.79692	5.30198	4.97807	5.483	4.94047	5.63307	5.45856	5.4434	5.53362	5.66255	5.12842	5.46865	5.13276	5.74792	5.24499	5.03855	5.12938
chr1	16766548	16768037	Peak00000552	TSS	SPATA21,NECAP2	6.94808	7.24861	7.20412	7.23259	7.31521	6.92514	6.85591	6.8679	6.43232	6.29735	7.02857	7.17793	6.76901	6.87627	7.11033	6.78764	7.22155	7.16958	6.93867	6.83753	7.52742	7.07979	6.6307	7.36898	7.36694	7.056	7.20687	6.73418	6.88515	6.9393	7.29938	7.05986	7.03276	6.36085	6.4325	7.0162	6.75353
chr1	16825105	16826268	Peak00000553	distal (non-TSS)	CROCCP3	6.21204	6.75097	6.5402	6.48923	6.94935	6.67856	6.37227	7.15292	5.81308	5.77777	7.00284	6.71565	6.53228	6.13084	6.27018	6.08788	6.69292	6.30889	6.22896	6.65399	6.77396	6.29592	5.98774	6.88587	7.11751	6.52733	6.49872	6.49562	6.08607	6.62793	6.94758	6.98696	6.67641	5.90593	5.92546	6.6825	6.02055
chr1	16893053	16893899	Peak00000555	distal (non-TSS)	NBPF1	6.26081	6.25262	6.38395	5.94408	6.41251	6.24664	5.20617	5.82511	4.69953	5.49238	5.20053	5.73228	5.16523	7.3243	6.85207	5.87789	6.46919	6.8209	6.68344	5.72517	5.47332	5.73046	5.3594	5.68232	5.42732	5.63307	5.90984	6.15383	5.04444	5.81317	5.79742	6.01418	5.64974	4.77159	4.85167	4.94605	4.90138
chr1	16939305	16940507	Peak00000556	distal (non-TSS)	NBPF1,RP5-1182A14.5,CROCCP2	7.56075	7.43625	7.30178	7.30849	7.3606	7.45848	6.71234	8.00405	6.96881	6.91225	7.27035	7.13888	7.12909	7.52715	7.65226	7.44977	7.6271	7.5966	7.79945	7.89946	7.96363	8.01536	7.8016	7.85324	7.67069	8.01962	7.74049	7.56839	7.64507	7.88834	8.12961	7.92805	7.92698	6.97887	6.84586	6.97457	6.80834
chr1	16947453	16947953	Peak00000557	distal (non-TSS)	NBPF1,RP5-1182A14.5,CROCCP2	6.21204	5.71656	5.90417	5.76578	6.17575	5.89038	5.20617	5.82511	5.62356	5.71714	5.43697	5.58936	5.44587	5.97294	5.82156	5.73432	5.7425	5.69696	6.31233	5.86518	5.76936	6.25498	6.19447	5.78897	5.83921	6.24417	5.87752	5.73661	6.14168	6.36787	5.65185	5.92133	6.02004	6.08823	5.81447	5.88204	5.7928
chr1	16951377	16951790	Peak00000558	distal (non-TSS)	RP5-1182A14.5,CROCCP2	5.63434	5.46562	5.51193	5.82786	5.44114	5.37231	4.92855	4.62726	5.4694	5.46763	5.20053	5.3944	5.30058	5.7944	5.91217	5.99387	6.34869	5.84326	5.96987	6.27578	5.7309	6.33569	6.31692	6.09378	6.05706	6.59874	5.41293	5.4434	6.5001	6.18497	5.8515	6.07276	6.11222	5.56877	5.59502	5.08222	5.48758
chr1	16970349	16971646	Peak00000559	distal (non-TSS)	CROCCP2,MST1P2	7.17854	7.33205	7.09021	7.17579	7.76637	7.34263	6.88707	6.70064	6.3147	6.36342	7.36072	7.08853	6.9718	7.94837	8.06397	7.49366	8.20512	7.96437	7.99216	7.72544	7.85562	7.34343	6.98181	7.89223	7.90082	7.5066	7.38544	7.45163	7.16815	7.39271	7.89406	7.91246	7.63016	6.26698	6.25548	7.16229	6.47286
chr1	17004312	17004930	Peak00000560	distal (non-TSS)	FAM231A,AL021920.1,EIF1AXP1,ESPNP	5.47307	4.66644	4.69372	4.6014	4.56568	4.88687	4.67906	5.10269	5.13435	5.2503	4.90743	5.20566	5.24819	5.17148	5.19349	5.62929	4.51903	4.99604	4.91581	5.04218	5.15124	5.98017	5.52707	5.0812	5.05468	5.48451	4.23263	4.59673	4.75921	4.63696	4.35985	4.2374	5.05511	5.56877	5.52501	4.47103	5.14995
chr1	17020279	17020613	Peak00000561	distal (non-TSS)	EIF1AXP1,ESPNP	5.07272	4.73235	4.74892	5.06885	4.73995	4.83576	4.26548	5.44136	4.73036	5.05822	5.20053	4.82523	5.10663	4.81383	5.08771	4.66337	5.12957	4.77384	5.3969	4.45828	4.51251	5.30198	5.29825	5.29811	4.67034	5.91683	5.09796	4.37953	4.94563	5.5972	4.98059	5.04512	5.43205	5.04777	5.17596	4.61161	5.06547
chr1	17026905	17027413	Peak00000562	distal (non-TSS)	ESPNP	5.90791	6.11044	5.83884	5.79718	6.22643	5.66989	5.30818	5.82511	5.40222	5.15803	5.81006	5.55882	5.73254	5.58849	6.05095	5.47485	5.64088	5.34453	5.77515	5.78293	5.80675	5.87482	5.80924	5.88778	5.97938	6.37259	6.17076	5.87909	5.87152	6.22774	6.11574	6.30939	6.52567	5.04777	5.41241	5.08222	5.30324
chr1	17029675	17030000	Peak00000563	distal (non-TSS)	ESPNP	5.51529	5.19729	5.11338	5.06885	5.02194	5.26776	4.67906	4.62726	4.84558	4.98672	5.46366	5.24574	4.79961	4.81383	5.08771	4.84972	5.12957	5.29285	5.54733	5.27149	5.211	5.66807	5.1662	5.56639	5.05468	5.27106	4.75251	5.12482	5.29991	5.33868	5.08115	5.59708	5.54542	5.27149	4.94156	5.03855	5.04338
chr1	17036023	17036679	Peak00000564	distal (non-TSS)	ESPNP	5.99775	5.95191	6.12007	5.88721	5.6844	6.04007	5.83719	6.21002	5.83809	5.6963	6.15022	5.88582	5.90512	6.16035	6.1527	5.47485	5.79997	5.97527	5.77515	6.46039	6.55567	6.2756	6.09498	6.57424	6.57616	6.22157	6.24782	5.87909	5.5757	6.07187	5.76954	5.95299	6.21527	6.00545	5.97774	6.24474	5.85342
chr1	17053902	17054488	Peak00000565	distal (non-TSS)	ESPNP,FAM231C	5.63434	4.96219	5.29497	4.95386	5.82486	5.11315	4.62136	4.88989	4.69953	4.64486	4.62433	5.20566	4.5339	5.7944	5.65554	5.17603	5.19108	5.7721	5.68225	5.13913	4.71048	5.30198	4.64884	5.483	5.20781	5.06951	5.45856	5.48952	5.10601	5.97419	5.17393	5.59708	5.27465	4.71311	4.85167	4.6751	4.90138
chr1	17215487	17216179	Peak00000566	distal (non-TSS)	CROCC,RP11-108M9.4,RP11-108M9.5,RNU1-2	5.38426	5.39456	5.69784	5.36003	5.44114	5.72211	5.34043	5.58203	4.84558	5.2203	5.38186	4.88017	5.49086	5.58849	5.3813	5.03877	4.96046	5.29285	4.97356	5.91736	5.80675	5.87482	5.652	6.00925	5.61473	5.88809	5.21204	5.4434	5.13566	5.45584	5.30116	5.22123	5.67459	5.50837	5.24499	5.54269	5.40706
chr1	17222561	17222866	Peak00000567	distal (non-TSS)	CROCC,RP11-108M9.4,RP11-108M9.5,RNU1-2,RP11-108M9.6	4.55819	4.59605	4.69372	4.4179	4.73995	4.29878	4.62136	3.35936	4.99885	4.87049	5.02598	4.49794	4.63028	4.72651	4.61581	4.57848	4.62338	4.49351	4.16536	4.99057	5.15124	4.78094	5.01815	4.81592	5.25488	4.82674	4.47596	4.2473	5.13566	4.95858	4.6108	4.91136	4.67874	5.0699	4.6464	4.73494	4.84986
chr1	17230521	17232176	Peak00000568	distal (non-TSS)	CROCC,RNU1-2,RP11-108M9.6	7.93049	8.03099	7.93899	7.93224	8.36372	8.10467	7.68478	8.02764	7.4743	7.5393	8.10569	7.9028	7.83585	6.96142	7.29655	7.0197	7.58028	7.18297	7.08646	8.48231	8.71854	8.1911	8.07774	8.40994	8.80337	8.48347	7.84981	7.56839	7.97265	7.55024	8.11362	8.19612	8.00432	7.9851	7.83856	8.15656	8.02669
chr1	17239919	17241181	Peak00000569	distal (non-TSS)	CROCC,RP11-108M9.6	7.59858	8.0475	7.64312	7.89062	8.0132	7.73437	7.89757	8.32273	7.28414	7.48761	8.22121	7.9653	7.97371	7.02604	7.43182	7.08509	7.77301	7.23529	7.14379	8.2452	8.65063	8.03334	7.91086	8.54805	8.68504	8.10706	7.89759	7.94311	7.75405	7.95864	8.55344	8.39982	8.28555	7.52192	7.57055	8.09991	7.80969
chr1	17247952	17248878	Peak00000570	TSS	CROCC	6.542	6.30936	6.55358	6.22063	6.36826	6.48651	5.67509	6.44153	5.95668	6.10926	6.21224	6.26395	6.33325	5.97294	5.7576	6.0077	5.92525	6.12417	6.0455	6.72742	6.37256	6.61875	6.50835	6.8223	6.64391	6.91003	6.1169	6.23445	5.96762	6.38679	6.49576	6.07276	6.67641	5.88279	6.26592	6.24474	6.51759
chr1	17254108	17254668	Peak00000571	distal (non-TSS)	CROCC	5.59584	5.39456	5.64734	5.79718	5.6082	5.66989	4.78576	5.44136	5.33133	5.58693	5.38186	5.95652	5.73254	5.23176	5.19349	5.41186	5.38515	5.23895	5.51133	5.81091	5.51991	5.84716	5.29825	6.00925	5.6828	5.79803	5.15633	5.4434	5.55483	6.09524	5.74108	5.51288	6.1647	5.15456	5.79993	5.92741	5.80514
chr1	17278039	17278529	Peak00000572	distal (non-TSS)	CROCC	5.55618	5.62795	5.2255	5.22298	5.6844	5.77237	5.37187	5.7091	5.36727	5.3636	5.9081	5.49553	5.51278	6.06983	6.27018	6.12628	6.29742	5.91087	6.20731	6.33377	5.76936	6.35516	6.24166	6.27295	6.30947	6.56349	5.73993	5.39558	6.19514	5.89606	5.92877	5.95299	6.11222	5.58344	5.22241	5.60087	5.28508
chr1	17287081	17287657	Peak00000573	distal (non-TSS)	CROCC	5.38426	5.77252	5.79346	5.63226	5.34876	5.79681	5.5459	6.03102	5.1968	5.3636	6.03449	5.86141	5.714	5.6323	5.2909	5.39016	5.76193	5.65775	5.43618	5.50062	5.47332	5.46101	5.60344	5.56639	5.86842	5.52326	5.03662	5.4434	5.51206	5.52843	5.87775	5.92133	5.54542	5.15456	5.33147	5.24266	5.32115
chr1	17337425	17338830	Peak00000574	TSS	RP1-37C10.3,ATP13A2,SDHB	6.93329	7.4446	7.37836	7.19878	7.50898	7.33456	7.38499	7.90563	6.44036	6.81259	7.54384	7.31552	7.30109	6.97785	7.17117	6.65563	7.53733	7.24808	7.30314	7.4082	7.50557	6.97155	6.91628	7.46536	7.57067	7.09335	7.50354	7.21136	6.80252	7.17318	7.4431	7.77261	7.42011	6.63034	6.7385	7.16229	6.99816
chr1	17340365	17340669	Peak00000575	distal (non-TSS)	RP1-37C10.3,ATP13A2,SDHB	5.18551	4.90898	5.11338	4.6014	4.06912	4.53588	4.49492	4.26985	4.69953	4.5933	4.62433	5.07688	4.75973	4.40866	4.32152	4.53317	4.57258	4.77384	4.97356	4.69032	3.88598	5.49788	4.39989	4.56445	4.30175	4.51452	4.47596	4.77488	5.67537	4.77715	4.7485	4.75979	5.0143	5.02522	4.52627	4.30528	4.3528
chr1	17380205	17381028	Peak00000576	TSS	SDHB	7.14048	7.68192	7.39319	7.52379	7.62499	7.21656	7.39222	7.90563	6.94096	7.12329	8.05261	7.31552	7.4971	7.21789	7.44171	7.25369	8.02671	7.35828	7.1325	7.54362	7.73882	7.41847	7.36468	7.66787	7.81606	7.57841	7.41863	7.52702	7.42087	7.30694	8.10825	8.15034	7.68409	7.13516	6.89996	7.63162	7.27734
chr1	17386092	17386433	Peak00000577	distal (non-TSS)	SDHB,PADI2	5.42943	5.19729	5.18925	4.75638	4.06912	4.93578	4.26548	4.62726	4.97468	4.82895	5.02598	5.28458	5.04504	4.72651	4.61581	4.84972	5.19108	4.85287	4.855	4.54185	4.61633	5.34363	4.93656	4.73856	5.20781	4.6823	4.83053	4.59673	5.35019	5.16337	4.92687	5.10671	4.97204	4.97879	4.85167	4.99321	4.6477
chr1	17445677	17446452	Peak00000578	TSS	PADI2	5.81172	5.27995	5.59484	5.27034	5.6082	5.19288	5.09497	6.12341	5.54875	5.2796	5.23264	5.16422	5.65678	5.44753	5.46573	5.61095	5.30561	5.44199	5.99555	5.22893	4.87703	5.79008	5.7441	5.3469	5.30024	6.17523	5.41293	4.92782	5.96762	5.86899	5.4167	5.55566	6.09427	5.72188	5.26718	5.41792	5.20968
chr1	17452177	17452707	Peak00000579	distal (non-TSS)	PADI2	5.77807	5.49974	5.51193	5.27034	5.14083	5.66989	4.78576	4.62726	4.635	4.94927	5.5406	5.24574	4.75973	5.34423	5.58287	5.1498	5.43555	5.12358	5.61651	5.31266	5.47332	5.06978	4.93656	5.56639	5.80935	5.48451	5.6266	5.65926	5.3746	5.41797	5.4167	5.63724	5.54542	4.93042	4.60794	4.94605	4.82318
chr1	17508327	17508766	Peak00000580	distal (non-TSS)	RP11-380J14.1	5.55618	5.01306	5.32831	5.01276	5.02194	4.93578	4.97242	4.88989	4.89898	5.12567	5.56527	5.12134	5.04504	5.04117	5.2909	4.94811	5.35919	4.99604	5.27122	4.99057	4.79692	5.06978	5.41775	4.8882	4.94047	5.36077	5.21204	5.39558	5.63639	5.06536	5.55619	5.42286	5.05511	5.0699	5.15206	4.6751	4.95067
chr1	17512327	17513281	Peak00000581	distal (non-TSS)	RP11-380J14.1	6.56146	6.43343	6.32252	6.19766	6.12315	5.79681	5.0147	5.28343	6.01232	5.83578	5.81006	5.93336	5.87232	6.16035	5.72444	6.20003	5.95902	5.91087	5.8337	5.27149	4.71048	5.98017	5.89148	5.75435	5.6492	5.76662	5.21204	5.73661	6.74167	6.46001	6.86031	6.63191	6.26407	5.55393	5.22241	5.54269	5.22896
chr1	17513300	17513862	Peak00000582	distal (non-TSS)	RP11-380J14.1	5.81172	5.87792	5.4234	5.76578	5.6082	5.02779	4.83541	3.35936	5.29435	5.54051	5.61326	5.35884	5.55556	5.34423	4.97169	5.29947	5.46003	5.5326	5.54733	4.45828	4.26177	5.34363	5.44596	4.95615	5.34403	5.36077	5.09796	4.92782	5.67537	5.72485	6.49576	6.35693	5.76958	5.36121	5.3104	5.08222	5.19009
chr1	17539101	17539759	Peak00000583	distal (non-TSS)	PADI1	5.84455	5.01306	5.77019	5.44381	5.95209	5.93485	5.37187	5.28343	5.48566	5.39041	5.26393	5.03071	4.91129	5.7944	5.91217	5.36809	5.55357	5.48809	5.4743	5.31266	5.65049	5.98017	5.29825	5.13913	5.05468	5.27106	5.50264	5.91249	5.85482	5.37894	5.79742	5.85572	5.62442	5.23372	5.3104	4.54386	5.04338
chr1	17563439	17563953	Peak00000584	distal (non-TSS)	PADI1	5.77807	5.71656	5.7465	5.27034	5.6082	5.79681	5.37187	5.7091	4.78949	5.12567	5.58948	5.64839	5.22115	5.54317	5.88263	4.74182	5.43555	5.44199	5.54733	5.91736	5.211	5.46101	5.09445	5.6448	5.80935	5.63307	5.90984	5.61883	5.82079	5.56327	5.62073	5.98393	5.48997	5.09163	5.02493	5.4818	4.95067
chr1	17662446	17662946	Peak00000585	distal (non-TSS)	PADI4,AC004824.2	5.38426	5.35749	5.03243	5.12242	5.6844	5.07123	4.49492	4.26985	4.66777	4.91056	5.02598	5.07688	4.67523	5.34423	5.42421	4.81492	5.22072	4.99604	5.02857	4.93659	4.79692	5.16798	4.93656	5.19442	5.57933	5.22368	5.50264	4.85396	5.24753	5.2971	5.17393	4.75979	5.05511	5.00223	4.82004	5.12435	4.82318
chr1	17682321	17683373	Peak00000586	distal (non-TSS)	PADI4,AC004824.2	6.41918	6.04473	5.77019	6.24323	5.82486	6.06018	5.30818	5.82511	5.83809	5.85458	6.06856	5.83655	5.99903	5.58849	6.24747	5.93711	6.29742	6.15212	6.51885	5.63356	5.56489	6.41198	6.14562	6.24873	6.43002	5.99957	5.36562	5.91249	6.41314	6.3487	6.26082	6.26018	6.55194	5.89441	5.91207	6.37976	6.04137
chr1	17732420	17733051	Peak00000587	distal (non-TSS)	PADI6,RP1-20B21.4,RCC2,AC004824.1	5.51529	5.56541	5.67283	5.36003	5.6844	5.61554	5.17022	5.7091	4.99885	5.02301	5.38186	5.90979	5.59698	5.58849	5.78996	5.22689	5.48405	5.44199	5.68225	5.6648	5.32252	5.95459	4.84874	6.14738	5.61473	5.27106	5.36562	5.39558	5.04444	5.69406	5.26017	5.7141	5.27465	4.85383	4.91238	5.38475	5.12938
chr1	17746280	17746783	Peak00000588	distal (non-TSS)	RCC2,AC004824.1	5.55618	5.31931	5.26072	5.4026	5.24913	5.69626	4.97242	4.62726	5.1128	5.12567	5.48982	5.35884	5.24819	5.39692	5.24315	5.34562	5.24966	5.18262	5.51133	5.09163	5.0884	5.56862	5.3292	5.3469	5.20781	5.66773	5.31648	5.4434	5.10601	5.01318	5.2178	5.46865	5.24068	5.19478	4.82004	4.73494	5.12938
chr1	17763860	17765220	Peak00000589	TSS	RCC2	7.20336	7.4937	7.28596	7.26561	7.19503	7.42849	6.80239	7.95568	6.39144	6.60037	7.51389	7.30674	7.32489	7.13254	7.1948	6.30378	7.08623	7.26075	7.14379	7.14588	7.30494	7.0327	6.34593	7.33535	7.31629	7.34091	6.76441	7.15805	6.58199	6.77798	7.19146	7.37719	7.17387	6.35257	6.26592	7.17152	6.75353
chr1	17766086	17766751	Peak00000590	distal (non-TSS)	snoU13,RCC2	6.37573	6.39909	6.2746	6.15053	6.53745	6.69132	6.6889	6.75862	6.06579	5.67514	6.7267	6.59032	6.69748	6.18926	6.49835	6.188	6.51464	6.23271	6.25027	6.46039	6.61863	6.46659	6.07768	6.34319	6.5934	6.45209	6.45632	6.18122	6.34419	6.3487	6.26082	6.44741	6.48532	5.8109	5.95185	6.27974	6.05166
chr1	17820533	17821165	Peak00000591	distal (non-TSS)	NA	5.23823	5.27995	5.03243	4.75638	5.44114	5.07123	4.73374	4.88989	4.81789	4.98672	4.94831	4.98267	4.98008	5.28925	5.14175	4.91625	5.27795	5.65775	5.58238	5.13913	5.268	5.46101	4.93656	5.29811	5.30024	5.22368	5.58656	5.12482	5.24753	4.90128	5.4167	5.46865	5.37141	4.5507	4.75393	5.12435	4.87591
chr1	17828732	17829235	Peak00000592	distal (non-TSS)	NA	5.8766	5.10869	4.85154	5.52247	4.88971	5.15367	4.73374	5.10269	5.04575	4.94927	5.1337	4.98267	4.98008	5.44753	5.14175	5.20172	5.30561	4.92669	5.77515	5.35253	4.79692	5.49788	5.26653	5.39389	5.05468	5.52326	5.09796	4.92782	5.46785	5.52843	5.2178	5.32606	5.48997	4.82709	4.97002	4.89688	5.17019
chr1	17892091	17892560	Peak00000593	distal (non-TSS)	ARHGEF10L	4.64851	4.73235	4.63545	4.4179	4.56568	4.38499	4.42483	3.35936	4.32341	3.89855	4.50984	4.4172	3.87144	4.40866	4.97169	4.26582	5.06478	5.18262	4.79069	4.82031	4.26177	4.27958	4.15304	5.24734	4.17901	4.82674	4.23263	4.37953	4.71782	4.95858	5.12842	5.75093	4.62104	4.15964	4.22608	4.61161	4.3952
chr1	17907760	17908306	Peak00000594	TSS	ARHGEF10L	5.28881	5.10869	5.07359	5.36003	5.24913	5.11315	4.42483	3.35936	4.99885	5.2203	4.56874	5.03071	4.83809	4.72651	4.97169	5.17603	4.80483	4.85287	5.17986	4.75727	4.79692	5.16798	5.29825	4.73856	4.5906	5.48451	4.83053	5.12482	5.65602	5.75494	5.17393	5.46865	5.54542	5.28995	5.07741	4.84549	4.87591
chr1	17962250	17962600	Peak00000595	distal (non-TSS)	ARHGEF10L	4.3472	4.13085	4.50774	4.31022	4.56568	4.4635	4.06576	4.62726	4.32341	4.11758	3.75189	4.32848	3.98491	4.81383	4.61581	4.26582	4.1044	4.37876	4.4853	4.2636	4.10009	4.90535	4.15304	4.2235	4.17901	3.35936	4.36284	4.2473	5.65602	4.27702	3.99962	4.48195	4.34861	4.74275	4.01868	3.96395	3.78979
chr1	18679001	18679804	Peak00000596	distal (non-TSS)	IGSF21	5.55618	6.97591	6.38395	6.19766	5.82486	5.93485	5.37187	5.93195	4.635	5.65363	7.31277	6.75507	6.60266	5.23176	5.82156	5.34562	7.2944	6.53646	6.22896	5.63356	5.87855	4.01548	5.55302	7.0193	7.26379	6.12728	5.26535	5.91249	4.79908	5.94864	7.20162	7.05986	6.11222	4.43865	4.78749	6.39575	5.47187
chr1	18779067	18779435	Peak00000597	distal (non-TSS)	NA	4.73152	4.73235	4.80143	4.31022	4.88971	4.83576	4.49492	3.35936	4.45275	4.5933	4.72719	4.76743	4.79961	4.72651	4.52754	4.53317	5.06478	4.77384	4.855	4.69032	3.35936	4.96277	4.80212	5.02033	5.42732	5.22368	4.57684	4.85396	4.94563	4.63696	4.8112	5.10671	5.24068	4.1016	4.38895	4.79161	4.82318
chr1	18902104	18902488	Peak00000598	distal (non-TSS)	NA	5.23823	5.2393	5.32831	4.95386	5.24913	5.4996	5.13317	4.26985	4.69953	4.78579	5.23264	5.20566	4.98008	5.28925	5.50596	5.03877	5.38515	4.92669	5.27122	4.45828	4.26177	4.64042	4.24403	4.35245	4.30175	4.03798	5.21204	5.34589	4.83755	5.37894	4.92687	5.46865	5.48997	4.03815	4.22608	4.30528	4.15739
chr1	18907857	18908298	Peak00000599	distal (non-TSS)	NA	5.18551	5.19729	5.32831	4.82616	5.52734	5.11315	4.42483	4.88989	4.78949	5.05822	5.48982	5.16422	4.9462	4.40866	4.97169	5.03877	5.33268	5.18262	4.97356	4.82031	4.61633	5.2589	4.80212	5.19442	5.34403	5.44457	4.97192	4.85396	5.24753	5.20956	5.4167	5.67623	5.37141	4.74275	5.02493	5.3507	4.61538
chr1	18912948	18913365	Peak00000600	distal (non-TSS)	RP1-8B22.2	4.88051	4.43815	4.80143	4.4179	4.73995	4.83576	4.42483	4.88989	3.79689	4.28287	3.91279	4.4172	4.42684	4.72651	4.97169	3.95828	4.57258	4.85287	5.08114	4.54185	4.26177	4.78094	4.39989	4.4645	4.40854	4.51452	4.90342	4.77488	3.72226	4.84094	4.35985	5.32606	4.42456	4.31085	4.28401	4.20835	4.3528
chr1	18923722	18924309	Peak00000601	distal (non-TSS)	RP1-8B22.2	5.67175	5.92769	5.79346	5.63226	5.14083	5.5875	4.88294	5.7091	4.89898	5.09241	5.23264	5.32225	4.75973	5.6323	5.61971	5.17603	5.57594	5.84326	5.68225	5.6648	5.425	5.49788	5.29825	5.13913	5.54296	5.97254	5.36562	5.06272	5.07562	5.49265	5.453	5.55566	5.76958	4.71311	4.99779	5.03855	4.87591
chr1	18971507	18972110	Peak00000602	distal (non-TSS)	PAX7	5.47307	5.95191	6.00654	5.5601	5.52734	5.52956	5.51847	5.44136	4.92477	5.15803	6.11813	6.14905	5.65678	5.34423	5.94108	5.27574	6.2577	5.7721	5.64979	5.63356	5.425	5.38397	5.3292	5.75435	5.97938	5.22368	5.66546	5.4434	5.01242	5.5972	6.20049	5.82169	5.59861	4.5507	5.10281	5.90491	5.08715
chr1	18978067	18978551	Peak00000603	distal (non-TSS)	PAX7	5.8766	6.11044	5.67283	5.22298	5.52734	5.52956	5.51847	5.58203	5.09086	5.12567	6.27162	5.58936	5.37529	5.39692	5.2909	5.4332	5.92525	5.97527	5.02857	5.81091	5.80675	5.53373	5.50059	6.27295	6.35082	5.56089	5.45856	5.53406	5.49014	5.63028	5.97796	6.15621	5.72293	4.6188	5.12768	5.90491	5.22896
chr1	18979813	18980177	Peak00000604	distal (non-TSS)	PAX7	5.55618	5.2393	5.64734	5.12242	5.52734	5.07123	5.2751	4.26985	5.40222	5.51666	5.26393	5.07688	5.07623	5.28925	5.03112	5.25155	5.27795	5.18262	5.3969	5.35253	5.425	5.56862	5.09445	5.39389	5.54296	5.36077	5.36562	4.77488	5.53362	5.49265	5.453	5.37538	5.46134	4.6188	4.68348	4.94605	4.70946
chr1	19146791	19147681	Peak00000605	distal (non-TSS)	NA	5.99775	6.23318	5.81634	5.66691	5.44114	5.43753	5.30818	5.58203	5.09086	4.91056	5.40971	5.78543	5.46856	5.75568	5.7576	5.45419	5.57594	5.91087	5.96987	5.6648	5.51991	5.49788	5.3594	5.97988	5.80935	6.15146	5.73993	5.48952	5.3746	5.5972	5.37934	6.04378	5.92122	5.00223	5.22241	5.4818	5.08715
chr1	19210638	19210984	Peak00000606	distal (non-TSS)	RP13-279N23.2,ALDH4A1,MIR4695	5.38426	5.53299	5.32831	4.89181	5.24913	4.83576	5.05551	4.88989	4.73036	5.02301	5.09885	5.24574	5.04504	5.49623	5.2909	5.03877	5.24966	5.29285	5.43618	5.31266	5.0884	5.21427	4.97807	5.19442	5.61473	5.22368	4.75251	4.77488	5.01242	5.01318	5.34085	5.22123	4.83505	4.95486	5.05146	5.3157	5.04338
chr1	19228518	19229725	Peak00000607	TSS	RP13-279N23.2,ALDH4A1,MIR1290,IFFO2	7.27533	7.86081	7.34822	7.38056	7.40458	7.29352	7.28751	7.62531	6.8238	6.97221	7.99316	7.37546	7.18224	7.16156	7.59139	6.95117	7.84076	7.52498	7.16609	7.52738	7.76662	7.19115	7.17009	7.82933	8.06283	7.51578	7.64102	7.51649	7.53735	7.49963	8.24171	8.34864	7.39874	7.14468	6.98996	7.67109	7.09904
chr1	19239368	19239933	Peak00000608	distal (non-TSS)	RP13-279N23.2,IFFO2	5.74356	5.43058	5.54016	5.31598	5.6082	5.33841	5.2751	4.88989	5.25624	5.3636	5.56527	5.24574	5.04504	5.23176	5.2909	5.09556	5.50764	5.29285	6.02075	5.69533	5.84313	5.49788	5.3594	5.3469	5.46702	5.63307	5.45856	4.99721	5.42207	5.72485	5.55619	5.32606	5.72293	5.0699	5.41241	5.16507	5.02088
chr1	19252838	19254748	Peak00000609	distal (non-TSS)	RP13-279N23.2,IFFO2	7.43039	7.37639	7.50665	7.31901	7.46813	7.26832	7.1661	7.56202	7.03349	6.83124	7.50782	7.25295	7.17571	6.97785	7.29655	7.10414	7.2944	7.05773	7.3231	7.24873	7.15832	7.23337	7.07048	7.59406	7.5533	7.30958	7.45106	7.26275	7.62608	7.60712	7.68622	7.5687	7.39155	7.06669	6.88663	7.18069	7.09416
chr1	19274830	19275463	Peak00000610	distal (non-TSS)	IFFO2	5.59584	5.53299	5.56778	5.66691	5.88996	5.46894	5.98191	6.29153	5.43625	5.41667	5.99955	5.97929	5.57644	5.83204	5.99712	5.1498	5.24966	5.57565	5.35637	6.03969	6.42063	6.05418	5.91128	5.88778	6.24506	5.91683	6.03196	5.87909	5.3746	5.49265	5.62073	5.55566	5.16979	5.84732	5.81447	6.17198	5.84151
chr1	19278579	19278866	Peak00000611	distal (non-TSS)	IFFO2	4.94818	4.85316	4.69372	4.95386	4.73995	4.88687	4.83541	4.62726	5.27544	5.12567	4.44707	5.24574	4.63028	4.72651	4.84279	5.0675	4.76228	4.24662	4.91581	5.04218	5.0884	4.96277	4.93656	4.81592	4.99896	5.22368	4.97192	4.85396	5.85482	5.06536	4.6108	4.67529	5.09456	5.68184	5.10281	4.94605	4.92629
chr1	19282035	19284098	Peak00000612	TSS	IFFO2	7.90054	8.32976	8.08745	8.03766	8.26008	8.03189	8.00502	8.39701	7.45873	7.45806	8.58539	8.22412	8.25276	7.98927	8.01851	7.55478	8.41207	8.18589	8.03505	8.45258	8.39594	8.05109	7.56058	8.49337	8.51193	8.19519	8.11522	8.05633	7.55252	7.82816	8.32272	8.42749	8.13899	7.52192	7.44936	8.40276	7.69557
chr1	19400894	19401444	Peak00000613	distal (non-TSS)	RP5-1126H10.2,UBR4,AL137127.1	5.84455	4.90898	5.54016	6.05118	5.6844	6.2113	5.85883	5.58203	5.81308	5.89141	5.09885	5.28458	5.44587	5.67471	5.85244	5.70022	5.33268	5.12358	5.54733	5.72517	6.37256	5.95459	5.85098	5.24734	5.30024	5.88809	5.73993	6.03845	6.01324	5.97419	5.4167	5.22123	5.92122	5.52373	5.56048	4.61161	5.47187
chr1	19440140	19440529	Peak00000614	distal (non-TSS)	UBR4	5.33743	4.96219	4.80143	5.06885	5.44114	5.02779	4.42483	4.62726	4.66777	4.64486	5.06297	5.24574	5.01301	4.89474	5.3813	4.84972	5.33268	5.34453	5.31452	4.75727	4.95183	5.16798	5.01815	5.13913	4.7444	4.6823	4.75251	4.92782	4.94563	4.70937	4.98059	4.75979	5.20574	4.74275	4.99779	4.89688	4.73904
chr1	19450230	19451100	Peak00000615	distal (non-TSS)	UBR4	5.67175	5.31931	5.32831	4.89181	5.82486	5.02779	4.73374	5.7091	6.10712	5.4424	4.56874	5.16422	5.30058	5.39692	5.14175	5.75105	4.9235	4.99604	5.54733	4.99057	4.79692	6.39329	5.652	5.29811	4.67034	5.97254	4.47596	4.85396	5.90431	5.45584	4.87052	4.67529	5.30774	4.2636	4.3381	4.09719	4.51163
chr1	19506056	19506877	Peak00000616	distal (non-TSS)	UBR4	4.94818	5.01306	5.26072	5.12242	5.95209	5.40533	6.05821	4.62726	5.74843	5.2203	4.98779	5.28458	4.79961	5.75568	5.46573	5.59235	5.5308	5.61734	5.61651	6.27578	5.84313	5.81892	5.3292	5.0812	5.20781	5.52326	5.77567	5.65926	5.98299	5.69406	5.37934	5.04512	5.51799	5.32608	5.22241	4.89688	5.32115
chr1	19535860	19537431	Peak00000617	TSS	UBR4,RP1-43E13.2,EMC1	7.33266	7.63895	7.51345	7.47762	7.46813	7.6064	7.3106	8.1401	6.98525	6.65386	7.81818	7.71709	7.66019	7.1178	7.3813	7.17788	7.64744	7.41603	7.33298	7.65246	8.01088	7.46345	7.05318	7.67684	7.95468	7.67979	7.20687	7.18495	7.37605	7.30694	7.79055	7.7983	7.51581	7.04142	6.98372	7.71581	7.28591
chr1	19567696	19568319	Peak00000618	distal (non-TSS)	RP1-43E13.2,EMC1,MRTO4	5.63434	5.35749	5.48309	5.66691	5.6082	5.19288	5.37187	5.44136	4.89898	5.15803	5.61326	5.20566	5.30058	5.6323	5.33691	5.25155	5.59794	5.69696	5.7449	5.53514	4.87703	5.73046	5.29825	5.19442	5.54296	5.44457	5.26535	5.4434	5.51206	5.16337	5.4167	5.75093	5.74646	5.25275	5.10281	5.41792	5.32115
chr1	19577622	19578829	Peak00000619	TSS	EMC1,MRTO4	6.99155	7.4529	7.29389	7.0166	7.29197	7.19887	7.06095	7.0641	6.51068	6.55607	7.60193	7.22528	7.15591	7.02604	7.07254	6.66425	7.43571	7.23529	6.98965	7.39033	7.49451	7.00855	6.69932	7.26563	7.66262	7.3201	7.14203	7.22438	6.80252	6.9393	7.3088	7.38853	6.84473	6.55333	6.44171	7.21678	6.80235
chr1	19614953	19615782	Peak00000620	TSS	AKR7A3,RP4-657E11.10	5.77807	5.65815	5.56778	5.31598	5.24913	5.46894	4.92855	5.82511	5.38487	5.05822	6.11813	5.7049	5.61722	5.44753	5.61971	5.41186	5.85508	5.84326	5.86205	5.22893	5.02209	5.2589	5.01815	5.60618	5.20781	5.66773	5.6266	5.77367	5.39855	5.89606	5.71199	5.98393	5.48997	5.11297	4.91238	5.4818	5.54858
chr1	19637930	19639626	Peak00000621	TSS	AKR7A2,RNU6-1099P,PQLC2,RN7SL85P	7.04753	7.54894	7.37088	7.39057	7.64344	7.43605	7.23214	8.05084	6.71599	6.93826	7.61327	7.51137	7.42188	7.24524	7.41182	6.98585	7.57498	7.55611	7.28289	7.59128	7.59106	7.40008	6.65395	7.42332	7.70254	7.34091	7.14203	7.17156	6.89316	7.01358	7.36404	7.5587	7.35503	6.63713	6.64633	7.46936	6.75973
chr1	19642008	19642467	Peak00000622	distal (non-TSS)	AKR7A2,PQLC2,RN7SL85P	5.13043	4.43815	5.11338	5.22298	5.34876	4.66634	4.62136	4.62726	5.63803	5.05822	4.94831	4.88017	4.79961	5.04117	5.03112	5.12298	4.96046	5.23895	5.27122	4.87994	4.71048	5.7606	5.1662	5.02033	4.67034	5.06951	4.83053	4.99721	6.45729	5.11535	5.03193	4.91136	5.40209	5.55393	5.07741	4.6751	4.61538
chr1	19667904	19668395	Peak00000623	distal (non-TSS)	CAPZB	5.13043	5.39456	5.54016	5.44381	5.02194	5.33841	5.30818	5.58203	5.21693	5.18956	5.26393	5.35884	5.19351	5.67471	5.7576	5.25155	5.48405	5.44199	5.91703	5.35253	5.65049	5.46101	5.38891	5.78897	5.38635	5.44457	5.36562	5.34589	5.07562	5.16337	5.37934	5.51288	5.33997	5.09163	5.28897	5.3157	5.19009
chr1	19670888	19671234	Peak00000624	distal (non-TSS)	CAPZB	5.51529	5.43058	5.07359	5.36003	4.73995	5.15367	4.73374	5.28343	4.8726	4.82895	5.09885	5.52756	5.22115	5.04117	5.3813	5.12298	5.22072	4.99604	5.77515	5.04218	5.32252	5.73046	5.20056	5.52536	5.61473	4.89241	5.41293	4.49436	5.16459	5.20956	5.62073	5.10671	5.54542	4.77159	4.71929	4.99321	4.95067
chr1	19686455	19686974	Peak00000625	distal (non-TSS)	CAPZB	5.67175	5.46562	5.32831	5.48374	5.24913	5.02779	5.13317	4.62726	5.40222	5.6963	5.5406	5.3944	5.30058	4.89474	5.2909	5.45419	5.19108	5.34453	5.43618	5.22893	5.211	5.46101	5.44596	5.6448	5.30024	5.48451	5.21204	5.24026	5.55483	5.56327	5.71199	5.32606	5.40209	5.15456	5.35219	5.20447	5.26666
chr1	19693617	19694566	Peak00000626	distal (non-TSS)	CAPZB	5.67175	6.23318	5.86096	6.05118	5.02194	5.69626	4.92855	5.28343	5.06852	5.56392	6.64001	6.38701	6.196	5.75568	5.42421	5.80002	6.08635	6.06653	6.37174	4.93659	5.425	5.21427	5.85098	6.66791	6.13058	6.76292	5.36562	5.34589	4.87473	5.84137	6.52865	6.18294	6.32657	4.5148	5.24499	6.13411	5.67629
chr1	19700854	19701280	Peak00000627	distal (non-TSS)	CAPZB	5.18551	5.2393	5.07359	5.17373	5.14083	5.11315	4.42483	4.88989	4.56612	5.05822	5.38186	5.07688	5.13628	5.10808	5.24315	5.03877	5.30561	4.85287	5.22638	5.09163	4.95183	4.84488	5.01815	5.19442	4.94047	4.82674	4.97192	5.06272	4.67474	5.5972	5.30116	5.27474	5.40209	4.5507	4.71929	5.16507	4.92629
chr1	19717325	19718220	Peak00000628	distal (non-TSS)	CAPZB	6.48193	6.15257	5.7465	5.73363	5.34876	5.61554	5.43252	5.28343	5.74843	5.79738	5.85013	5.75912	5.85562	5.23176	5.58287	6.16364	5.57594	5.7721	5.7449	5.89152	5.37479	6.29592	5.91128	5.60618	5.86842	5.91683	5.87752	5.34589	5.88801	5.5972	5.71199	5.37538	6.11222	5.98395	5.81447	5.60087	5.90003
chr1	19732167	19733228	Peak00000629	distal (non-TSS)	CAPZB	7.15328	7.34103	6.80872	6.80764	5.52734	6.13781	5.37187	6.03102	6.82989	6.83124	7.65775	6.97106	6.86182	5.44753	5.91217	6.74769	7.48742	7.27331	6.87225	5.75436	5.80675	6.63468	6.89698	7.7034	7.53572	7.04333	5.09796	5.53406	7.21349	6.77798	7.81713	7.31911	7.23952	6.65733	6.58137	7.43917	6.65053
chr1	19752230	19752760	Peak00000630	distal (non-TSS)	CAPZB,RN7SL277P	4.88051	6.15257	5.48309	4.82616	4.56568	5.40533	4.62136	4.62726	4.32341	4.20472	6.18158	5.3944	4.75973	4.81383	4.90906	4.91625	6.55866	5.69696	5.08114	4.45828	5.02209	4.64042	4.32556	6.17342	5.92503	5.1231	5.15633	4.49436	4.6298	5.11535	6.241	5.82169	4.73341	3.96759	4.48271	5.99275	4.47442
chr1	19756866	19757503	Peak00000631	distal (non-TSS)	CAPZB,RN7SL277P	6.23664	6.2907	5.83884	6.19766	5.14083	5.40533	4.92855	4.88989	5.73512	6.16989	6.59458	5.97929	5.90512	5.28925	4.90906	6.47111	6.51464	6.25857	5.86205	4.99057	5.02209	5.87482	6.31692	6.45295	6.15425	6.19859	4.66839	4.92782	6.33236	6.38679	7.17094	6.72486	6.77978	5.56877	5.97774	6.24474	5.98872
chr1	19762167	19762417	Peak00000632	distal (non-TSS)	CAPZB	4.64851	4.90898	4.74892	4.6014	4.56568	4.38499	4.17241	3.35936	4.22473	4.41999	5.1337	4.70636	4.42684	3.35936	4.61581	4.43557	4.99627	5.34453	4.64933	4.69032	3.88598	4.47741	4.24403	4.4645	4.5906	4.31061	4.36284	3.87736	4.30501	4.38122	5.34085	4.67529	4.26525	3.96759	3.82758	4.79161	4.26107
chr1	19774008	19774431	Peak00000633	distal (non-TSS)	CAPZB	4.94818	5.06183	5.15191	5.06885	5.02194	4.93578	4.34886	5.28343	4.73036	4.98672	5.23264	5.46269	5.13628	4.81383	4.84279	5.03877	4.96046	4.99604	5.17986	4.61881	4.61633	5.01749	4.93656	5.02033	4.94047	4.95449	4.97192	4.68959	4.91073	5.16337	5.37934	5.16531	5.27465	4.39808	4.68348	4.73494	4.82318
chr1	19787149	19787981	Peak00000634	distal (non-TSS)	CAPZB	5.74356	5.99911	5.9665	5.36003	5.88996	6.09954	5.20617	5.58203	5.13435	5.4424	5.98175	5.97929	5.67613	5.67471	5.91217	5.34562	5.55357	6.09565	6.0937	5.53514	5.7309	5.63575	5.41775	5.71882	6.10651	5.66773	6.08917	5.39558	5.27399	6.04809	6.26082	6.23491	6.07608	5.02522	5.26718	5.73602	5.5031
chr1	19789541	19790229	Peak00000635	distal (non-TSS)	CAPZB	5.77807	5.82624	5.54016	5.4026	5.88996	6.24664	5.90111	6.03102	5.23674	5.3636	5.26393	5.42899	5.22115	5.17148	6.12796	5.5152	5.48405	5.5326	5.51133	5.35253	6.18997	5.46101	5.3594	5.39389	5.34403	5.48451	5.45856	6.03845	5.67537	5.45584	5.68226	5.55566	5.81467	5.59796	5.35219	5.24266	5.8295
chr1	19794866	19795429	Peak00000636	distal (non-TSS)	CAPZB	5.07272	4.73235	5.3608	4.89181	5.88996	5.93485	5.43252	4.88989	5.33133	5.4424	4.86504	4.98267	5.01301	4.97026	5.19349	5.0675	4.57258	5.23895	5.35637	5.39118	5.6913	5.38397	5.13086	5.39389	5.42732	5.31671	5.66546	5.69849	5.73177	5.41797	5.08115	5.22123	5.27465	5.11297	5.07741	5.03855	5.04338
chr1	19803393	19803927	Peak00000637	distal (non-TSS)	CAPZB	5.33743	5.19729	4.8995	5.12242	4.88971	5.11315	4.97242	5.28343	4.76033	4.94927	4.56874	5.20566	4.71832	5.04117	5.46573	5.00932	4.99627	5.18262	5.43618	4.82031	5.51991	5.42307	4.75343	4.73856	4.87885	4.6823	5.21204	5.48952	5.73177	4.90128	4.98059	4.67529	4.73341	5.28995	4.52627	4.89688	4.90138
chr1	19804394	19804762	Peak00000638	distal (non-TSS)	CAPZB	4.73152	5.10869	5.11338	4.75638	4.73995	4.93578	5.09497	4.88989	4.97468	5.09241	4.82098	4.76743	5.01301	4.89474	4.97169	4.91625	4.76228	4.99604	5.1315	4.93659	5.37479	5.16798	4.97807	4.56445	5.05468	5.1231	5.21204	4.99721	5.76809	5.01318	5.453	5.22123	4.92818	5.09163	4.78749	4.89688	5.10845
chr1	19810881	19811369	Peak00000639	TSS	CAPZB	5.70814	5.99911	6.02612	5.70069	5.75647	5.74747	5.51847	5.7091	5.27544	5.2796	6.13427	6.02374	5.75083	5.49623	5.65554	5.39016	5.81859	6.03678	5.80474	5.75436	5.80675	5.69963	5.1662	6.14738	5.86842	5.82872	5.50264	5.53406	5.51206	5.75494	6.11574	5.75093	5.79231	5.15456	5.35219	5.811	5.5336
chr1	19811444	19812946	Peak00000640	TSS	CAPZB	7.36598	8.13762	7.76204	7.55079	8.29546	7.92338	8.06042	8.69071	6.94658	7.10812	8.28984	7.98189	7.86855	7.49337	7.8433	7.21337	8.02283	7.78349	7.40965	7.93679	8.12261	7.15865	6.99999	7.97445	8.21946	7.35121	7.75786	7.72288	7.33564	7.4202	8.11897	8.2529	7.48912	7.04651	7.02077	7.70951	7.30712
chr1	19922840	19924389	Peak00000641	TSS	RP5-1056L3.1,MINOS1-NBL1,MINOS1	7.20336	7.39375	7.37088	7.19878	7.66166	7.68454	7.39222	7.85377	6.76775	6.85876	7.67409	7.3329	7.10175	7.19	7.79787	7.1598	7.36986	7.08652	7.31315	7.72544	7.87277	7.29445	6.96339	7.55568	7.59634	7.33054	7.56408	7.52702	7.30607	7.12937	7.54216	7.59827	7.22338	6.89095	6.78961	7.40051	6.91198
chr1	19970301	19971174	Peak00000642	TSS	MINOS1-NBL1,NBL1	6.02643	6.57835	6.10179	6.17429	6.22643	6.31474	5.65024	6.44153	5.60894	5.71714	6.1018	6.12894	6.37998	5.7944	6.43972	5.9799	6.03998	6.00637	5.91703	5.78293	6.51208	6.39329	5.69884	5.78897	5.89702	6.26641	5.90984	6.15383	5.82079	6.30953	6.13742	5.82169	6.42965	5.66823	5.54287	5.78647	5.78034
chr1	19977666	19977993	Peak00000643	distal (non-TSS)	MINOS1-NBL1,NBL1	5.13043	4.96219	4.98978	5.06885	4.56568	5.11315	4.73374	4.88989	5.25624	4.98672	5.02598	5.20566	5.01301	5.17148	5.50596	5.1498	5.19108	5.06151	5.08114	4.87994	4.79692	4.78094	4.97807	4.56445	4.94047	5.27106	4.90342	4.68959	5.44516	5.37894	4.98059	5.46865	5.62442	5.13394	4.99779	5.24266	4.82318
chr1	19980158	19980673	Peak00000644	TSS	MINOS1-NBL1,NBL1	5.51529	5.77252	5.56778	5.88721	5.14083	5.40533	5.17022	4.62726	5.40222	5.46763	5.35339	5.49553	5.49086	5.54317	5.61971	5.81596	5.64088	5.48809	6.06981	5.53514	5.87855	5.95459	6.06015	6.00925	5.61473	6.05209	5.77567	6.00803	6.07181	6.11822	5.58886	5.67623	5.98137	5.52373	5.26718	5.45026	5.35621
chr1	19986211	19986653	Peak00000645	distal (non-TSS)	MINOS1-NBL1,NBL1,HTR6	5.63434	5.71656	5.26072	5.79718	6.06846	5.15367	5.24111	5.28343	5.69437	5.30822	5.56527	5.28458	5.63715	5.7944	5.3813	5.53492	5.72279	5.06151	5.68225	5.13913	5.51991	5.84716	5.83027	5.75435	5.77881	5.82872	5.6266	5.57713	6.07181	5.69406	5.65185	5.75093	5.54542	5.4287	5.54287	5.27971	5.32115
chr1	20031005	20031327	Peak00000646	distal (non-TSS)	TMCO4	4.88051	4.85316	4.74892	4.4179	4.56568	5.23089	4.62136	4.62726	4.5298	4.35415	4.90743	4.76743	4.5339	4.89474	4.90906	4.26582	4.71798	4.68861	4.97356	4.87994	4.61633	5.2589	4.64884	5.24734	4.94047	5.27106	4.97192	4.99721	5.01242	5.06536	5.08115	4.91136	4.88257	4.4775	4.60794	4.6751	4.6477
chr1	20041884	20042580	Peak00000647	distal (non-TSS)	TMCO4	5.90791	5.85233	5.67283	6.02518	5.52734	5.40533	5.2751	3.35936	5.62356	5.65363	6.06856	5.55882	5.96844	5.34423	5.33691	5.68284	6.03998	5.87749	5.8337	5.63356	5.211	6.21281	6.02443	5.88778	5.57933	6.12728	5.81048	5.73661	6.27166	6.40546	6.0019	6.10114	6.42965	5.69532	5.61195	5.78647	5.57805
chr1	20085615	20086109	Peak00000648	distal (non-TSS)	TMCO4	5.07272	4.73235	4.57365	4.68177	4.73995	4.72584	3.7699	4.62726	4.84558	4.5933	4.44707	4.4172	4.23736	4.40866	4.61581	4.81492	4.62338	4.77384	4.64933	3.817	4.396	4.90535	5.01815	4.56445	4.30175	4.89241	4.36284	4.49436	5.53362	5.41797	4.6108	4.83816	5.09456	5.11297	4.60794	4.54386	4.26107
chr1	20088661	20089122	Peak00000649	distal (non-TSS)	TMCO4	4.73152	4.90898	4.85154	4.75638	4.73995	4.72584	4.17241	4.88989	4.76033	4.78579	5.09885	4.88017	4.58325	4.52645	4.61581	4.94811	4.8458	4.85287	4.855	4.87994	4.396	5.01749	4.64884	5.29811	4.7444	5.1231	5.03662	4.85396	4.83755	5.11535	4.53428	5.16531	4.83505	4.5148	4.6464	4.61161	4.67904
chr1	20125963	20127150	Peak00000650	distal (non-TSS)	TMCO4	6.58066	6.2907	6.17352	6.35103	6.12315	5.95655	6.02059	6.44153	5.96799	6.07791	6.62879	6.02374	6.29714	6.44941	6.43972	6.28139	6.56945	6.15212	6.5362	6.52792	6.13307	6.65044	6.1621	6.5149	6.17751	6.59874	6.24782	6.20809	6.32043	6.56314	6.46208	6.3801	6.52567	6.14721	5.9905	6.39575	6.21581
chr1	20142195	20142783	Peak00000651	TSS	RNF186,RP11-91K11.2	5.47307	4.59605	4.36016	4.89181	4.88971	4.72584	3.93802	4.88989	4.92477	5.41667	4.37969	4.76743	4.42684	4.81383	4.69698	5.80002	4.51903	5.12358	4.91581	4.45828	4.26177	5.38397	5.29825	4.8882	4.67034	5.36077	4.75251	4.59673	5.29991	5.75494	4.92687	4.75979	5.57228	4.85383	5.15206	4.84549	4.92629
chr1	20208283	20209645	Peak00000652	TSS	OTUD3	6.91835	7.4937	7.17863	7.0675	7.21989	7.08792	7.1145	7.27658	6.77408	6.98057	7.68487	7.28904	7.35988	6.56335	7.17117	6.87916	7.67245	7.31035	7.03888	7.44327	7.19982	6.93356	7.27815	7.56537	7.7104	7.42128	7.1287	7.27531	7.40422	7.2671	7.83676	7.96631	7.34016	6.79723	6.81802	7.46187	6.90083
chr1	20404569	20405431	Peak00000653	distal (non-TSS)	PLA2G5	5.47307	5.10869	4.80143	5.12242	4.88971	4.98269	4.17241	4.62726	5.43625	5.63177	4.50984	4.88017	5.44587	5.58849	5.08771	6.17588	5.38515	5.18262	5.80474	4.99057	4.51251	5.87482	6.04241	5.29811	5.05468	6.50889	5.15633	5.06272	6.60174	6.40546	5.37934	5.59708	6.56489	5.68184	5.3104	4.73494	5.5031
chr1	20478460	20479261	Peak00000654	distal (non-TSS)	PLA2G2F,RP3-340N1.2,PLA2G2C	5.84455	6.06698	6.02612	5.82786	5.6844	6.09954	5.51847	6.36854	5.06852	5.46763	6.1018	5.86141	5.51278	6.24532	6.27018	5.32275	5.85508	5.57565	6.20731	6.08573	6.21757	5.87482	5.67562	6.14738	6.13058	6.19859	5.87752	5.57713	5.73177	5.75494	6.02544	6.15621	6.11222	5.2144	5.15206	5.90491	5.28508
chr1	20512845	20513136	Peak00000655	distal (non-TSS)	PLA2G2C,UBXN10-AS1,UBXN10	5.0121	4.85316	5.11338	5.17373	5.34876	5.37231	5.0147	4.88989	4.32341	4.48134	4.98779	4.57235	4.91129	5.23176	4.97169	4.74182	4.51903	4.59581	4.72236	5.69533	4.87703	5.01749	4.53237	4.95615	4.99896	5.06951	5.66546	4.59673	4.42643	5.2541	5.17393	4.91136	5.24068	4.35556	4.56795	4.20835	5.02088
chr1	20521698	20522008	Peak00000656	distal (non-TSS)	UBXN10-AS1,UBXN10	4.64851	4.59605	4.80143	4.75638	4.73995	4.83576	4.34886	3.35936	4.49206	4.48134	4.44707	4.57235	4.48189	4.97026	4.69698	4.62181	4.57258	4.92669	5.02857	4.75727	5.0884	4.64042	4.97807	4.56445	4.30175	4.82674	5.21204	4.85396	4.71782	4.90128	4.7485	4.67529	4.73341	4.2636	4.38895	4.73494	4.47442
chr1	20539506	20539844	Peak00000657	distal (non-TSS)	NA	4.64851	4.73235	4.69372	4.6014	4.88971	4.66634	4.88294	5.28343	4.11153	4.28287	4.72719	4.64154	4.23736	5.17148	5.03112	4.43557	4.9235	4.99604	4.72236	4.87994	4.26177	4.84488	4.64884	4.81592	4.5906	4.82674	4.47596	4.92782	4.53346	4.55902	4.7485	5.27474	4.92818	4.35556	4.52627	4.39203	4.26107
chr1	20648574	20648936	Peak00000658	distal (non-TSS)	VWA5B1,RP4-745E8.2	4.3472	4.13085	4.36016	4.82616	4.73995	4.29878	4.67906	3.35936	4.36867	4.20472	4.37969	4.22932	4.5339	4.72651	4.43037	4.32623	4.57258	4.49351	4.79069	4.61881	4.396	4.56229	4.32556	4.35245	4.03154	4.60191	4.97192	4.2473	5.2205	4.77715	3.81393	4.07988	4.83505	4.6188	4.43703	4.20835	4.43567
chr1	20669551	20670158	Peak00000659	distal (non-TSS)	VWA5B1	4.94818	5.2393	5.07359	4.89181	5.44114	4.93578	4.34886	5.44136	4.66777	4.98672	4.72719	4.70636	4.9462	5.49623	5.24315	4.77898	5.16071	4.85287	5.35637	4.82031	4.79692	5.01749	4.97807	4.65518	4.67034	5.27106	5.36562	4.77488	5.19286	5.84137	4.92687	5.04512	5.05511	4.4775	4.48271	4.39203	4.51163
chr1	20767314	20767541	Peak00000660	distal (non-TSS)	LINC01141	4.2189	4.79442	4.57365	4.68177	4.88971	4.4635	4.26548	4.62726	4.56612	4.41999	4.72719	4.49794	4.75973	4.72651	4.61581	4.62181	4.88532	4.49351	4.57072	4.54185	4.26177	4.47741	4.80212	5.24734	4.5906	4.82674	4.47596	4.2473	4.79908	4.95858	4.68192	4.83816	4.97204	4.5507	4.56795	4.79161	4.79585
chr1	20811879	20812340	Peak00000661	TSS	CAMK2N1	5.23823	5.10869	5.15191	5.01276	5.52734	4.83576	4.73374	5.58203	4.5298	4.78579	4.82098	4.82523	5.42277	4.97026	5.19349	4.97912	4.71798	5.23895	5.35637	5.46516	4.87703	4.84488	4.46849	5.02033	4.99896	5.27106	5.45856	4.92782	4.71782	5.49265	4.53428	4.98016	5.30774	4.6188	4.68348	4.6751	4.6477
chr1	20820299	20821049	Peak00000662	distal (non-TSS)	CAMK2N1,MUL1	5.90791	6.02211	6.08326	5.76578	5.95209	5.86758	5.43252	5.7091	5.4694	5.30822	6.1018	5.7049	5.65678	5.67471	5.72444	5.5152	6.16034	6.30889	5.96987	6.08573	5.7309	5.60261	5.55302	6.09378	5.89702	5.85873	6.03196	5.94508	5.51206	5.78437	5.4167	6.01418	5.96161	5.23372	5.45104	5.88204	5.62105
chr1	20833801	20835114	Peak00000663	TSS	MUL1	6.65495	6.59357	6.71686	6.59774	6.75832	6.50113	6.37227	6.57703	5.97921	5.90945	6.53566	6.60481	6.40278	6.4961	6.89609	6.32583	6.5908	6.47198	6.37174	6.63883	6.65909	6.71177	6.21038	6.73861	6.69267	6.66672	6.57987	6.82281	6.35592	6.57962	6.46208	6.18294	6.74616	6.12783	6.2968	6.51754	6.35436
chr1	20848848	20849219	Peak00000664	distal (non-TSS)	RPS4XP4	5.23823	4.79442	4.74892	5.01276	5.44114	4.60323	4.62136	4.62726	4.78949	4.48134	4.56874	4.49794	4.42684	4.97026	5.03112	4.84972	4.71798	4.92669	4.855	4.69032	4.61633	4.78094	4.80212	4.81592	4.7444	4.95449	4.57684	4.92782	4.71782	4.77715	4.53428	4.91136	5.0143	4.87994	4.6464	4.73494	4.67904
chr1	20878835	20879085	Peak00000665	TSS	FAM43B	4.88051	3.8083	4.36016	4.51405	3.35936	4.38499	3.35936	4.26985	4.4117	4.35415	4.03514	4.4172	4.36822	4.40866	4.19635	4.66337	4.40192	4.37876	4.855	3.817	3.88598	4.96277	4.75343	3.35936	4.17901	4.75694	4.23263	3.87736	4.94563	4.70937	4.14039	3.35936	4.97204	4.4775	4.6464	4.30528	4.3082
chr1	20901673	20902295	Peak00000666	distal (non-TSS)	NA	4.94818	5.01306	5.54016	5.06885	5.44114	4.78219	4.67906	5.28343	5.1128	4.91056	4.7751	4.98267	4.83809	5.04117	5.08771	5.20172	5.06478	4.59581	5.58238	4.93659	4.51251	5.49788	5.05691	5.24734	4.67034	5.0134	5.26535	5.1839	5.29991	5.89606	4.7485	4.83816	5.59861	4.77159	4.94156	4.47103	4.73904
chr1	20920304	20920706	Peak00000667	distal (non-TSS)	CDA	5.18551	4.13085	4.74892	4.4179	5.14083	4.66634	4.17241	4.62726	4.66777	4.41999	4.03514	4.32848	4.30537	4.63139	4.61581	4.62181	4.33713	4.99604	4.64933	4.45828	4.26177	5.11988	4.75343	3.8632	3.8368	4.18679	4.47596	4.49436	5.01242	4.84094	4.14039	4.2374	4.88257	4.74275	4.48271	3.96395	3.96586
chr1	20959564	20961326	Peak00000668	TSS	PINK1,PINK1-AS	7.11454	7.0655	7.08106	6.82257	6.97884	7.03902	6.53947	7.01753	6.43232	6.51032	7.10308	7.10888	6.72473	7.05729	7.00723	6.92994	7.02518	7.15607	7.09811	7.0118	6.97907	7.16956	6.50835	7.08835	6.94116	7.24476	6.59944	7.01536	6.72379	7.00147	7.10752	7.16927	7.00467	6.41745	6.52197	6.93169	6.54664
chr1	20966562	20967180	Peak00000669	distal (non-TSS)	PINK1,PINK1-AS,AL391357.1	5.59584	5.62795	5.2255	5.31598	5.6082	5.40533	4.92855	4.62726	4.97468	4.91056	5.23264	5.49553	4.87528	5.44753	5.3813	5.39016	5.48405	5.34453	5.71394	5.50062	5.268	5.34363	5.41775	5.52536	5.30024	5.22368	5.31648	5.65926	5.55483	5.2971	5.17393	5.16531	5.37141	5.04777	4.97002	4.89688	5.12938
chr1	20987419	20988627	Peak00000670	TSS	PINK1,PINK1-AS,DDOST,KIF17	7.22775	7.66774	7.14392	7.31901	7.33808	7.41326	7.14053	7.79997	7.24833	7.23219	8.0104	7.52655	7.66019	7.05729	7.40172	7.2192	7.81404	7.12866	7.37183	7.37224	7.83825	7.29445	7.50457	7.78027	8.0002	7.78968	7.39659	7.47358	7.71863	7.37409	7.9065	7.87272	7.79714	7.30175	7.1208	7.75307	7.41649
chr1	21009155	21009500	Peak00000671	distal (non-TSS)	KIF17,RP5-930J4.5	5.42943	4.66644	4.50774	4.82616	4.56568	3.95972	4.34886	4.26985	4.81789	4.78579	4.86504	4.93256	4.9462	4.63139	4.77233	4.74182	4.67176	4.68861	5.35637	4.54185	4.10009	5.34363	4.64884	4.81592	4.50392	5.06951	4.66839	4.2473	5.27399	4.90128	4.53428	4.91136	4.92818	5.04777	5.05146	5.24266	5.04338
chr1	21022807	21023857	Peak00000672	distal (non-TSS)	KIF17,RP5-930J4.5	6.35349	6.94081	6.48537	6.58023	6.4554	6.69132	6.18234	6.70064	6.20534	6.09367	6.52357	6.38701	6.52194	6.2992	6.60876	6.42094	6.72218	6.40439	6.71418	6.60803	6.55567	6.55314	6.21038	6.55474	6.70855	6.73157	6.57987	6.45161	6.42431	6.64367	6.54481	6.57305	6.67641	6.26698	6.1911	6.41157	6.031
chr1	21038188	21038882	Peak00000673	distal (non-TSS)	KIF17,SH2D5	5.47307	5.19729	5.69784	5.17373	5.6082	5.55885	5.62492	5.58203	4.81789	4.94927	5.35339	5.52756	5.49086	6.06983	5.82156	5.17603	5.48405	5.87749	5.7449	5.69533	5.94676	5.87482	5.09445	5.60618	5.95247	5.31671	5.94141	4.99721	5.2205	5.49265	6.13742	5.42286	5.27465	4.68261	4.91238	5.62902	4.84986
chr1	21044048	21044788	Peak00000674	TSS	KIF17,SH2D5	5.70814	5.82624	5.4234	6.30891	5.44114	5.8444	5.67509	6.03102	5.6665	5.51666	6.197	5.58936	6.05824	5.97294	5.96938	5.5152	5.70278	5.61734	6.02075	5.89152	5.51991	6.10139	5.62794	6.00925	5.6492	6.07761	6.00243	5.61883	5.96762	5.86899	5.87775	5.92133	6.09427	5.64056	5.37258	5.76148	5.40706
chr1	21057926	21059196	Peak00000675	distal (non-TSS)	SH2D5,RP5-930J4.2,HP1BP3	6.542	6.56296	6.57996	6.74631	6.36826	6.88135	6.52627	7.46153	6.27919	6.35045	6.69481	6.66132	6.97933	6.42547	6.66088	6.46122	6.67308	6.98308	6.74426	7.00003	6.9949	6.7267	6.19447	6.78942	6.98083	6.63314	6.69346	6.87344	6.37909	6.90066	6.97155	6.94136	6.74616	6.07815	6.1911	6.75827	6.54664
chr1	21059327	21060156	Peak00000676	distal (non-TSS)	SH2D5,RP5-930J4.2,HP1BP3,RP5-930J4.4	6.16151	5.92769	5.90417	6.22063	5.6844	6.06018	5.88013	6.03102	5.59414	5.63177	5.83024	5.88582	5.90512	5.93906	5.69044	6.02139	5.83696	5.84326	6.29195	5.89152	6.32279	6.02995	5.95005	5.97988	6.03165	6.05209	5.94141	5.77367	5.9982	5.97419	5.71199	5.55566	5.90057	6.08823	5.45104	5.92741	6.05166
chr1	21112526	21114347	Peak00000677	distal (non-TSS)	HP1BP3	7.70645	8.198	8.34507	8.5146	8.39667	8.3989	8.36533	8.89667	7.66607	7.74886	8.6933	8.40297	8.4732	8.02117	8.10804	7.63532	8.53699	8.01746	7.94153	8.59935	8.51533	8.13117	7.80676	8.28085	8.59474	8.13109	8.26228	8.0046	7.9876	8.08398	8.56131	8.65981	8.14754	7.77821	7.63149	8.24629	7.79179
chr1	21291331	21291725	Peak00000678	distal (non-TSS)	EIF4G3	4.64851	4.34782	4.50774	3.8412	4.35348	4.53588	4.26548	4.26985	4.36867	4.35415	3.35936	3.79926	4.36822	4.72651	4.32152	4.70332	4.46232	4.59581	4.02025	4.36639	4.51251	4.90535	4.70243	4.06837	3.8368	4.31061	4.07593	4.2473	5.29991	4.63696	4.25768	4.58331	4.42456	4.85383	4.48271	4.30528	4.54745
chr1	21326793	21327118	Peak00000679	distal (non-TSS)	EIF4G3,RPS15AP6	4.55819	4.34782	4.74892	3.8412	3.35936	3.7854	4.06576	4.26985	4.66777	4.69395	4.13737	4.22932	4.42684	3.89261	4.77233	4.3826	4.19011	4.37876	4.57072	4.14557	3.35936	4.64042	4.53237	4.4645	3.35936	4.60191	3.35936	4.2473	4.9795	4.27702	3.81393	4.2374	4.34861	4.5507	4.52627	3.96395	4.47442
chr1	21348747	21349354	Peak00000680	distal (non-TSS)	EIF4G3	5.13043	4.73235	4.57365	4.51405	4.56568	4.78219	4.42483	4.62726	5.36727	4.98672	4.50984	4.32848	4.42684	4.72651	4.19635	5.20172	4.71798	4.37876	4.855	4.61881	4.61633	5.21427	4.64884	4.73856	4.40854	4.6823	4.23263	4.68959	5.78589	4.70937	4.25768	4.58331	4.42456	5.52373	4.91238	4.47103	4.82318
chr1	21502939	21504224	Peak00000681	distal (non-TSS)	EIF4G3,AL031005.1	7.14048	7.55666	7.6244	7.36034	7.66166	7.63292	7.24018	7.93087	6.75498	6.67471	7.92206	7.4004	7.33665	7.33706	7.61779	6.99268	7.64744	7.32248	7.53468	7.55168	7.85562	7.26424	6.92582	7.72085	7.86611	7.3201	7.78353	7.54786	6.93252	6.98925	7.70058	8.11673	7.60553	6.82719	6.82503	7.40051	7.00338
chr1	21510597	21511196	Peak00000682	distal (non-TSS)	EIF4G3,AL031005.1	4.80853	4.73235	5.48309	4.6014	5.44114	4.93578	4.62136	5.10269	4.56612	4.53893	4.13737	4.57235	4.63028	5.23176	4.97169	4.70332	4.26698	4.37876	4.97356	4.75727	5.15124	4.90535	4.04883	4.73856	4.5906	4.60191	5.03662	5.34589	5.5757	4.90128	4.35985	4.48195	4.62104	5.00223	4.56795	4.39203	4.43567
chr1	21581674	21582145	Peak00000683	distal (non-TSS)	ECE1	5.07272	5.85233	5.26072	5.27034	5.6844	5.52956	5.43252	4.26985	4.99885	5.12567	5.32427	5.52756	5.30058	5.54317	5.61971	4.94811	5.55357	5.80815	5.61651	5.46516	5.84313	5.11988	5.09445	5.71882	5.46702	5.66773	5.54527	5.06272	5.39855	5.41797	5.30116	5.78677	5.30774	4.97879	4.88243	5.12435	5.10845
chr1	21596800	21597076	Peak00000684	distal (non-TSS)	ECE1,RP3-329E20.2	4.73152	4.59605	4.85154	5.06885	5.14083	4.38499	5.0147	4.26985	4.49206	4.35415	4.62433	4.93256	4.71832	4.81383	4.90906	4.77898	4.8458	4.92669	4.855	4.61881	4.95183	4.78094	4.64884	4.8882	4.7444	4.95449	5.03662	5.06272	4.67474	4.77715	4.87052	4.91136	4.62104	4.6188	4.52627	5.20447	4.61538
chr1	21615968	21616917	Peak00000685	TSS	ECE1,RP5-1071N3.1	6.56146	6.69574	6.24172	6.4703	6.01151	6.19329	6.1305	6.36854	5.78759	5.99627	6.70552	6.24545	6.44729	6.2992	6.0771	6.34753	6.52577	6.33338	6.44722	6.17343	5.94676	6.39329	6.17838	6.41007	6.62727	6.56349	5.87752	6.15383	6.32043	6.68987	6.72555	6.76039	6.59045	5.79854	5.93872	6.44267	5.88853
chr1	21620727	21621409	Peak00000686	distal (non-TSS)	ECE1,RP5-1071N3.1	6.08206	5.65815	5.98667	5.85786	6.17575	6.01966	6.09483	6.51092	6.20534	5.65363	5.86973	6.02374	5.82158	6.10067	6.0771	5.76757	6.07106	5.69696	5.7449	5.94272	6.21757	6.33569	5.72166	6.38813	5.80935	6.22157	6.53988	5.84486	7.14827	6.14083	6.07133	6.18294	5.94157	6.46422	5.75535	6.19053	6.19748
chr1	21651174	21651962	Peak00000687	distal (non-TSS)	ECE1	5.81172	5.74483	5.77019	5.79718	5.6082	5.46894	5.34043	5.44136	5.43625	5.39041	5.43697	5.73228	5.67613	5.23176	5.61971	5.83171	5.70278	5.7721	5.7449	5.78293	5.60838	5.95459	5.52707	5.68232	5.61473	6.17523	5.54527	5.57713	6.11416	5.75494	5.79742	5.67623	5.8796	5.76076	5.59502	5.60087	5.59254
chr1	21655973	21656473	Peak00000688	distal (non-TSS)	ECE1	4.73152	4.85316	5.51193	4.6014	5.34876	5.43753	6.00139	5.28343	4.69953	4.82895	4.62433	5.20566	4.83809	5.67471	5.46573	4.81492	4.67176	4.77384	4.79069	5.89152	5.47332	5.16798	4.64884	4.65518	5.1079	4.75694	6.03196	6.06821	5.16459	4.63696	4.35985	4.83816	4.88257	4.5148	4.6464	4.39203	4.58199
chr1	21660540	21661986	Peak00000689	distal (non-TSS)	ECE1	6.91835	6.84272	6.85251	6.33013	6.88849	6.81304	6.28054	6.81431	6.28816	6.32415	6.8281	6.98215	6.64136	6.58508	6.82194	6.44122	6.70274	6.8209	6.84479	6.60803	6.71769	6.65044	6.53369	6.90133	6.87248	6.66672	6.69346	6.80552	6.58199	6.79215	7.04116	7.23362	6.77978	6.24921	6.30694	6.72089	6.51023
chr1	21671150	21672503	Peak00000690	TSS	ECE1	6.82521	7.5097	7.27798	7.30849	7.4887	7.39786	7.19123	8.07368	6.63462	6.53338	7.77342	7.44103	7.62711	6.89371	7.40172	6.73957	7.70676	7.28576	7.10967	7.28788	7.19982	6.959	6.58303	7.36898	7.62986	7.33054	7.524	7.17156	6.93252	7.15145	7.6122	7.83185	7.4059	6.80327	6.74591	7.3768	6.9771
chr1	21694763	21695374	Peak00000691	distal (non-TSS)	NA	4.94818	5.15379	5.4234	4.82616	5.6082	5.23089	4.56017	4.88989	4.45275	4.53893	4.94831	5.32225	4.48189	5.23176	5.2909	4.57848	4.8458	5.18262	5.27122	5.4287	4.79692	5.16798	4.64884	5.13913	5.74757	4.75694	4.97192	5.24026	4.75921	4.95858	5.12842	5.16531	5.09456	4.5148	4.48271	4.99321	4.47442
chr1	21766286	21766937	Peak00000692	distal (non-TSS)	CROCCP5,NBPF3	4.94818	5.39456	4.98978	5.01276	5.88996	5.55885	4.83541	5.28343	4.81789	4.69395	5.09885	5.12134	5.32597	5.10808	5.24315	5.32275	5.27795	5.44199	5.7449	6.08573	5.97962	5.92852	5.87138	5.82271	6.05706	6.07761	6.83198	6.03845	6.53137	6.28953	7.05244	6.86195	6.66445	5.73497	5.92546	6.05512	5.75508
chr1	21767059	21767658	Peak00000693	distal (non-TSS)	CROCCP5,NBPF3	5.28881	5.19729	4.2759	4.6014	4.73995	5.02779	3.7699	4.62726	4.5298	4.94927	4.56874	4.49794	4.79961	4.97026	5.19349	5.12298	4.88532	5.18262	5.3969	5.04218	5.32252	5.21427	4.8935	5.39389	5.20781	4.89241	5.36562	5.4434	5.44516	5.52843	6.13742	5.75093	5.62442	5.44503	5.41241	5.88204	4.97455
chr1	21776421	21776784	Peak00000694	distal (non-TSS)	NBPF3,PFN1P10	4.06455	4.13085	4.18181	4.18644	4.06912	4.20248	3.7699	3.35936	4.56612	4.5933	4.03514	3.35936	4.07985	4.2729	4.19635	4.3826	4.33713	4.24662	4.28618	4.0039	4.10009	4.27958	5.05691	4.65518	3.35936	4.41833	4.07593	4.08809	4.79908	4.90128	4.35985	4.07988	5.30774	4.6188	4.68348	4.20835	4.51163
chr1	21780215	21780845	Peak00000695	distal (non-TSS)	NBPF3,PFN1P10	5.63434	4.34782	4.69372	4.82616	4.73995	4.4635	4.06576	3.35936	5.59414	5.51666	4.44707	4.11555	5.37529	4.52645	4.61581	5.62929	4.46232	4.59581	5.35637	4.54185	4.26177	5.46101	5.72166	4.81592	4.40854	5.88809	4.23263	3.87736	5.93633	5.89606	4.87052	4.83816	5.76958	5.46116	5.62867	4.20835	5.17019
chr1	21835319	21836098	Peak00000696	distal (non-TSS)	ALPL	5.59584	5.46562	5.32831	5.48374	5.44114	5.4996	4.67906	5.28343	5.02253	4.82895	5.43697	5.42899	5.51278	4.89474	5.54498	5.17603	5.38515	5.5326	5.77515	5.31266	4.87703	5.79008	5.3594	5.24734	5.20781	5.52326	5.45856	5.34589	5.88801	5.89606	5.5227	5.75093	5.67459	5.32608	5.05146	5.41792	5.12938
chr1	21861318	21861666	Peak00000697	distal (non-TSS)	ALPL	4.94818	4.73235	4.57365	4.82616	4.73995	4.29878	4.26548	4.26985	4.81789	4.5933	4.22667	4.11555	4.48189	4.63139	4.84279	4.84972	4.51903	4.68861	4.64933	4.45828	4.71048	5.06978	4.70243	4.73856	4.40854	5.06951	4.36284	4.68959	5.3746	5.20956	4.87052	4.75979	5.09456	4.97879	5.02493	4.39203	4.61538
chr1	21948891	21949260	Peak00000698	distal (non-TSS)	RAP1GAP	4.45871	4.73235	4.98978	4.82616	5.14083	4.98269	4.62136	5.28343	4.56612	4.53893	5.1337	4.88017	5.16523	5.10808	4.90906	4.48563	5.50764	4.85287	4.97356	5.13913	4.26177	5.01749	4.39989	4.95615	4.81367	4.95449	4.90342	5.12482	4.71782	5.01318	5.17393	5.16531	5.16979	4.21338	4.68348	4.6751	4.3082
chr1	21985618	21986504	Peak00000699	distal (non-TSS)	RAP1GAP	6.56146	6.49969	6.51305	6.35103	7.00772	6.83618	6.18234	6.64019	6.20534	6.16989	6.59458	6.20769	6.50101	6.00601	6.49835	6.42094	6.85123	6.20636	6.39099	6.57653	6.3968	6.16931	6.27226	6.34319	6.75517	6.73157	6.67515	6.67821	6.34419	6.59591	6.57659	6.94136	6.60305	5.85925	5.93872	6.4272	6.26939
chr1	21995629	21996608	Peak00000700	distal (non-TSS)	RAP1GAP,USP48	6.58066	6.19346	6.04543	6.22063	6.6522	6.28111	6.05821	7.01753	5.68051	6.09367	6.32856	6.08782	6.2348	6.21757	5.78996	6.08788	6.11642	6.15212	6.58701	6.21528	5.87855	6.46659	5.98774	5.85563	6.2004	6.33109	6.17076	5.97692	6.16867	6.40546	6.3374	6.59294	6.51234	5.95106	5.95185	6.15318	5.97795
chr1	22026499	22027060	Peak00000701	distal (non-TSS)	USP48	5.42943	4.52034	4.74892	4.82616	4.88971	4.88687	4.34886	4.88989	5.57918	5.39041	4.50984	4.4172	4.67523	4.97026	4.52754	5.25155	4.46232	4.37876	5.08114	4.14557	4.61633	5.56862	5.26653	4.4645	4.5906	5.48451	4.57684	4.77488	5.61647	5.01318	4.14039	4.75979	5.43205	5.59796	5.56048	4.79161	5.17019
chr1	22108838	22110492	Peak00000702	TSS	USP48	7.58921	8.12731	8.01274	7.75027	8.05511	8.09518	7.93264	8.37879	7.0903	7.28031	8.29336	8.01449	7.78965	7.58172	7.79787	7.58664	8.06873	7.66481	7.76344	7.93679	8.28509	7.70719	7.22514	8.0384	8.34568	7.94698	7.84981	7.76794	7.70512	7.60712	8.23187	8.27135	7.78074	7.49618	7.21428	8.12379	7.35676
chr1	22140712	22141349	Peak00000703	distal (non-TSS)	LDLRAD2,HSPG2	5.70814	5.31931	5.54016	5.27034	5.6082	5.19288	4.42483	5.44136	5.50172	5.15803	5.43697	4.93256	5.49086	5.10808	5.3813	5.4332	5.30561	5.48809	5.71394	5.18485	5.211	5.92852	5.44596	5.68232	5.25488	5.59748	5.26535	5.48952	6.02812	5.84137	5.12842	5.55566	5.8583	5.4287	5.22241	5.08222	5.35621
chr1	22192305	22193210	Peak00000704	distal (non-TSS)	HSPG2	5.81172	5.15379	5.51193	5.4026	5.34876	5.37231	4.49492	5.28343	5.4694	4.98672	4.72719	4.88017	4.83809	5.58849	5.33691	5.36809	5.24966	5.12358	5.51133	4.99057	5.02209	6.02995	5.38891	5.29811	4.7444	5.31671	5.31648	5.24026	6.80252	6.0239	5.03193	5.37538	5.48997	6.09824	5.3104	4.79161	4.95067
chr1	22236241	22236792	Peak00000705	distal (non-TSS)	HSPG2,RP11-26H16.1	5.59584	4.96219	4.98978	4.68177	5.75647	5.46894	4.92855	5.28343	5.15552	5.2203	4.37969	4.32848	4.58325	5.04117	5.19349	5.22689	4.67176	5.18262	5.1315	4.75727	5.15124	5.73046	5.3292	4.73856	4.40854	5.0134	5.36562	5.29419	5.98299	5.41797	4.35985	4.91136	5.64974	5.32608	5.15206	4.54386	4.61538
chr1	22263195	22264474	Peak00000706	TSS	HSPG2	6.542	6.82997	6.55358	6.63213	6.49702	6.85895	6.24857	6.8679	5.97921	5.97934	6.67314	6.48451	6.54256	6.76687	6.35752	5.9799	6.88605	6.57786	6.91247	6.49456	6.4671	6.65044	6.19447	6.5149	6.17751	6.71563	6.47768	6.35923	6.19514	6.51252	6.5123	6.84552	6.34177	6.27578	5.88489	6.58863	5.92275
chr1	22283613	22284028	Peak00000707	distal (non-TSS)	NA	4.64851	4.85316	4.94553	4.89181	5.44114	5.23089	5.51847	5.7091	4.22473	4.48134	4.44707	4.57235	4.63028	5.04117	5.42421	4.43557	4.57258	4.77384	4.855	5.4287	5.51991	4.47741	4.53237	4.56445	4.17901	4.75694	5.70321	4.99721	4.75921	4.55902	4.53428	4.67529	4.49463	4.5148	4.48271	4.20835	4.43567
chr1	22290392	22290959	Peak00000708	distal (non-TSS)	NA	5.42943	5.59705	5.15191	5.76578	5.02194	5.52956	5.0147	5.10269	4.78949	5.09241	5.48982	5.12134	5.01301	5.6323	5.46573	5.36809	5.38515	5.5326	5.54733	5.50062	5.6913	5.49788	5.29825	5.68232	5.57933	5.66773	5.77567	5.61883	5.5757	5.41797	5.453	5.46865	5.33997	5.15456	5.10281	5.3157	5.12938
chr1	22345405	22346081	Peak00000709	distal (non-TSS)	CELA3A,RN7SL186P,RNU6-776P,RP1-224A6.3,LINC00339	5.8766	5.35749	5.4234	5.01276	5.82486	6.1188	5.85883	6.21002	5.33133	5.30822	4.62433	4.98267	5.16523	5.97294	5.88263	5.84728	5.46003	5.39419	5.4743	6.17343	6.4671	5.69963	5.60344	5.24734	5.54296	5.82872	6.4126	6.18122	6.34419	5.84137	5.34085	5.78677	6.05765	5.76076	5.28897	4.89688	4.87591
chr1	22350588	22352844	Peak00000710	distal (non-TSS)	RP1-224A6.3,LINC00339	7.79867	7.91581	8.09652	7.84776	8.14839	8.24004	7.87199	8.07368	7.25737	7.22519	7.60193	7.74328	7.44378	7.72434	7.92304	7.784	7.78682	7.61642	7.5851	8.26489	8.71854	7.8894	7.69451	7.74662	8.0002	7.92652	8.05332	8.06357	8.02066	7.65413	7.9065	7.85651	7.80256	7.68046	7.40347	7.89867	7.67292
chr1	22366055	22367013	Peak00000711	distal (non-TSS)	LINC00339	6.02643	5.68767	5.79346	6.02518	6.88849	6.85895	6.89731	6.81431	6.41611	5.71714	5.9081	5.55882	5.96844	5.93906	6.72752	6.02139	5.79997	5.7721	5.54733	6.54431	7.11558	6.29592	5.78787	5.97988	5.74757	5.73447	7.1287	6.92234	7.05163	6.30953	5.74108	5.85572	6.05765	6.69036	6.0404	5.811	6.22488
chr1	22378701	22380432	Peak00000712	distal (non-TSS)	CDC42,CDC42-IT1	7.50205	7.70987	7.64312	7.62041	7.92553	7.63948	7.56205	7.5293	7.19757	7.09278	7.81818	7.55642	7.54345	7.16156	7.1948	7.10414	7.6271	7.34645	7.36222	7.7396	7.94754	7.5577	7.07048	7.5262	7.75664	7.57841	7.63162	7.34846	7.37605	7.15145	7.51803	7.5283	7.4059	7.08659	7.05688	7.57724	7.23813
chr1	22402170	22402714	Peak00000713	distal (non-TSS)	CDC42,RP1-224A6.8	4.88051	4.96219	4.94553	4.4179	5.02194	5.15367	4.49492	5.44136	4.92477	4.64486	4.62433	4.57235	4.79961	4.97026	5.2909	4.91625	4.51903	4.68861	4.72236	4.93659	4.87703	4.84488	4.32556	4.73856	3.8368	4.51452	4.75251	5.1839	5.42207	4.15733	4.25768	4.48195	4.62104	4.93042	4.68348	4.54386	4.6477
chr1	22432098	22432518	Peak00000714	distal (non-TSS)	RP1-224A6.9	5.28881	4.96219	5.26072	5.17373	5.24913	5.19288	4.83541	5.28343	4.81789	4.94927	4.67703	5.24574	4.9462	5.34423	5.2909	5.17603	5.22072	5.18262	5.4743	4.87994	5.32252	5.49788	4.5923	5.29811	5.20781	5.06951	5.31648	5.24026	5.01242	4.70937	5.08115	5.46865	5.30774	4.93042	5.17596	5.41792	5.06547
chr1	22458359	22458837	Peak00000715	distal (non-TSS)	WNT4	5.42943	5.43058	5.07359	5.48374	5.6082	5.46894	5.0147	5.44136	4.89898	5.18956	5.43697	5.12134	5.13628	5.10808	5.42421	4.91625	5.16071	5.29285	5.35637	4.99057	4.61633	5.2589	5.1662	5.52536	4.99896	5.52326	4.97192	5.39558	5.29991	5.45584	5.2178	4.75979	5.79231	4.87994	4.85167	5.08222	4.92629
chr1	22588950	22589647	Peak00000716	distal (non-TSS)	MIR4418	5.23823	5.01306	5.15191	5.06885	5.6082	5.19288	4.34886	4.88989	5.33133	5.09241	4.67703	5.07688	5.01301	5.6323	5.19349	5.12298	5.12957	4.68861	5.51133	4.87994	4.396	5.90194	5.26653	5.13913	4.30175	5.76662	4.83053	4.85396	5.95206	5.84137	4.8112	5.04512	5.94157	5.09163	4.71929	4.6751	4.70946
chr1	22602364	22602734	Peak00000717	distal (non-TSS)	MIR4418	5.0121	4.96219	5.07359	5.12242	5.44114	4.88687	4.26548	5.28343	4.84558	4.82895	4.7751	4.57235	4.87528	4.72651	5.03112	4.88348	4.8458	4.77384	5.31452	4.61881	4.71048	5.38397	4.70243	5.39389	4.5906	5.0134	4.66839	5.12482	5.07562	5.41797	4.98059	5.32606	5.20574	4.77159	4.60794	4.79161	4.54745
chr1	22725398	22725744	Peak00000718	distal (non-TSS)	NA	4.73152	3.99174	4.18181	4.4179	4.35348	4.4635	3.93802	4.26985	4.8726	4.41999	3.91279	4.22932	4.23736	4.40866	4.32152	4.74182	4.33713	4.24662	4.4853	4.14557	4.61633	4.84488	4.64884	4.06837	3.35936	4.6823	4.07593	4.59673	4.42643	4.70937	3.99962	3.87147	4.67874	4.5148	4.78749	3.78842	3.96586
chr1	22743034	22743514	Peak00000719	distal (non-TSS)	NA	5.74356	4.96219	4.69372	5.36003	5.24913	5.11315	4.62136	4.62726	5.09086	5.05822	4.98779	4.88017	5.10663	5.34423	5.42421	5.12298	4.8458	5.23895	5.27122	4.99057	5.268	5.60261	5.26653	5.43922	4.81367	5.06951	5.03662	5.12482	5.53362	5.2971	4.92687	4.67529	5.48997	5.32608	5.05146	4.99321	5.26666
chr1	22746885	22747363	Peak00000720	distal (non-TSS)	NA	5.70814	5.15379	5.11338	5.06885	5.52734	5.30358	4.83541	4.26985	5.17634	5.05822	4.94831	5.16422	5.13628	5.23176	4.84279	5.25155	5.12957	4.49351	5.22638	5.18485	4.95183	5.21427	4.93656	5.0812	4.99896	5.17442	4.57684	5.06272	5.67537	5.69406	4.7485	5.04512	5.40209	5.28995	5.35219	5.08222	4.76781
chr1	22755194	22755554	Peak00000721	distal (non-TSS)	NA	4.3472	3.8083	4.2759	4.6014	4.35348	4.38499	4.42483	3.35936	4.45275	4.28287	4.03514	4.32848	4.23736	4.40866	4.32152	4.3826	4.80483	4.68861	4.39134	4.69032	4.396	4.47741	4.53237	4.4645	4.50392	4.75694	4.36284	4.59673	4.83755	4.55902	4.14039	4.67529	4.55987	4.97879	4.78749	4.6751	4.58199
chr1	22777946	22779463	Peak00000722	distal (non-TSS)	ZBTB40	7.512	7.31393	7.28596	7.55968	7.83216	7.48057	7.39942	7.98007	7.05441	7.1383	7.51993	7.26206	7.27687	7.31142	7.66075	7.1598	7.45315	7.35828	7.47353	7.53552	7.69124	7.35303	7.22514	7.5262	7.63812	7.75139	7.3742	7.21136	7.45897	7.28716	7.55802	7.7198	7.7697	7.10622	7.1208	7.5563	7.21137
chr1	22866032	22866306	Peak00000723	distal (non-TSS)	ZBTB40	4.55819	5.01306	4.63545	4.6014	4.35348	4.4635	4.06576	4.88989	4.66777	4.69395	5.16757	5.07688	4.58325	4.52645	4.77233	4.43557	4.8458	4.92669	4.91581	4.82031	4.87703	4.90535	4.70243	5.0812	4.81367	5.17442	4.83053	5.12482	5.01242	4.95858	5.34085	5.55566	5.0143	4.2636	4.38895	4.73494	4.3528
chr1	22968279	22968928	Peak00000724	distal (non-TSS)	C1QA,C1QC	5.47307	5.87792	5.48309	5.5601	5.14083	5.4996	5.0147	5.28343	4.81789	4.87049	5.63662	5.55882	5.32597	5.6323	5.96938	5.22689	5.7425	6.25857	5.22638	5.46516	5.32252	5.60261	5.20056	5.82271	5.86842	5.79803	5.6266	5.77367	5.49014	5.66255	5.48832	5.51288	5.8583	4.82709	5.05146	5.3157	4.73904
chr1	22988826	22989242	Peak00000725	distal (non-TSS)	C1QB	5.07272	4.43815	4.69372	5.01276	4.73995	4.93578	4.26548	3.35936	5.1968	4.91056	4.50984	4.70636	4.98008	4.97026	4.77233	5.12298	5.03102	4.99604	5.17986	4.87994	4.396	4.84488	5.13086	4.81592	4.40854	5.0134	4.90342	4.85396	5.55483	5.84137	5.03193	5.16531	4.92818	4.93042	4.88243	4.79161	5.17019
chr1	23030871	23031398	Peak00000726	distal (non-TSS)	EPHB2	5.18551	5.10869	5.3608	5.48374	5.14083	5.55885	5.24111	4.88989	5.13435	5.18956	5.26393	5.3944	4.9462	5.34423	5.61971	5.12298	5.59794	5.48809	5.54733	5.4287	4.87703	5.46101	4.80212	5.24734	5.34403	5.73447	5.70321	5.48952	5.49014	5.72485	5.30116	5.63724	5.72293	5.00223	5.02493	5.08222	4.99794
chr1	23036909	23037875	Peak00000727	TSS	EPHB2,MIR4684	6.08206	5.2393	5.03243	5.82786	5.52734	5.61554	4.56017	5.93195	5.78759	5.77777	4.98779	4.98267	5.76887	5.49623	5.61971	5.73432	5.16071	5.18262	5.8337	5.09163	4.79692	5.79008	5.96902	5.0812	4.87885	6.24417	5.26535	5.61883	6.11416	5.89606	5.26017	4.98016	6.65238	5.70867	5.74016	4.54386	5.39034
chr1	23290709	23291101	Peak00000728	distal (non-TSS)	LACTBL1	5.0121	5.35749	4.94553	5.06885	5.24913	5.30358	4.49492	5.28343	4.45275	4.69395	5.26393	4.70636	4.79961	5.04117	4.97169	5.12298	5.12957	5.23895	5.27122	5.04218	4.79692	5.01749	4.80212	5.13913	4.94047	5.1231	4.83053	5.34589	4.5828	5.37894	5.03193	5.51288	4.97204	4.77159	4.71929	5.08222	4.73904
chr1	23302834	23303369	Peak00000729	distal (non-TSS)	NA	5.38426	4.96219	5.18925	5.4026	5.52734	4.83576	4.97242	4.26985	5.31298	5.33621	5.09885	5.12134	5.16523	5.10808	5.03112	5.34562	5.22072	4.99604	5.17986	5.09163	5.37479	5.46101	5.26653	5.29811	5.05468	5.56089	5.15633	5.39558	5.73177	5.37894	4.87052	5.27474	5.72293	5.52373	5.12768	5.03855	4.97455
chr1	23345456	23346972	Peak00000730	TSS	C1orf234,KDM1A,RP1-184J9.2	6.75954	7.35882	7.22917	7.12867	6.94935	7.00885	6.76929	7.1092	6.62059	6.47501	7.29877	7.18752	7.09483	6.74779	7.03372	6.53848	7.13759	7.24808	7.18805	7.1565	7.19982	6.88128	6.48256	7.04732	7.12931	7.25577	6.72938	7.05968	6.97836	6.62793	7.06363	7.08801	7.12257	6.57475	6.55622	7.26066	6.59607
chr1	23412136	23412467	Peak00000731	distal (non-TSS)	KDM1A,RP1-184J9.2,LUZP1	4.3472	3.99174	4.69372	4.31022	4.35348	4.20248	4.06576	3.35936	4.36867	4.11758	4.37969	4.93256	4.30537	4.81383	4.19635	4.26582	4.57258	4.99604	4.79069	4.45828	4.10009	4.96277	4.04883	4.56445	3.8368	4.41833	4.36284	4.77488	5.44516	4.55902	4.68192	3.35936	4.49463	4.79969	4.38895	3.96395	4.3528
chr1	23425083	23425550	Peak00000732	distal (non-TSS)	LUZP1	4.88051	5.2393	5.4234	5.06885	5.24913	5.55885	5.0147	5.10269	4.635	4.91056	5.26393	4.93256	4.79961	4.63139	5.24315	5.12298	4.99627	4.77384	4.91581	5.27149	4.61633	4.78094	4.84874	5.3469	5.57933	5.27106	5.15633	4.77488	4.53346	5.06536	5.2178	4.98016	5.09456	4.90546	4.97002	5.20447	4.76781
chr1	23437452	23437778	Peak00000733	distal (non-TSS)	LUZP1	4.80853	4.52034	4.57365	5.01276	4.88971	4.29878	4.88294	3.35936	4.635	4.69395	4.50984	4.49794	4.75973	4.40866	4.52754	4.48563	4.26698	4.68861	4.72236	4.69032	4.71048	4.84488	5.13086	4.56445	4.5906	4.6823	4.57684	4.68959	4.94563	5.01318	5.03193	4.48195	4.88257	4.79969	4.56795	4.54386	4.67904
chr1	23493921	23495623	Peak00000734	distal (non-TSS)	LUZP1,RNU6-514P,RNU6-135P	7.10138	7.11876	7.14392	6.77731	7.21989	7.10702	6.76929	7.19534	6.51828	6.57839	7.17389	7.05744	7.06682	7.16156	7.04677	6.7955	7.15905	7.18297	7.02673	7.11352	7.07151	7.22293	6.88724	7.41262	7.31629	7.22249	6.81539	6.95403	6.65938	6.84744	6.95962	7.08801	7.02346	6.63034	6.72355	7.10564	6.76589
chr1	23496136	23496627	Peak00000735	distal (non-TSS)	LUZP1,RNU6-514P,RNU6-135P	5.63434	5.15379	5.3608	5.44381	5.52734	5.46894	5.20617	3.35936	5.34943	5.18956	4.90743	5.67694	5.19351	5.10808	5.08771	4.97912	5.09761	5.12358	5.22638	5.27149	5.51991	5.46101	5.23398	4.8882	5.05468	4.75694	4.97192	5.06272	5.87152	5.2971	5.453	5.32606	5.16979	5.2144	5.22241	5.54269	5.06547
chr1	23503888	23504620	Peak00000736	distal (non-TSS)	LUZP1	5.77807	5.31931	5.67283	5.82786	6.01151	5.40533	5.24111	6.03102	5.50172	5.65363	5.5406	5.3944	5.61722	5.44753	5.3813	5.57349	5.46003	5.65775	6.0455	5.39118	5.47332	5.73046	5.652	5.60618	5.15888	5.70152	5.45856	5.4434	5.61647	5.72485	5.68226	5.37538	6.14743	5.36121	5.59502	5.41792	5.26666
chr1	23543176	23544195	Peak00000737	distal (non-TSS)	NA	5.84455	5.79965	5.56778	6.0767	5.6082	5.82081	5.17022	5.93195	5.33133	5.49238	5.74762	5.75912	6.16953	5.75568	5.69044	5.70022	5.78108	5.87749	5.86205	5.27149	5.37479	5.73046	5.55302	6.09378	5.71558	5.91683	5.66546	5.84486	5.53362	6.09524	5.76954	5.82169	6.24799	5.23372	5.43187	5.54269	5.45597
chr1	23670261	23671796	Peak00000738	distal (non-TSS)	HNRNPR	7.58921	7.98602	7.8125	7.7268	7.69742	7.78843	7.63694	7.90563	7.27527	7.48175	8.22859	7.83137	7.87661	7.28532	7.79016	7.36825	8.10222	7.5966	7.68861	7.82175	8.0641	7.63832	7.2632	7.91512	8.08714	8.00017	7.47228	7.62829	7.58732	7.66947	8.26118	8.10307	7.85572	7.45858	7.39411	7.92065	7.49982
chr1	23694221	23696185	Peak00000739	TSS	Y_RNA,ZNF436,C1orf213,RP5-1057J7.7	8.35694	8.8707	8.60857	8.45879	8.57037	8.60349	8.6199	8.5993	8.18371	8.2671	8.90375	8.57666	8.62425	8.28032	8.35263	8.2773	8.90251	8.4677	8.30905	8.61093	9.01705	8.38082	8.37659	8.79816	9.06719	8.51577	8.50759	8.3208	8.8174	8.53639	9.18305	9.14275	8.71422	8.08945	8.18294	8.68207	8.46694
chr1	23730249	23730907	Peak00000740	distal (non-TSS)	TCEA3,RP4-654C18.1	5.93852	5.56541	5.59484	5.70069	5.52734	5.77237	5.49045	4.88989	5.34943	5.63177	5.88905	5.55882	5.65678	5.67471	5.69044	5.55434	5.83696	5.87749	5.68225	5.86518	5.7309	5.66807	5.69884	6.12084	5.57933	5.76662	5.31648	5.77367	5.67537	6.11822	5.79742	6.12895	5.8583	5.47708	5.07741	5.76148	5.47187
chr1	23748361	23749178	Peak00000741	distal (non-TSS)	TCEA3,RP4-654C18.1,ASAP3	6.08206	5.56541	6.12007	6.12636	5.95209	5.99895	6.11278	5.7091	5.56405	5.63177	5.70432	5.75912	5.80424	4.81383	5.91217	5.93711	5.68246	5.69696	5.80474	5.94272	6.04307	6.07799	5.76616	6.27295	5.80935	6.22157	6.03196	5.84486	5.9982	5.84137	5.48832	4.67529	5.98137	5.69532	5.62867	5.20447	5.66269
chr1	23778090	23779106	Peak00000742	distal (non-TSS)	ASAP3	6.16151	5.85233	6.10179	5.79718	5.02194	5.72211	5.2751	5.58203	5.78759	5.92726	5.76876	5.73228	5.90512	5.86866	5.78996	6.0077	6.07106	6.35746	6.18532	5.46516	5.65049	5.95459	5.78787	5.56639	5.74757	6.07761	5.77567	6.12587	6.14168	6.47773	5.87775	5.51288	5.92122	5.65447	5.64518	5.3157	5.32115
chr1	23810012	23811656	Peak00000743	TSS	ASAP3	7.00576	7.58713	7.57326	7.52379	7.38276	7.53786	7.27191	7.87993	6.67589	6.7054	7.90372	7.38382	7.46534	7.21789	7.13498	6.98585	7.63221	7.42731	7.6258	7.78126	7.96363	7.24373	6.98181	7.7034	7.81606	7.21122	7.38544	7.50588	6.98586	7.35522	7.73585	7.88076	7.37705	6.36085	6.57304	7.29481	6.8143
chr1	23823688	23824151	Peak00000744	distal (non-TSS)	E2F2	5.42943	5.65815	5.48309	5.17373	5.02194	5.37231	4.67906	5.10269	4.32341	4.78579	5.35339	5.46269	5.24819	5.67471	5.2909	5.03877	5.09761	5.65775	5.58238	4.93659	5.47332	5.06978	4.80212	5.29811	5.34403	5.06951	5.45856	5.48952	4.67474	4.95858	5.12842	5.51288	4.97204	4.77159	4.75393	5.24266	5.10845
chr1	23851150	23852011	Peak00000745	distal (non-TSS)	E2F2	7.01982	7.2863	6.56683	7.1406	5.52734	5.74747	5.20617	5.93195	6.57036	6.51032	7.47088	7.0149	6.86182	5.71581	5.78996	6.75577	7.13037	6.7684	6.93867	5.46516	5.47332	6.99633	6.57086	7.08835	7.25305	6.76292	5.73993	5.77367	7.2071	7.19459	7.54216	7.03115	7.07837	6.52425	6.47795	7.25199	6.44222
chr1	23852213	23852613	Peak00000746	distal (non-TSS)	E2F2	5.90791	6.13167	5.7465	5.82786	4.88971	4.83576	4.88294	4.26985	5.51758	5.4424	6.38327	5.90979	5.93714	5.17148	4.52754	5.70022	6.23057	6.28396	5.86205	4.99057	5.0884	5.53373	5.85098	6.24873	6.3303	6.15146	4.97192	4.92782	6.14168	5.94864	6.65303	6.15621	6.1647	5.4287	5.59502	6.20883	5.67629
chr1	23854808	23855496	Peak00000747	distal (non-TSS)	E2F2	6.48193	7.05461	6.57996	6.28735	5.6082	5.64299	5.51847	5.44136	6.16688	6.31081	7.10308	6.6474	6.51151	5.90431	5.61971	6.48094	6.94499	6.73229	6.58701	5.72517	5.6913	6.31595	6.30219	6.94672	7.03206	6.8236	5.58656	5.77367	7.03005	6.67464	7.24153	6.84552	6.85527	6.35257	6.34679	6.8302	6.54664
chr1	23857020	23858174	Peak00000748	TSS	E2F2	6.82521	7.4937	7.10834	6.88076	6.75832	6.57204	6.37227	6.44153	6.39144	6.54477	7.71675	7.46486	7.34831	6.47295	6.83708	6.84174	7.59606	7.14243	7.01448	6.74166	6.82808	6.71177	6.65395	7.35785	7.50893	7.04333	6.59944	6.45161	6.84444	6.90066	7.61978	7.33092	7.02346	6.36907	6.22366	7.46187	6.74731
chr1	23866011	23866788	Peak00000749	distal (non-TSS)	E2F2,RP1-150O5.3	6.542	7.13952	6.95641	6.79255	6.53745	6.61293	6.70067	6.8679	6.51068	6.47501	7.38078	6.94862	6.90208	6.47295	6.27018	6.66425	7.15905	6.8209	6.61989	6.79724	6.86305	6.97155	6.82732	7.20481	7.04459	7.08101	6.29692	6.55915	7.26976	6.76367	7.08574	7.24615	7.01409	6.48703	6.58137	6.86484	6.67042
chr1	23871189	23871623	Peak00000750	distal (non-TSS)	RP1-150O5.3	5.47307	5.79965	5.81634	5.36003	5.14083	5.55885	5.2751	5.58203	4.89898	5.05822	5.56527	5.81123	5.10663	5.23176	5.50596	5.27574	5.72279	5.29285	5.54733	5.39118	5.37479	5.2589	4.93656	5.60618	5.6492	5.31671	5.50264	5.57713	4.75921	5.06536	5.37934	5.42286	5.33997	4.87994	4.6464	5.60087	5.19009
chr1	23871715	23871909	Peak00000751	distal (non-TSS)	RP1-150O5.3	4.73152	4.43815	5.11338	4.31022	4.06912	4.78219	4.26548	4.88989	4.36867	4.41999	4.7751	4.49794	4.36822	4.72651	4.43037	4.43557	4.33713	4.59581	4.57072	4.82031	4.61633	4.64042	4.24403	4.8882	4.30175	4.18679	4.47596	4.49436	3.98467	4.15733	4.53428	4.67529	4.67874	3.88706	4.16346	4.54386	4.3082
chr1	23880624	23881861	Peak00000752	distal (non-TSS)	RP1-150O5.3,ID3	7.26358	7.92776	7.67984	7.5055	7.71497	7.61307	7.82476	8.1183	6.97979	7.00537	7.92206	8.15271	7.87258	7.14712	7.61779	7.20164	7.77763	7.64565	7.26235	7.73254	7.90648	7.21242	7.14583	7.6035	8.21946	7.69601	7.51381	7.50588	7.38173	7.4202	7.91267	7.7198	7.54202	6.94107	7.1208	7.81896	7.31551
chr1	23885782	23886282	Peak00000753	TSS	RP1-150O5.3,ID3	5.81172	5.82624	6.04543	6.19766	6.792	5.95655	6.41598	6.36854	5.6665	5.60954	5.99955	5.90979	5.90512	5.83204	6.1527	5.66523	5.83696	6.12417	5.80474	5.91736	5.94676	5.63575	5.72166	5.3469	5.86842	5.66773	6.34434	6.09734	6.20819	5.63028	5.95359	5.42286	5.96161	6.03708	5.59502	5.54269	5.97795
chr1	23925014	23925268	Peak00000754	distal (non-TSS)	MDS2	5.47307	5.31931	5.2255	5.17373	4.73995	4.72584	4.88294	4.26985	4.66777	5.2203	5.35339	5.32225	5.07623	4.89474	4.84279	5.25155	5.55357	5.06151	5.4743	5.04218	4.71048	4.71301	5.09445	5.29811	5.50554	5.27106	4.97192	4.85396	4.79908	5.49265	5.453	5.32606	5.54542	4.6188	4.91238	5.4818	5.02088
chr1	23927521	23928048	Peak00000755	distal (non-TSS)	MDS2	5.63434	5.35749	5.69784	5.85786	5.88996	5.79681	5.43252	5.10269	5.74843	5.49238	5.51545	5.83655	5.22115	5.75568	5.2909	5.57349	5.43555	5.69696	5.54733	5.91736	5.56489	5.38397	5.72166	5.43922	5.57933	5.88809	5.90984	5.34589	5.87152	5.75494	5.58886	5.42286	5.90057	5.04777	5.28897	5.62902	5.20968
chr1	23928740	23929111	Peak00000756	distal (non-TSS)	MDS2	5.42943	4.96219	5.64734	5.12242	5.44114	5.66989	5.30818	4.62726	5.1968	4.94927	5.1337	5.16422	5.37529	5.49623	5.2909	5.27574	5.06478	5.34453	4.91581	5.60157	5.51991	5.11988	4.5923	4.95615	5.38635	5.06951	5.77567	5.4434	4.91073	5.16337	5.2178	5.27474	5.20574	4.85383	4.75393	5.16507	4.84986
chr1	23938298	23939097	Peak00000757	distal (non-TSS)	MDS2	6.70821	6.80412	6.24172	6.22063	5.24913	5.5875	5.37187	5.82511	6.14725	6.29735	6.80839	6.6751	6.32131	5.49623	5.24315	6.53848	6.32329	6.51529	6.40999	5.31266	5.32252	6.35516	6.02443	6.49455	6.7398	6.66672	5.54527	5.39558	6.69655	6.3487	6.8474	6.65099	6.67641	6.24921	5.9905	6.78265	6.15056
chr1	23939331	23940332	Peak00000758	distal (non-TSS)	MDS2	6.82521	7.05461	7.06258	6.83734	5.82486	6.19329	5.94211	6.21002	6.13733	6.54477	7.34036	7.11895	6.6697	6.00601	6.1527	6.70659	7.13759	7.05773	6.74426	6.01608	6.18997	6.21281	6.04241	7.07481	7.08151	6.68321	5.90984	6.09734	6.53137	6.3487	7.34586	6.8289	6.79081	6.068	6.20204	7.10564	6.53219
chr1	23945578	23947172	Peak00000759	distal (non-TSS)	MDS2	7.06118	7.39375	7.75058	7.26561	7.816	7.71588	7.57481	7.98007	6.3147	6.76487	7.34036	7.40862	7.37135	7.27208	7.21805	7.1598	7.1231	7.37002	7.08646	7.57557	7.26642	6.99633	6.84758	7.22945	7.62986	7.12974	7.36288	7.41806	6.95563	6.95195	7.37304	7.35424	7.45503	6.33586	6.66212	7.06658	6.85534
chr1	23961340	23961934	Peak00000760	distal (non-TSS)	MDS2	5.55618	5.59705	5.9665	5.91595	5.52734	5.97791	5.59911	5.7091	5.56405	5.51666	5.81006	5.88582	5.55556	6.21757	5.65554	5.64738	5.95902	5.7721	5.91703	6.0629	5.84313	5.7606	5.85098	5.91917	5.89702	5.36077	5.77567	5.61883	5.69443	5.78437	5.76954	5.92133	5.74646	5.36121	5.3104	5.90491	5.71626
chr1	23963877	23964595	Peak00000761	distal (non-TSS)	MDS2	6.02643	6.02211	6.29076	5.94408	6.17575	6.47173	5.7701	5.58203	5.06852	5.65363	6.15022	6.43661	5.82158	6.18926	5.65554	5.73432	5.79997	6.20636	6.0937	6.35258	6.07373	5.46101	5.69884	6.09378	6.22291	6.05209	6.4126	5.91249	5.55483	5.69406	6.13742	6.26018	5.98137	5.25275	5.24499	5.92741	5.45597
chr1	23983385	23983797	Peak00000762	distal (non-TSS)	NA	4.45871	4.79442	4.74892	4.4179	4.35348	4.78219	4.42483	4.62726	4.36867	4.64486	4.44707	4.49794	4.83809	4.63139	4.43037	4.53317	4.51903	4.24662	5.08114	4.87994	4.51251	4.27958	4.24403	4.65518	4.50392	4.51452	4.75251	4.49436	4.16255	4.95858	4.45119	5.32606	4.42456	4.03815	4.28401	4.30528	4.43567
chr1	23984188	23984527	Peak00000763	distal (non-TSS)	NA	4.80853	4.79442	4.85154	5.36003	4.06912	4.60323	4.06576	4.26985	4.60115	4.64486	5.02598	4.76743	4.83809	4.97026	4.69698	5.12298	5.24966	4.77384	5.17986	4.45828	4.71048	5.16798	4.93656	5.39389	4.7444	5.17442	4.23263	4.37953	5.07562	5.01318	4.92687	4.07988	4.83505	4.77159	4.78749	4.89688	4.79585
chr1	24017864	24019152	Peak00000764	TSS	RPL11	6.37573	6.70975	6.45714	6.74631	6.01151	6.5156	6.55255	5.82511	6.33212	6.55607	6.90431	6.6474	6.74261	6.42547	6.60876	6.55715	7.05603	6.63777	6.77372	6.96415	6.639	6.79906	6.55858	7.16704	6.96773	6.9915	6.72938	6.15383	6.62122	6.49523	6.79453	6.97192	6.81263	6.44103	6.54774	6.62963	6.63036
chr1	24053159	24053492	Peak00000765	distal (non-TSS)	RN7SL532P	3.86046	3.99174	4.57365	4.03769	4.35348	4.20248	3.93802	3.35936	3.79689	4.20472	4.03514	4.22932	3.98491	4.10932	4.69698	4.43557	3.88908	4.37876	4.4853	4.14557	3.88598	4.27958	4.15304	4.35245	4.03154	4.41833	4.23263	4.59673	5.16459	4.90128	3.99962	4.07988	4.1722	4.21338	4.09494	3.35936	4.21099
chr1	24069348	24070671	Peak00000766	TSS	RN7SL532P,TCEB3	6.91835	7.4109	7.40788	7.4682	7.06379	7.30182	7.25613	8.1401	6.62762	6.93826	7.46463	7.48831	7.66019	7.28532	7.15921	6.85683	7.32	7.24808	7.30314	7.43458	7.51654	7.00855	6.93531	7.35785	7.62155	7.08101	7.06011	6.87344	7.07992	7.14045	7.37304	7.05986	6.87612	6.55333	6.64633	7.56331	6.87257
chr1	24098554	24099049	Peak00000767	distal (non-TSS)	RP5-886K2.3,PITHD1	5.74356	5.31931	5.88274	5.82786	5.14083	5.79681	5.46181	5.58203	5.23674	5.15803	5.83024	5.52756	5.24819	5.34423	5.33691	5.4332	5.50764	5.94345	5.51133	5.63356	5.87855	5.66807	5.55302	5.85563	5.6828	5.82872	5.54527	5.53406	5.49014	5.56327	5.17393	5.27474	5.27465	5.44503	5.35219	5.78647	5.72933
chr1	24104262	24105593	Peak00000768	TSS	RP5-886K2.3,PITHD1	7.01982	7.14979	7.22917	7.04227	6.61497	6.90341	6.93754	7.19534	6.54084	6.56727	7.32663	7.13888	7.18875	6.87627	6.9247	6.85683	7.24847	6.98308	6.87225	6.82423	7.01056	7.13656	6.5951	7.00508	7.10561	6.9915	6.72938	6.7703	6.88515	6.90066	7.35498	7.00184	7.01409	6.47187	6.58137	7.05664	6.44994
chr1	24117214	24118360	Peak00000769	TSS	PITHD1,LYPLA2,GALE	6.52226	6.91691	6.83078	6.83734	6.72382	6.65267	6.41598	6.64019	6.18624	6.27002	6.69481	6.85514	6.72473	6.51888	6.41961	6.56639	6.53682	6.95209	6.50128	6.68382	6.89718	6.75609	6.40219	6.85444	6.91408	6.68321	6.56001	6.51711	6.56196	6.40546	6.83437	6.81208	6.61555	6.16632	6.20204	6.77052	6.50283
chr1	24126791	24128205	Peak00000770	distal (non-TSS)	LYPLA2,GALE,HMGCL	6.93329	7.85457	7.75632	7.52379	7.31521	7.50232	7.66106	8.16157	6.6691	6.89464	7.78349	7.62145	7.43287	7.05729	7.43182	6.96514	7.71641	7.43849	7.38138	7.58345	7.92304	7.34343	6.95409	7.54592	7.99379	7.11771	7.48278	7.44052	7.10765	7.02559	7.4431	7.58848	7.27907	6.90785	6.70844	7.59103	7.04949
chr1	24136162	24136606	Peak00000771	distal (non-TSS)	GALE,HMGCL	5.23823	5.71656	5.64734	5.63226	4.88971	5.55885	5.37187	5.44136	5.50172	5.63177	5.81006	5.64839	5.19351	5.28925	5.78996	5.4332	6.16034	5.65775	5.9437	5.39118	5.80675	5.87482	5.67562	5.68232	6.15425	5.44457	5.45856	5.4434	5.73177	5.2541	6.0019	5.85572	5.51799	5.53892	5.22241	5.76148	5.43987
chr1	24137164	24137724	Peak00000772	distal (non-TSS)	GALE,HMGCL	6.18701	5.59705	5.59484	5.31598	5.14083	5.43753	5.13317	5.58203	5.73512	5.51666	5.5406	5.6192	5.46856	5.67471	5.42421	5.83171	5.76193	5.73506	5.61651	5.63356	5.425	6.02995	5.89148	5.60618	5.74757	5.63307	5.21204	5.06272	6.2592	5.63028	5.5227	5.22123	5.57228	5.58344	5.70924	5.45026	5.30324
chr1	24151323	24152232	Peak00000773	TSS	HMGCL	6.30792	6.41636	6.3989	6.0767	6.32257	6.4568	6.18234	6.21002	5.73512	5.94485	6.61748	6.48451	6.2348	5.97294	6.51736	6.12628	6.55866	6.61808	6.42873	6.0629	6.42063	6.25498	6.02443	6.14738	6.6766	6.33109	6.03196	6.38291	6.02812	6.40546	6.37417	6.30939	6.23173	5.89441	5.72479	6.33064	6.07202
chr1	24164394	24165424	Peak00000774	distal (non-TSS)	HMGCL,FUCA1	6.28456	6.49969	6.38395	6.28735	6.27533	6.57204	6.16527	6.57703	6.38312	6.36342	6.31454	6.61915	6.32131	6.27252	6.55464	6.49069	6.38594	6.47198	6.48349	6.37113	6.9305	6.46659	6.5951	6.12084	6.41064	6.37259	6.61875	6.75235	6.77676	6.42388	6.65303	6.57305	6.64021	6.34424	6.15775	6.15318	6.40297
chr1	24193902	24195466	Peak00000775	TSS	FUCA1,CNR2	7.14048	7.62433	7.39319	7.24368	7.42608	7.26832	7.30295	7.93087	6.80536	6.76487	7.43296	7.27111	7.16254	6.97785	7.53707	7.12294	7.6271	7.14243	7.07471	7.51919	7.62186	7.52414	6.98181	7.49611	7.83772	7.40161	7.18129	7.22438	7.3473	7.14045	7.4431	7.69266	7.43418	6.95197	6.85958	7.4161	7.02406
chr1	24222507	24223476	Peak00000776	distal (non-TSS)	CNR2,RP11-4M23.2	6.72553	5.56541	5.9665	5.94408	5.88996	5.89038	5.57277	5.28343	6.69608	6.32415	5.51545	5.6192	5.85562	5.83204	5.72444	5.36809	5.24966	5.12358	4.855	5.46516	5.268	6.959	6.95409	5.0812	5.57933	6.35199	5.87752	5.57713	7.0869	6.83381	5.453	5.37538	6.48532	6.72901	6.5979	5.27971	6.01003
chr1	24235182	24236119	Peak00000777	distal (non-TSS)	CNR2,RP11-4M23.2,RP11-4M23.3	6.13553	5.62795	5.86096	5.91595	6.22643	5.5875	5.57277	6.29153	6.01232	6.01299	5.70432	5.90979	5.714	6.00601	5.54498	5.84728	5.83696	6.00637	6.02075	5.81091	5.76936	6.25498	6.27226	5.52536	5.92503	5.94497	6.08917	5.4434	6.61151	6.3487	5.97796	5.46865	6.07608	6.10817	5.95185	5.8351	6.12163
chr1	24243139	24243735	Peak00000778	distal (non-TSS)	CNR2,RP11-4M23.3	6.10905	5.77252	5.86096	5.94408	5.34876	5.74747	5.43252	6.03102	5.62356	5.56392	5.61326	5.64839	5.55556	5.83204	5.85244	5.73432	5.92525	5.73506	5.8337	5.89152	6.21757	6.19123	5.96902	5.91917	6.00576	5.66773	5.87752	5.61883	6.22112	6.11822	5.76954	5.37538	6.05765	5.90593	5.72479	5.5721	5.59254
chr1	24397280	24397820	Peak00000779	distal (non-TSS)	RP11-293P20.2,MYOM3,RP11-293P20.4	5.55618	5.53299	5.59484	5.12242	5.88996	5.30358	4.97242	3.35936	5.36727	5.2796	5.46366	5.20566	5.35087	5.44753	4.84279	5.59235	5.72279	5.57565	5.54733	5.53514	5.65049	5.60261	5.52707	5.3469	5.25488	5.82872	5.87752	5.57713	5.92041	5.75494	5.30116	5.55566	5.83666	5.44503	5.37258	5.3157	5.22896
chr1	24415435	24416034	Peak00000780	distal (non-TSS)	RP11-293P20.2,MYOM3,RP11-293P20.4	5.33743	5.15379	5.32831	5.22298	5.02194	5.02779	4.49492	5.10269	5.72168	5.85458	5.06297	5.12134	5.63715	5.23176	5.58287	5.57349	5.50764	5.23895	5.54733	5.04218	4.396	5.34363	5.78787	5.39389	4.99896	5.70152	4.66839	4.99721	5.95206	5.97419	5.58886	5.37538	6.03898	5.23372	5.35219	4.73494	4.92629
chr1	24438909	24439429	Peak00000781	distal (non-TSS)	MYOM3,IL22RA1	5.28881	4.90898	4.98978	5.22298	5.02194	5.19288	4.56017	4.88989	5.4694	5.2203	4.90743	4.64154	4.9462	5.28925	5.14175	4.3826	4.88532	4.99604	5.54733	4.82031	5.0884	5.69963	5.3292	5.13913	5.30024	5.40336	5.09796	5.06272	6.15524	5.72485	4.87052	4.75979	5.16979	5.44503	5.24499	4.20835	4.97455
chr1	24476841	24477373	Peak00000782	distal (non-TSS)	IL22RA1,IFNLR1	5.42943	5.82624	5.62135	5.36003	5.95209	5.43753	5.37187	5.10269	4.89898	5.41667	5.63662	5.20566	5.10663	5.7944	5.42421	5.25155	5.5308	5.48809	5.3969	5.78293	5.76936	5.63575	5.52707	5.43922	5.57933	5.76662	5.73993	5.77367	5.71323	5.63028	5.58886	5.78677	5.76958	5.2144	5.07741	5.78647	5.08715
chr1	24513536	24513884	Peak00000783	TSS	IFNLR1	5.0121	4.85316	4.80143	4.89181	4.88971	5.15367	5.0147	5.10269	4.78949	4.69395	5.02598	4.82523	5.01301	4.97026	4.97169	4.62181	4.76228	4.85287	5.08114	4.75727	5.60838	5.34363	4.80212	5.3469	4.87885	5.22368	5.09796	5.29419	5.07562	5.20956	4.68192	5.10671	4.83505	4.6512	4.71929	4.61161	4.70946
chr1	24516036	24516304	Peak00000784	distal (non-TSS)	IFNLR1	4.06455	3.8083	4.50774	3.8412	4.06912	4.20248	4.62136	3.35936	4.36867	3.89855	3.91279	4.11555	3.98491	4.72651	4.52754	4.43557	4.1044	3.35936	4.4853	4.45828	4.79692	4.64042	4.32556	3.35936	3.8368	4.31061	4.90342	4.08809	5.46785	3.82396	4.25768	3.87147	4.42456	4.79969	3.93158	3.96395	4.0995
chr1	24516589	24516947	Peak00000785	distal (non-TSS)	IFNLR1,RP11-10N16.2	4.55819	4.13085	4.43693	4.6014	4.06912	4.72584	4.34886	4.88989	4.78949	4.48134	3.75189	4.32848	4.36822	4.97026	4.52754	4.3826	4.51903	4.59581	5.02857	4.45828	4.51251	5.2589	4.46849	4.2235	3.8368	4.6823	4.97192	5.24026	5.92041	4.63696	4.25768	4.07988	4.26525	5.44503	4.16346	3.96395	4.3528
chr1	24517311	24517979	Peak00000786	distal (non-TSS)	IFNLR1,RP11-10N16.2	5.23823	4.73235	5.03243	4.82616	4.56568	4.83576	4.67906	4.62726	5.1128	4.94927	4.13737	4.76743	4.5339	5.04117	5.08771	4.70332	4.71798	4.59581	5.1315	4.69032	4.87703	5.56862	4.93656	4.81592	4.40854	5.17442	5.31648	5.29419	6.18197	5.11535	3.99962	4.2374	4.97204	5.58344	4.97002	4.30528	4.79585
chr1	24525734	24526242	Peak00000787	distal (non-TSS)	RP11-10N16.2	5.63434	5.59705	5.67283	5.36003	5.6082	5.95655	5.59911	3.35936	4.92477	4.48134	5.40971	5.42899	4.98008	5.67471	5.61971	5.03877	5.06478	5.34453	5.51133	5.50062	5.6913	5.30198	5.1662	5.6448	5.25488	5.36077	5.81048	5.65926	5.29991	5.2971	5.4167	5.37538	5.51799	5.11297	4.75393	5.3157	4.90138
chr1	24582896	24583101	Peak00000788	distal (non-TSS)	NA	4.45871	3.35936	4.18181	4.03769	4.35348	4.38499	4.34886	3.35936	4.22473	3.89855	4.22667	4.11555	3.87144	4.10932	4.04589	4.20049	3.35936	4.24662	4.28618	4.75727	5.15124	4.27958	4.39989	4.06837	4.03154	4.51452	4.47596	3.87736	4.23702	4.38122	3.35936	4.36827	4.42456	3.96759	4.3381	4.09719	4.03622
chr1	24583242	24583403	Peak00000789	distal (non-TSS)	NA	4.06455	3.35936	3.94481	3.8412	4.56568	3.35936	3.7699	4.26985	4.04727	3.35936	3.35936	3.35936	3.7224	4.10932	4.04589	3.84953	3.88908	4.08752	4.28618	3.35936	4.26177	3.82529	3.35936	4.2235	4.03154	3.84141	4.07593	4.08809	4.16255	3.82396	3.35936	4.07988	3.76979	3.66516	3.93158	3.35936	3.35936
chr1	24648129	24649136	Peak00000790	TSS	RP11-10N16.3,GRHL3	6.75954	5.49974	6.00654	5.97165	6.27533	6.2113	5.94211	6.36854	5.96799	6.27002	5.98175	5.90979	6.05824	5.93906	6.0771	6.1136	5.79997	5.91087	6.25027	5.99206	5.76936	6.63468	5.9308	5.75435	5.97938	6.63314	6.19693	5.84486	6.65938	6.82006	6.04857	6.18294	6.61555	6.29321	6.21289	5.38475	5.9451
chr1	24717845	24718094	Peak00000791	distal (non-TSS)	STPG1	4.94818	4.90898	5.07359	4.51405	4.88971	4.93578	4.88294	4.88989	4.49206	4.64486	5.02598	4.93256	5.10663	5.23176	5.2909	4.66337	4.96046	4.99604	4.97356	4.75727	5.37479	5.16798	4.80212	5.0812	4.87885	5.06951	4.83053	4.59673	5.01242	4.47435	4.98059	4.83816	4.88257	4.5148	4.6464	4.79161	4.51163
chr1	24718484	24719219	Peak00000792	distal (non-TSS)	STPG1	5.63434	5.65815	5.64734	5.17373	5.75647	5.99895	5.79284	4.62726	5.06852	5.2796	5.1337	5.42899	5.19351	5.6323	5.61971	5.39016	5.12957	5.23895	5.51133	5.86518	6.04307	5.73046	5.01815	5.02033	5.25488	5.76662	5.73993	5.65926	5.88801	5.16337	5.26017	5.32606	5.51799	5.64056	5.12768	5.60087	5.45597
chr1	24741697	24742663	Peak00000793	distal (non-TSS)	STPG1,NIPAL3	7.2398	7.37639	7.11731	6.97719	7.58735	7.23402	7.58114	7.31553	7.19287	7.06162	7.7062	7.27111	7.30707	6.84073	7.29655	7.35244	7.76373	7.15607	6.98965	7.56765	7.75741	7.39079	7.46598	7.61287	7.84487	7.36143	7.42952	7.21136	7.75841	7.5167	8.0701	7.93579	7.56137	6.96279	7.28693	7.62493	7.39686
chr1	24743272	24743740	Peak00000794	distal (non-TSS)	STPG1,NIPAL3	5.74356	5.35749	5.48309	5.66691	5.14083	5.91279	5.69948	5.93195	5.74843	5.77777	5.26393	5.46269	5.83871	5.44753	5.50596	5.95152	5.33268	5.23895	5.61651	5.13913	5.56489	5.73046	5.47356	5.60618	5.74757	6.05209	5.41293	5.4434	6.15524	5.69406	5.48832	5.10671	5.98137	5.88279	5.78523	5.65659	5.96708
chr1	24745793	24746190	Peak00000795	TSS	STPG1,NIPAL3	5.77807	4.73235	5.26072	5.17373	5.24913	4.98269	5.24111	5.28343	5.95668	5.73765	4.7751	5.24574	5.67613	5.28925	5.03112	6.07483	4.88532	5.06151	5.27122	5.46516	5.02209	6.02995	6.25705	5.39389	4.7444	5.88809	5.31648	5.24026	6.81943	6.40546	5.34085	5.22123	5.74646	6.02662	5.62867	4.99321	5.22896
chr1	24807512	24808039	Peak00000796	distal (non-TSS)	NIPAL3	5.8766	5.06183	5.67283	5.22298	6.36826	5.64299	6.23231	5.82511	5.72168	5.97934	4.94831	5.46269	5.67613	5.86866	5.33691	5.76757	4.88532	4.59581	5.51133	6.17343	5.91308	5.46101	5.60344	5.0812	5.20781	5.56089	6.22261	5.34589	6.53137	5.97419	5.58886	4.98016	5.59861	5.91735	5.43187	4.6751	5.5336
chr1	24809806	24810426	Peak00000797	distal (non-TSS)	NA	5.13043	5.95191	5.88274	5.52247	6.01151	5.93485	6.02059	5.58203	5.25624	5.54051	5.94542	5.97929	5.57644	5.75568	5.2909	5.61095	5.48405	5.84326	5.43618	5.6648	6.10372	5.06978	5.09445	5.88778	5.6492	5.44457	5.94141	5.84486	4.53346	5.45584	5.76954	6.04378	5.46134	4.74275	4.91238	5.65659	5.66269
chr1	24828289	24830037	Peak00000798	distal (non-TSS)	RCAN3	7.20336	7.34103	7.56674	7.36034	8.5412	8.26565	8.17358	8.5017	7.1154	7.01355	7.21922	7.21593	7.44378	7.72434	7.79787	7.2192	6.9614	6.96767	7.24151	8.2452	8.40775	7.5326	7.07905	6.9762	7.27445	7.26669	8.1419	7.7137	7.67772	7.48236	7.35498	7.33092	7.58046	7.07668	6.98372	6.90975	7.12796
chr1	24861437	24862122	Peak00000799	distal (non-TSS)	RCAN3,RN7SL857P,RP4-594I10.3	5.67175	5.43058	5.72239	5.59667	5.6844	5.74747	5.92176	5.82511	5.54875	5.65363	6.01713	5.52756	5.49086	5.90431	5.69044	5.62929	5.64088	5.06151	5.71394	5.69533	6.24463	5.79008	5.652	5.60618	5.74757	5.66773	5.66546	5.57713	5.90431	5.94864	5.71199	5.63724	5.69898	5.73497	5.61195	5.8351	5.84151
chr1	24862988	24863380	Peak00000800	distal (non-TSS)	RCAN3,RN7SL857P,RP4-594I10.3	5.47307	4.79442	5.15191	4.82616	5.34876	5.52956	5.59911	4.88989	5.23674	4.87049	4.67703	4.93256	4.71832	5.39692	5.2909	5.17603	4.8458	5.18262	5.08114	5.09163	6.07373	5.49788	5.44596	4.65518	5.1079	5.56089	5.03662	5.48952	5.44516	4.95858	5.03193	4.83816	5.27465	5.2144	4.99779	5.03855	4.87591
chr1	24884265	24884951	Peak00000801	distal (non-TSS)	RP4-594I10.3,NCMAP,RP11-496D1.2	5.63434	4.79442	5.29497	5.48374	4.56568	4.88687	4.67906	4.62726	5.70809	5.81672	4.90743	4.88017	5.07623	5.17148	5.14175	5.66523	4.96046	4.99604	5.35637	5.4287	4.26177	5.95459	5.38891	4.35245	4.87885	5.22368	4.83053	4.99721	6.01324	6.11822	5.12842	4.67529	5.27465	5.69532	5.61195	4.73494	5.39034
chr1	24913625	24914118	Peak00000802	distal (non-TSS)	NCMAP	4.94818	5.53299	5.39248	5.06885	5.52734	5.66989	5.37187	5.10269	5.21693	5.39041	5.20053	5.46269	5.07623	5.75568	5.72444	5.22689	5.33268	4.99604	5.22638	5.72517	5.425	5.34363	5.29825	5.68232	5.38635	5.52326	5.50264	5.12482	5.80345	5.69406	5.30116	5.88892	5.79231	5.25275	5.10281	5.16507	5.42357
chr1	24961670	24962075	Peak00000803	distal (non-TSS)	Y_RNA,SRRM1	5.18551	5.06183	5.26072	5.12242	4.73995	5.72211	5.24111	5.10269	5.04575	5.02301	5.1337	4.93256	5.07623	5.10808	4.97169	4.91625	5.24966	4.77384	5.08114	5.39118	5.47332	5.30198	5.1662	5.39389	5.1079	5.22368	5.21204	5.06272	5.69443	5.45584	5.03193	4.83816	5.33997	5.09163	5.05146	5.3157	5.40706
chr1	24968846	24970762	Peak00000804	TSS	SRRM1	8.31218	8.64728	8.47937	8.38085	8.63622	8.66249	8.74058	9.21665	7.90283	8.04713	8.84498	8.50967	8.43827	8.11284	8.31554	7.99862	8.67682	8.22509	8.11717	8.80827	8.9215	8.44038	8.08199	8.53334	8.81432	8.4974	8.48694	8.36833	8.22988	8.11787	8.91469	8.81026	8.53705	7.95307	7.97949	8.50806	8.21072
chr1	25015059	25015448	Peak00000805	distal (non-TSS)	NA	5.13043	5.2393	5.32831	5.01276	4.88971	5.55885	4.62136	3.35936	4.69953	4.48134	5.09885	5.28458	4.91129	4.97026	5.03112	4.88348	5.12957	5.12358	4.64933	5.04218	4.95183	4.47741	4.46849	4.81592	5.05468	5.31671	4.90342	4.99721	4.94563	5.06536	5.26017	5.16531	5.0143	4.68261	4.85167	4.84549	4.92629
chr1	25031701	25032444	Peak00000806	distal (non-TSS)	NA	5.51529	5.10869	4.98978	5.63226	5.24913	5.15367	5.05551	4.62726	5.51758	5.3636	4.86504	4.49794	5.07623	5.71581	5.24315	5.57349	5.50764	5.06151	5.68225	4.93659	4.61633	5.53373	5.67562	5.24734	4.87885	5.52326	4.83053	4.92782	6.01324	5.72485	4.7485	5.37538	5.48997	6.09824	5.62867	5.03855	5.24795
chr1	25048754	25049545	Peak00000807	distal (non-TSS)	NA	5.51529	5.35749	5.32831	5.31598	5.6844	5.30358	5.30818	5.44136	5.34943	5.3636	4.86504	5.49553	5.35087	5.17148	5.24315	5.45419	5.33268	4.85287	5.08114	5.04218	5.211	5.01749	5.26653	4.73856	4.87885	5.79803	4.83053	5.1839	5.39855	5.41797	5.08115	5.46865	5.24068	5.19478	5.54287	4.61161	5.19009
chr1	25053955	25054419	Peak00000808	distal (non-TSS)	NA	5.28881	4.66644	4.85154	4.89181	4.73995	4.38499	3.7699	4.26985	5.50172	5.15803	4.44707	4.88017	4.63028	4.97026	4.19635	5.27574	4.19011	4.85287	4.4853	4.2636	4.396	5.56862	4.8935	4.35245	4.03154	4.89241	4.36284	4.49436	6.10018	5.11535	4.53428	5.27474	5.0143	6.03708	5.10281	4.79161	5.04338
chr1	25059747	25060167	Peak00000809	distal (non-TSS)	NA	4.45871	4.13085	4.07398	4.18644	3.35936	4.38499	4.06576	3.35936	4.69953	4.41999	3.75189	4.49794	3.98491	4.10932	4.32152	4.20049	3.88908	4.24662	4.28618	4.2636	3.88598	4.84488	4.24403	4.06837	4.17901	4.41833	4.07593	4.49436	5.9982	4.55902	4.35985	4.36827	4.49463	5.28995	4.01868	3.96395	4.3528
chr1	25071264	25072526	Peak00000810	TSS	CLIC4	7.95255	8.37404	7.818	8.01202	8.39667	7.96047	7.92768	8.61494	8.12831	7.93599	8.74308	8.18648	8.36862	7.58172	8.00525	8.00873	8.83113	8.12502	7.77795	8.17407	8.31047	8.18576	8.0606	8.40456	8.5691	8.13109	8.32764	7.79431	8.26708	8.17801	8.80625	8.81864	8.54354	8.05968	7.95112	8.33894	8.05697
chr1	25174163	25175392	Peak00000811	distal (non-TSS)	CLIC4	7.12757	6.85536	6.8739	6.80764	6.53745	6.71652	6.80239	7.01753	6.40794	6.47501	7.16619	7.0149	6.86182	6.72844	6.85207	6.50038	6.95322	6.65718	6.85858	6.65399	6.89718	7.00855	6.52108	6.83847	7.17556	6.93771	6.47768	6.63963	7.21986	6.83381	7.04116	6.77783	6.88643	6.69036	6.15775	6.90975	6.63711
chr1	25197137	25198077	Peak00000812	distal (non-TSS)	NA	5.99775	5.99911	6.06448	5.94408	5.75647	5.74747	5.17022	5.44136	5.34943	5.3636	5.78956	5.86141	5.73254	5.54317	5.42421	5.49518	5.7425	5.91087	5.91703	5.53514	5.47332	5.79008	5.44596	5.78897	5.38635	5.73447	5.6266	5.61883	5.53362	5.94864	5.62073	5.92133	5.67459	5.46116	5.45104	5.5721	5.54858
chr1	25232081	25232396	Peak00000813	distal (non-TSS)	RUNX3	4.3472	4.66644	4.50774	4.31022	4.88971	4.83576	4.42483	5.58203	4.04727	4.41999	4.37969	4.64154	4.30537	4.63139	4.61581	4.48563	4.76228	4.59581	5.02857	4.69032	4.71048	4.71301	4.15304	4.2235	4.30175	4.31061	4.47596	4.08809	4.07957	4.95858	4.35985	4.75979	4.49463	4.35556	4.09494	3.78842	4.26107
chr1	25251570	25251939	Peak00000814	distal (non-TSS)	RUNX3	5.67175	4.59605	5.07359	5.06885	6.32257	5.72211	5.46181	5.82511	5.43625	5.39041	4.62433	5.07688	5.19351	5.7944	5.7576	5.5152	4.96046	4.85287	5.17986	5.78293	6.18997	5.66807	5.05691	5.13913	4.7444	5.27106	5.41293	5.73661	5.63639	5.72485	4.6108	5.22123	5.54542	5.28995	5.33147	5.08222	5.28508
chr1	25255836	25257386	Peak00000815	TSS	RUNX3	7.26358	7.25812	7.30178	7.30849	7.58735	7.84621	7.76484	8.77666	6.97979	6.72551	7.25593	7.26206	7.50753	7.45879	7.60024	6.78764	7.16613	7.22239	7.14379	7.48594	8.04153	7.6146	6.45627	7.19233	7.17556	7.056	7.25671	7.732	7.30008	7.5167	7.32745	7.33092	7.10506	7.17286	6.70844	7.17152	7.15631
chr1	25258696	25259128	Peak00000816	distal (non-TSS)	RUNX3	5.81172	5.65815	5.62135	5.44381	6.22643	5.77237	5.69948	6.12341	5.1968	5.33621	5.83024	6.08782	5.65678	5.39692	5.50596	5.34562	5.81859	5.87749	5.99555	5.75436	5.84313	5.81892	5.52707	5.75435	5.6828	5.59748	5.21204	5.39558	5.5757	5.72485	5.37934	5.27474	5.27465	5.34377	5.45104	5.62902	5.26666
chr1	25274502	25275033	Peak00000817	distal (non-TSS)	RUNX3	5.23823	6.06698	5.62135	5.52247	5.24913	5.15367	4.78576	5.28343	5.40222	5.18956	5.81006	5.6192	5.53435	5.28925	5.08771	5.27574	5.43555	5.65775	5.91703	5.39118	5.268	5.38397	5.38891	5.43922	5.71558	5.40336	5.15633	5.34589	5.75005	5.69406	5.9035	5.59708	5.76958	5.17483	5.35219	5.24266	5.35621
chr1	25289961	25290360	Peak00000818	TSS	RUNX3,RP11-84D1.1,RP11-84D1.2	5.38426	5.01306	5.94604	5.63226	5.02194	5.69626	5.40255	5.58203	5.23674	5.2796	5.65957	5.42899	5.24819	5.17148	5.42421	5.34562	5.48405	5.5326	5.4743	5.39118	5.94676	5.38397	5.26653	5.29811	5.38635	5.1231	5.58656	5.34589	5.24753	5.56327	5.4167	5.7141	5.40209	5.13394	5.22241	5.24266	5.47187
chr1	25291334	25292183	Peak00000819	TSS	RUNX3,RP11-84D1.1,RP11-84D1.2	6.58066	6.17317	6.4428	6.28735	7.03603	7.19887	7.12323	7.46153	6.68938	6.389	6.64001	6.60481	6.66032	6.70883	7.02054	6.55715	6.58016	5.97527	6.46547	6.95198	7.59106	6.75609	6.30219	6.53496	6.5934	6.66672	7.03172	7.19822	7.33564	6.76367	6.56079	6.5324	6.73477	6.61664	6.32701	6.20883	6.51759
chr1	25307036	25307371	Peak00000820	distal (non-TSS)	RP11-84D1.2	5.28881	4.79442	4.69372	4.68177	4.56568	4.72584	4.62136	4.62726	4.5298	5.3636	4.44707	4.98267	4.63028	4.52645	4.61581	4.94811	4.71798	4.92669	4.855	4.69032	4.71048	4.84488	5.09445	4.06837	4.17901	4.41833	4.66839	4.92782	4.53346	5.11535	4.6108	4.91136	5.27465	4.31085	4.78749	4.73494	4.70946
chr1	25314750	25315170	Peak00000821	distal (non-TSS)	NA	4.80853	4.90898	5.07359	4.82616	4.56568	4.88687	5.05551	4.26985	4.49206	4.48134	4.22667	4.57235	4.5339	4.63139	4.97169	4.62181	4.62338	4.49351	4.4853	4.87994	5.0884	4.90535	4.32556	4.73856	4.40854	4.31061	5.21204	5.48952	5.65602	4.63696	3.99962	4.58331	4.67874	4.95486	4.71929	4.39203	4.51163
chr1	25323824	25324694	Peak00000822	distal (non-TSS)	NA	6.93329	6.69574	6.22498	7.00358	5.34876	6.6263	5.65024	6.64019	6.75498	6.69524	6.97663	6.70226	6.87806	5.49623	6.35752	6.81108	7.02518	6.47198	6.84479	6.17343	7.02604	6.69669	6.5951	6.53496	6.94116	6.52733	5.66546	6.75235	7.55252	6.71985	7.19146	7.33092	7.0603	6.67063	6.79677	6.85339	6.68353
chr1	25336095	25336750	Peak00000823	distal (non-TSS)	NA	5.96846	5.74483	5.54016	5.97165	5.6082	5.43753	4.78576	5.28343	5.63803	6.07791	6.05163	6.04543	6.02895	5.23176	5.33691	5.9799	5.9756	5.65775	5.91703	5.4287	5.15124	5.84716	5.96902	6.03801	5.80935	6.12728	5.15633	4.92782	6.47886	6.20652	6.26082	6.15621	6.42965	5.8109	6.12358	6.09518	5.88853
chr1	25338852	25339143	Peak00000824	distal (non-TSS)	NA	4.55819	4.2468	4.74892	4.18644	5.52734	4.98269	4.97242	5.44136	3.8942	4.35415	4.13737	4.64154	4.71832	4.72651	5.54498	4.66337	4.40192	4.37876	4.855	4.87994	5.60838	4.78094	4.15304	4.73856	4.03154	4.18679	5.58656	5.34589	4.48147	4.38122	4.35985	4.48195	4.1722	4.21338	4.22608	4.30528	4.3952
chr1	25348579	25349781	Peak00000825	distal (non-TSS)	MIR4425	7.32137	7.2099	7.0153	7.19878	7.26834	7.61307	7.13191	8.18273	7.58955	7.37827	7.20427	7.27111	7.41635	6.64831	7.59139	7.48402	7.1011	6.99832	6.92563	7.4082	8.17192	7.70719	7.6721	7.22945	7.41585	7.60443	7.04599	7.80299	8.17221	7.72189	7.33668	7.5385	7.5485	7.65744	7.26655	7.0059	7.26439
chr1	25358622	25359083	Peak00000826	distal (non-TSS)	MIR4425	5.59584	4.96219	4.8995	5.5601	5.52734	5.4996	5.40255	5.7091	5.41935	5.58693	4.90743	5.16422	5.51278	5.44753	5.72444	5.57349	4.88532	4.77384	5.58238	5.46516	5.425	5.53373	5.57847	5.13913	4.99896	5.79803	5.45856	5.80973	5.46785	5.37894	4.8112	5.04512	5.30774	5.73497	5.79993	5.3157	6.102
chr1	25368452	25369261	Peak00000827	distal (non-TSS)	RP4-799D16.1	6.35349	5.74483	5.54016	5.88721	5.6082	5.89038	5.49045	5.82511	5.72168	5.89141	5.46366	5.64839	5.80424	5.49623	5.69044	6.02139	5.4106	6.06653	6.18532	5.60157	5.84313	6.07799	6.24166	5.60618	5.61473	5.66773	5.15633	5.53406	6.10018	6.18497	5.26017	6.01418	6.12993	5.73497	5.70924	5.41792	5.62105
chr1	25422132	25422505	Peak00000828	distal (non-TSS)	RP4-799D16.1	4.88051	4.73235	4.50774	4.51405	4.56568	5.40533	4.62136	4.26985	4.92477	4.53893	4.3067	4.22932	4.36822	4.2729	5.14175	4.74182	3.73497	4.24662	4.57072	4.82031	5.51991	4.96277	4.39989	4.35245	4.17901	4.31061	4.75251	5.53406	5.61647	4.55902	4.35985	4.58331	4.55987	4.85383	4.38895	3.78842	4.21099
chr1	25425786	25426319	Peak00000829	distal (non-TSS)	RP4-799D16.1	5.81172	5.59705	5.4234	5.4026	5.34876	5.26776	5.09497	5.58203	5.27544	5.2796	4.90743	5.32225	5.10663	5.54317	5.2909	5.41186	4.96046	5.29285	5.54733	4.87994	5.60838	5.46101	5.29825	5.02033	4.81367	5.36077	5.21204	5.80973	5.83791	5.45584	5.26017	4.91136	5.40209	5.27149	5.10281	4.94605	4.97455
chr1	25458295	25458682	Peak00000830	distal (non-TSS)	RP4-781L3.1	4.06455	4.79442	4.63545	4.51405	4.56568	4.29878	4.06576	3.35936	4.84558	4.28287	4.22667	4.32848	4.63028	4.52645	4.84279	4.43557	3.73497	4.92669	4.91581	4.54185	4.10009	4.78094	4.5923	4.35245	4.17901	4.75694	4.83053	4.49436	5.46785	4.90128	3.99962	4.2374	4.49463	4.71311	4.43703	4.20835	4.0995
chr1	25466445	25467229	Peak00000831	distal (non-TSS)	NA	5.70814	5.10869	5.26072	5.66691	5.02194	5.55885	4.49492	5.44136	5.15552	5.05822	4.67703	4.76743	5.07623	5.44753	4.97169	4.94811	4.99627	5.23895	5.17986	4.93659	4.95183	5.7606	4.70243	4.95615	4.87885	4.95449	4.97192	6.03845	6.54164	5.37894	5.2178	4.83816	5.30774	5.93991	5.02493	5.03855	4.95067
chr1	25558363	25559612	Peak00000832	TSS	SYF2,C1orf63	7.07471	7.33205	7.32519	7.04227	6.792	7.63948	7.07902	7.59402	6.59928	6.86781	7.26316	7.32424	7.00172	7.05729	7.25222	6.76381	7.39416	7.16958	7.1989	7.24873	8.01088	7.21242	6.72148	7.575	7.45381	7.01765	6.97319	7.25007	6.92474	6.76367	7.39088	7.33092	7.11384	6.74794	6.87317	7.27784	7.05954
chr1	25565999	25567030	Peak00000833	distal (non-TSS)	SYF2,C1orf63,RP3-465N24.6	7.14048	6.92891	6.91576	7.00358	6.6522	6.88135	6.90747	7.15292	7.04399	6.95534	6.83785	6.81844	6.84539	6.32538	6.69459	6.91562	6.71249	6.23271	6.5362	6.68382	6.82808	7.15865	7.22514	6.55474	6.99381	7.29898	6.747	6.47379	7.48029	6.82006	7.18124	6.46914	6.92695	7.01049	6.81097	6.90975	7.02918
chr1	25572829	25574659	Peak00000834	TSS	C1orf63,RP3-465N24.6	7.85442	8.40851	8.45138	7.88356	8.31857	8.3989	8.56991	9.05409	7.27971	7.4033	8.44043	8.63718	7.88462	7.88908	8.18647	7.45964	8.21195	8.11113	7.83457	8.43096	8.77885	7.94112	7.27815	8.28085	8.55175	8.18948	7.9664	7.83721	7.49608	7.53357	8.20698	8.21529	7.7697	7.41998	7.33175	8.31426	7.67618
chr1	25594277	25594892	Peak00000835	distal (non-TSS)	C1orf63,RP3-465N24.5,RHD	5.23823	5.92769	6.15593	5.79718	5.75647	5.93485	5.13317	5.93195	4.78949	4.78579	5.46366	5.52756	5.04504	5.04117	5.14175	4.77898	5.38515	5.34453	5.02857	5.56877	5.56489	4.96277	5.20056	5.52536	5.6828	5.0134	5.36562	5.12482	4.9795	5.11535	5.34085	5.7141	5.13276	3.35936	3.35936	3.35936	3.66428
chr1	25664533	25666234	Peak00000836	TSS	snoU13,C1orf63,RHD,RP11-335G20.7,TMEM50A,RNU6-1171P	6.91835	7.17011	7.26996	6.92289	6.792	7.46588	7.0241	7.7723	6.12733	6.32415	7.02857	7.00407	6.6697	6.87627	7.1948	6.66425	6.86002	7.08652	6.92563	7.32599	7.52742	6.66603	5.98774	6.73861	7.31629	7.10558	6.91216	6.78802	6.5106	6.64367	6.99514	7.00184	6.4989	6.31043	6.33694	7.10564	6.53219
chr1	25756433	25758143	Peak00000837	TSS	RHCE,TMEM57	7.97427	8.52696	8.2709	8.044	8.58949	8.41043	8.43331	8.92204	7.96191	7.89255	8.64174	8.1721	8.33979	7.98927	8.4585	7.92229	8.56393	7.93313	7.91553	8.43096	8.8541	8.18576	8.04762	8.4153	8.82158	8.3414	8.45007	8.30867	8.35321	8.17801	8.81615	8.77194	8.33874	7.90923	7.75344	8.25928	8.01389
chr1	25800954	25801529	Peak00000838	distal (non-TSS)	TMEM57	4.2189	4.79442	5.15191	4.68177	5.44114	5.74747	5.74697	5.7091	4.11153	4.35415	4.22667	4.93256	4.36822	4.81383	5.46573	4.32623	4.51903	5.18262	4.855	5.53514	5.56489	4.78094	4.32556	4.65518	4.5906	4.60191	5.58656	5.57713	4.48147	4.70937	4.6108	4.91136	4.1722	4.03815	4.43703	4.47103	4.6477
chr1	25830070	25830629	Peak00000839	distal (non-TSS)	TMEM57	5.33743	5.71656	5.67283	5.01276	5.6082	5.46894	5.43252	5.10269	4.81789	5.09241	5.20053	5.24574	5.24819	5.34423	5.72444	4.88348	5.27795	5.29285	5.22638	5.39118	5.268	5.53373	4.93656	5.29811	5.6492	5.1231	5.41293	5.39558	5.35019	5.41797	5.4167	5.98393	5.57228	4.95486	4.91238	5.20447	5.02088
chr1	25860615	25861426	Peak00000840	distal (non-TSS)	LDLRAP1	5.90791	6.45029	5.83884	5.79718	6.01151	5.55885	4.78576	5.28343	5.54875	6.15498	6.31454	6.10853	5.82158	5.86866	5.54498	6.31485	6.51464	6.12417	6.25027	5.6648	5.02209	5.53373	6.06015	6.64967	6.468	6.50889	5.54527	5.24026	5.69443	6.61201	7.34586	6.81208	7.10506	4.82709	5.48856	6.05512	5.71626
chr1	25869938	25870434	Peak00000841	TSS	LDLRAP1	5.28881	5.46562	5.45359	5.44381	5.82486	5.55885	5.46181	5.7091	5.02253	5.2503	5.09885	5.03071	5.37529	5.34423	5.54498	5.0675	5.09761	5.34453	5.17986	5.4287	5.65049	5.42307	5.1662	4.56445	4.87885	5.22368	5.90984	5.4434	4.91073	5.11535	5.30116	5.7141	5.09456	4.82709	4.94156	4.84549	4.92629
chr1	25875846	25876759	Peak00000842	distal (non-TSS)	LDLRAP1	6.52226	6.45029	6.36884	6.43166	6.06846	6.17504	6.28054	6.57703	6.19582	6.12467	5.94542	5.97929	5.78667	6.27252	6.31454	6.06167	6.23057	6.15212	5.99555	6.25591	6.59795	6.88128	6.3315	5.94987	5.89702	6.17523	5.81048	6.5797	7.0869	6.65924	6.57659	6.10114	6.32657	6.35257	5.89855	5.5721	5.88853
chr1	25883154	25883562	Peak00000843	distal (non-TSS)	LDLRAP1	5.84455	4.79442	5.11338	5.12242	4.88971	5.30358	5.2751	5.44136	5.51758	5.18956	4.67703	5.03071	4.71832	5.17148	5.03112	5.20172	4.57258	5.29285	5.22638	4.82031	5.76936	5.34363	5.09445	4.8882	5.1079	5.22368	4.75251	5.4434	5.24753	5.37894	4.98059	4.67529	5.13276	4.90546	5.07741	4.20835	4.70946
chr1	25888779	25889458	Peak00000844	distal (non-TSS)	LDLRAP1	6.18701	6.2907	6.32252	5.97165	6.22643	6.92514	6.31179	6.81431	5.34943	5.67514	6.06856	5.93336	5.90512	6.27252	6.55464	5.64738	6.14585	6.40439	5.68225	6.33377	7.25335	5.73046	5.47356	6.06618	6.50499	5.44457	6.7986	6.59996	5.82079	5.9226	6.47902	6.61256	5.96161	5.55393	5.41241	5.99275	5.66269
chr1	25891777	25892068	Peak00000845	distal (non-TSS)	LDLRAP1	4.88051	5.2393	5.29497	4.4179	5.6082	5.40533	5.51847	5.28343	4.5298	4.82895	4.62433	4.82523	4.48189	5.34423	5.19349	4.88348	5.09761	4.85287	4.64933	5.27149	5.76936	4.47741	4.75343	4.73856	4.87885	4.51452	5.26535	5.12482	5.27399	5.20956	5.5227	5.04512	4.97204	4.79969	5.17596	4.89688	4.87591
chr1	25893025	25893461	Peak00000846	distal (non-TSS)	LDLRAP1	5.38426	5.99911	6.12007	5.48374	5.24913	6.13781	5.30818	5.44136	5.02253	5.05822	5.86973	5.6192	5.35087	5.10808	5.69044	4.94811	5.85508	6.00637	5.35637	5.35253	5.91308	5.7606	5.1662	5.78897	6.41064	5.52326	5.54527	5.80973	5.85482	5.97419	6.13742	6.285	5.69898	5.13394	5.17596	5.5126	5.04338
chr1	25910302	25911057	Peak00000847	distal (non-TSS)	RP11-70P17.1	5.8766	5.85233	5.69784	5.5601	5.95209	5.4996	4.92855	5.44136	5.70809	5.56392	5.09885	5.52756	5.39925	5.17148	4.97169	5.70022	5.27795	5.65775	5.54733	5.53514	4.87703	5.53373	5.652	5.02033	5.54296	5.59748	4.90342	5.29419	5.96762	5.89606	5.37934	5.42286	5.40209	5.65447	5.52501	5.24266	5.22896
chr1	25934966	25935446	Peak00000848	distal (non-TSS)	MAN1C1	5.81172	5.68767	5.48309	5.73363	6.12315	5.93485	5.94211	5.7091	5.48566	5.56392	5.94542	5.6192	5.44587	5.49623	5.61971	5.66523	6.07106	5.87749	5.43618	5.78293	6.29722	5.7606	5.57847	6.06618	5.83921	5.70152	6.1169	5.97692	5.98299	5.97419	5.95359	5.82169	6.00084	5.58344	5.50691	5.54269	5.60687
chr1	25942234	25944228	Peak00000849	TSS	MAN1C1	7.15328	7.68896	7.73322	7.35012	8.13543	8.076	7.9227	8.83123	6.40794	6.63271	7.50173	7.83746	7.53837	7.54923	7.85074	6.90115	7.54276	7.41603	7.50006	7.92446	8.18571	7.31424	6.54619	7.42332	7.63812	7.24476	7.92089	7.8952	6.69655	7.04932	7.47689	7.35424	7.22338	6.47947	6.50452	7.19885	6.95572
chr1	25968838	25969712	Peak00000850	distal (non-TSS)	MAN1C1,RP1-187B23.1	6.02643	5.2393	5.90417	5.79718	5.6082	6.1188	6.29625	6.29153	6.20534	6.09367	5.09885	4.93256	5.35087	6.06983	6.1527	5.93711	5.24966	5.48809	5.77515	6.13027	6.13307	6.29592	5.95005	5.6448	5.61473	5.99957	6.47768	6.28571	6.52102	6.0239	5.30116	5.46865	6.24799	5.98395	6.06468	5.16507	5.87692
chr1	26002217	26003210	Peak00000851	distal (non-TSS)	MAN1C1	6.26081	5.59705	6.20804	5.99868	7.03603	7.24267	7.07002	7.1092	5.60894	5.87312	5.29446	5.97929	5.65678	6.62754	6.82194	5.75105	5.68246	5.44199	5.64979	6.54431	7.43792	5.79008	5.85098	5.60618	6.03165	5.66773	6.72938	7.04506	5.93633	5.97419	6.04857	6.10114	6.41538	5.74792	5.28897	5.16507	5.51844
chr1	26030821	26031236	Peak00000852	distal (non-TSS)	MAN1C1	5.38426	4.52034	5.15191	5.01276	5.6082	5.74747	5.88013	4.26985	4.5298	4.78579	4.3067	4.82523	4.75973	5.34423	5.78996	4.91625	4.62338	4.49351	4.64933	5.75436	6.01171	4.78094	4.93656	4.2235	4.87885	5.06951	5.21204	5.61883	5.01242	4.90128	4.14039	4.91136	5.16979	4.77159	4.75393	4.09719	4.58199
chr1	26057153	26057616	Peak00000853	distal (non-TSS)	MAN1C1	5.07272	4.73235	4.69372	4.75638	4.88971	5.55885	4.88294	5.44136	4.94999	4.53893	4.44707	4.70636	4.42684	4.89474	5.14175	4.57848	4.67176	4.92669	5.17986	5.04218	5.268	5.01749	4.97807	4.81592	4.40854	4.60191	5.26535	5.34589	5.42207	4.55902	4.53428	4.67529	5.05511	5.83529	4.82004	4.09719	4.47442
chr1	26081175	26081862	Peak00000854	distal (non-TSS)	MAN1C1	6.18701	6.04473	6.19089	5.85786	6.61497	6.34758	5.88013	6.12341	5.82564	5.46763	5.74762	5.83655	5.78667	6.13084	5.61971	5.59235	5.5308	5.69696	5.77515	6.08573	6.32279	6.1244	5.67562	5.483	5.74757	6.10267	6.06086	5.73661	5.78589	6.14083	5.76954	5.95299	6.11222	5.47708	5.61195	5.62902	5.5634
chr1	26101069	26102307	Peak00000855	distal (non-TSS)	MAN1C1	7.55113	7.98602	7.49295	7.78097	8.06881	7.92874	8.11375	8.02764	7.63871	7.69927	7.92206	7.788	7.74191	7.51598	7.83583	7.66547	7.90545	7.42731	7.4465	7.97916	8.37805	7.57419	7.90127	7.76354	8.03811	8.01962	7.77502	7.70445	7.80135	7.89488	8.21699	8.27744	8.06874	7.52919	7.59115	7.75919	7.73982
chr1	26122864	26123685	Peak00000856	distal (non-TSS)	SEPN1	5.8766	6.08888	6.25826	5.94408	6.792	6.84761	7.07002	6.70064	5.57918	5.63177	5.68213	6.06679	6.02895	6.62754	6.20089	5.66523	5.78108	5.87749	6.14027	6.8108	7.15832	5.69963	6.02443	5.91917	6.00576	6.28831	7.01731	6.42908	5.90431	5.69406	5.92877	6.285	6.27996	5.28995	5.88489	5.8351	5.71626
chr1	26125718	26126150	Peak00000857	TSS	SEPN1	5.51529	5.2393	5.81634	5.52247	4.88971	5.4996	5.67509	5.28343	5.1128	5.33621	5.1337	5.35884	5.30058	5.39692	5.54498	5.57349	5.16071	4.85287	5.22638	5.69533	5.80675	5.49788	5.47356	4.95615	5.30024	5.59748	4.83053	5.57713	5.27399	5.41797	5.26017	5.32606	5.51799	5.00223	4.97002	5.16507	5.08715
chr1	26136999	26137750	Peak00000858	distal (non-TSS)	SEPN1,RP1-317E23.6,RP1-317E23.3,MTFR1L,AL020996.1	6.52226	6.19346	6.49928	6.30891	6.4554	6.48651	6.4995	6.64019	5.53326	5.73765	6.32856	6.33559	6.10103	6.13084	5.99712	5.62929	6.23057	6.12417	6.20731	6.74166	6.55567	6.21281	5.26653	6.34319	6.66035	5.79803	6.43463	6.42908	5.92041	6.18497	6.04857	6.4029	6.05765	5.30815	5.50691	5.94954	5.5634
chr1	26146014	26147715	Peak00000859	distal (non-TSS)	SEPN1,RP1-317E23.6,RP1-317E23.3,MTFR1L,AL020996.1	7.83871	7.93369	8.17141	7.77336	7.98457	8.26565	8.48143	8.71993	7.35319	7.48761	8.05261	8.21947	8.02535	7.81818	7.98514	7.60008	8.04596	7.7747	7.71147	8.18961	8.55302	7.83576	7.57274	8.11946	8.34064	7.73579	8.20651	7.91134	7.62129	7.88178	8.4038	7.98879	7.64836	7.28034	7.45387	8.07563	7.60274
chr1	26185269	26186483	Peak00000860	TSS	AUNIP,RP1-125I3.2,PAQR7	6.46132	6.98742	6.79756	6.45111	6.91924	6.65267	6.81326	6.64019	6.10712	6.15498	6.97663	6.84301	6.77771	6.51888	6.33619	6.42094	6.70274	6.30889	6.39099	6.87671	7.22684	6.56983	6.12895	6.59348	6.98083	6.77833	6.57987	6.82281	6.27166	6.42388	7.00678	6.77783	6.72329	6.18517	5.96486	6.61609	6.18822
chr1	26201369	26202879	Peak00000861	distal (non-TSS)	Y_RNA,PAQR7,STMN1	6.75954	6.85536	6.97631	6.6985	7.11774	7.08792	6.78041	7.79997	6.25196	6.63271	7.06216	6.74205	6.82039	6.74779	6.66088	6.46122	6.75084	6.8209	6.78822	6.75576	7.07151	6.959	6.54619	6.91662	6.87248	6.80867	6.36747	6.61993	6.64043	6.84744	6.79453	6.86195	6.68828	6.20377	6.06468	6.72089	6.40297
chr1	26221581	26221782	Peak00000862	distal (non-TSS)	STMN1,SNRPFP2,RP1-125I3.4	4.88051	4.73235	4.74892	5.01276	4.73995	4.98269	4.88294	4.26985	4.17031	4.35415	4.50984	5.20566	4.5339	4.72651	4.52754	4.57848	4.26698	4.68861	4.64933	4.54185	4.95183	4.71301	4.24403	4.65518	4.5906	4.03798	4.66839	4.37953	4.30501	5.06536	4.87052	4.2374	4.42456	4.39808	4.43703	4.6751	4.43567
chr1	26221788	26222521	Peak00000863	distal (non-TSS)	STMN1,SNRPFP2,RP1-125I3.4	6.58066	6.57835	6.70495	6.61504	6.06846	6.50113	6.43025	5.58203	6.2335	6.56727	6.83785	7.10888	6.76901	5.86866	6.51736	6.44122	6.71249	6.47198	6.20731	6.40752	6.71769	6.48434	6.42949	6.90133	7.01942	6.49021	6.32083	6.42908	6.76807	6.40546	6.79453	6.63191	6.37168	6.31043	5.97774	6.95329	6.48792
chr1	26231458	26233881	Peak00000864	TSS	STMN1,MIR3917,AL033528.1	8.15629	8.75162	8.67361	8.69849	8.56071	8.74973	8.57309	8.53498	7.90856	8.06289	8.82322	8.86859	8.65031	8.20597	8.26084	8.15837	8.45876	8.39511	8.32394	8.67118	8.5262	8.31869	8.10306	8.53334	8.83598	8.54288	8.18743	8.04174	7.94994	8.22022	8.63777	8.48655	8.39004	7.87829	8.0286	8.77841	8.20848
chr1	26244536	26244881	Peak00000865	distal (non-TSS)	AL033528.1	5.07272	4.52034	5.07359	5.01276	5.14083	4.93578	5.30818	4.62726	4.94999	5.12567	5.23264	5.49553	5.01301	5.23176	4.84279	5.00932	5.19108	4.68861	4.79069	5.4287	5.211	5.30198	5.05691	5.24734	5.15888	5.0134	5.45856	4.99721	5.10601	5.2541	5.62073	5.42286	5.33997	4.74275	4.71929	5.3157	4.99794
chr1	26248724	26249886	Peak00000866	distal (non-TSS)	NA	6.16151	7.08705	6.83078	6.85196	6.68846	6.94653	6.57834	6.44153	5.96799	6.15498	7.00284	6.70226	6.77771	6.18926	6.27018	6.22376	7.0095	6.95209	6.61989	6.88954	6.79223	6.50186	6.27226	7.06113	7.11751	6.77833	6.03196	6.65905	6.44639	6.28953	6.75354	6.4029	6.41538	6.11804	6.27629	7.0059	6.4188
chr1	26297351	26298674	Peak00000867	distal (non-TSS)	PAFAH2,RNU6-110P	6.90324	7.4446	6.8739	7.12867	6.27533	6.24664	6.53947	6.36854	7.14495	7.38457	7.81328	7.70381	7.27687	6.32538	6.20089	7.248	7.64238	7.50384	6.97708	6.66898	6.24463	6.99633	6.94473	7.42332	7.70254	7.33054	6.47768	6.40619	7.39863	7.27716	7.86251	7.73762	7.55495	7.03118	7.17653	7.67109	7.05954
chr1	26304329	26304640	Peak00000868	distal (non-TSS)	PAFAH2	5.0121	4.79442	5.18925	5.01276	4.35348	4.88687	4.42483	4.62726	4.78949	4.41999	4.98779	5.16422	4.79961	4.81383	3.35936	4.70332	4.9235	4.92669	4.91581	4.61881	4.87703	5.01749	4.39989	4.8882	5.1079	4.60191	4.07593	5.06272	5.16459	4.70937	4.7485	4.67529	4.88257	4.71311	4.6464	5.08222	4.54745
chr1	26312168	26312559	Peak00000869	distal (non-TSS)	PAFAH2	5.51529	5.39456	5.15191	5.17373	4.35348	4.98269	4.62136	4.62726	5.04575	5.75786	5.02598	5.35884	5.13628	4.2729	4.97169	5.36809	4.71798	5.44199	5.17986	5.31266	4.95183	4.71301	5.3292	4.95615	4.87885	5.44457	4.90342	4.77488	4.91073	5.2541	5.62073	4.07988	5.40209	4.71311	5.1994	5.3157	5.22896
chr1	26320055	26320511	Peak00000870	distal (non-TSS)	PAFAH2	5.77807	6.11044	5.83884	5.70069	4.88971	4.93578	5.05551	4.88989	5.33133	5.63177	6.47416	6.2267	5.714	5.28925	4.84279	5.55434	6.2168	5.84326	5.77515	5.50062	5.32252	5.38397	5.62794	6.36584	6.30947	5.79803	4.66839	5.24026	5.39855	5.78437	6.35591	6.285	6.02004	5.19478	5.54287	6.41157	5.76777
chr1	26323740	26325516	Peak00000871	distal (non-TSS)	PAFAH2,SCARNA17,SCARNA18	7.74067	8.56565	8.49317	7.86219	8.35256	8.17845	8.36899	8.1183	7.31476	7.48761	8.39524	8.49436	7.71518	7.98118	8.23269	7.70746	8.41504	8.23152	7.79945	8.54	8.5262	7.80817	7.53596	8.40994	8.80703	7.90576	8.09488	7.98947	7.87556	7.72922	8.68538	8.39423	7.99488	7.5472	7.63546	8.52608	7.78878
chr1	26342824	26344358	Peak00000872	distal (non-TSS)	EXTL1	7.47178	8.27476	7.63691	7.31901	6.88849	7.54486	6.85591	7.19534	6.92967	7.27353	8.01467	7.86753	7.33078	6.68894	7.04677	7.37348	7.81404	7.86854	7.46458	7.04652	7.41464	7.21242	7.12943	7.91512	8.2892	7.58713	6.53988	7.10267	7.56754	7.38343	8.37728	7.93579	7.73038	6.82124	7.2196	7.94231	7.26005
chr1	26354232	26354547	Peak00000873	distal (non-TSS)	EXTL1,SLC30A2	4.94818	4.96219	4.8995	4.31022	5.34876	4.98269	5.72344	5.10269	4.5298	4.64486	4.94831	5.24574	4.63028	5.34423	5.03112	4.66337	4.96046	4.92669	5.02857	5.27149	4.87703	5.01749	4.84874	4.81592	4.67034	5.1231	5.58656	5.06272	4.75921	5.06536	5.03193	5.27474	4.88257	4.6188	4.82004	4.89688	4.58199
chr1	26361476	26363102	Peak00000874	distal (non-TSS)	EXTL1,SLC30A2	7.50205	8.01429	7.79029	7.28721	7.79964	7.73437	7.71964	7.98007	6.74856	7.06162	8.00611	7.82525	7.52303	7.42334	7.61779	7.18386	7.9388	7.62623	7.49127	7.74663	8.07895	7.47228	7.30758	7.77193	8.1861	7.54295	7.72291	7.66688	7.36462	7.45605	8.17653	7.94348	7.67228	6.95739	7.02077	7.72834	7.25569
chr1	26372289	26373341	Peak00000875	TSS	EXTL1,SLC30A2,TRIM63	6.10905	6.11044	5.72239	6.10175	5.88996	5.46894	5.17022	5.7091	5.36727	5.46763	6.06856	6.00169	6.02895	5.58849	6.0243	5.86267	6.02416	6.28396	6.02075	5.89152	5.211	6.10139	5.52707	6.27295	5.89702	6.05209	5.21204	5.48952	5.63639	6.38679	6.241	6.10114	6.18177	5.37842	5.33147	6.03465	5.5336
chr1	26437076	26439161	Peak00000876	distal (non-TSS)	PDIK1L	7.81482	8.14275	7.97387	7.7657	8.26008	8.08082	7.79783	8.07368	7.19757	7.19681	8.32124	8.15271	7.87258	7.80907	7.66919	7.25936	8.07249	7.90925	7.74879	8.15308	8.04909	7.63045	7.28556	7.97445	8.20288	7.65511	7.80874	7.83721	7.51686	7.49102	8.11362	8.13027	7.85049	7.21863	7.32684	7.97419	7.34861
chr1	26452804	26453544	Peak00000877	distal (non-TSS)	PDIK1L	6.21204	5.79965	5.81634	6.0767	6.06846	5.69626	5.98191	5.28343	5.99034	5.87312	6.21224	6.06679	6.02895	5.44753	5.88263	6.23548	6.05561	5.61734	6.0937	5.6648	6.16181	6.2756	6.02443	6.24873	6.26686	6.35199	6.06086	6.35923	6.34419	6.24864	6.241	6.3801	6.51234	5.89441	6.21289	6.48807	6.29543
chr1	26471627	26472351	Peak00000878	distal (non-TSS)	NA	5.70814	5.92769	5.83884	5.5601	5.6082	5.69626	5.05551	5.82511	4.8726	5.09241	5.40971	5.64839	5.13628	5.6323	5.78996	5.25155	5.50764	5.84326	5.22638	5.56877	5.97962	5.46101	4.97807	5.483	6.082	5.59748	5.50264	5.69849	5.35019	5.5972	5.74108	5.55566	5.40209	5.09163	4.91238	5.24266	4.90138
chr1	26481613	26482328	Peak00000879	distal (non-TSS)	FAM110D	6.02643	6.02211	5.3608	5.4026	5.34876	5.64299	5.17022	4.88989	5.57918	5.51666	5.51545	5.49553	5.57644	5.58849	5.72444	5.89294	5.46003	5.18262	6.0455	5.27149	5.268	5.7606	5.98774	5.91917	5.54296	5.88809	5.21204	5.61883	5.69443	6.3487	5.8515	5.78677	6.09427	5.36121	5.45104	5.27971	5.47187
chr1	26496061	26496892	Peak00000880	TSS	FAM110D,ZNF593,RP11-96L14.7,CNKSR1	6.10905	6.3816	6.06448	6.0767	5.88996	5.91279	5.81519	6.51092	5.59414	5.63177	6.31454	6.12894	6.04367	5.71581	6.27018	5.83171	6.27106	6.23271	6.22896	6.10818	6.639	6.35516	5.87138	6.24873	6.22291	6.54552	6.1169	6.18122	6.15524	6.22774	6.37417	6.12895	6.24799	5.84732	5.81447	6.51754	5.74226
chr1	26527310	26528217	Peak00000881	distal (non-TSS)	CATSPER4,RP11-231P20.2	6.13553	6.19346	6.02612	5.94408	5.52734	5.86758	6.09483	5.58203	5.89868	6.33736	6.53566	6.12894	6.28489	5.67471	5.33691	6.20003	5.92525	5.44199	6.0937	6.33377	5.87855	6.44862	6.92582	6.85444	6.82961	7.03055	6.03196	5.61883	6.47886	6.68987	6.71134	7.00184	6.65238	5.92868	6.40451	6.36358	6.15056
chr1	26560096	26561581	Peak00000882	distal (non-TSS)	RP11-231P20.2,CEP85	7.64451	8.29333	8.08745	7.9526	8.64539	8.06145	8.21077	8.39701	7.60023	7.62151	8.46562	8.05685	7.91232	7.95664	8.13263	7.74018	8.5559	8.16589	7.77072	8.15836	8.46537	7.80817	7.79644	8.26313	8.7997	8.03244	8.19382	8.06357	8.18522	8.18868	8.6636	8.85575	8.16868	7.64076	7.45387	8.17038	7.7553
chr1	26606006	26606938	Peak00000883	TSS	CEP85,SH3BGRL3,UBXN11	7.00576	7.10827	6.88448	7.16416	6.53745	6.89243	6.95724	7.0641	6.70938	6.63271	7.50173	7.51137	7.18875	6.4961	6.64372	6.80331	6.99365	7.11475	6.88578	6.74166	6.96307	6.90766	6.75407	7.04732	7.29552	6.8236	6.78161	6.82281	7.03005	7.04932	7.35498	6.94136	7.08732	6.45653	6.52197	7.08624	6.603
chr1	26611062	26611848	Peak00000884	distal (non-TSS)	CEP85,SH3BGRL3,UBXN11	6.18701	6.89261	7.09021	6.58023	6.75832	6.85895	6.92759	7.1092	5.8004	5.99627	6.51138	6.81844	6.1561	6.68894	6.95275	6.17588	6.33605	6.53646	6.44722	6.74166	7.31755	6.37435	5.7441	6.49455	6.75517	5.79803	6.98805	6.85677	6.60174	6.22774	6.98339	6.97192	6.09427	5.85925	5.84308	6.54641	6.102
chr1	26613686	26614282	Peak00000885	distal (non-TSS)	CEP85,SH3BGRL3,UBXN11	5.90791	6.79102	6.32252	5.82786	6.12315	6.29802	6.00139	5.82511	5.93378	5.97934	6.80839	6.40374	6.115	6.03829	6.05095	6.08788	6.88605	6.55731	6.37174	6.03969	6.37256	6.16931	5.91128	6.80596	7.09361	5.76662	5.66546	6.03845	6.33236	6.24864	6.68248	6.70675	5.96161	5.65447	5.85716	6.86484	6.20667
chr1	26615535	26616106	Peak00000886	distal (non-TSS)	SH3BGRL3,UBXN11	6.10905	6.32777	6.2746	6.02518	6.12315	5.91279	5.81519	5.93195	5.82564	5.58693	6.43593	6.35294	6.02895	5.7944	5.46573	5.73432	6.2168	5.91087	5.8337	5.69533	6.07373	6.14704	5.89148	6.03801	6.05706	5.82872	6.1169	5.73661	6.45729	5.97419	6.49576	6.35693	5.8583	6.05777	5.69351	6.54641	6.14098
chr1	26632651	26633729	Peak00000887	distal (non-TSS)	UBXN11	6.85694	7.5097	7.17003	7.07994	7.44726	7.15369	7.21591	7.65594	6.8238	6.65386	7.66866	7.03633	7.0091	6.91094	7.31821	7.1598	7.39416	6.8209	6.91247	7.37224	7.36692	6.98399	7.27815	7.67684	7.56201	7.12974	7.4932	7.21136	7.5013	7.4111	7.72185	7.88875	7.42716	7.01049	6.78961	7.10564	7.03937
chr1	26633876	26634493	Peak00000888	distal (non-TSS)	UBXN11,CD52	4.94818	6.15257	6.19089	5.88721	5.95209	5.79681	6.148	5.10269	4.81789	5.18956	6.49908	6.14905	5.78667	5.6323	5.88263	4.84972	5.94224	5.73506	5.08114	6.0629	5.60838	5.01749	4.64884	5.88778	5.95247	5.27106	6.47768	5.65926	5.07562	5.33868	6.83437	6.44741	5.94157	4.6512	5.1994	6.20883	5.59254
chr1	26644152	26644973	Peak00000889	TSS	UBXN11,CD52,AIM1L,RP11-569G9.7	6.46132	6.73736	6.69294	6.22063	6.72382	6.82466	6.71234	6.03102	6.27017	6.40161	6.78841	6.83078	6.54256	6.00601	6.33619	6.34753	6.69292	6.71389	6.50128	6.56051	6.89718	6.44862	6.28731	6.72127	6.87248	6.33109	6.98805	7.00027	6.66877	6.47773	6.8474	6.77783	6.67641	6.21298	6.21289	6.44267	6.304
chr1	26647369	26648386	Peak00000890	distal (non-TSS)	UBXN11,CD52,AIM1L,RP11-569G9.7	6.52226	7.04363	6.81979	6.33013	6.53745	6.90341	6.88707	7.01753	6.04465	6.29735	6.98542	7.00407	6.47977	6.58508	6.72752	6.40035	6.50341	6.80362	6.66782	6.88954	6.79223	6.35516	6.02443	6.43167	7.10561	6.12728	6.67515	6.63963	6.53137	6.51252	7.05244	6.74273	6.3864	6.05777	6.07666	6.75827	6.304
chr1	26662374	26663639	Peak00000891	distal (non-TSS)	AIM1L,RP11-569G9.7	6.48193	6.32777	6.32252	6.48923	6.49702	6.55814	6.07664	6.64019	5.60894	5.89141	6.38327	6.43661	6.35681	6.56335	6.41961	6.07483	6.36122	6.33338	6.37174	6.57653	6.84567	6.21281	5.95005	6.36584	6.3303	6.3929	6.45632	6.26032	5.9982	6.57962	6.47902	6.49055	6.27996	5.95106	5.66149	6.15318	5.93397
chr1	26690258	26690677	Peak00000892	distal (non-TSS)	AIM1L,ZNF683	5.70814	5.56541	5.45359	5.31598	5.52734	5.43753	5.5459	5.93195	5.13435	5.51666	5.38186	5.58936	5.49086	5.34423	5.50596	5.29947	5.79997	5.39419	5.54733	5.75436	5.76936	5.69963	5.44596	5.52536	5.80935	5.48451	5.54527	5.24026	5.51206	5.72485	5.74108	5.78677	5.76958	5.0699	5.28897	5.03855	4.87591
chr1	26704576	26705449	Peak00000893	distal (non-TSS)	ZNF683	6.74264	6.99884	6.70495	6.45111	6.6522	6.72895	6.57834	6.91955	7.01225	6.61123	7.15846	7.03633	6.68828	5.7944	6.89609	6.65563	7.06364	6.8209	6.57027	6.10818	6.86305	7.13656	6.92582	7.0193	7.23134	6.52733	6.36747	6.95403	7.69605	6.95195	7.4431	7.41094	6.83411	6.92456	6.68547	6.6825	6.50283
chr1	26722822	26723123	Peak00000894	distal (non-TSS)	NA	5.07272	4.85316	4.8995	4.95386	4.56568	4.98269	4.78576	5.10269	4.45275	4.64486	5.23264	5.03071	4.63028	4.89474	5.14175	4.74182	4.76228	5.34453	4.97356	5.09163	5.0884	4.78094	5.01815	5.3469	5.38635	4.95449	5.26535	4.99721	4.79908	4.70937	5.4167	4.98016	4.92818	4.6188	4.56795	4.94605	4.73904
chr1	26734956	26735464	Peak00000895	distal (non-TSS)	LIN28A	5.55618	5.19729	5.56778	5.31598	5.24913	5.4996	5.34043	3.35936	4.89898	5.05822	5.48982	5.58936	5.13628	5.39692	5.58287	5.25155	5.59794	5.23895	5.31452	5.86518	5.268	5.2589	5.09445	5.29811	5.46702	5.27106	5.50264	5.06272	5.13566	5.06536	5.4167	5.59708	5.48997	5.19478	5.1994	5.5126	4.95067
chr1	26743483	26743989	Peak00000896	distal (non-TSS)	LIN28A	5.81172	5.74483	5.51193	5.5601	6.27533	5.8444	5.7701	5.28343	5.36727	5.67514	5.70432	5.75912	5.10663	5.58849	5.7576	5.36809	5.78108	5.7721	5.31452	5.78293	5.87855	5.66807	5.76616	5.82271	5.89702	5.79803	5.66546	5.87909	5.88801	5.86899	6.07133	5.78677	5.79231	5.34377	5.22241	5.3157	5.42357
chr1	26758143	26759402	Peak00000897	TSS	LIN28A,DHDDS	7.20336	7.40235	7.18718	7.18733	7.40458	7.24267	7.26404	7.27658	6.85997	7.12329	7.58475	7.30674	7.20168	7.04175	7.18304	6.94413	7.3389	7.24808	7.16609	7.35392	7.80289	7.34343	7.18604	7.43395	7.6132	7.33054	7.281	7.07416	7.13486	7.35522	7.54216	7.64624	7.48912	6.88527	6.87992	7.26066	6.93402
chr1	26797739	26800241	Peak00000898	TSS	DHDDS,RP3-476K8.3,HMGN2	8.1814	8.75831	8.87404	8.60734	8.64539	8.99641	8.9058	8.81778	7.69623	7.94878	8.79617	8.85367	8.61707	8.24024	8.39896	7.95052	8.49	8.54715	8.28895	8.90864	9.13532	8.43589	7.62619	8.49843	8.89906	8.54288	8.34496	8.35069	7.68691	7.9143	8.66726	8.422	8.18122	7.69022	7.90911	8.69487	8.09393
chr1	26826335	26828179	Peak00000899	distal (non-TSS)	NA	7.81482	8.14786	8.07373	7.84776	8.2238	8.1188	8.09619	8.69071	7.13025	7.39084	8.1256	8.0827	7.88861	7.80907	7.98514	7.34713	7.88421	8.00249	7.72651	8.14779	8.32922	7.8894	7.2632	7.86112	8.45707	7.84162	7.7492	7.70445	7.43732	7.59913	7.94315	7.97384	7.75857	7.27169	7.32191	7.99506	7.47757
chr1	26855768	26856991	Peak00000900	TSS	DPPA2P2,RPS6KA1	6.67293	6.8803	6.4428	6.41193	6.85705	6.75349	6.40156	7.5293	6.00137	6.10926	6.84754	6.56089	6.70663	6.62754	6.77552	6.41068	6.58016	6.59811	6.69889	6.29538	6.57697	6.66603	6.42949	6.75575	6.50499	6.30986	6.45632	6.63963	6.35592	6.82006	6.46208	6.51163	6.62793	6.01608	6.00315	6.31388	6.24286
chr1	26868004	26869116	Peak00000901	distal (non-TSS)	RPS6KA1	7.01982	6.75097	6.47132	6.64902	6.27533	6.6263	6.00139	6.96938	6.59211	6.31081	6.83785	6.51556	6.39143	6.47295	6.7437	6.57557	6.63254	6.57786	6.81678	6.27578	6.81027	7.02068	6.73242	6.7037	6.48662	6.65003	6.17076	6.35923	7.46967	6.83381	6.76734	6.76039	6.70005	7.02087	6.69317	6.60243	6.53943
chr1	26871909	26872662	Peak00000902	TSS	RPS6KA1,MIR1976	6.21204	6.85536	6.57996	6.6657	6.88849	6.47173	6.3574	7.01753	6.11726	6.28375	7.02857	6.6751	6.61244	6.21757	6.64372	6.27005	6.64278	6.44981	6.39099	6.68382	6.84567	6.53626	6.31692	6.80596	7.00667	6.59874	6.89648	6.53829	7.06584	6.68987	7.12898	6.86195	6.62793	6.50948	6.14645	6.66946	6.56804
chr1	26904683	26905096	Peak00000903	distal (non-TSS)	RPS6KA1	5.13043	5.39456	4.98978	5.01276	5.02194	4.83576	4.56017	4.26985	4.56612	4.64486	5.43697	5.24574	4.91129	5.34423	5.19349	4.91625	5.38515	5.48809	5.27122	4.87994	4.10009	5.16798	4.84874	5.24734	5.46702	5.17442	4.57684	4.85396	4.79908	4.90128	5.95359	5.59708	4.97204	4.35556	4.99779	5.54269	4.82318
chr1	26924082	26924538	Peak00000904	distal (non-TSS)	Y_RNA,RN7SL679P	5.07272	4.90898	4.94553	4.6014	4.56568	4.93578	5.0147	4.26985	4.94999	4.48134	4.56874	4.88017	4.42684	4.10932	4.77233	4.97912	4.9235	5.06151	4.97356	4.87994	4.61633	4.96277	4.80212	4.73856	4.67034	4.95449	4.57684	5.39558	4.53346	4.84094	4.6108	4.36827	4.62104	4.77159	4.43703	5.03855	5.08715
chr1	26946556	26948339	Peak00000905	distal (non-TSS)	NA	7.98857	8.45047	8.34126	7.83318	8.53134	8.37558	8.14825	8.61494	7.52377	7.59463	8.51775	8.42334	8.02535	8.05238	7.90886	7.70746	8.31707	8.26952	7.84839	8.38221	8.39	8.11438	7.6086	8.23309	8.62824	8.22341	8.01774	8.04905	7.95375	7.7936	8.39941	8.55837	8.28167	7.72227	7.53695	8.32665	7.63324
chr1	27003778	27004543	Peak00000906	distal (non-TSS)	NA	5.63434	5.49974	5.64734	5.31598	5.52734	5.55885	5.05551	5.28343	5.48566	5.63177	5.43697	5.64839	5.22115	5.34423	5.54498	5.29947	5.66183	5.69696	5.64979	5.27149	5.51991	5.98017	5.69884	5.24734	5.92503	5.59748	5.45856	4.99721	6.41314	5.56327	5.87775	5.82169	5.72293	5.55393	5.66149	5.3507	5.37339
chr1	27018657	27019842	Peak00000907	distal (non-TSS)	RP5-968P14.2,ARID1A	7.2398	7.04363	7.24563	7.05494	7.29197	7.10702	7.07902	7.23654	7.15466	7.04577	7.58475	7.30674	7.08788	6.7857	6.83708	7.07225	7.32	7.02833	7.01448	7.71114	7.19982	7.28445	7.20181	7.36898	7.46315	7.75913	7.2195	6.98502	7.56754	7.4202	7.72887	7.74645	7.61172	7.44711	7.27677	7.46936	7.08927
chr1	27021756	27024167	Peak00000908	TSS	RP5-968P14.2,ARID1A	8.11779	8.72794	8.66754	8.29313	8.57037	8.85183	8.68297	9.42613	7.49734	7.67894	8.80853	8.88042	8.42186	8.16373	8.4585	7.75627	8.51507	8.28814	8.21097	8.66749	8.85841	8.20702	7.56667	8.3384	8.77375	8.19519	8.34496	8.22077	7.65448	8.0725	8.78287	8.56337	7.95647	7.37627	7.65906	8.46387	7.80077
chr1	27024436	27024958	Peak00000909	distal (non-TSS)	RP5-968P14.2,ARID1A	6.21204	6.48341	6.5402	6.24323	5.34876	6.09954	6.41598	6.21002	5.72168	5.9622	6.25701	6.53084	6.14253	6.03829	6.0771	5.9799	6.10147	5.7721	6.02075	5.96761	6.32279	5.90194	6.19447	6.27295	6.24506	6.3929	5.58656	6.18122	6.11416	5.99927	6.04857	5.78677	6.03898	5.96211	6.05259	6.26235	6.2606
chr1	27048236	27048586	Peak00000910	distal (non-TSS)	ARID1A	4.80853	4.34782	4.74892	4.51405	4.35348	4.72584	4.88294	5.10269	4.635	4.69395	4.56874	5.03071	4.9462	4.81383	4.84279	4.94811	4.62338	4.85287	4.855	4.75727	4.95183	4.90535	4.75343	4.2235	4.7444	4.89241	4.66839	4.68959	5.46785	4.70937	4.87052	4.36827	4.49463	4.97879	4.75393	4.61161	5.12938
chr1	27049635	27050464	Peak00000911	distal (non-TSS)	ARID1A	6.37573	5.68767	5.9665	5.63226	5.82486	5.79681	5.96216	5.28343	6.27919	5.99627	5.94542	6.08782	5.80424	5.93906	5.46573	5.93711	5.70278	5.7721	5.54733	5.53514	6.04307	6.51916	6.22611	5.3469	5.6828	6.02608	5.21204	5.65926	6.5001	6.16307	5.82473	5.67623	5.98137	5.92868	5.89855	6.19053	5.8295
chr1	27070462	27071232	Peak00000912	distal (non-TSS)	ARID1A	6.61829	6.51578	6.48537	6.6657	6.97884	6.77761	6.80239	6.8679	6.27017	6.31081	6.70552	6.60481	6.47977	6.4961	6.57291	6.04837	6.36122	6.09565	6.31233	6.93971	7.21339	6.44862	6.28731	6.43167	6.6766	6.05209	7.06011	6.69711	7.0869	6.04809	7.00678	6.46914	6.31121	6.42536	5.8711	6.29691	6.53943
chr1	27113874	27115278	Peak00000913	distal (non-TSS)	ARID1A,PIGV	7.41986	8.00868	8.01752	7.55968	7.64344	8.12814	8.00502	8.36034	7.22548	7.01355	8.02319	8.16244	7.6695	7.5924	7.72691	7.28737	7.81853	7.8009	7.56849	7.87402	8.19936	7.72206	7.11283	7.81316	8.07504	7.67979	7.524	7.66688	7.0729	7.20518	7.97301	7.77261	7.48236	6.89661	7.05688	7.9097	7.44735
chr1	27115620	27115959	Peak00000914	distal (non-TSS)	ARID1A,PIGV	5.70814	5.77252	5.7465	5.5601	5.34876	5.93485	5.88013	5.28343	5.21693	5.49238	5.83024	5.81123	5.49086	5.7944	5.65554	5.5152	5.64088	5.57565	5.64979	5.81091	5.97962	5.7606	5.62794	5.71882	5.95247	5.56089	6.00243	5.65926	5.44516	5.2541	5.55619	5.22123	5.33997	5.17483	5.28897	5.78647	5.5336
chr1	27136524	27136945	Peak00000915	distal (non-TSS)	RN7SL165P	4.94818	4.73235	4.94553	4.4179	4.73995	4.88687	5.13317	4.62726	4.89898	4.48134	4.90743	5.03071	4.5339	4.97026	5.14175	5.0675	4.76228	4.77384	4.91581	5.31266	5.47332	5.16798	4.8935	5.3469	5.1079	5.0134	4.90342	4.99721	4.75921	5.20956	4.87052	5.37538	4.83505	5.02522	4.75393	5.3157	4.95067
chr1	27147076	27147826	Peak00000916	distal (non-TSS)	RN7SL165P,ZDHHC18	5.59584	5.35749	5.7465	5.59667	5.75647	6.22909	5.51847	6.44153	5.92218	5.71714	5.43697	5.20566	5.22115	5.54317	5.82156	5.75105	5.7425	5.29285	5.71394	5.39118	6.29722	6.16931	5.89148	5.82271	5.38635	5.91683	5.94141	5.77367	6.75932	5.66255	5.58886	5.16531	5.59861	6.31896	5.59502	5.60087	5.66269
chr1	27152637	27153790	Peak00000917	TSS	ZDHHC18	6.61829	6.73736	6.4428	6.45111	6.85705	6.67856	6.43025	6.81431	5.85043	5.85458	6.77831	6.83078	6.88611	6.54129	6.80663	6.28139	6.67308	6.61808	6.85858	6.51134	6.67889	6.39329	6.24166	6.61246	6.94116	6.22157	6.43463	6.49562	6.22112	6.47773	6.82121	6.81208	6.37168	6.10817	5.85716	6.45797	6.13134
chr1	27159804	27160748	Peak00000918	distal (non-TSS)	ZDHHC18	6.65495	6.39909	6.19089	6.12636	6.53745	6.61293	6.23231	6.21002	6.63462	6.40161	6.15022	6.31802	5.98382	5.97294	6.64372	6.3689	6.2577	5.87749	5.9437	6.15202	7.02604	6.78488	6.66543	6.03801	6.22291	6.28831	6.47768	6.31065	7.25744	6.64367	6.31865	5.95299	6.40097	6.74794	6.3663	5.97132	6.36258
chr1	27165450	27165754	Peak00000919	distal (non-TSS)	ZDHHC18	4.06455	4.59605	4.74892	4.68177	4.73995	4.38499	4.67906	4.26985	4.17031	4.28287	4.22667	4.64154	4.07985	5.04117	4.19635	4.26582	4.26698	4.68861	4.16536	4.69032	4.79692	4.38406	4.15304	4.2235	4.50392	4.03798	4.75251	4.59673	5.13566	4.95858	4.25768	4.48195	4.06558	4.68261	4.38895	4.30528	4.26107
chr1	27179628	27179964	Peak00000920	distal (non-TSS)	ZDHHC18,SFN	5.07272	5.2393	4.94553	5.06885	5.24913	5.4996	5.43252	4.88989	4.76033	5.09241	5.32427	4.93256	4.79961	5.23176	5.2909	4.97912	5.24966	5.44199	5.1315	5.35253	5.51991	5.21427	4.84874	5.39389	5.61473	5.31671	5.21204	5.24026	5.46785	5.33868	5.65185	5.46865	5.09456	4.71311	4.85167	4.99321	4.87591
chr1	27190988	27192515	Peak00000921	distal (non-TSS)	ZDHHC18,SFN	7.56075	7.40235	7.54034	7.81104	7.42608	7.646	7.34828	8.02764	7.17389	7.1824	7.94914	7.54156	7.73305	6.89371	7.60904	7.54091	7.81404	7.43849	7.37183	7.35392	7.54895	7.48105	7.51721	7.55568	7.86611	7.70406	7.66884	7.40669	7.87154	7.56672	7.93104	7.86464	7.48912	7.40819	7.18199	7.71581	7.41258
chr1	27204422	27204848	Peak00000922	distal (non-TSS)	RP1-50O24.6,GPN2	5.47307	5.01306	5.15191	5.27034	5.34876	5.02779	4.88294	5.28343	4.76033	4.94927	5.32427	4.64154	4.79961	4.89474	4.77233	4.74182	5.4106	4.77384	4.97356	5.04218	4.95183	5.06978	4.84874	5.52536	5.38635	5.36077	5.03662	4.85396	5.04444	5.01318	4.68192	5.27474	5.13276	4.87994	4.94156	5.3157	4.76781
chr1	27215919	27217279	Peak00000923	TSS	GPN2,GPATCH3,NUDC	6.77625	7.04363	6.74039	6.5079	7.11774	6.94653	6.52627	7.19534	6.10712	6.15498	6.77831	7.06788	6.59282	6.82262	6.85207	6.51	6.90314	6.9043	6.46547	6.63883	7.14421	6.74147	6.14562	7.19233	6.94116	6.54552	6.34434	6.65905	6.24662	6.51252	6.87311	6.4029	6.41538	6.35257	6.24495	7.0162	6.63036
chr1	27226257	27227345	Peak00000924	TSS	GPN2,GPATCH3,NUDC	6.46132	6.54741	6.55358	6.19766	6.792	6.47173	6.52627	6.8679	5.8004	5.79738	6.3698	6.56089	6.04367	6.21757	6.71115	6.1008	6.46919	6.67634	6.60354	6.59236	6.48977	6.16931	5.7441	6.55474	6.9545	6.54552	6.45632	6.51711	6.20819	6.09524	6.241	6.33336	6.19862	5.90593	5.74016	6.39575	5.96708
chr1	27247684	27248922	Peak00000925	TSS	NUDC,NR0B2	7.25174	7.65342	7.59906	7.47762	7.86396	7.54486	7.5427	7.79997	6.87183	6.82195	7.87106	7.51898	7.18224	7.13254	7.45154	6.9084	7.66749	7.46061	7.17711	7.62982	7.98745	7.40008	7.2481	7.72085	7.9414	7.53395	7.35146	7.52702	7.3531	6.98925	7.88153	7.59827	7.18224	6.87957	6.95208	7.75919	7.18869
chr1	27286247	27287245	Peak00000926	distal (non-TSS)	C1orf172	6.05453	5.99911	6.12007	6.26547	6.27533	6.26398	5.40255	6.91955	5.59414	5.79738	5.5406	5.75912	6.08691	6.10067	6.27018	5.90782	6.07106	6.17951	6.35221	6.19451	5.94676	6.07799	5.41775	6.00925	5.77881	5.88809	6.24782	6.31065	5.87152	6.20652	5.76954	5.92133	5.74646	5.53892	5.37258	5.71006	5.71626
chr1	27319991	27320341	Peak00000927	TSS	RP11-344H11.5,OSTCP2,TRNP1	4.73152	5.39456	5.39248	5.31598	5.14083	5.11315	5.46181	5.28343	4.66777	4.53893	5.29446	5.03071	5.30058	5.34423	5.2909	5.1498	5.22072	5.12358	5.3969	5.22893	5.425	4.96277	5.05691	5.29811	5.34403	5.44457	5.15633	5.1839	5.10601	5.16337	4.98059	5.67623	5.13276	4.6512	4.91238	4.94605	4.79585
chr1	27320471	27320949	Peak00000928	TSS	RP11-344H11.5,OSTCP2,TRNP1	5.18551	5.35749	5.15191	5.4026	5.24913	5.52956	5.13317	6.03102	4.97468	5.12567	5.48982	5.73228	5.37529	5.71581	5.65554	4.94811	5.46003	5.65775	5.35637	5.27149	5.51991	5.30198	5.23398	4.95615	5.50554	5.44457	5.50264	5.1839	5.13566	5.56327	5.03193	5.46865	5.79231	4.97879	5.10281	5.38475	5.04338
chr1	27324100	27324711	Peak00000929	distal (non-TSS)	TRNP1,FAM46B	5.70814	5.97571	6.24172	5.88721	6.17575	6.19329	5.74697	5.28343	5.78759	5.71714	6.03449	5.86141	5.76887	5.93906	6.177	5.71738	6.14585	5.7721	5.86205	6.35258	6.24463	5.84716	6.1621	6.06618	6.082	5.94497	6.00243	6.31065	6.24662	6.22774	6.15876	5.95299	6.11222	5.85925	5.35219	5.78647	5.86522
chr1	27328291	27328844	Peak00000930	distal (non-TSS)	TRNP1,FAM46B	5.28881	4.79442	5.11338	4.95386	5.34876	5.02779	4.67906	4.26985	4.99885	4.69395	4.94831	4.93256	4.83809	5.39692	5.08771	5.0675	5.12957	4.49351	4.855	5.09163	4.95183	5.73046	4.70243	4.81592	4.67034	4.82674	5.03662	4.77488	6.40188	4.84094	4.87052	4.75979	4.97204	5.78606	4.85167	4.54386	4.76781
chr1	27370957	27371643	Peak00000931	distal (non-TSS)	NA	6.13553	6.04473	6.00654	5.82786	6.6522	5.95655	5.94211	4.62726	5.43625	5.4424	5.94542	5.97929	5.76887	6.03829	6.33619	5.62929	6.00817	6.03678	6.14027	6.37113	5.97962	5.73046	5.60344	5.78897	6.30947	5.91683	6.67515	6.03845	5.98299	5.45584	5.9035	5.85572	5.8583	5.56877	5.37258	5.71006	5.51844
chr1	27423895	27424293	Peak00000932	distal (non-TSS)	SLC9A1	5.55618	5.53299	5.48309	5.06885	5.02194	5.30358	5.2751	4.62726	4.92477	5.15803	5.65957	5.49553	5.04504	5.34423	5.61971	4.91625	5.27795	5.65775	5.17986	5.39118	5.65049	5.42307	5.1662	5.6448	5.54296	5.66773	5.50264	4.92782	5.61647	5.11535	5.55619	5.42286	5.30774	5.3954	5.15206	5.27971	5.22896
chr1	27425875	27426441	Peak00000933	distal (non-TSS)	SLC9A1	5.67175	5.68767	5.62135	5.63226	5.44114	5.55885	5.30818	5.44136	5.45293	5.39041	5.1337	5.52756	5.37529	5.54317	5.14175	5.41186	4.96046	5.73506	5.35637	5.39118	5.425	5.84716	5.26653	5.29811	5.50554	5.52326	5.15633	5.34589	5.63639	5.72485	5.26017	4.91136	5.59861	5.56877	5.35219	5.38475	5.5336
chr1	27429084	27429711	Peak00000934	distal (non-TSS)	SLC9A1	5.93852	5.87792	6.12007	5.79718	6.27533	6.13781	6.00139	6.36854	5.31298	5.3636	5.92689	6.20769	5.65678	6.10067	6.05095	5.68284	6.16034	6.17951	6.0937	6.19451	6.53404	6.00529	5.41775	6.14738	5.97938	5.91683	5.54527	6.09734	5.49014	5.78437	5.95359	5.92133	5.8583	5.23372	5.22241	6.13411	5.28508
chr1	27433034	27433555	Peak00000935	distal (non-TSS)	SLC9A1	4.64851	5.19729	5.32831	5.06885	5.24913	5.19288	4.83541	5.58203	4.84558	4.94927	4.98779	5.12134	4.98008	5.34423	5.2909	4.84972	5.06478	4.92669	5.22638	5.18485	5.56489	5.2589	4.46849	5.24734	5.15888	4.95449	4.83053	4.99721	6.10018	5.2541	5.26017	4.98016	5.0143	5.2144	4.82004	5.08222	4.54745
chr1	27438374	27439196	Peak00000936	distal (non-TSS)	SLC9A1	6.61829	6.13167	6.3989	6.22063	6.72382	6.61293	6.76929	6.75862	6.8238	6.68501	5.81006	6.02374	6.07265	5.97294	6.62635	6.47111	5.81859	5.80815	6.27127	6.85071	6.77396	6.97155	6.46948	6.27295	6.15425	6.35199	6.39021	6.51711	7.29407	6.92654	6.20049	6.26018	6.44378	6.51688	6.26592	5.99275	5.75508
chr1	27463429	27464361	Peak00000937	distal (non-TSS)	SLC9A1	5.77807	6.30936	6.2746	6.10175	6.97884	6.61293	6.21585	7.1092	5.4694	5.87312	6.47416	6.30023	5.92123	6.47295	6.27018	5.87789	6.36122	6.25857	5.8337	6.63883	6.88021	5.87482	5.89148	6.19898	6.5587	6.30986	6.39021	6.35923	5.67537	5.86899	6.60766	6.35693	6.12993	5.62651	5.69351	6.24474	6.04137
chr1	27481043	27482232	Peak00000938	TSS	SLC9A1	6.56146	6.90481	7.10834	6.6657	7.42608	6.85895	6.84536	7.1092	6.21479	6.09367	6.99416	6.90265	6.6697	6.7857	6.95275	6.42094	6.91161	6.28396	6.68344	7.03504	7.14421	7.0327	6.72148	6.73861	7.23134	6.76292	7.06011	7.07416	6.5001	6.38679	6.99514	7.18237	6.68828	6.74794	6.40451	6.92076	6.78424
chr1	27524411	27524814	Peak00000939	distal (non-TSS)	CHCHD3P3,NPM1P39	4.94818	4.96219	5.11338	5.22298	4.56568	5.11315	5.13317	5.58203	4.60115	4.5933	5.09885	5.32225	4.91129	4.89474	5.46573	4.94811	5.09761	5.39419	4.855	5.22893	5.0884	4.64042	4.75343	4.8882	4.99896	5.22368	5.15633	5.06272	4.94563	4.27702	4.98059	5.10671	5.09456	4.71311	4.68348	5.08222	4.73904
chr1	27560211	27562368	Peak00000940	distal (non-TSS)	RP11-40H20.4,WDTC1	7.86221	8.53868	8.20953	7.9526	8.35256	8.21397	8.1311	8.37879	7.6073	7.76341	8.68528	8.32717	8.0752	7.66495	8.0251	7.79961	8.49	8.1456	7.92859	8.22523	8.53161	8.03928	7.87209	8.35523	8.88182	8.18375	8.16159	8.01957	8.19813	8.07825	8.83576	8.74581	8.28167	7.78733	7.44936	8.30593	7.69877
chr1	27611104	27611978	Peak00000941	distal (non-TSS)	WDTC1	5.99775	6.3816	6.59297	5.79718	6.17575	6.15655	6.07664	5.93195	5.17634	5.49238	6.1018	6.53084	5.57644	5.83204	6.24747	5.71738	6.10147	6.42729	5.58238	6.17343	5.97962	5.84716	5.47356	6.32017	6.69267	5.56089	5.97226	5.57713	5.63639	5.72485	6.241	6.01418	5.74646	5.34377	5.3104	6.4272	5.76777
chr1	27612214	27612923	Peak00000942	distal (non-TSS)	WDTC1	5.55618	5.92769	5.90417	5.27034	4.73995	5.33841	5.30818	5.28343	4.45275	4.91056	6.08528	6.24545	5.24819	4.97026	5.08771	5.03877	5.64088	5.97527	5.3969	5.56877	5.32252	4.71301	4.84874	5.75435	6.00576	5.40336	5.03662	5.1839	4.16255	4.55902	6.37417	5.88892	4.97204	4.21338	4.82004	6.2269	4.97455
chr1	27627108	27627834	Peak00000943	distal (non-TSS)	WDTC1,RP11-4K3__A.3	6.26081	6.57835	6.51305	5.99868	6.32257	6.15655	6.11278	6.44153	5.72168	5.81672	6.34244	6.46873	5.92123	6.35108	6.0243	6.13885	6.27106	6.40439	5.9437	6.38944	6.3968	6.33569	5.89148	6.45295	6.50499	6.10267	6.24782	6.18122	6.18197	6.26924	6.59221	6.23491	6.05765	5.50837	5.64518	5.97132	5.51844
chr1	27648203	27649521	Peak00000944	TSS	RP11-4K3__A.3,TMEM222,RNU6-48P,RP11-4K3__A.5	7.41986	7.63166	7.42962	7.47762	7.58735	7.35863	7.42078	8.00405	7.18341	7.25989	7.83764	7.53407	7.4971	7.20401	7.21805	7.45964	7.76373	7.10071	7.08646	7.60682	7.74815	7.44563	7.5109	7.78027	7.94806	7.67161	7.54418	7.37204	7.72757	7.44717	7.98478	7.81517	7.34761	7.24982	7.01466	7.63827	7.38494
chr1	27659237	27659631	Peak00000945	distal (non-TSS)	TMEM222,RNU6-48P,RP11-4K3__A.5,SYTL1	5.38426	5.49974	5.29497	5.31598	5.34876	5.26776	5.0147	5.28343	4.81789	5.09241	5.46366	5.46269	5.01301	5.04117	5.54498	4.70332	5.38515	5.7721	5.54733	5.50062	5.268	5.16798	4.8935	4.95615	5.83921	5.0134	5.54527	5.53406	5.07562	5.20956	5.30116	5.51288	5.09456	5.02522	4.6464	5.27971	4.6477
chr1	27667917	27669321	Peak00000946	distal (non-TSS)	TMEM222,SYTL1	7.37692	7.46936	7.45812	7.07994	6.91924	7.25983	6.91757	7.46153	6.98525	7.01355	7.43296	7.20653	7.18224	6.74779	7.20647	6.96514	7.08623	7.20937	6.89919	7.05791	7.22684	7.37203	7.02683	7.15422	7.58783	7.03055	6.81539	7.37204	7.56754	7.18393	7.62732	7.34262	7.01409	6.88527	6.97745	7.27784	7.10875
chr1	27669487	27670341	Peak00000947	distal (non-TSS)	TMEM222,SYTL1	6.74264	6.92891	6.70495	6.48923	7.26834	6.72895	6.51295	7.23654	6.03396	5.94485	6.7267	6.95988	6.46902	6.42547	6.43972	5.99387	6.81554	6.61808	6.46547	6.63883	7.11558	6.46659	6.17838	6.43167	6.9545	6.41291	6.45632	6.88993	6.75052	6.32925	7.07473	7.05986	6.21527	6.03708	5.97774	6.48807	6.26939
chr1	27675685	27676287	Peak00000948	distal (non-TSS)	SYTL1,MAP3K6	5.84455	6.08888	5.86096	5.63226	5.6082	5.77237	5.09497	5.58203	5.09086	5.33621	5.63662	5.52756	5.42277	5.58849	5.54498	5.47485	5.64088	5.61734	6.20731	5.60157	5.87855	5.49788	5.83027	5.75435	5.57933	5.48451	5.58656	5.69849	5.04444	5.81317	5.8515	5.63724	5.09456	5.41216	5.17596	5.76148	5.51844
chr1	27683728	27684409	Peak00000949	distal (non-TSS)	SYTL1,MAP3K6	6.23664	6.48341	6.59297	6.37163	6.32257	6.42645	6.43025	6.70064	5.95668	5.92726	6.51138	6.59032	6.30928	6.2992	6.45953	6.08788	6.55866	6.47198	6.33241	6.59236	6.57697	6.29592	6.06015	6.4739	6.99381	6.17523	6.53988	6.55915	6.04284	6.59591	6.59221	6.3801	6.56489	5.72188	5.88489	6.39575	5.86522
chr1	27691865	27693168	Peak00000950	TSS	MAP3K6,FCN3	7.11454	7.04363	7.06258	6.6985	7.00772	6.82466	6.55255	7.31553	6.35785	6.43879	7.09499	7.18752	6.85363	6.80428	6.41961	6.69822	7.07874	6.88801	6.80257	6.86377	6.88021	6.97155	6.66543	7.21718	7.19813	6.96486	6.6378	6.65905	6.83615	7.00147	6.89837	6.79506	6.9369	6.48703	6.10032	6.86484	6.53219
chr1	27696284	27696542	Peak00000951	distal (non-TSS)	MAP3K6,FCN3,CD164L2	4.45871	4.59605	4.63545	4.75638	5.24913	4.53588	4.92855	3.35936	4.66777	4.41999	4.22667	4.32848	4.23736	4.2729	4.61581	4.3826	4.40192	4.24662	4.02025	4.2636	4.26177	4.90535	4.39989	4.4645	4.30175	4.6823	4.36284	4.37953	5.3746	4.27702	3.81393	4.07988	4.34861	4.58533	4.68348	3.96395	4.21099
chr1	27718648	27719467	Peak00000952	TSS	CD164L2,RP1-144C9.2,GPR3	6.5996	6.94081	6.86325	6.99045	6.94935	6.92514	6.86637	6.70064	6.59211	6.67471	7.12708	7.05744	7.10864	6.64831	6.62635	6.66425	7.0016	6.83798	6.84479	6.83753	7.10104	6.92067	6.60707	6.83847	6.91408	6.97824	6.59944	6.63963	6.89316	6.92654	7.17094	6.92583	7.19056	6.51688	6.38553	7.08624	6.64384
chr1	27721989	27722513	Peak00000953	distal (non-TSS)	RP1-144C9.2,GPR3,WASF2	6.16151	6.08888	6.33813	5.91595	5.6844	6.06018	5.96216	6.12341	5.34943	5.60954	6.24225	6.26395	5.96844	5.7944	6.12796	5.93711	5.9756	6.63777	6.14027	6.15202	6.44406	5.66807	5.38891	6.41007	6.35082	5.88809	5.97226	5.77367	5.73177	5.97419	6.04857	5.78677	5.8796	5.52373	5.62867	5.85877	5.68975
chr1	27729442	27730674	Peak00000954	distal (non-TSS)	GPR3,WASF2	7.00576	7.29557	7.0344	6.73055	6.22643	6.74127	6.3574	7.19534	6.59211	6.73545	7.04546	7.17793	6.76901	6.42547	6.71115	6.87916	6.86875	6.59811	6.96439	6.46039	6.69842	6.94634	6.41591	6.88587	7.01942	6.97824	6.36747	6.42908	6.83615	6.65924	7.02979	6.59294	6.52567	6.61664	6.67773	7.06658	6.67699
chr1	27742980	27743361	Peak00000955	distal (non-TSS)	WASF2	5.47307	4.90898	5.18925	5.31598	5.02194	5.46894	5.09497	5.28343	4.92477	5.09241	5.23264	5.12134	4.98008	4.89474	4.77233	4.97912	5.03102	4.92669	5.02857	4.75727	5.02209	5.63575	4.97807	4.95615	5.38635	5.31671	4.83053	4.77488	5.39855	5.11535	5.37934	4.98016	5.05511	4.90546	4.97002	4.84549	4.90138
chr1	27748481	27749004	Peak00000956	distal (non-TSS)	WASF2	5.23823	5.06183	5.3608	5.01276	5.6082	5.72211	5.85883	5.58203	5.54875	5.18956	4.62433	4.76743	4.79961	5.34423	5.61971	5.03877	4.67176	4.85287	5.1315	5.99206	6.13307	5.42307	4.93656	4.35245	4.5906	5.0134	5.94141	5.24026	6.34419	4.95858	4.68192	4.67529	4.67874	5.58344	5.15206	4.54386	5.14995
chr1	27754729	27755506	Peak00000957	TSS	WASF2	6.21204	5.87792	5.39248	5.79718	5.34876	5.15367	5.46181	5.7091	6.10712	6.28375	5.61326	5.58936	5.75083	5.49623	5.50596	6.08788	5.46003	5.12358	5.4743	5.46516	5.15124	6.35516	6.21038	5.3469	5.50554	5.88809	5.26535	5.57713	6.47886	6.07187	5.79742	5.59708	6.00084	6.20377	6.00315	5.3507	5.54858
chr1	27757484	27757813	Peak00000958	distal (non-TSS)	WASF2	4.88051	4.90898	4.63545	4.82616	4.73995	4.72584	4.62136	4.62726	5.06852	4.94927	5.06297	5.12134	4.79961	4.63139	4.69698	5.22689	5.09761	5.39419	4.79069	4.87994	4.61633	4.90535	5.01815	5.19442	4.99896	5.22368	4.83053	4.37953	5.04444	4.90128	5.03193	4.2374	4.73341	4.95486	4.94156	5.12435	5.17019
chr1	27762281	27763384	Peak00000959	distal (non-TSS)	WASF2	5.99775	6.06698	5.81634	5.63226	6.06846	5.93485	6.02059	5.28343	5.77466	5.46763	5.58948	6.10853	5.63715	5.93906	5.85244	5.70022	5.50764	5.73506	5.91703	5.56877	5.56489	6.02995	5.7441	5.82271	5.83921	5.82872	5.36562	5.77367	6.5919	6.07187	5.97796	5.98393	5.69898	5.98395	5.82885	6.11479	5.80514
chr1	27816072	27817364	Peak00000960	distal (non-TSS)	WASF2	7.27533	8.06922	7.72153	7.56851	8.06881	7.69086	7.63694	7.95568	7.09536	7.14574	8.21006	7.67006	7.61269	7.42334	7.81317	7.1167	7.94291	7.64565	7.48243	7.76058	7.95561	7.42758	7.38552	7.9817	8.29443	7.52489	7.64102	7.61848	7.44276	7.63863	8.17139	8.16357	7.76415	7.24098	7.16004	8.02072	7.1978
chr1	27847841	27848184	Peak00000961	distal (non-TSS)	RP1-159A19.4	5.38426	5.97571	5.64734	5.27034	5.14083	5.93485	5.59911	5.7091	5.17634	5.02301	5.72615	5.46269	5.714	5.67471	5.78996	5.49518	5.70278	5.7721	5.58238	5.75436	6.32279	5.46101	5.05691	5.6448	6.10651	5.31671	6.00243	5.91249	5.35019	5.66255	5.74108	5.59708	5.16979	5.15456	4.99779	5.65659	5.39034
chr1	27851976	27852841	Peak00000962	distal (non-TSS)	RP1-159A19.4,AHDC1	6.61829	7.63166	7.08106	6.63213	6.41251	6.66567	6.55255	6.70064	6.34075	6.5219	7.43935	7.53407	6.71571	6.37632	6.39922	6.54784	7.40615	7.15607	6.69889	6.56051	6.639	6.58633	6.1621	7.53609	7.62986	6.41291	6.4126	6.31065	6.86086	6.71985	7.93711	7.42201	6.51234	6.24921	6.20204	7.57029	6.59607
chr1	27853567	27854402	Peak00000963	distal (non-TSS)	RP1-159A19.4,AHDC1	6.75954	7.9098	7.22917	6.56249	5.75647	6.5156	6.11278	5.93195	6.44036	6.54477	7.87106	7.49604	7.0091	6.06983	5.91217	6.31485	7.823	7.71162	6.96439	5.99206	6.69842	6.63468	6.46948	7.65885	8.2734	7.04333	5.97226	6.18122	6.80252	6.59591	8.15586	7.8967	7.07837	6.36085	6.45086	7.71581	6.68353
chr1	27854476	27855124	Peak00000964	distal (non-TSS)	RP1-159A19.4,AHDC1	6.26081	7.43625	7.0344	6.30891	5.6844	6.5156	6.21585	6.81431	6.27017	6.09367	7.47088	7.06788	6.66032	6.24532	6.22438	6.13885	7.37598	7.32248	6.63605	6.23574	6.3479	6.56983	5.76616	6.78942	7.6132	6.41291	5.87752	6.33515	6.27166	6.42388	7.49349	7.5587	6.45776	6.05777	6.01568	7.08624	6.25176
chr1	27883032	27883735	Peak00000965	distal (non-TSS)	AHDC1	5.67175	6.23318	5.9665	5.79718	5.6844	6.13781	5.34043	5.28343	5.13435	5.60954	6.32856	6.00169	5.78667	5.58849	5.7576	5.22689	6.14585	6.35746	6.02075	5.81091	5.94676	5.66807	5.44596	6.03801	6.48662	6.22157	5.50264	5.87909	5.63639	5.49265	6.31865	5.85572	5.74646	5.37842	5.37258	5.71006	5.26666
chr1	27894580	27895572	Peak00000966	distal (non-TSS)	AHDC1	7.08811	7.27697	6.95641	6.93666	7.19503	6.89243	6.98628	7.49581	6.64158	6.84047	7.43935	7.15854	7.02375	6.64831	6.86689	7.0593	7.10847	6.9043	7.06287	7.09153	7.27938	7.19115	6.81709	6.99071	7.3867	6.8236	6.95818	6.90623	7.25125	7.35522	7.71479	7.00184	7.33266	6.56765	6.50452	7.18069	6.54664
chr1	27903768	27904651	Peak00000967	distal (non-TSS)	AHDC1	6.80908	5.95191	6.04543	5.79718	5.34876	5.64299	4.88294	5.93195	5.73512	5.79738	5.56527	5.7049	5.75083	5.34423	5.50596	6.1008	5.64088	5.87749	5.91703	5.69533	5.6913	6.25498	5.52707	5.78897	6.03165	5.63307	5.6266	5.69849	5.51206	6.11822	5.82473	5.78677	5.90057	5.53892	5.64518	5.71006	5.68975
chr1	27925680	27926166	Peak00000968	distal (non-TSS)	AHDC1	6.35349	5.92769	5.98667	5.73363	5.34876	5.74747	5.43252	6.03102	5.78759	5.89141	5.85013	5.7049	5.83871	5.39692	5.42421	5.61095	5.59794	5.73506	5.7449	5.75436	5.7309	5.84716	5.85098	5.60618	5.80935	5.66773	5.36562	5.1839	6.37909	6.36787	6.0019	5.75093	6.07608	5.82315	5.88489	5.8351	5.43987
chr1	27930128	27931024	Peak00000969	distal (non-TSS)	AHDC1,FGR	6.70821	7.53337	7.30178	6.79255	7.14397	7.19887	7.0241	7.4264	6.49535	6.58942	7.5379	7.29792	7.07388	6.64831	6.93879	6.63823	7.3389	7.34645	6.89919	7.12439	7.31755	7.27438	6.6307	7.07481	7.62155	7.06856	6.88063	6.83989	6.65938	6.5296	7.37304	7.22098	6.98563	6.25812	6.33694	7.0059	6.48041
chr1	27944723	27945409	Peak00000970	distal (non-TSS)	FGR	5.99775	6.13167	6.17352	5.88721	5.95209	6.01966	5.79284	5.28343	5.77466	6.13991	5.85013	5.95652	5.78667	5.90431	5.91217	6.1513	5.66183	5.97527	5.91703	5.94272	5.94676	5.81892	6.00621	5.78897	6.24506	5.97254	6.29692	6.09734	6.42431	5.78437	6.15876	6.10114	5.83666	5.69532	5.81447	5.60087	5.87692
chr1	27949883	27950186	Peak00000971	TSS	FGR	5.18551	5.19729	4.8995	5.44381	4.06912	5.07123	4.49492	4.62726	4.89898	4.87049	4.56874	5.12134	4.83809	5.10808	4.97169	4.97912	4.99627	4.77384	5.17986	4.45828	4.87703	5.01749	4.84874	5.13913	4.67034	4.60191	4.75251	5.24026	5.63639	5.16337	4.92687	5.04512	5.09456	4.85383	4.68348	4.99321	4.76781
chr1	27951183	27951800	Peak00000972	TSS	FGR	5.51529	6.15257	6.00654	5.66691	5.14083	5.52956	5.05551	5.28343	4.94999	5.2796	5.94542	5.90979	5.37529	5.28925	5.78996	5.62929	6.14585	5.84326	5.77515	5.46516	5.37479	5.38397	4.8935	5.91917	5.80935	5.48451	5.50264	5.48952	5.46785	5.45584	5.68226	5.7141	5.0143	4.95486	5.05146	5.92741	5.71626
chr1	27958809	27960043	Peak00000973	distal (non-TSS)	FGR	7.57979	6.8803	6.6686	7.04227	5.82486	6.65267	5.88013	6.8679	7.3741	7.45208	6.85716	6.90265	7.23977	5.83204	6.43972	7.60454	6.82455	7.02833	7.09811	5.75436	6.16181	7.72943	7.39925	6.96154	6.75517	7.5066	6.08917	6.18122	7.92298	7.69217	6.79453	6.72486	7.74736	7.40819	7.37521	6.95329	6.95033
chr1	27960711	27961075	Peak00000974	distal (non-TSS)	FGR	5.23823	5.01306	4.98978	5.12242	5.44114	5.15367	4.92855	5.44136	4.66777	5.2203	5.74762	5.07688	5.32597	5.39692	5.14175	5.12298	5.22072	5.29285	5.58238	4.87994	5.32252	5.38397	5.09445	5.19442	5.42732	5.27106	5.09796	5.29419	4.94563	5.11535	5.30116	5.59708	5.09456	4.58533	5.07741	5.4818	4.99794
chr1	27970297	27970859	Peak00000975	distal (non-TSS)	FGR,RP1-159A19.3	5.99775	5.99911	5.69784	5.52247	5.88996	5.86758	5.59911	5.93195	5.53326	5.2503	5.78956	5.75912	5.67613	5.7944	5.72444	5.68284	5.81859	5.97527	5.80474	5.86518	5.87855	5.90194	5.47356	5.71882	6.082	5.85873	5.73993	5.61883	5.61647	5.69406	5.82473	5.59708	5.8583	5.2144	5.41241	5.62902	5.45597
chr1	27977356	27977769	Peak00000976	distal (non-TSS)	RP1-159A19.3,RP11-288L9.1	4.64851	5.15379	5.39248	5.27034	5.14083	4.78219	4.62136	4.88989	4.5298	4.98672	4.90743	5.24574	5.07623	4.81383	4.61581	5.12298	5.24966	4.99604	5.08114	4.87994	4.51251	4.71301	4.39989	5.02033	5.38635	5.0134	4.75251	4.92782	4.67474	5.2541	5.453	4.91136	5.20574	4.4775	4.52627	4.89688	5.14995
chr1	27986523	27986857	Peak00000977	distal (non-TSS)	RP11-288L9.1,IFI6,RP11-288L9.4	5.07272	5.92769	5.56778	5.12242	5.6844	5.5875	5.62492	5.7091	4.73036	5.09241	5.40971	5.28458	5.57644	5.17148	5.72444	5.0675	5.66183	5.44199	5.68225	5.60157	5.7309	5.11988	5.26653	5.56639	5.89702	5.1231	5.73993	5.34589	5.46785	5.75494	5.58886	5.63724	5.24068	5.04777	4.68348	5.54269	5.39034
chr1	27989032	27990067	Peak00000978	distal (non-TSS)	RP11-288L9.1,IFI6,RP11-288L9.4	7.14048	7.4529	7.4368	7.22141	7.09102	7.4209	7.14911	7.01753	6.6691	6.63271	7.4833	7.48053	6.93349	7.08787	7.2856	6.95117	7.28143	7.35828	7.09811	7.41705	7.41464	6.959	6.83749	7.49611	7.78665	6.853	7.1287	7.07416	7.23877	6.88754	7.7428	7.35424	6.90683	6.45653	6.44171	7.25199	6.90083
chr1	27995716	27996092	Peak00000979	TSS	RP11-288L9.1,IFI6,RP11-288L9.4,RNU6-949P	5.59584	5.65815	5.54016	5.5601	5.24913	5.82081	5.96216	5.82511	5.1968	5.2796	5.86973	5.86141	5.67613	5.28925	5.50596	5.34562	5.90805	5.7721	5.58238	6.03969	5.80675	5.69963	5.1662	5.71882	5.42732	5.76662	5.73993	5.29419	5.51206	5.16337	5.76954	5.7141	5.51799	5.23372	5.50691	5.60087	5.5634
chr1	27998337	27999261	Peak00000980	distal (non-TSS)	RP11-288L9.1,IFI6,RP11-288L9.4,RNU6-949P	6.5996	6.92891	6.4428	6.82257	6.792	6.36371	6.90747	6.57703	6.90104	6.87681	6.91355	6.93726	6.64136	6.44941	6.55464	6.89386	6.72218	6.23271	6.57027	6.71304	6.77396	6.81309	7.02683	6.75575	6.9545	6.83838	6.76441	6.35923	7.21349	7.11821	7.07473	6.68841	6.9369	6.85652	6.95847	7.07644	6.86685
chr1	28039822	28040414	Peak00000981	distal (non-TSS)	NA	5.59584	4.96219	4.85154	5.36003	5.34876	4.66634	4.56017	5.10269	5.40222	5.39041	4.72719	4.93256	5.16523	4.89474	5.14175	5.29947	4.88532	4.85287	5.17986	4.14557	4.87703	5.01749	5.44596	4.56445	4.7444	5.36077	4.47596	4.59673	5.2205	5.41797	4.7485	4.07988	5.51799	5.13394	5.05146	4.61161	5.30324
chr1	28051586	28053021	Peak00000982	TSS	FAM76A	8.00976	8.64005	8.20114	8.09374	8.18659	8.28665	8.64425	8.84456	8.27966	8.23617	8.89682	8.20071	8.53299	7.8629	8.28297	8.20596	8.85532	8.12502	8.12286	8.44828	8.66545	8.1911	8.45404	8.54805	9.02067	8.50202	8.52795	8.47529	8.68858	8.55299	9.10173	8.96169	8.70846	8.2095	8.20446	8.57882	8.42503
chr1	28099218	28100412	Peak00000983	TSS	FAM76A,STX12,RP3-426I6.5	7.63544	7.75751	7.58622	7.55079	8.0132	7.68454	7.95717	8.00405	7.32339	7.44004	7.90372	7.54156	7.56358	7.36225	7.41182	7.44481	7.97943	7.43849	7.30314	7.9551	7.83825	7.66164	7.58479	7.76354	7.81606	7.74361	7.9054	7.68579	7.83067	7.78659	8.15065	7.94348	7.79714	7.3395	7.27167	7.75307	7.34861
chr1	28156869	28158176	Peak00000984	TSS	STX12,RNU6-1245P,PPP1R8,SCARNA1	6.63674	6.79102	6.75201	6.52634	6.68846	6.7656	6.83474	6.70064	6.1766	6.36342	7.09499	6.84301	6.6697	6.56335	6.79116	6.64696	6.64278	6.57786	6.85858	7.08041	6.89718	6.77055	6.55858	6.55474	6.82961	6.853	6.69346	6.55915	6.67809	6.64367	7.02979	6.63191	6.86573	6.44103	6.31701	6.8302	6.39498
chr1	28184316	28185452	Peak00000985	distal (non-TSS)	PPP1R8,AL109927.1	6.46132	6.69574	6.85251	6.28735	5.82486	6.63955	6.45836	6.12341	5.73512	5.73765	6.15022	6.40374	6.07265	5.7944	6.51736	6.25862	6.37363	6.47198	6.37174	6.59236	6.37256	6.48434	6.11207	6.09378	6.50499	6.37259	6.29692	6.28571	6.42431	6.32925	6.42758	6.26018	6.41538	5.82315	5.64518	6.26235	5.7928
chr1	28195318	28196252	Peak00000986	distal (non-TSS)	THEMIS2	6.56146	6.32777	6.38395	6.37163	6.36826	6.70398	6.19919	7.15292	5.8004	5.92726	6.57131	6.43661	6.37998	6.40111	6.41961	6.13885	6.36122	6.40439	6.22896	6.63883	6.67889	6.43042	5.96902	6.27295	6.8003	6.41291	6.36747	6.09734	6.28401	6.42388	6.28037	6.18294	6.32657	5.88279	5.96486	6.36358	6.02055
chr1	28198723	28199673	Peak00000987	TSS	THEMIS2	6.28456	6.51578	6.47132	6.37163	6.82489	6.69132	6.16527	6.57703	6.00137	5.81672	6.57131	6.71565	6.54256	6.72844	6.35752	6.20003	6.56945	6.55731	6.60354	6.66898	6.71769	6.48434	6.02443	6.34319	6.64391	6.66672	6.51945	6.28571	6.2592	6.40546	6.65303	6.51163	6.37168	5.91735	6.01568	6.17198	6.102
chr1	28199768	28200005	Peak00000988	TSS	THEMIS2	5.28881	5.31931	4.94553	5.27034	5.75647	5.40533	5.2751	4.26985	4.92477	4.94927	4.82098	5.28458	5.19351	4.97026	4.84279	5.09556	4.88532	4.85287	5.08114	5.35253	5.425	5.16798	4.80212	5.02033	5.1079	5.06951	5.58656	4.68959	5.10601	4.95858	5.62073	4.67529	5.09456	4.85383	4.88243	5.3157	4.87591
chr1	28204520	28204983	Peak00000989	distal (non-TSS)	THEMIS2	5.77807	5.49974	5.07359	5.73363	4.35348	4.78219	4.62136	5.10269	5.73512	5.60954	5.48982	5.42899	5.35087	4.52645	4.77233	5.4332	5.24966	4.99604	5.4743	4.87994	4.61633	6.05418	5.3292	5.60618	5.15888	5.79803	4.90342	4.85396	6.42431	5.72485	5.82473	5.82169	5.94157	5.91735	5.52501	5.4818	5.5031
chr1	28213677	28214141	Peak00000990	distal (non-TSS)	THEMIS2,RPA2	5.23823	5.31931	5.39248	5.36003	5.34876	5.33841	4.97242	4.88989	5.06852	5.15803	5.32427	5.35884	5.16523	5.04117	5.14175	4.97912	5.27795	5.34453	5.54733	5.18485	5.15124	5.60261	5.13086	4.8882	4.94047	5.1231	5.50264	5.53406	5.92041	5.20956	5.26017	5.16531	5.05511	5.23372	4.97002	5.24266	5.14995
chr1	28240626	28241877	Peak00000991	TSS	RPA2	7.38778	7.54118	7.45812	7.5055	7.58735	7.53786	7.73675	7.27658	7.20226	7.23219	7.73243	7.49604	7.34831	7.16156	7.58248	7.32027	7.79139	6.87153	7.24151	7.64496	7.64202	7.35303	7.63201	7.80501	7.7337	7.53395	7.74049	7.14441	7.90735	7.67707	7.81053	8.15697	7.79169	7.25861	7.3988	7.54925	7.36082
chr1	28285917	28287151	Peak00000992	TSS	SMPDL3B,RP11-460I13.2,XKR8,EYA3	6.79276	7.2863	7.2619	6.92289	7.69742	7.09751	7.3557	7.93087	6.52584	6.85876	7.48947	7.12895	7.54851	7.13254	7.2856	6.9228	7.49866	7.10071	7.06287	7.18791	7.66191	7.21242	7.00899	7.20481	7.68671	7.16523	7.45106	7.19822	7.12132	7.09561	7.58149	7.433	7.30994	6.74794	6.7752	7.25199	7.07943
chr1	28318725	28319152	Peak00000993	distal (non-TSS)	EYA3,RP11-460I13.6	5.23823	5.27995	5.07359	5.44381	5.02194	5.23089	5.0147	5.10269	5.1968	5.09241	4.98779	5.24574	4.87528	5.04117	5.24315	4.84972	5.06478	4.99604	5.3969	5.50062	5.32252	4.64042	4.64884	5.0812	4.5906	5.36077	4.97192	4.85396	5.3746	5.16337	5.08115	4.67529	5.0143	4.90546	5.3104	4.6751	5.17019
chr1	28414152	28415666	Peak00000994	distal (non-TSS)	EYA3,SPCS2P4	7.33266	7.6606	7.69188	7.38056	7.06379	7.57254	7.33333	7.27658	7.08523	7.12329	7.69558	7.42491	7.38839	7.08787	7.37097	7.13533	7.73077	7.35828	7.28289	7.36311	7.72942	7.49844	7.2632	7.74662	7.82332	7.62152	7.3742	7.42934	7.38738	7.25696	7.81053	7.80676	7.44811	7.31444	6.93276	7.57724	7.37293
chr1	28437653	28438160	Peak00000995	distal (non-TSS)	RP5-1053E7.2,RP5-1053E7.3	4.45871	4.34782	4.63545	4.03769	5.02194	4.4635	4.49492	4.26985	4.635	4.41999	4.22667	4.49794	4.16286	4.89474	4.69698	4.20049	4.26698	4.59581	4.16536	4.45828	4.26177	4.78094	4.15304	4.65518	4.30175	4.18679	4.90342	4.59673	5.55483	4.38122	4.45119	4.07988	4.06558	5.04777	4.22608	3.96395	4.0995
chr1	28462141	28462429	Peak00000996	distal (non-TSS)	RNU6-176P,RNU7-29P	4.3472	4.13085	4.2759	3.35936	3.35936	4.09206	4.26548	3.35936	3.8942	3.74173	3.75189	3.79926	3.87144	4.52645	4.19635	4.04931	4.1044	4.24662	4.02025	3.817	3.35936	4.01548	3.92407	4.4645	4.03154	4.31061	4.07593	3.87736	5.01242	4.01362	3.99962	3.35936	4.1722	4.31085	4.01868	4.09719	3.78979
chr1	28495685	28496321	Peak00000997	distal (non-TSS)	PTAFR	5.59584	5.27995	5.39248	5.31598	6.6522	6.41103	6.41598	6.64019	5.25624	5.18956	4.86504	5.32225	5.32597	5.71581	6.24747	5.0675	5.09761	5.18262	5.61651	6.17343	6.51208	5.46101	5.26653	4.95615	5.20781	5.17442	6.36747	6.35923	5.73177	5.2971	5.4167	5.32606	5.46134	5.2144	5.39265	5.08222	5.40706
chr1	28499008	28499550	Peak00000998	distal (non-TSS)	PTAFR	5.13043	4.79442	4.94553	5.36003	5.6082	5.26776	5.59911	5.58203	5.45293	4.94927	4.62433	4.82523	4.91129	5.10808	5.58287	5.0675	5.03102	4.99604	5.1315	5.72517	5.47332	5.38397	4.84874	4.95615	4.99896	5.1231	5.58656	5.1839	6.62122	5.16337	4.6108	4.67529	5.30774	5.8109	4.91238	4.47103	5.19009
chr1	28523216	28523971	Peak00000999	distal (non-TSS)	PTAFR,DNAJC8,AL353354.1,AL353354.2	5.8766	4.96219	5.2255	4.95386	5.6082	5.55885	5.2751	5.10269	5.53326	5.4424	4.72719	4.88017	5.19351	5.39692	5.03112	5.59235	4.40192	5.23895	5.31452	5.09163	5.211	5.73046	5.67562	4.95615	4.87885	5.40336	4.83053	5.1839	6.04284	5.49265	4.87052	5.10671	5.76958	5.44503	5.15206	4.61161	4.99794
chr1	28559079	28559760	Peak00001000	TSS	DNAJC8,ATPIF1,RP5-1092A3.4	6.16151	6.59357	6.5402	6.45111	6.17575	6.5441	6.51295	6.51092	5.87477	5.89141	6.55952	6.46873	6.196	5.7944	6.39922	5.83171	6.54778	6.09565	5.8337	6.52792	6.79223	6.41198	5.85098	6.41007	6.8003	6.45209	6.1441	6.33515	6.14168	5.89606	6.65303	6.70675	6.18177	5.79854	5.8711	6.34721	6.11185
chr1	28562230	28563416	Peak00001001	TSS	DNAJC8,ATPIF1,RP5-1092A3.4	7.06118	7.4446	7.42962	7.33982	7.44726	7.27677	7.5362	7.0641	7.00689	7.23219	7.74794	7.2801	7.29507	6.85861	7.07254	7.07869	7.68234	7.26075	6.95158	7.30706	7.66191	7.06817	7.35767	7.58456	7.85907	7.39167	7.4932	7.48443	7.57251	7.48236	7.84969	7.72874	7.35503	7.03631	6.95208	7.44677	7.23813
chr1	28572860	28573257	Peak00001002	distal (non-TSS)	ATPIF1,RP5-1092A3.4,RP5-1092A3.5	5.42943	5.71656	6.22498	5.70069	6.32257	5.95655	6.60367	6.29153	5.36727	5.30822	5.48982	5.78543	5.19351	5.90431	5.96938	5.39016	5.33268	5.73506	5.35637	6.35258	6.3968	5.69963	5.29825	5.39389	5.61473	5.88809	6.24782	5.97692	5.71323	5.11535	5.62073	5.95299	5.37141	5.76076	5.56048	6.0753	5.75508
chr1	28573458	28574458	Peak00001003	distal (non-TSS)	ATPIF1,RP5-1092A3.4,RP5-1092A3.5	7.29854	7.81009	7.48605	7.5947	8.16124	7.58618	8.03299	7.90563	7.24379	7.28031	8.0104	7.65634	7.57849	6.92797	7.52782	7.50324	8.10589	7.46061	7.34279	7.93064	8.19936	7.36256	7.61449	7.73808	8.21396	7.58713	7.7492	7.40669	7.77574	7.59913	8.3548	8.17668	7.49584	7.42389	7.2036	7.93692	7.57857
chr1	28574959	28575300	Peak00001004	distal (non-TSS)	ATPIF1,RP5-1092A3.4,RP5-1092A3.5	5.63434	5.31931	5.88274	5.63226	5.95209	5.66989	5.65024	5.93195	5.1968	5.33621	5.65957	5.83655	5.57644	5.17148	5.58287	5.47485	5.59794	5.57565	5.71394	5.6648	5.94676	5.79008	5.23398	5.60618	5.86842	5.66773	5.58656	5.73661	5.78589	5.45584	5.76954	5.37538	5.59861	5.17483	5.39265	6.01386	5.3388
chr1	28585527	28586631	Peak00001005	TSS	SESN2	7.25174	7.52552	7.17003	7.22141	7.60629	7.35065	7.48979	7.56202	7.01759	7.07728	7.86159	7.45696	7.35988	7.08787	7.56449	7.12915	7.88421	7.33452	7.40965	7.51095	7.81181	7.07979	7.00899	7.78857	7.75664	7.56963	7.281	7.28777	7.39863	7.3457	8.02522	7.85651	7.61172	6.91901	6.90659	7.61147	7.20234
chr1	28606951	28607415	Peak00001006	distal (non-TSS)	SESN2	4.45871	5.31931	4.50774	4.18644	4.88971	4.88687	4.34886	4.26985	3.8942	4.11758	5.40971	5.28458	4.30537	4.97026	4.97169	4.48563	5.46003	5.12358	4.855	4.75727	4.61633	4.38406	4.32556	5.24734	5.20781	4.60191	4.23263	4.92782	4.16255	4.90128	5.87775	5.63724	4.62104	3.66516	4.22608	5.03855	4.3528
chr1	28612562	28612958	Peak00001007	distal (non-TSS)	SESN2	4.73152	4.13085	4.36016	4.51405	5.02194	4.29878	4.17241	3.35936	4.76033	4.20472	3.91279	4.11555	4.16286	4.2729	4.77233	4.43557	4.33713	4.49351	4.39134	4.36639	4.10009	4.47741	4.24403	4.2235	4.03154	4.60191	4.23263	4.37953	5.35019	4.47435	4.14039	4.2374	4.26525	4.5507	4.22608	4.20835	4.21099
chr1	28654964	28656396	Peak00001008	TSS	MED18	6.88797	6.91691	7.27798	6.6657	7.16973	6.91432	6.96698	6.91955	6.14725	6.5219	6.94093	7.04692	6.59282	6.91094	7.07254	6.64696	6.9614	7.10071	7.27266	7.27819	7.42633	6.68144	6.30219	7.12824	6.94116	7.24476	6.89648	6.7703	6.64043	6.65924	7.04116	7.05986	6.94678	6.54611	6.23435	6.96397	6.46526
chr1	28686141	28686473	Peak00001009	distal (non-TSS)	PHACTR4	4.64851	5.19729	4.8995	4.4179	4.35348	4.88687	4.17241	4.62726	4.66777	4.53893	4.62433	4.82523	4.58325	4.97026	5.03112	4.77898	4.57258	5.23895	4.72236	4.69032	4.95183	4.56229	4.75343	5.02033	4.81367	4.89241	4.47596	4.85396	4.75921	4.47435	5.2178	5.27474	4.62104	4.6188	4.60794	5.03855	4.51163
chr1	28695806	28697187	Peak00001010	distal (non-TSS)	PHACTR4	6.52226	6.77779	6.78631	6.90898	6.792	6.42645	6.26465	6.44153	6.24276	6.22799	6.57131	6.60481	6.85363	6.4961	6.60876	6.53848	6.62222	6.65718	6.65202	6.29538	6.3479	6.71177	6.17838	6.72127	6.72426	6.71563	6.53988	6.38291	6.67809	6.62793	6.8858	6.35693	6.42965	6.24921	6.30694	6.75827	6.37888
chr1	28743912	28744433	Peak00001011	distal (non-TSS)	Y_RNA,PHACTR4	5.23823	4.59605	4.50774	5.59667	4.56568	4.60323	4.62136	4.26985	5.02253	4.87049	5.06297	4.82523	5.30058	4.89474	4.69698	4.91625	4.80483	5.23895	4.855	5.09163	4.396	4.96277	4.80212	4.8882	4.67034	5.1231	3.35936	4.59673	5.10601	5.06536	4.25768	4.48195	4.42456	5.15456	5.05146	4.61161	5.06547
chr1	28764398	28764825	Peak00001012	TSS	PHACTR4	5.13043	4.2468	4.8995	4.51405	4.56568	4.53588	5.20617	3.35936	5.17634	5.15803	4.3067	4.64154	4.58325	5.44753	4.19635	5.12298	4.67176	4.68861	4.64933	4.61881	4.26177	5.11988	5.05691	4.4645	4.5906	4.89241	4.75251	5.12482	5.49014	5.33868	4.87052	4.58331	5.33997	5.04777	4.75393	4.47103	4.58199
chr1	28776371	28776780	Peak00001013	distal (non-TSS)	PHACTR4,RP1-308E4.1	4.64851	4.59605	4.94553	4.75638	3.35936	4.83576	4.56017	4.26985	4.8726	4.82895	4.98779	4.76743	4.5339	4.97026	5.03112	4.70332	4.26698	5.12358	4.64933	5.04218	4.95183	5.16798	4.75343	4.81592	4.7444	4.41833	4.66839	4.68959	5.3746	4.84094	4.87052	5.16531	4.62104	5.0699	4.68348	4.73494	4.67904
chr1	28777054	28777534	Peak00001014	distal (non-TSS)	PHACTR4,RP1-308E4.1	4.88051	5.77252	5.29497	4.82616	4.73995	5.11315	4.73374	3.35936	4.84558	4.98672	5.92689	5.52756	5.22115	4.97026	5.19349	5.00932	5.48405	5.7721	5.17986	4.45828	4.95183	5.11988	4.93656	5.91917	5.89702	5.31671	4.57684	4.68959	5.3253	5.75494	6.44494	5.75093	5.43205	4.74275	4.75393	5.5721	5.10845
chr1	28831872	28833296	Peak00001015	distal (non-TSS)	PHACTR4,RCC1,SNHG3,SNORA73B	7.45124	7.72364	7.48605	7.84049	7.7831	7.84621	7.48304	7.85377	7.04399	7.07728	7.69558	7.73678	7.63188	7.37468	7.36058	7.37348	7.68726	7.55611	7.40029	7.64496	7.95561	7.59049	7.08757	7.76354	7.7337	7.84889	7.2195	7.31236	7.32978	7.39271	7.67172	7.78122	7.48236	7.13516	7.10365	7.89867	7.48502
chr1	28844185	28845878	Peak00001016	distal (non-TSS)	snoU13,RCC1,SNHG3,SNORA73B,PRDX3P2	7.5317	7.68192	7.48605	7.84049	6.94935	7.50232	7.25613	7.68592	6.80536	7.1383	7.67949	7.37546	7.8441	7.28532	7.11033	7.19574	7.21474	7.10071	7.57681	7.28788	7.47214	7.6146	7.11283	7.51624	7.31629	7.57841	7.1287	7.00027	7.39302	7.09561	7.55802	7.5385	7.32513	6.82719	7.00852	7.45434	7.27734
chr1	28878734	28880499	Peak00001017	TSS	TRNAU1AP	7.36598	8.0475	7.83978	7.86219	7.73231	7.96569	7.44184	7.74408	7.20226	7.13081	8.12955	8.00911	7.71518	7.49337	7.47099	7.44481	8.02283	7.72993	7.76344	7.99694	8.19936	7.77291	7.38552	7.93766	8.13456	7.84162	7.5837	7.67636	7.71863	7.57489	7.93711	8.19612	7.79714	7.29323	7.30202	7.98466	7.47007
chr1	28907428	28909035	Peak00001018	distal (non-TSS)	TRNAU1AP,SNHG12,SNORD99,TAF12,RAB42	7.52188	7.70293	7.56018	7.5947	7.33808	7.35065	7.34828	7.90563	7.0699	7.11572	8.01467	7.98189	7.51271	7.23163	7.39154	7.23655	7.60648	7.5966	7.26235	7.48594	7.85562	7.35303	7.15396	7.73808	8.07504	7.60443	7.38544	7.3603	7.21349	7.46487	7.87521	7.59827	7.49584	6.98949	6.87317	7.70951	7.18869
chr1	28918687	28919120	Peak00001019	distal (non-TSS)	SNHG12,TAF12,RAB42	5.0121	5.19729	4.94553	4.95386	5.34876	4.98269	4.83541	4.88989	4.92477	4.91056	4.90743	5.28458	5.65678	5.23176	5.08771	4.88348	5.35919	4.85287	5.58238	4.75727	5.02209	4.96277	5.01815	5.3469	5.15888	5.0134	5.15633	5.12482	5.2205	5.20956	4.68192	5.22123	5.37141	4.71311	4.75393	5.24266	5.08715
chr1	28968809	28970264	Peak00001020	distal (non-TSS)	TAF12,RP11-442N24__B.1,RNU11	7.46154	7.842	7.74482	7.60332	7.62499	7.6064	7.90263	7.7723	7.15466	7.33339	7.95805	7.73678	7.45998	7.57097	7.39154	7.48402	7.77301	7.42731	7.3231	7.85464	7.83825	7.6997	7.33641	7.95985	8.06283	7.73579	7.20687	7.45163	7.61649	7.25696	8.00225	7.73762	7.74736	7.09644	7.11511	7.79535	7.31132
chr1	28974319	28975943	Peak00001021	distal (non-TSS)	TAF12,RP11-442N24__B.1,RNU11	7.37692	7.9218	7.71565	7.61189	7.8796	7.95523	7.9227	7.68592	7.24379	7.19681	7.68487	7.73024	7.62711	7.27208	7.75888	7.47432	7.69704	7.47154	7.43738	7.86759	7.78487	7.77291	7.43966	7.55568	7.80143	7.85613	7.53413	7.69515	7.87556	7.3361	7.75661	7.92028	7.67228	7.34775	7.38941	7.90419	7.61976
chr1	28994816	28996735	Peak00001022	distal (non-TSS)	GMEB1	7.20336	7.72364	7.76773	7.12867	7.56816	7.75262	7.65507	7.82712	6.47986	6.74533	7.7009	7.74328	7.4546	7.34971	7.09784	7.12294	7.22155	7.29811	7.41895	7.71831	7.9953	7.21242	7.12943	7.4445	7.62155	7.42128	7.18129	7.41806	7.23877	6.97693	7.84324	7.2831	7.16545	6.90224	6.79677	7.57724	6.9824
chr1	29062758	29064229	Peak00001023	TSS	YTHDF2	7.68023	8.22727	8.03178	7.9185	7.816	8.09041	7.98607	8.2841	7.08014	7.33989	8.33156	8.05162	7.83585	7.68502	7.82077	7.48885	8.19825	7.78349	7.4282	7.91201	8.22629	7.78712	7.52348	8.0174	8.42407	7.7821	7.7492	7.732	7.72757	7.68464	8.31808	7.96631	7.73038	7.39232	7.2196	7.98466	7.40474
chr1	29101506	29102312	Peak00001024	distal (non-TSS)	YTHDF2	5.81172	5.56541	5.77019	5.94408	5.52734	6.08	5.51847	5.58203	5.74843	5.46763	5.46366	5.6192	5.87232	5.71581	6.10276	5.73432	5.92525	5.87749	5.71394	5.94272	6.16181	6.14704	5.87138	5.82271	5.95247	5.52326	5.90984	5.69849	6.11416	5.89606	5.71199	5.59708	5.62442	5.83529	5.77038	5.41792	5.92275
chr1	29111420	29112255	Peak00001025	distal (non-TSS)	NA	5.63434	5.71656	6.12007	5.88721	5.95209	5.97791	5.74697	6.12341	5.1128	5.33621	5.56527	5.67694	5.67613	5.86866	6.10276	5.4332	5.87297	5.87749	5.58238	6.0629	5.7309	5.87482	5.41775	6.06618	6.082	5.76662	5.84441	5.65926	5.59624	5.49265	5.97796	5.63724	5.54542	5.34377	5.1994	5.92741	5.35621
chr1	29203588	29204119	Peak00001026	distal (non-TSS)	Y_RNA,RP1-212P9.2,RP1-212P9.3,EPB41	5.74356	5.77252	6.30673	5.63226	5.34876	5.79681	5.57277	5.28343	5.06852	5.3636	5.61326	5.81123	5.53435	5.54317	5.3813	5.41186	5.68246	5.80815	5.8337	5.86518	6.07373	5.60261	5.26653	5.85563	5.74757	5.82872	5.36562	5.84486	5.35019	5.2971	5.82473	5.63724	5.33997	4.82709	5.17596	5.5721	5.04338
chr1	29208594	29208937	Peak00001027	distal (non-TSS)	Y_RNA,RP1-212P9.3,EPB41	5.81172	5.74483	5.72239	5.17373	5.52734	5.61554	5.51847	5.7091	5.45293	5.30822	5.74762	5.52756	5.22115	5.49623	5.54498	5.57349	5.57594	5.69696	5.4743	5.60157	5.80675	5.79008	5.41775	5.68232	5.6828	5.70152	5.50264	5.4434	5.95206	5.89606	6.17978	5.82169	6.11222	5.3954	5.24499	5.5126	5.30324
chr1	29211406	29211977	Peak00001028	distal (non-TSS)	Y_RNA,RP1-212P9.3,EPB41	6.37573	6.72362	6.3989	6.41193	6.22643	6.41103	6.40156	5.93195	6.68265	6.54477	6.8281	6.6474	6.84539	6.00601	6.12796	6.37946	6.99365	6.44981	6.50128	6.47758	6.97907	6.77055	6.75407	6.88587	7.14101	6.56349	6.43463	6.40619	7.14158	6.62793	7.18124	6.94136	6.61555	6.53886	6.37595	6.69541	6.58213
chr1	29213165	29214259	Peak00001029	distal (non-TSS)	Y_RNA,RP1-212P9.3,EPB41	7.15328	7.40235	7.30962	6.86643	7.38276	7.23402	7.21591	7.31553	6.49535	6.71549	7.57897	7.22528	7.08788	6.72844	6.96657	6.50038	7.13759	7.34645	7.41895	7.37224	7.49451	7.14764	6.71044	7.33535	7.64633	7.21122	7.10166	7.03029	6.89316	6.83381	7.62732	7.25857	7.09622	6.45653	6.45086	7.27784	6.74106
chr1	29240394	29242000	Peak00001030	distal (non-TSS)	EPB41	7.39855	8.10645	7.75632	7.71889	7.71497	7.91801	7.70231	8.26439	7.16911	7.24611	8.1256	7.6904	7.67413	7.387	7.60024	7.33645	7.87992	7.63597	7.3231	7.76751	7.97162	7.59049	7.41284	7.64977	8.15769	7.69601	7.62217	7.53748	7.64978	7.59913	8.2368	7.98133	7.60553	7.13993	7.20895	7.9261	7.27734
chr1	29253150	29253810	Peak00001031	distal (non-TSS)	EPB41	5.59584	6.32777	6.04543	5.48374	6.36826	5.69626	6.32716	5.93195	5.40222	5.41667	6.24225	6.14905	5.59698	5.90431	5.72444	5.41186	6.34869	6.28396	5.61651	6.33377	6.4671	5.46101	5.3292	6.61246	6.44914	5.73447	5.87752	5.57713	6.0574	5.2971	6.65303	6.18294	5.62442	5.73497	5.52501	6.2269	5.54858
chr1	29352418	29352676	Peak00001032	distal (non-TSS)	EPB41	4.55819	4.66644	4.63545	4.31022	4.73995	4.88687	4.56017	4.26985	4.11153	4.35415	4.37969	4.64154	4.36822	4.89474	4.43037	4.20049	4.19011	5.29285	4.64933	4.61881	4.95183	4.15958	4.04883	4.56445	4.87885	4.82674	4.36284	4.59673	4.07957	4.47435	4.98059	4.07988	4.1722	4.21338	4.28401	4.73494	4.3528
chr1	29447499	29448357	Peak00001033	TSS	EPB41,TMEM200B	6.58066	6.72362	6.48537	6.45111	6.57674	6.59943	6.48592	7.0641	5.76161	5.90945	6.895	6.71565	6.58291	6.32538	6.10276	6.1136	6.70274	6.7684	6.71418	6.42537	6.51208	6.41198	6.14562	6.57424	6.66035	6.59874	6.27259	6.40619	6.3084	6.59591	6.91083	6.61256	6.3864	5.95106	5.77038	6.74592	6.32099
chr1	29493016	29493411	Peak00001034	distal (non-TSS)	SRSF4	5.07272	3.99174	5.03243	4.51405	4.73995	4.83576	4.34886	4.62726	4.66777	4.41999	4.62433	4.76743	4.67523	4.97026	4.77233	4.74182	4.62338	4.85287	4.57072	4.93659	4.396	4.84488	4.64884	5.19442	4.30175	4.89241	4.57684	4.77488	4.9795	4.70937	4.45119	4.98016	4.78541	4.97879	4.99779	4.54386	4.70946
chr1	29507401	29509032	Peak00001035	TSS	SRSF4	7.58921	8.06382	8.17569	7.87647	8.236	7.94997	7.86162	8.53498	7.14495	7.51081	8.26134	8.28772	7.76814	7.71461	7.97837	7.51748	8.14926	7.8009	7.82762	8.12102	8.2196	7.80118	7.27069	8.10627	8.56479	7.75139	7.88973	7.7137	7.38738	7.5911	8.26118	8.31348	7.66634	7.17751	7.05093	7.94231	7.40867
chr1	29524050	29524401	Peak00001036	distal (non-TSS)	MECR	5.07272	5.39456	5.26072	5.31598	5.24913	5.11315	4.97242	5.10269	5.15552	5.02301	5.06297	5.07688	5.10663	5.04117	4.97169	5.20172	5.35919	5.23895	5.58238	4.87994	5.211	5.49788	5.26653	5.60618	5.42732	5.27106	4.83053	5.29419	5.42207	5.72485	4.92687	5.22123	5.27465	5.13394	5.3104	4.99321	5.14995
chr1	29527719	29528413	Peak00001037	distal (non-TSS)	MECR	5.67175	5.49974	5.4234	5.48374	5.44114	5.43753	4.92855	4.88989	5.51758	5.51666	5.46366	5.64839	5.27466	4.81383	5.24315	5.57349	5.24966	5.57565	5.68225	4.93659	4.51251	5.98017	5.23398	5.39389	5.15888	5.63307	5.03662	4.99721	5.98299	5.56327	5.34085	5.27474	5.46134	5.66823	5.41241	5.24266	5.5336
chr1	29529306	29529812	Peak00001038	distal (non-TSS)	MECR	5.59584	5.65815	5.62135	5.52247	5.82486	5.37231	5.05551	5.10269	5.15552	5.2503	5.58948	5.49553	5.42277	5.23176	5.19349	5.1498	5.33268	5.87749	5.54733	5.31266	5.65049	5.79008	5.13086	5.97988	5.77881	5.66773	5.81048	5.06272	5.55483	5.66255	5.48832	5.67623	5.67459	5.19478	5.17596	5.73602	5.20968
chr1	29537132	29537458	Peak00001039	distal (non-TSS)	MECR	4.64851	4.43815	4.57365	4.4179	4.56568	4.29878	3.7699	4.62726	4.17031	4.20472	3.91279	4.32848	4.07985	4.2729	4.61581	4.20049	4.1044	4.68861	4.79069	4.14557	4.10009	4.27958	4.15304	4.06837	4.03154	4.41833	4.36284	4.49436	5.35019	4.27702	4.14039	4.07988	4.42456	4.79969	3.82758	4.20835	4.15739
chr1	29557032	29557949	Peak00001040	TSS	MECR,RP11-467D18.2,PTPRU	6.74264	7.01017	6.78631	7.09228	6.72382	6.94653	6.70067	7.31553	6.26109	6.42651	7.15068	6.90265	6.77771	6.54129	6.98025	6.53848	6.96953	6.92041	6.65202	6.78355	7.30494	6.89453	6.5951	7.14129	7.31629	6.83838	6.6378	6.42908	6.56196	6.56314	7.09668	7.01657	6.64021	6.40951	6.22366	7.03656	6.54664
chr1	29562563	29563405	Peak00001041	TSS	MECR,PTPRU	6.61829	6.76444	6.61863	6.61504	6.22643	6.4568	6.37227	7.19534	5.83809	6.10926	6.57131	6.51556	6.62214	6.32538	6.49835	5.99387	6.54778	6.44981	6.65202	6.40752	6.65909	6.53626	6.14562	6.88587	6.81504	6.56349	6.22261	6.09734	5.95206	6.40546	6.5123	6.20917	6.52567	5.59796	5.78523	6.81846	6.12163
chr1	29567124	29567588	Peak00001042	distal (non-TSS)	MECR,PTPRU	5.81172	5.85233	5.45359	6.17429	5.14083	4.83576	4.62136	4.26985	5.06852	5.4424	5.94542	5.3944	5.93714	5.23176	5.14175	5.59235	5.50764	5.44199	5.61651	5.04218	4.79692	5.21427	5.50059	5.483	5.50554	5.91683	5.03662	4.49436	4.94563	5.72485	5.58886	5.32606	6.21527	4.68261	5.39265	5.4818	5.28508
chr1	29583047	29583288	Peak00001043	distal (non-TSS)	PTPRU,AL645859.1	4.64851	4.96219	4.74892	5.01276	4.88971	4.60323	4.56017	4.26985	4.635	4.69395	4.67703	4.64154	4.48189	4.52645	4.32152	4.77898	4.88532	4.59581	5.1315	4.36639	4.61633	4.64042	5.01815	4.2235	4.30175	5.0134	4.36284	4.68959	4.79908	5.11535	4.53428	4.07988	5.13276	4.43865	4.6464	4.30528	4.87591
chr1	29585701	29586668	Peak00001044	distal (non-TSS)	PTPRU,AL645859.1	5.99775	6.39909	6.2746	6.22063	6.01151	6.29802	5.51847	6.44153	5.4694	5.77777	6.16599	5.90979	6.14253	5.97294	6.12796	5.70022	6.07106	6.12417	6.35221	5.83831	5.87855	6.16931	5.652	5.78897	6.05706	6.28831	5.97226	5.87909	5.87152	6.09524	6.241	5.88892	6.12993	5.19478	5.50691	5.94954	5.74226
chr1	29839847	29840142	Peak00001045	distal (non-TSS)	NA	4.3472	3.8083	4.74892	4.31022	4.73995	4.20248	4.06576	3.35936	4.11153	4.74086	4.13737	3.9791	4.30537	4.10932	4.19635	4.04931	4.00635	4.24662	4.16536	4.0039	4.10009	4.90535	4.46849	3.8632	4.03154	4.41833	4.23263	4.2473	4.94563	4.38122	3.99962	4.75979	4.78541	4.1016	4.43703	4.20835	4.21099
chr1	29870549	29870988	Peak00001046	distal (non-TSS)	NA	5.07272	4.43815	4.18181	4.6014	4.56568	4.20248	4.17241	4.26985	5.04575	4.5933	4.3067	4.32848	3.98491	4.97026	4.43037	4.66337	4.57258	5.06151	4.97356	4.54185	4.10009	4.84488	4.24403	4.65518	4.40854	4.31061	4.66839	4.2473	5.5757	4.95858	4.45119	4.75979	4.83505	4.15964	4.09494	4.30528	4.15739
chr1	30027985	30028408	Peak00001047	distal (non-TSS)	NA	5.23823	4.13085	4.43693	4.31022	4.56568	4.4635	4.17241	3.35936	4.78949	4.74086	4.37969	3.79926	4.71832	4.10932	4.04589	4.62181	4.00635	4.49351	4.855	4.45828	4.26177	4.71301	4.8935	4.06837	4.30175	4.31061	4.57684	4.59673	5.3253	5.06536	5.2178	4.98016	5.0143	4.35556	4.43703	3.78842	3.88556
chr1	30029843	30030388	Peak00001048	distal (non-TSS)	NA	5.13043	4.52034	4.50774	4.6014	4.35348	4.4635	4.06576	4.26985	4.49206	4.64486	4.50984	4.4172	4.58325	5.34423	4.77233	4.48563	4.62338	5.12358	5.27122	4.75727	4.26177	5.06978	4.80212	5.0812	4.67034	5.31671	4.57684	4.08809	4.9795	6.04809	4.98059	4.98016	5.33997	4.31085	4.3381	3.96395	4.26107
chr1	30179756	30180154	Peak00001049	distal (non-TSS)	RP4-656G21.1	5.0121	4.52034	4.43693	4.6014	4.56568	4.60323	3.93802	4.26985	5.1128	4.69395	4.44707	4.32848	5.16523	4.81383	4.97169	5.17603	4.96046	4.59581	4.855	4.75727	4.396	5.2589	5.3292	4.65518	3.8368	5.17442	4.36284	4.08809	5.46785	5.75494	5.03193	4.98016	5.83666	4.5148	4.78749	4.20835	4.54745
chr1	30265918	30266251	Peak00001050	distal (non-TSS)	NA	5.0121	4.79442	4.8995	5.01276	4.56568	4.66634	4.42483	4.62726	4.5298	4.41999	4.56874	4.76743	4.71832	4.52645	5.19349	4.43557	4.76228	5.48809	4.79069	4.61881	4.51251	4.78094	4.8935	4.73856	4.67034	5.27106	4.66839	4.92782	4.87473	4.95858	4.98059	4.98016	4.83505	4.58533	4.52627	4.30528	4.43567
chr1	31190681	31192760	Peak00001051	distal (non-TSS)	MATN1,MATN1-AS1	8.52813	9.15819	9.10488	8.92125	9.18103	9.19816	9.23122	9.45247	8.56722	8.46381	9.23196	9.13117	8.75006	8.57158	8.89177	8.42534	9.05456	8.67055	8.62579	9.28136	9.44685	8.9398	8.58256	9.01475	9.47856	9.05387	9.03059	8.87539	8.87674	8.82655	9.40484	9.26732	9.10898	8.34518	8.35154	8.87715	8.61493
chr1	31204485	31205012	Peak00001052	distal (non-TSS)	MATN1,MATN1-AS1,LAPTM5,MIR4420	4.94818	5.2393	5.79346	4.89181	5.6082	6.41103	6.16527	5.7091	4.4117	4.53893	4.90743	5.35884	4.63028	5.83204	5.88263	4.66337	4.51903	5.06151	5.02857	5.78293	6.59795	5.11988	4.39989	4.8882	4.67034	4.6823	5.21204	5.73661	4.87473	4.95858	4.92687	5.10671	4.78541	4.74275	4.38895	4.94605	4.90138
chr1	31216285	31217311	Peak00001053	distal (non-TSS)	LAPTM5,MIR4420	6.16151	6.86789	6.77497	6.26547	6.61497	7.33456	7.05183	7.31553	6.20534	5.92726	6.54764	6.72891	6.34508	6.82262	6.91047	6.27005	6.62222	6.42729	6.14027	7.05791	7.54895	6.53626	6.6307	6.88587	7.09361	6.24417	6.81539	7.07416	7.00813	6.28953	7.47689	7.07401	6.56489	6.30185	6.26592	6.80663	6.40297
chr1	31222602	31223087	Peak00001054	distal (non-TSS)	LAPTM5	5.28881	5.15379	5.90417	5.44381	5.02194	5.8444	5.74697	5.58203	5.34943	5.54051	5.83024	5.52756	5.32597	5.34423	6.05095	5.55434	5.68246	5.48809	5.27122	5.60157	5.84313	5.7606	5.72166	5.91917	6.03165	5.85873	5.77567	5.69849	5.65602	5.63028	5.76954	5.78677	5.74646	5.13394	5.1994	5.65659	5.74226
chr1	31229320	31229906	Peak00001055	TSS	LAPTM5	6.02643	5.39456	5.39248	5.73363	5.24913	5.79681	5.20617	5.10269	5.95668	5.49238	5.58948	5.81123	5.63715	5.93906	5.58287	5.81596	5.46003	5.84326	5.68225	5.89152	5.65049	5.95459	5.76616	5.60618	5.83921	5.85873	5.58656	5.65926	6.811	5.86899	5.08115	5.42286	5.72293	6.20377	5.72479	5.45026	5.7928
chr1	31232700	31232988	Peak00001056	distal (non-TSS)	LAPTM5	4.45871	5.31931	5.15191	4.03769	5.6082	5.43753	4.97242	4.62726	3.97579	4.01785	5.06297	4.93256	4.42684	4.52645	5.42421	4.48563	4.8458	5.23895	4.97356	5.50062	5.7309	4.71301	3.92407	4.8882	4.94047	4.31061	5.41293	5.24026	4.6298	4.38122	5.4167	5.59708	4.34861	4.35556	4.01868	4.73494	4.43567
chr1	31233511	31234002	Peak00001057	distal (non-TSS)	LAPTM5	5.23823	5.71656	5.54016	5.4026	4.35348	4.93578	5.05551	5.10269	5.72168	5.2203	5.43697	5.6192	5.37529	5.17148	5.08771	5.45419	5.33268	5.23895	5.3969	5.56877	5.15124	5.60261	5.47356	5.24734	5.46702	5.36077	5.09796	5.29419	6.63086	5.41797	6.241	5.78677	5.27465	5.70867	5.28897	5.73602	5.60687
chr1	31238485	31239217	Peak00001058	distal (non-TSS)	LAPTM5	5.33743	5.35749	5.88274	5.31598	5.6844	6.36371	6.148	6.57703	4.635	4.69395	4.94831	5.03071	4.75973	5.86866	6.0771	4.32623	5.06478	5.18262	5.08114	6.21528	6.3479	4.84488	4.39989	4.95615	5.15888	4.95449	6.24782	6.00803	4.79908	5.20956	4.68192	5.46865	4.83505	4.58533	4.43703	4.30528	4.73904
chr1	31252343	31252884	Peak00001059	distal (non-TSS)	NA	5.93852	5.92769	5.94604	5.66691	6.01151	6.34758	5.2751	6.12341	5.60894	5.54051	5.88905	5.97929	5.51278	5.90431	6.0771	5.5152	5.70278	5.94345	5.3969	5.22893	6.13307	5.87482	5.7441	5.91917	6.50499	5.94497	5.58656	6.12587	6.12799	5.84137	5.9035	5.46865	5.81467	5.52373	5.17596	5.68359	5.48758
chr1	31255163	31256139	Peak00001060	distal (non-TSS)	NA	6.58066	6.68158	6.70495	6.4703	6.85705	6.97803	6.00139	6.03102	5.43625	5.39041	5.98175	6.16887	5.67613	6.40111	6.47908	6.38995	6.58016	6.63777	6.44722	6.21528	6.3968	6.37435	5.67562	6.00925	6.2004	5.63307	6.59944	6.47379	6.08607	6.16307	6.28037	5.95299	6.47161	5.82315	5.82885	6.20883	6.08208
chr1	31263701	31264090	Peak00001061	distal (non-TSS)	NA	4.88051	4.43815	4.63545	4.6014	4.35348	4.72584	4.06576	4.26985	4.60115	4.5933	4.22667	4.4172	4.67523	4.72651	4.52754	4.43557	4.67176	4.68861	4.79069	4.69032	4.79692	4.84488	4.80212	4.65518	4.30175	5.1231	5.09796	4.85396	5.3253	4.70937	4.25768	4.67529	4.67874	4.6512	4.52627	4.30528	4.51163
chr1	31274532	31275118	Peak00001062	distal (non-TSS)	RP5-1125N11.1	5.70814	5.39456	5.4234	5.36003	5.82486	5.72211	5.34043	5.7091	5.02253	5.09241	5.65957	5.35884	5.37529	5.23176	5.65554	5.17603	5.30561	5.44199	5.43618	5.35253	5.37479	5.38397	5.01815	6.29676	5.54296	5.63307	5.41293	5.61883	5.5757	5.41797	5.03193	5.75093	5.43205	5.04777	4.71929	5.54269	4.95067
chr1	31296942	31297622	Peak00001063	distal (non-TSS)	RP5-1125N11.1,RP1-65J11.1	5.63434	4.90898	5.3608	5.22298	5.82486	5.11315	4.42483	4.26985	4.99885	5.18956	4.56874	4.82523	4.83809	5.54317	5.50596	5.00932	5.12957	5.48809	5.54733	5.46516	4.51251	5.16798	5.05691	5.43922	4.7444	5.44457	5.21204	4.92782	5.49014	5.5972	5.2178	5.16531	5.76958	5.19478	5.10281	4.84549	5.17019
chr1	31326954	31327331	Peak00001064	distal (non-TSS)	RN7SKP91,RP1-65J11.5	4.88051	4.66644	4.69372	5.01276	4.56568	4.09206	4.56017	4.88989	4.94999	5.05822	4.98779	4.76743	4.63028	4.63139	4.61581	4.84972	4.96046	4.24662	4.855	4.93659	4.51251	5.21427	5.20056	5.13913	4.7444	5.0134	4.36284	4.59673	5.29991	5.2541	5.08115	5.16531	5.13276	4.90546	4.78749	4.6751	5.06547
chr1	31354062	31354502	Peak00001065	distal (non-TSS)	SDC3	5.07272	4.43815	4.50774	4.6014	5.52734	4.38499	3.7699	4.26985	5.06852	4.28287	4.3067	4.57235	4.36822	4.52645	4.97169	4.48563	4.51903	4.68861	5.08114	4.14557	4.396	5.11988	4.53237	4.4645	4.50392	4.03798	5.03662	4.59673	4.94563	5.01318	4.14039	4.58331	4.42456	4.82709	4.78749	4.61161	4.43567
chr1	31401922	31402737	Peak00001066	distal (non-TSS)	PUM1,SNORD103A	5.77807	5.68767	6.10179	6.24323	5.02194	5.86758	5.65024	6.21002	5.40222	5.79738	5.98175	5.90979	5.51278	6.00601	6.10276	5.29947	5.4106	5.91087	5.88981	6.01608	6.21757	5.92852	5.01815	5.94987	5.50554	5.76662	5.84441	5.65926	5.49014	5.63028	5.92877	5.59708	5.67459	5.41216	5.10281	5.54269	5.64895
chr1	31424981	31425325	Peak00001067	distal (non-TSS)	PUM1,SNORD103B	4.73152	4.79442	4.8995	4.68177	4.56568	4.98269	4.73374	4.62726	3.97579	4.35415	4.37969	4.4172	5.07623	4.72651	4.43037	4.62181	4.57258	4.49351	4.72236	4.99057	5.15124	4.56229	4.15304	4.8882	4.5906	4.6823	4.83053	4.59673	4.16255	4.38122	4.45119	4.75979	4.1722	4.15964	4.22608	4.6751	4.54745
chr1	31500961	31501283	Peak00001068	distal (non-TSS)	PUM1,RP11-201O14.1	4.45871	4.13085	4.57365	3.35936	4.06912	4.20248	3.93802	3.35936	4.4117	4.28287	3.91279	4.11555	3.98491	4.40866	4.43037	4.26582	3.35936	4.37876	4.28618	4.0039	3.88598	4.90535	4.5923	4.4645	4.03154	3.84141	4.23263	4.37953	5.04444	3.35936	3.35936	4.07988	3.93787	4.79969	4.3381	4.30528	4.15739
chr1	31537696	31539179	Peak00001069	distal (non-TSS)	PUM1	7.48194	7.72364	7.58622	7.5055	7.46813	7.39786	7.28751	7.68592	7.00151	6.92097	7.7885	7.44902	7.40524	7.01016	7.39154	7.14762	7.84955	7.43849	7.40029	7.75362	7.47214	7.49844	7.24049	7.78857	7.80143	7.70406	7.32836	6.85677	7.54242	7.48236	7.99062	7.61765	7.47558	6.93559	6.87317	7.44677	7.1978
chr1	31627420	31628707	Peak00001070	distal (non-TSS)	NA	6.63674	6.77779	7.08106	6.48923	6.88849	6.69132	6.81326	7.5293	6.6691	6.42651	7.09499	6.94862	6.87806	6.7857	6.49835	6.54784	6.74135	6.65718	6.69889	7.0692	6.96307	6.71177	6.31692	6.80596	7.16414	6.95135	7.281	6.90623	7.06584	6.83381	7.20162	7.00184	7.0603	6.68381	6.07666	6.75827	6.32099
chr1	31635571	31635902	Peak00001071	distal (non-TSS)	NA	4.80853	5.06183	5.07359	4.95386	5.14083	4.98269	4.62136	4.26985	4.81789	4.91056	5.02598	4.98267	4.63028	4.81383	4.84279	4.91625	4.88532	4.85287	4.72236	4.75727	4.95183	5.01749	4.5923	5.3469	5.30024	5.17442	5.03662	4.92782	5.04444	5.01318	4.7485	5.16531	4.88257	4.82709	4.48271	4.89688	4.6477
chr1	31643660	31644000	Peak00001072	distal (non-TSS)	NKAIN1	4.80853	4.59605	4.85154	4.18644	4.88971	4.83576	3.7699	3.35936	4.8726	4.48134	4.67703	4.64154	4.48189	4.63139	4.61581	4.43557	4.57258	4.68861	4.57072	4.61881	4.396	5.11988	4.53237	4.65518	4.67034	5.0134	5.09796	4.2473	4.91073	4.63696	4.14039	4.75979	4.55987	4.90546	4.48271	4.47103	4.43567
chr1	31654299	31655676	Peak00001073	distal (non-TSS)	NKAIN1	6.85694	7.0977	6.78631	6.85196	6.41251	6.67856	6.148	6.44153	6.54084	6.55607	7.11112	6.78076	6.75147	6.27252	6.55464	6.67282	6.93672	7.04311	6.88578	6.42537	6.75545	6.74147	6.64237	7.10177	7.06931	6.86747	6.61875	6.55915	6.75052	6.71985	7.11829	6.66982	7.07837	6.19451	6.30694	6.69541	6.29543
chr1	31769217	31770484	Peak00001074	TSS	SNRNP40,ZCCHC17	7.26358	8.2369	7.69786	7.86219	7.92553	7.96047	7.9717	8.05084	7.66945	7.57275	8.52376	7.89698	7.83998	7.52715	7.90173	7.64832	8.55052	7.66481	7.72651	7.91201	8.19936	7.6997	7.91086	8.50849	8.65692	8.1131	7.89759	7.91134	8.25479	8.0137	8.84546	8.70119	8.19365	7.67064	7.60742	8.16579	7.80672
chr1	31845953	31846894	Peak00001075	TSS	ZCCHC17,FABP3	6.13553	6.11044	6.24172	5.94408	6.06846	6.17504	5.67509	6.29153	5.57918	5.63177	6.35619	6.10853	5.95288	6.10067	6.12796	6.188	5.94224	6.30889	6.02075	6.08573	6.16181	6.07799	5.87138	6.29676	6.082	6.33109	5.94141	6.23445	6.16867	6.11822	6.3922	6.07276	6.11222	5.53892	5.84308	5.94954	5.7928
chr1	31867283	31868201	Peak00001076	distal (non-TSS)	NA	6.52226	6.51578	6.45714	6.26547	6.41251	6.29802	6.148	6.70064	6.02318	6.35045	6.71615	6.66132	6.37998	6.42547	6.47908	6.46122	6.64278	6.47198	6.55334	6.54431	6.55567	6.48434	6.53369	6.77268	6.69267	6.66672	6.4126	6.20809	6.64043	6.80617	6.82121	6.61256	6.37168	5.96211	5.9905	6.6825	6.16007
chr1	31885727	31886578	Peak00001077	TSS	SERINC2	5.8766	6.25262	5.77019	5.91595	5.88996	6.17504	5.81519	6.8679	5.40222	5.2503	5.76876	5.90979	5.98382	5.97294	6.12796	5.34562	5.89062	5.94345	5.99555	6.27578	6.37256	5.92852	5.652	6.34319	6.37105	6.35199	6.06086	5.84486	5.35019	6.22774	6.17978	5.55566	6.11222	5.15456	5.28897	5.90491	5.24795
chr1	31895492	31895997	Peak00001078	distal (non-TSS)	SERINC2,AC114494.1	5.77807	5.62795	5.51193	5.36003	5.14083	5.55885	4.97242	4.62726	4.81789	5.41667	6.03449	5.6192	5.13628	5.17148	5.46573	5.12298	5.38515	5.69696	5.51133	5.18485	5.51991	5.42307	5.23398	5.68232	6.03165	5.48451	5.31648	5.39558	5.3253	5.01318	5.5227	5.42286	5.13276	4.90546	4.91238	5.60087	5.19009
chr1	31896178	31897013	Peak00001079	distal (non-TSS)	SERINC2,AC114494.1	5.93852	6.68158	6.45714	6.28735	5.75647	5.89038	5.09497	5.10269	6.10712	5.90945	6.46153	6.30023	6.47977	5.6323	5.72444	6.04837	6.4576	5.97527	6.22896	5.96761	5.65049	6.51916	6.19447	6.57424	6.5587	6.49021	5.41293	5.77367	6.88515	6.54647	6.63807	6.51163	6.3864	5.99475	5.72479	6.41157	5.92275
chr1	31949637	31950672	Peak00001080	distal (non-TSS)	RP11-439L8.2	6.39763	7.03256	6.10179	6.56249	5.02194	5.07123	5.13317	5.44136	6.5849	6.97221	7.29877	6.6474	6.75147	5.6323	5.3813	7.11043	7.19411	6.7684	6.7293	5.27149	5.211	6.8544	7.42631	7.4445	6.88648	7.47872	5.81048	5.24026	6.93252	7.09561	7.43453	6.87819	7.29458	6.09824	6.15775	6.74592	6.43446
chr1	31956118	31956619	Peak00001081	distal (non-TSS)	RP11-439L8.2	4.73152	4.66644	4.8995	4.6014	4.73995	4.4635	4.73374	3.35936	4.89898	4.78579	5.16757	5.12134	4.91129	4.52645	4.52754	5.34562	4.80483	5.34453	5.22638	4.87994	4.51251	5.21427	5.23398	5.02033	5.30024	5.31671	4.23263	4.59673	5.69443	5.16337	4.53428	4.36827	5.16979	4.93042	4.60794	4.79161	4.73904
chr1	31971489	31973030	Peak00001082	distal (non-TSS)	RP11-439L8.2,RNU6-40P,RP11-439L8.3	7.69776	8.32074	7.67379	7.58602	6.792	7.14448	6.86637	6.51092	7.41098	7.36559	8.25413	7.9028	7.40524	6.47295	6.85207	7.35244	8.07249	7.88496	7.50006	7.16705	7.11558	7.16956	7.09604	7.95249	8.08714	7.34091	6.7986	6.85677	7.80558	7.57489	8.37728	7.88076	7.71895	7.24098	7.29198	8.17038	7.34451
chr1	31974619	31975214	Peak00001083	distal (non-TSS)	RNU6-40P,RP11-439L8.3,RP11-439L8.4	5.47307	6.2907	6.3989	5.99868	5.44114	5.74747	5.2751	5.82511	5.50172	5.67514	6.49908	6.30023	5.76887	5.54317	5.7576	5.34562	6.31042	6.06653	5.71394	5.91736	5.37479	5.87482	5.67562	6.59348	6.88648	6.02608	5.50264	5.48952	6.12799	6.26924	6.69698	6.04378	5.72293	5.52373	5.24499	6.2269	5.51844
chr1	32013985	32015461	Peak00001084	distal (non-TSS)	NA	7.04753	7.72364	7.45105	7.37049	6.75832	7.34263	6.71234	6.75862	6.48763	6.7937	7.27751	7.59291	6.88611	6.60647	6.89609	6.87916	7.04069	7.38166	7.22037	6.90225	6.96307	6.92067	6.88724	7.4445	7.41585	7.19986	6.7986	6.51711	7.0869	7.17318	7.67899	6.95672	7.16545	6.33586	6.47795	7.16229	6.61674
chr1	32029658	32030094	Peak00001085	distal (non-TSS)	RP11-73M7.1	5.38426	5.15379	5.11338	5.12242	4.56568	5.02779	4.62136	5.10269	4.84558	4.78579	5.16757	5.16422	4.98008	5.17148	4.69698	5.0675	4.76228	5.39419	5.1315	5.22893	4.87703	5.60261	4.5923	4.56445	5.20781	5.27106	4.83053	5.1839	5.10601	4.70937	4.68192	5.22123	5.33997	4.79969	5.17596	5.12435	4.84986
chr1	32053349	32053844	Peak00001086	distal (non-TSS)	TINAGL1	5.47307	5.53299	5.15191	5.06885	5.6844	4.83576	4.49492	5.58203	5.06852	4.78579	4.94831	4.76743	5.04504	4.89474	4.97169	5.36809	5.38515	5.34453	5.61651	5.18485	4.79692	5.56862	5.29825	5.43922	5.25488	5.17442	5.03662	4.99721	5.59624	5.45584	5.08115	5.22123	5.54542	4.82709	4.91238	5.12435	4.84986
chr1	32059421	32060054	Peak00001087	distal (non-TSS)	TINAGL1	5.74356	6.21346	5.83884	5.73363	5.95209	5.72211	5.13317	5.10269	5.77466	5.73765	5.85013	5.7049	5.80424	5.23176	5.61971	6.1136	5.89062	5.57565	6.06981	5.96761	5.94676	6.00529	5.9308	6.03801	6.22291	5.94497	5.90984	5.53406	6.45729	6.49523	6.02544	5.95299	6.03898	5.59796	5.56048	5.54269	5.80514
chr1	32083248	32084152	Peak00001088	TSS	HCRTR1	6.50224	6.27179	6.22498	6.37163	5.75647	6.57204	5.7701	6.91955	5.85043	6.15498	6.61748	6.33559	6.44729	5.86866	6.37853	6.21194	6.4459	6.57786	6.66782	6.15202	6.24463	6.2756	6.11207	6.45295	6.50499	6.52733	5.73993	6.33515	6.43539	6.36787	6.3374	6.20917	6.42965	5.88279	5.97774	6.24474	5.85342
chr1	32109837	32111299	Peak00001089	TSS	PEF1,RP11-73M7.6,RP11-73M7.9,COL16A1	7.62632	7.9218	7.80698	7.41038	7.71497	7.96569	7.71964	8.07368	7.25737	7.30045	7.98446	7.769	7.53328	7.24524	7.7746	7.45471	7.92638	7.65526	7.65755	7.94903	8.25925	7.83576	7.35062	8.00323	8.12285	7.83432	7.42952	7.53748	7.60683	7.44717	7.97301	7.9962	7.79169	7.41213	7.2196	7.78339	7.49982
chr1	32135547	32136332	Peak00001090	distal (non-TSS)	COL16A1	5.74356	6.57835	6.17352	6.24323	5.6082	6.01966	5.62492	6.29153	5.85043	5.87312	6.27162	5.46269	6.02895	5.6323	6.05095	6.1008	5.92525	6.12417	5.9437	5.96761	6.01171	6.21281	6.30219	6.32017	6.5934	6.22157	5.87752	6.03845	6.24662	6.07187	6.73961	6.26018	6.40097	5.96211	6.01568	5.92741	5.90003
chr1	32170518	32171141	Peak00001091	distal (non-TSS)	COL16A1	5.23823	5.31931	5.39248	5.59667	5.75647	5.26776	4.92855	4.62726	4.94999	5.4424	4.90743	5.03071	5.35087	5.39692	5.54498	5.22689	5.48405	4.85287	5.4743	4.99057	4.95183	5.73046	4.8935	5.29811	5.30024	5.44457	5.36562	5.12482	5.85482	5.45584	5.12842	5.04512	5.51799	5.2144	5.17596	5.12435	4.95067
chr1	32180870	32181590	Peak00001092	distal (non-TSS)	NA	5.51529	5.77252	5.48309	5.73363	5.52734	5.61554	5.09497	5.82511	5.34943	5.75786	5.72615	6.04543	5.87232	6.00601	5.69044	5.61095	5.55357	5.73506	6.11718	5.04218	5.37479	5.60261	5.09445	5.85563	5.30024	5.63307	4.83053	5.57713	5.73177	5.63028	5.79742	5.55566	5.74646	5.27149	5.50691	5.62902	5.37339
chr1	32204876	32205365	Peak00001093	distal (non-TSS)	BAI2	5.23823	5.59705	5.48309	5.91595	5.02194	5.23089	5.09497	5.10269	5.25624	5.2503	5.61326	5.20566	5.22115	5.58849	5.19349	5.34562	5.61958	5.61734	5.8337	5.27149	4.79692	5.42307	5.62794	5.39389	5.20781	4.95449	5.45856	5.39558	5.51206	6.16307	5.5227	5.22123	5.37141	4.87994	4.99779	5.76148	5.40706
chr1	32226233	32226865	Peak00001094	distal (non-TSS)	BAI2,MIR4254	6.23664	6.70975	6.76354	6.43166	6.01151	6.19329	6.61616	6.70064	5.91048	6.21369	6.74757	6.81844	6.6697	5.93906	6.35752	6.1513	6.53682	6.61808	6.48349	6.56051	6.44406	6.35516	6.00621	6.43167	7.057	6.3929	6.27259	6.18122	6.20819	6.26924	6.56079	6.51163	6.24799	6.04747	5.88489	6.64303	6.031
chr1	32228397	32228628	Peak00001095	distal (non-TSS)	BAI2,MIR4254	4.73152	5.49974	5.29497	5.70069	5.02194	5.46894	5.20617	5.28343	4.76033	5.2203	6.01713	5.20566	5.73254	4.89474	5.61971	5.03877	5.48405	4.99604	5.31452	4.93659	4.87703	5.53373	4.84874	5.68232	5.92503	5.52326	5.03662	5.06272	5.07562	5.2541	5.76954	5.42286	5.27465	4.6188	4.85167	5.54269	5.22896
chr1	32229685	32230892	Peak00001096	distal (non-TSS)	BAI2,MIR4254	6.84116	7.46936	7.12624	6.93666	6.41251	6.88135	6.84536	7.85377	6.57765	6.98889	7.68487	7.48053	7.43833	6.58508	6.80663	6.85683	7.18019	7.11475	6.87225	6.96415	6.82808	6.827	6.76477	6.91662	7.43496	7.35121	6.36747	6.83989	6.811	7.01358	7.45162	6.98696	7.16545	6.24024	6.73104	7.02641	6.83203
chr1	32237426	32238556	Peak00001097	distal (non-TSS)	BAI2	6.46132	6.75097	6.30673	6.48923	6.792	6.63955	6.1305	6.36854	5.89868	6.04583	6.73717	6.87909	6.61244	6.54129	5.96938	6.188	6.51464	6.57786	6.33241	6.63883	6.3968	6.68144	6.11207	6.57424	6.81504	6.66672	6.39021	6.40619	6.3084	6.40546	6.73961	6.44741	6.45776	5.82315	5.79993	6.4272	6.46526
chr1	32253738	32255558	Peak00001098	distal (non-TSS)	RP11-84A19.3,SPOCD1	7.60789	8.08529	7.98369	7.51467	7.52898	7.40558	7.1995	7.46153	7.07503	7.23917	8.11369	7.92585	7.71068	7.37468	7.49019	7.56852	7.90966	7.80953	7.5851	7.54362	7.43792	7.49844	7.25567	8.06593	8.13456	7.93337	7.31666	7.50588	7.33564	7.7071	8.14017	7.95113	7.86612	6.97887	7.37521	7.93152	7.37293
chr1	32281223	32281928	Peak00001099	TSS	SPOCD1	5.77807	6.21346	5.92526	5.85786	5.02194	5.79681	5.62492	5.58203	5.33133	5.67514	6.01713	5.78543	5.80424	5.34423	5.42421	5.61095	5.83696	5.94345	5.71394	6.01608	5.80675	5.69963	5.05691	6.43167	5.86842	5.79803	5.31648	5.39558	5.39855	5.78437	6.11574	5.78677	5.59861	5.15456	4.82004	5.88204	5.66269
chr1	32292414	32293396	Peak00001100	distal (non-TSS)	NA	6.5996	7.04363	6.93623	6.54453	6.61497	6.48651	6.5655	6.57703	6.46419	5.90945	7.30579	6.99315	6.56288	6.44941	6.49835	6.62944	6.87742	6.96767	6.61989	6.71304	7.04136	6.68144	6.37434	7.07481	7.29552	6.37259	6.34434	6.31065	6.97083	6.30953	7.16056	7.19536	6.3864	6.23121	6.0404	6.93169	6.304
chr1	32313720	32315165	Peak00001101	distal (non-TSS)	RP11-84A19.2,RP11-84A19.4	7.10138	7.9396	7.53367	7.16416	5.6844	6.72895	6.62855	7.31553	6.7421	6.98889	8.42445	8.11312	7.30707	6.72844	6.79116	6.75577	7.92222	7.29811	7.27266	6.71304	6.88021	6.74147	6.67682	7.95249	8.2892	7.21122	6.91216	6.92234	7.42087	7.20518	8.56914	8.41649	7.57413	6.38539	6.61423	8.01051	7.06454
chr1	32334973	32335400	Peak00001102	distal (non-TSS)	RP11-84A19.4	5.18551	4.52034	4.74892	4.68177	4.73995	4.4635	4.49492	4.88989	4.66777	4.28287	4.3067	4.70636	4.48189	4.63139	4.32152	4.57848	4.26698	4.37876	4.91581	4.45828	4.10009	4.78094	4.15304	4.35245	4.17901	4.41833	4.47596	4.2473	5.19286	4.38122	3.81393	3.87147	4.26525	4.5148	4.16346	4.39203	4.3952
chr1	32345554	32346236	Peak00001103	distal (non-TSS)	RP11-84A19.4	5.47307	5.31931	5.2255	5.27034	4.73995	4.60323	4.78576	5.10269	4.5298	5.02301	5.74762	5.46269	5.04504	5.23176	5.42421	4.88348	5.57594	5.39419	5.35637	4.82031	5.268	4.90535	4.39989	5.68232	5.54296	5.22368	4.75251	5.06272	4.67474	5.45584	6.04857	5.85572	5.33997	4.43865	4.6464	5.41792	5.14995
chr1	32354609	32355553	Peak00001104	distal (non-TSS)	RP11-84A19.4	6.16151	6.45029	6.5402	6.41193	6.41251	6.42645	6.29625	7.01753	5.65234	6.02951	6.48668	6.37008	6.44729	6.2992	6.20089	6.16364	6.65295	6.40439	6.20731	6.71304	6.77396	6.07799	6.09498	6.53496	6.5587	6.28831	6.36747	6.12587	6.43539	6.36787	6.46208	6.49055	5.90057	6.04747	5.78523	6.37976	6.22488
chr1	32370380	32371095	Peak00001105	distal (non-TSS)	RP11-84A19.4,PTP4A2,AL136115.1	6.13553	6.45029	6.32252	6.05118	5.6082	5.55885	5.83719	5.93195	5.02253	5.54051	6.32856	6.72891	5.99903	5.54317	5.33691	5.76757	6.11642	6.20636	6.31233	5.72517	5.76936	5.30198	5.20056	6.4739	6.37105	5.88809	5.21204	5.53406	5.13566	5.33868	6.15876	5.59708	5.30774	4.71311	5.54287	6.37976	5.68975
chr1	32389483	32389892	Peak00001106	distal (non-TSS)	RP11-84A19.4,PTP4A2,AL136115.1,RP4-534N18.2	4.64851	5.06183	5.15191	5.31598	4.88971	5.02779	4.92855	5.10269	4.27558	4.69395	5.9081	5.49553	4.98008	5.04117	4.52754	4.74182	5.27795	4.92669	4.97356	4.82031	4.87703	4.71301	4.53237	5.483	5.50554	4.75694	5.03662	4.77488	4.30501	4.55902	5.55619	5.10671	4.78541	4.21338	4.68348	5.68359	5.02088
chr1	32394184	32394689	Peak00001107	distal (non-TSS)	RP11-84A19.4,PTP4A2,RP4-534N18.2	5.23823	5.31931	5.48309	5.76578	4.56568	4.88687	5.37187	5.58203	5.23674	5.46763	5.86973	6.08782	5.42277	4.63139	5.03112	5.64738	5.66183	5.5326	5.27122	4.69032	4.87703	5.7606	4.97807	5.97988	6.03165	5.82872	4.66839	4.85396	5.49014	5.49265	5.97796	5.67623	5.8796	5.11297	5.74016	6.26235	5.67629
chr1	32402927	32404490	Peak00001108	distal (non-TSS)	PTP4A2,RP4-534N18.2	7.44085	8.16813	7.79587	7.83318	7.11774	7.89081	7.69065	8.02764	7.01759	7.33339	8.52675	8.36978	7.96617	7.27208	7.57351	7.26501	8.07624	7.86025	7.49127	7.81508	7.95561	7.57419	7.13765	7.98891	8.59897	7.57841	7.60306	7.56839	7.41534	7.40194	8.27082	7.91246	7.74172	7.03118	7.0746	7.88755	7.39686
chr1	32405470	32405906	Peak00001109	distal (non-TSS)	PTP4A2,RP4-534N18.2	6.16151	6.27179	6.30673	6.24323	6.36826	6.39543	6.75808	5.44136	5.43625	5.85458	6.27162	6.38701	6.10103	6.06983	6.24747	6.0077	6.03998	6.17951	5.9437	6.59236	6.94688	5.7606	5.80924	5.88778	6.5934	6.07761	6.53988	6.15383	5.9982	5.81317	6.59221	6.26018	5.74646	5.68184	5.89855	6.60243	6.19748
chr1	32409449	32410520	Peak00001110	distal (non-TSS)	PTP4A2,RP4-534N18.2	6.80908	7.4937	7.3329	6.83734	7.21989	7.21656	7.23214	6.44153	6.66227	6.77455	7.4771	7.29792	6.9718	6.91094	6.7437	6.90115	7.15905	7.20937	6.80257	7.14588	7.18612	7.05644	6.80678	7.35785	7.31629	7.01765	7.03172	7.05968	7.24502	6.84744	7.58149	7.20823	7.14845	6.6439	6.5979	7.05664	6.80834
chr1	32418397	32418799	Peak00001111	distal (non-TSS)	PTP4A2	4.73152	5.39456	5.29497	4.82616	4.06912	4.93578	4.67906	4.88989	4.49206	5.05822	5.38186	5.20566	5.13628	4.40866	4.84279	4.70332	5.38515	5.06151	5.1315	4.45828	3.88598	4.71301	4.64884	5.56639	5.42732	5.22368	4.83053	4.49436	4.91073	5.20956	5.5227	5.10671	5.13276	4.5148	4.6464	5.5126	5.3388
chr1	32423132	32423923	Peak00001112	distal (non-TSS)	NA	6.41918	5.92769	5.92526	6.10175	6.32257	5.33841	6.19919	5.28343	6.91829	7.02975	6.28607	5.88582	6.29714	5.23176	5.50596	6.9084	5.94224	5.48809	5.9437	6.52792	5.65049	6.89453	7.03567	5.85563	6.3303	6.8818	6.22261	5.87909	7.47499	6.98925	6.5123	6.3801	7.02346	6.58885	6.76063	5.85877	6.31252
chr1	32429574	32430190	Peak00001113	distal (non-TSS)	NA	5.70814	5.92769	6.08326	5.73363	5.44114	5.97791	5.5459	5.7091	5.41935	5.51666	6.01713	5.90979	5.59698	6.13084	5.3813	5.55434	5.70278	6.03678	6.11718	5.6648	6.04307	5.7606	5.60344	6.00925	5.77881	5.73447	5.26535	6.23445	5.71323	5.81317	6.0019	5.37538	5.96161	5.28995	5.24499	5.97132	5.5031
chr1	32447522	32448064	Peak00001114	distal (non-TSS)	NA	5.07272	5.65815	5.59484	5.44381	5.82486	5.8444	6.09483	4.88989	5.06852	5.18956	5.38186	5.64839	5.27466	5.75568	5.08771	4.91625	5.12957	4.92669	5.27122	6.23574	5.91308	4.84488	4.75343	4.8882	4.94047	5.06951	6.1169	5.57713	4.94563	5.01318	5.48832	5.37538	5.05511	4.85383	4.97002	4.79161	5.39034
chr1	32450269	32450715	Peak00001115	distal (non-TSS)	NA	5.0121	5.39456	5.56778	5.4026	5.34876	5.40533	5.88013	5.28343	4.97468	5.33621	5.29446	5.3944	5.22115	5.28925	5.3813	5.12298	4.71798	5.44199	5.17986	6.01608	5.60838	5.06978	5.26653	4.95615	5.6492	5.48451	5.50264	5.4434	5.24753	5.20956	5.30116	4.75979	5.13276	4.79969	5.12768	5.3157	5.06547
chr1	32450898	32451425	Peak00001116	distal (non-TSS)	NA	4.73152	4.96219	5.03243	5.12242	4.56568	4.88687	4.62136	4.62726	4.84558	4.64486	4.86504	4.64154	4.5339	4.97026	5.14175	5.29947	4.71798	4.99604	5.22638	5.04218	5.02209	5.16798	4.5923	4.81592	4.7444	4.89241	5.03662	4.49436	5.92041	5.11535	4.98059	4.36827	4.73341	5.17483	4.68348	4.73494	4.76781
chr1	32469061	32469531	Peak00001117	distal (non-TSS)	KHDRBS1	5.0121	5.27995	5.51193	5.17373	5.24913	5.26776	5.24111	4.88989	5.1128	5.2503	5.56527	5.12134	5.27466	5.10808	4.97169	5.39016	5.30561	5.5326	5.4743	5.50062	5.211	5.2589	5.3292	5.483	5.50554	5.40336	5.09796	4.85396	5.46785	5.06536	5.453	5.10671	5.46134	5.30815	5.02493	5.08222	4.97455
[truncated: 67,302 more rows]
