# Supplementary material for: Chromatin accessibility landscape of pediatric T‐lymphoblastic leukemia and human T‐cell precursors
Source: EMBO Mol Med. 2020 Aug 5;12(9):e12104. doi: 10.15252/emmm.202012104 (PMC7507092; doi:10.15252/emmm.202012104)
Supplement: Supplementary file 4 — Dataset EV2 [file EMMM-12-e12104-s004.xlsx]

## Sheet: Dataset EV2
Dataset EV2. Quality control metrics of ATAC-Seq libraries.
Sample	CellType	Date_of_library_prep	Date_of_library_submission_for_seq	Sequencing_lane	Enzyme_lot_number	Number_of_PCR_cycles	Viability(%)	Number_of_ficoll	BpCov1ToCov2Ratio	BpCov1ToCovNRatio	DuplicateFraction	ErrorRate	FRiP	FilteredPeaks	FractionChrM	FractionPeaksRetained	MappedReads	MappedSameChrFraction	PeakSaturation	SDCoverage	TssEnrichment	UnfilteredPeaks	UnmappedFraction
P1_Rep1	T-ALL	24.03.2017	10.05.2017	Lane 7	20080412	9	80	1	1.70435	0.459571	0.196775	0.00328434	0.247694	46785	0.109795	0.433922	59816220	0.992329	0.97498	0.540261	6.75485	107819	0.00245647
P1_Rep2	T-ALL	06.03.2018	16.03.2018	Lane 22	20191675	10	85	1	1.56399	0.421928	0.312864	0.00330212	0.232555	41361	0.215512	0.325662	68118778	0.993381	0.960428	0.559427	6.39983	127006	0.00237365
P2_Rep1	T-ALL	08.06.2018	11.06.2018	Lane 24	20191675	10	72	2	1.34465	0.411935	0.4077	0.00359723	0.202882	33977	0.292016	0.233903	55101122	0.993876	0.913581	0.520184	6.07304	145261	0.00320931
P2_Rep2	T-ALL	22.03.2017	12.07.2017	Lane 12	20080412	9	90	2	1.20489	0.314339	0.333276	0.00258804	0.0935692	19799	0.142609	0.181796	84792296	0.995597	0.967036	0.312194	3.5148	108908	0.00179047
P4_Rep1	T-ALL	29.03.2017	10.05.2017	Lane 8	20080412	10	95	2	1.48112	0.392442	0.236919	0.00288426	0.285156	49087	0.103847	0.414502	82098212	0.994598	0.987346	0.733373	7.14184	118424	0.00226904
P4_Rep2	T-ALL	26.10.2017	16.03.2018	Lane 22	20124571	10	99	2	1.32944	0.350886	0.220053	0.00294469	0.147266	30438	0.0626478	0.249484	76912602	0.993243	0.968231	0.393677	4.13626	122004	0.00280556
P5	T-ALL	13.03.2018	11.06.2018	Lane 25	20124571	10	62	1	1.44927	0.420217	0.383826	0.00304911	0.275832	43502	0.232831	0.347913	64195018	0.9943	0.975443	0.712684	8.34368	125037	0.00279282
P3	T-ALL	13.10.2017	19.01.2018	Lane 20	20124571	10	99	2	1.22375	0.357368	0.224341	0.00268977	0.144457	32478	0.143527	0.212512	65297342	0.99477	0.876093	0.394512	4.92255	152829	0.00206675
P6_Rep1	T-ALL	08.06.2018	11.06.2018	Lane 24	20191675	10	99	2	1.42534	0.383959	0.243679	0.00371934	0.225622	40394	0.118133	0.282667	75482316	0.993667	0.968152	0.588813	6.36953	142903	0.00329664
P6_Rep2	T-ALL	27.10.2017	22.11.2017	Lane 18	20124571	9	99	2	1.26268	0.354941	0.132241	0.00236431	0.103151	15689	0.0425562	0.097866	64914222	0.995679	0.924314	0.278913	3.49144	160311	0.00167961
P7_Rep1	T-ALL	31.05.2017	12.07.2017	Lane 16	20080412	9	80	2	1.42177	0.437383	0.323927	0.00239385	0.187007	48138	0.256209	0.344843	47947540	0.994545	0.947496	0.469556	5.82213	139594	0.00189987
P7_Rep2	T-ALL	09.11.2017	16.03.2018	Lane 23	20124571	10	82	1	1.54408	0.444751	0.36524	0.00237926	0.167394	25600	0.270505	0.190551	49014892	0.995651	0.92988	0.375345	4.84214	134347	0.00190821
P8_Rep1	T-ALL	02.06.2018	12.07.2017	Lane16	20080412	9	78	2	1.57555	0.461482	0.246303	0.00259612	0.244578	56518	0.161774	0.412977	50111246	0.993959	0.981771	0.62771	8.29362	136855	0.00214575
P8_Rep2	T-ALL	07.03.2018	16.03.2018	Lane 22	20191675	10	86	2	1.65121	0.44789	0.335557	0.00346111	0.228686	42682	0.231471	0.395893	61068794	0.992788	0.972908	0.597935	6.69609	107812	0.00260001
P9_Rep1	T-ALL	27.02.2018	01.03.2018	Lane 21	20124571	10	95	1	1.42304	0.391992	0.423643	0.00312677	0.168792	36630	0.269869	0.303377	67183324	0.992976	0.975928	0.477706	4.95631	120741	0.00300411
P9_Rep2	T-ALL	15.11.2017	16.03.2018	Lane 23	20124571	10	74	1	1.28092	0.401192	0.189049	0.00229491	0.0931706	13949	0.104016	0.109174	50566500	0.996157	0.873057	0.265549	3.42424	127768	0.0016575
P10_Rep1	T-ALL	10.08.2017	19.01.2018	Lane 20	20080412	11	91	1	1.53358	0.429897	0.494123	0.00268582	0.190257,0.190249	33324	0.256774	0.263433	59614018	0.994172	0.968677	0.492564	5.66839	126499	0.00221472
P10_Rep2	T-ALL	03.11.2017	22.11.2017	Lane 18	20124571	10	97	2	1.68006	0.475746	0.433404	0.00242119	0.226058	32556	0.267649	0.248051	47486466	0.994963	0.908623	0.51811	6.75351	131247	0.00196883
P11	T-ALL	08.06.2017	19.01.2018	Lane 20	20080412	10	92	2	1.50453	0.416	0.299388	0.00282834	0.215355	37894	0.150379	0.352679	67772618	0.99421	0.963509	0.51908	6.14764	107446	0.00238761
P12_Rep1	T-ALL	08.08.2017	26.10.2017	Lane 17	20080412	10	91	1	1.65029	0.455429	0.284817	0.00289814	0.157962	48112	0.168609	0.442332	53086038	0.994896	0.953679	0.426994	5.38124	108769	0.00204361
P12_Rep2	T-ALL	06.06.2018	11.06.2018	Lane 24	20191675	11	93	2	1.34068	0.353171	0.229139	0.00352333	0.181053	40053	0.123345	0.264519	79970406	0.994673	0.97075	0.484426	4.96166	151418	0.00264358
P27	T-ALL	21.06.2018	26.06.2018	Lane 26	20191675	10	99	2	1.48294	0.453228	0.530978	0.0028559	0.171728	28644	0.346226	0.25392	44044098	0.988975	0.948036	0.445556	5.58165	112807	0.00732263
P41_Rep1	T-ALL	30.01.2017	09.03.2017	Lane 6	20055024	11	95	1	0.963262	0.240716	0.279429	0.00292225	0.134356,0.13436	42290	0.112172	0.243962	109969664	0.995325	0.981273	0.423852	3.75473	173347	0.00211229
P41_Rep2	T-ALL	13.07.2017	16.03.2018	Lane 23	20080412	10	80	2	1.49841	0.416021	0.275479	0.00243827	0.183724,0.183635	32965	0.142335	0.245376	61352506	0.996178	0.966748	0.475023	5.29312	134345	0.00157839
P59	T-ALL	23.12.2016	26.01.2017	Lane 4	20055024	11	94	2	1.40622	0.373832	0.234383	0.00250682	0.170792,0.170844	35602	0.115886	0.242511	71751896	0.995848	0.948489	0.420704	4.83692	146806	0.00169132
P63	T-ALL	07.09.2018	10.09.2018	Lane 27	20191675	10	96	2	1.28606	0.323363	0.17925	0.00295895	0.176898,0.176967	42399	0.0813314	0.273251	91125100	0.994528	0.983921	0.462728	4.99254	155165	0.00253527
P52	T-ALL	07.09.2018	10.09.2018	Lane 27	20191675	10	93	1	1.34883	0.379397	0.332963	0.00284887	0.247564,0.24749	56484	0.208621	0.392326	72046892	0.993074	0.978382	0.628371	6.58362	143972	0.0034461
P68	T-ALL	04.06.2018	11.06.2018	Lane 25	20191675	10	76	2	1.59004	0.436715	0.231348	0.00300869	0.163833,0.163927	24597	0.0869762	0.241906	56856774	0.994193	0.958262	0.451749	5.9029	101680	0.00280155
P69	T-ALL	04.06.2018	11.06.2018	Lane 25	20191675	10	99	1	1.25138	0.358078	0.184866	0.00275233	0.0810058,0.0811373	14178	0.0759568	0.107983	66519090	0.994996	0.951281	0.254896	3.04791	131299	0.00235998
T0_bulkThymus	healthyT-cells	14.07.2016	20.07.2016	Lane 1	20055024	12	>97	n.a.	1.39389	0.423396	0.0933916	0.00238491	0.0883587	14889	0.0445461	0.129962	44183042	0.995069	0.882616	0.266175	3.41406	114564	0.00172575
T1_DN2	healthyT-cells	08.02.2017	09.03.2017	Lane 5	20055024	10	>97	n.a.	1.22867	0.349837	0.171203	0.00270177	0.069704	11322	0.0388618	0.0913742	66246940	0.995839	0.949968	0.246697	2.87723	123908	0.00163088
T1_DPCD3n	healthyT-cells	08.02.2017	09.03.2017	Lane 5	20055024	9	>97	n.a.	1.15769	0.314476	0.0993224	0.00281767	0.0919487	15136	0.0258208	0.123594	79107184	0.995887	0.946473	0.30017	3.54936	122465	0.00166261
T1_DPCD3p	healthyT-cells	08.02.2017	09.03.2017	Lane 5	20055024	10	>97	n.a.	1.01136	0.226039	0.0900058	0.0027716	0.0634696	11806	0.0167079	0.115676	115015654	0.995989	0.988723	0.276555	2.75053	102061	0.00156704
T1_ISP	healthyT-cells	08.02.2017	09.03.2017	Lane 5	20055024	9	>97	n.a.	1.45134	0.400576	0.12237	0.00305558	0.0845458	16227	0.0573652	0.21023	61093148	0.995469	0.960088	0.280197	3.65439	77187	0.00185415
T1_CD4p	healthyT-cells	08.02.2017	09.03.2017	Lane 5	20055024	12	>97	n.a.	1.19853	0.426583	0.540088	0.00242332	0.0783538	11019	0.0583037	0.0917944	35768726	0.995885	0.853383	0.237401	3.12376	120040	0.00173157
T1_CD8p	healthyT-cells	08.02.2017	09.03.2017	Lane 6	20055024	10	>97	n.a.	1.06079	0.256423	0.152937	0.00284561	0.0697724	12650	0.0264471	0.119981	102416666	0.995749	0.976013	0.279437	2.95904	105433	0.00181875
T2_CD4p	healthyT-cells	07.04.2017	11.07.2017	Lane 12	20080412	9	>97	n.a.	1.17181	0.30423	0.100814	0.00283099	0.108775	20980	0.034008	0.149643	86800848	0.996009	0.949968	0.346646	3.74853	140200	0.00173346
T2_CD8p	healthyT-cells	07.04.2017	11.07.2017	Lane 12	20080412	9	>97	n.a.	3.75333	0.731211	0.0412585	0.00354454	0.107431	13878	0.0085275	0.130329	18168462	0.995182	0.880877	0.219991	4.22798	106484	0.0020771
T2_DN2	healthyT-cells	07.04.2017	10.05.2017	Lane 10	20080412	9	>97	n.a.	1.2846	0.345056	0.165742	0.00253328	0.19042	40625	0.0822148	0.326589	80851144	0.995747	0.968968	0.506246	5.35552	124392	0.00167303
T2_DN3	healthyT-cells	07.04.2017	10.05.2017	Lane 10	20080412	9	>97	n.a.	1.20352	0.337585	0.122783	0.00262207	0.128566	31312	0.062642	0.245565	74103030	0.99596	0.96216	0.362094	4.08918	127510	0.0015994
T2_DPCD3n	healthyT-cells	07.04.2017	10.05.2017	Lane 11	20080412	9	>97	n.a.	1.43799	0.39141	0.150511	0.00306647	0.153264	27742	0.0259844	0.292252	67249404	0.991544	0.965408	0.451721	5.4953	94925	0.00209049
T2_DPCD3p	healthyT-cells	07.04.2017	10.05.2017	Lane 11	20080412	9	>97	n.a.	1.1759	0.299725	0.0753657	0.00292602	0.0766429	14620	0.0163184	0.142993	88954872	0.99231	0.9772	0.284045	3.19882	102243	0.00179761
T2_ISP	healthyT-cells	07.04.2017	10.05.2017	Lane 11	20080412	10	>97	n.a.	1.36748	0.351682	0.148483	0.00317497	0.14255	25621	0.046589	0.24816	79749358	0.992136	0.967581	0.425148	5.09017	103244	0.00202379
T3_CD4p	healthyT-cells	11.04.2017	12.07.2017	Lane 13	20080412	10	>97	n.a.	1.09497	0.292711	0.0738805	0.0025383	0.048801	6407	0.0118421	0.049711	83470732	0.996395	0.913915	0.227996	2.07985	128885	0.00146408
T3_CD8p	healthyT-cells	11.04.2017	05.12.2017	Lane 13	20080412	10	>97	n.a.	1.13787	0.299874	0.151596	0.00323805	0.0540599	12099	0.0252936	0.136981	84704600	0.994693	0.964054	0.248164	2.53325	88326	0.002816
T3_DN3	healthyT-cells	11.04.2017	12.07.2017	Lane 13	20080412	10	>97	n.a.	1.14163	0.302202	0.095559	0.002519	0.127615	28817	0.028951	0.265142	89565330	0.996167	0.980805	0.388872	4.23818	108685	0.00152799
T3_DPCD3n	healthyT-cells	11.04.2017	12.07.2017	Lane 13	20080412	10	>97	n.a.	0.9608	0.281625	0.162956	0.0024248	0.129456	24782	0.0434182	0.191243	87826666	0.99612	0.971439	0.413012	4.52426	129584	0.00160059
T3_DPCD3p	healthyT-cells	11.04.2017	12.07.2017	Lane 13	20080412	10	>97	n.a.	1.18043	0.330341	0.119931	0.00242282	0.059242	12612	0.0120741	0.127852	72753780	0.996364	0.94801	0.244423	2.64965	98645	0.00144576
T3_ISP	healthyT-cells	11.04.2017	12.07.2017	Lane 13	20080412	10	>97	n.a.	1.11332	0.294383	0.0973053	0.00244566	0.0620682	11053	0.0207488	0.0849656	85684230	0.996346	0.957617	0.24434	2.57305	130088	0.00150319
T4_CD4p	healthyT-cells	21.04.2017	12.07.2017	Lane 12	20080412	10	>97	n.a.	1.14697	0.326116	0.205688	0.00256816	0.082975	17361	0.0304876	0.169029	74483106	0.995506	0.951407	0.287344	3.44855	102710	0.00187113
T4_CD8p	healthyT-cells	21.04.2017	12.07.2017	Lane 14	20080412	10	>97	n.a.	1.21034	0.391983	0.0971227	0.00231797	0.10789	19149	0.0395955	0.174602	47514456	0.994167	0.904312	0.30412	4.36953	109672	0.00137846
T4_DN2	healthyT-cells	21.04.2017	12.07.2017	Lane 14	20080412	8	>97	n.a.	1.32326	0.380398	0.108193	0.00255754	0.0927555	15724	0.0521173	0.140876	60884998	0.993647	0.93934	0.274201	3.64666	111616	0.00162235
T4_DN3	healthyT-cells	21.04.2017	12.07.2017	Lane 14	20080412	8	>97	n.a.	1.33232	0.419135	0.1203	0.00249271	0.188807	36616	0.0829029	0.27868	48054326	0.993362	0.947046	0.417032	5.59797	131391	0.0016082
T4_DPCD3n	healthyT-cells	21.04.2017	12.07.2017	Lane 14	20080412	10	>97	n.a.	1.3766	0.420712	0.118367	0.00235465	0.111022	16773	0.0236386	0.1467	50364656	0.993777	0.904294	0.305531	4.1589	114335	0.001598
T4_DPCD3p	healthyT-cells	21.04.2017	12.07.2017	Lane 14	20080412	10	>97	n.a.	1.15113	0.373692	0.127744	0.00245223	0.134222	19222	0.0292096	0.143844	53457542	0.994514	0.880437	0.356899	4.87307	133631	0.00158522
T4_ISP	healthyT-cells	21.04.2017	12.07.2017	Lane 14	20080412	10	>97	n.a.	1.40888	0.410938	0.113984	0.00232159	0.0947701	16226	0.0476815	0.180003	55102110	0.994994	0.928288	0.279528	3.79865	90143	0.0012295
T5_CD4p	healthyT-cells	03.05.2017	12.07.2017	Lane 15	20080412	12	>96	n.a.	0.952936	0.322825	0.257859	0.00229015	0.0796036	15823	0.0270433	0.162731	60595150	0.995713	0.916957	0.284173	3.39011	97234	0.00168194
T5_CD8p	healthyT-cells	03.05.2017	12.07.2017	Lane 12	20080412	10	>96	n.a.	1.27356	0.373301	0.238247	0.00249553	0.0779697	14501	0.0281431	0.128013	62125748	0.995817	0.937329	0.264695	3.09462	113278	0.00173379
T5_DN2	healthyT-cells	03.05.2017	12.07.2017	Lane 15	20080412	9	>96	n.a.	1.17136	0.382351	0.187943	0.00249195	0.229836	39316	0.0663295	0.252108	52588916	0.995564	0.91146	0.488554	6.00102	155949	0.00172124
T5_DN3	healthyT-cells	03.05.2017	12.07.2017	Lane 15	20080412	10	>96	n.a.	0.865046	0.295287	0.113938	0.00234308	0.11467	18449	0.031883	0.0936826	62084202	0.995844	0.847737	0.295052	3.68818	196931	0.00162568
T5_DPCD3n	healthyT-cells	03.05.2017	12.07.2017	Lane 15	20080412	10	>96	n.a.	1.06659	0.356657	0.156034	0.00245675	0.144405	26239	0.0427103	0.195891	53468444	0.995897	0.932618	0.383607	5.17222	133947	0.0016299
T5_DPCD3p	healthyT-cells	03.05.2017	12.07.2017	Lane 15	20080412	10	>96	n.a.	0.997759	0.363462	0.228529	0.00236659	0.122723	22797	0.0217384	0.208074	46635964	0.995367	0.919062	0.349194	4.64126	109562	0.00183819
T5_ISP	healthyT-cells	03.05.2017	12.07.2017	Lane 15	20080412	12	>96	n.a.	1.11007	0.339277	0.169893	0.00233646	0.131407	25942	0.035922	0.180124	67324958	0.995815	0.95043	0.338689	4.28412	144023	0.0016402
T6_DN2	healthyT-cells	05.07.2017	05.12.2017	Lane 19	20080412	10	>96	n.a.	1.28916	0.338035	0.174098	0.00347076	0.185531	41035	0.0816058	0.319659	86948364	0.994184	0.980813	0.49748	5.09747	128371	0.0032351
T6_DN3	healthyT-cells	05.07.2017	05.12.2017	Lane 19	20080412	10	>96	n.a.	1.19301	0.303962	0.146453	0.00331436	0.143136	33437	0.0817901	0.253772	93342060	0.994242	0.984372	0.417566	4.28606	131760	0.00317002
T6_DPCD3n	healthyT-cells	05.07.2017	05.12.2017	Lane 19	20080412	10	>96	n.a.	1.30477	0.3604	0.102456	0.00358976	0.102661	21621	0.0253363	0.251597	70581292	0.994293	0.969363	0.333771	4.0566	85935	0.00311838
T6_ISP	healthyT-cells	05.07.2017	05.12.2017	Lane 19	20080412	10	>96	n.a.	1.13509	0.276531	0.146799	0.00332867	0.148279	32412	0.063702	0.272569	106418446	0.994329	0.978136	0.471055	4.76166	118913	0.0030447
FRiP - fraction of reads in peaks
