# Supplementary material for: Chromatin accessibility landscape of pediatric T‐lymphoblastic leukemia and human T‐cell precursors
Source: EMBO Mol Med. 2020 Aug 5;12(9):e12104. doi: 10.15252/emmm.202012104 (PMC7507092; doi:10.15252/emmm.202012104)
Supplement: Supplementary file 5 — Dataset EV3 [file EMMM-12-e12104-s005.xlsx]

## Sheet: Dataset EV3
Dataset EV3. Signature peaks which can best distinguish the developmental stages. Peaks are annotated by the nearest genes (±10 kb). PC1 and PC2 columns represent the contribution of each peak to the separation of developmental stages on the principal component one and principal component two. The other columns represent the VST normalized read counts.
chr	start	end	peakID	annotation	PC1	PC2	DN2	DN3.ISP	DP	SPCD4	SPCD8	most accessible in
chr19	47689757	47690662	Peak00064100	SAE1	0.000947346	0.000155007	4.25221	4.61975	6.1376	6.73071	7.29263	SPCD8
chr3	48309545	48310609	Peak00013785	ZNF589	0.000933958	0.000356142	4.25174	4.66147	5.13392	7.0801	7.08684	SPCD8
chr7	38330717	38331431	Peak00030490	TRGV11,TRGVB,TRGV10	0.000910786	0.000502794	5.44914	4.53617	2.75837	2.76002	2.56924	DN2
chr12	25530058	25530915	Peak00046817	NA	0.000892572	0.000442667	4.54485	4.6987	5.12564	7.36659	6.87688	SPCD4
chr3	188890380	188891199	Peak00016971	TPRG1	0.000882253	0.000458837	3.90555	4.37113	4.52423	6.97685	6.35982	SPCD4
chr7	38338844	38339677	Peak00030491	TRGV11,TRGVB,TRGV10	0.000858037	0.000437259	6.14556	5.34975	3.72682	3.66904	3.41571	DN2
chr2	30645009	30645885	Peak00007104	AC073255.1	0.000828475	8.68684e-05	4.32464	5.0894	6.03992	7.12358	6.71897	SPCD4
chr8	61841569	61842231	Peak00034610	AC022182.1,AC022182.2	0.000821397	0.000262448	4.20547	4.66391	5.1213	6.81988	6.67748	SPCD4
chr8	130179989	130180924	Peak00036041	NA	0.000820682	1.97118e-05	6.88293	7.04929	5.65483	5.00738	4.51989	DN3.ISP
chr12	92987451	92988273	Peak00048403	NA	0.000820427	0.000520477	5.06129	5.48203	7.4331	7.34072	7.27982	DP
chr5	118635115	118636097	Peak00023238	TNFAIP8,RN7SL174P	0.000817417	3.97359e-05	4.42803	5.11421	5.87506	7.03438	7.03488	SPCD8
chr12	8634870	8636219	Peak00046426	CLEC6A,RNU6-275P	0.000814586	3.31382e-05	4.6515	5.03848	6.07582	6.9113	7.09283	SPCD8
chr8	71543393	71544133	Peak00034793	RP11-382J12.1,LACTB2	0.000814358	0.000188771	4.16042	4.41645	5.07913	6.52953	6.51877	SPCD4
chr2	101269652	101270592	Peak00008772	NANOGNBP1	0.00081268	0.000180284	4.47439	4.99459	5.43682	7.02458	7.05313	SPCD8
chr3	188505949	188506956	Peak00016954	LPP	0.000811513	0.000264002	4.32224	4.84739	5.22868	7.13736	6.6255	SPCD4
chr16	57677655	57678287	Peak00056981	GPR56	0.0008081	0.000232914	7.05115	7.09852	6.3183	4.92187	4.78472	DN3.ISP
chr13	41059729	41060369	Peak00050128	LINC00598	0.000807313	0.000625749	4.17264	4.45681	4.30052	6.55787	6.89383	SPCD8
chr15	99987541	99988676	Peak00055699	NA	0.000806462	0.000479183	7.8595	8.08464	7.61078	5.47075	5.86177	DN3.ISP
chr8	130676201	130676832	Peak00036062	CCDC26	0.000801053	0.000307579	3.80685	4.05514	4.48708	6.3823	6.02937	SPCD4
chr4	22445770	22446583	Peak00017797	GPR125	0.000801012	0.000373362	3.91737	4.27763	4.56743	6.63759	6.19517	SPCD4
chr12	75293939	75294642	Peak00048063	NA	0.000800137	0.000560311	4.06866	4.98274	6.63945	6.65822	6.36659	SPCD4
chr5	128713034	128713800	Peak00023448	NA	0.000798394	0.000131795	6.99316	6.92243	5.53065	4.82043	5.07492	DN2
chr2	115441555	115442435	Peak00009205	DPP10	0.000797302	0.000219576	3.87492	4.30905	4.79822	6.49522	6.04413	SPCD4
chr6	169930306	169931268	Peak00029405	WDR27	0.00079483	0.000347378	4.40369	4.74445	5.0163	6.90858	6.66088	SPCD4
chr6	130452979	130453892	Peak00028205	L3MBTL3,RP11-73O6.3	0.000794322	0.000354104	4.33049	4.49597	4.90095	6.72406	6.57897	SPCD4
chr12	26012747	26013453	Peak00046827	NA	0.000793574	0.00044913	4.60379	4.51741	4.8553	7.20954	6.40566	SPCD4
chr14	22901459	22902316	Peak00051664	AE000661.37,TRDV2,TRDD1,TRDD2	0.000793246	0.000185467	5.97736	5.76212	4.2577	3.97577	3.49646	DN2
chr8	77366902	77367484	Peak00034890	LINC01111	0.000791746	0.000685395	7.06704	6.29309	4.35661	4.62284	4.89679	DN2
chr1	12570554	12571538	Peak00000455	VPS13D,SNORA59A	0.000781222	0.000296539	4.66068	5.47296	6.62866	7.3598	6.80162	SPCD4
chr15	63706751	63707693	Peak00054617	RP11-321G12.1	0.000777559	0.000522634	4.25254	4.91476	6.65306	6.46903	6.54397	DP
chr3	55698252	55698930	Peak00014047	ERC2	0.000776907	0.00038403	3.97336	4.03399	4.40345	6.15445	6.21972	SPCD8
chr1	207536367	207537105	Peak00005165	CD55	0.000776037	0.000341025	4.00061	3.96735	4.45207	6.36039	5.85024	SPCD4
chr1	207643938	207644754	Peak00005171	CR2	0.000775789	0.000859831	4.09252	4.76795	7.07945	6.10092	6.37075	DP
chr3	190024240	190025041	Peak00016998	CLDN1	0.000772384	0.000456748	4.22257	4.74779	4.73276	6.8912	6.61305	SPCD4
chr1	87510395	87510967	Peak00002489	HS2ST1,RP5-1052I5.2,RP11-384B12.2,RP11-384B12.3	0.000767362	2.62476e-05	3.93279	4.56371	5.34849	6.42019	6.26042	SPCD4
chr3	29453523	29454148	Peak00013122	RBMS3	0.00076676	7.86517e-05	6.86124	6.37986	5.72069	4.53332	4.58135	DN2
chr12	107147138	107148104	Peak00048777	RP11-144F15.1,RFX4	0.000765451	8.8165e-05	4.65761	4.89152	5.68867	6.87545	6.82287	SPCD4
chr14	98460111	98461063	Peak00053382	NA	0.000761862	5.34003e-05	3.99977	4.51949	5.46755	6.24268	6.43171	SPCD8
chr6	80131433	80132086	Peak00027160	RP1-232L24.3	0.000760097	0.000375762	5.98127	5.72779	4.14126	4.06861	3.8746	DN2
chr13	77390417	77391019	Peak00050837	NA	0.000759833	0.000252183	6.67091	6.54746	5.05245	4.91264	4.46731	DN2
chr17	62135969	62136607	Peak00059896	ERN1	0.000759278	0.000121866	6.363	6.20484	4.90401	4.23978	4.20808	DN2
chr4	95531134	95531719	Peak00019120	PDLIM5	0.000758289	6.44174e-05	3.928	4.49928	5.20826	6.68184	5.85108	SPCD4
chr1	67740234	67740864	Peak00002133	RNU4ATAC4P,RP4-763G1.1	0.000756156	0.00039725	3.73523	3.94646	4.17604	6.15988	5.88478	SPCD4
chr7	25901682	25902596	Peak00030143	NA	0.000754825	0.000257278	8.10764	8.40684	7.53971	6.26671	5.98502	DN3.ISP
chr17	19287860	19288570	Peak00058567	B9D1,MAPK7,MFAP4	0.000753093	0.000133164	7.09682	7.19505	6.21077	5.07283	5.0221	DN3.ISP
chr16	28180246	28181063	Peak00056485	SNORA25,XPO6	0.000748083	3.10552e-05	4.14702	4.31271	5.22246	6.16932	6.24511	SPCD8
chr6	112294090	112294880	Peak00027807	NA	0.000747732	0.000405074	3.83982	4.30754	4.32486	6.42109	6.02893	SPCD4
chr10	25111474	25111930	Peak00039945	NA	0.00074555	0.000495877	3.6	3.8601	3.83849	6.06537	5.7432	SPCD4
chr14	54635978	54636802	Peak00052203	NA	0.000743895	8.48957e-06	6.55691	6.63193	5.51709	4.56767	4.71431	DN3.ISP
chr21	35526925	35527603	Peak00066703	AP000320.7	0.000743766	0.000383023	4.05835	3.96201	4.31212	6.3069	5.81605	SPCD4
chr13	49207824	49208289	Peak00050376	NA	0.00074372	1.06249e-05	3.53362	3.95303	4.77547	5.9037	5.43137	SPCD4
chr11	6434886	6435519	Peak00042835	APBB1	0.000740813	0.000120989	4.2329	4.44534	5.13725	6.35728	6.37331	SPCD8
chr7	38320325	38320816	Peak00030489	TRGJP,TRGJP1	0.000739846	0.000450569	5.10134	4.39396	2.73872	2.84673	2.79867	DN2
chr5	132644831	132645579	Peak00023574	FSTL4	0.000736163	0.000196022	6.98596	6.97947	6.26657	5.24751	4.7199	DN2
chr9	104332138	104333046	Peak00038177	RNF20,GRIN3A	0.000736123	0.000182923	4.66635	5.33277	6.36531	6.93973	6.94566	SPCD8
chr10	134148599	134149410	Peak00042536	STK32C,LRRC27	0.000733472	2.76586e-05	7.20365	6.88783	5.89663	4.861	5.25976	DN2
chr3	18386018	18386931	Peak00012874	TBC1D5,SATB1	0.000732737	0.000256925	4.55928	4.86915	6.30185	6.76582	6.30987	SPCD4
chr8	101442791	101443530	Peak00035370	KB-173C10.1	0.000731596	0.000219662	4.81177	5.03763	5.56209	7.08383	6.98112	SPCD4
chr14	22918578	22919022	Peak00051666	AE000661.37,TRDD3,TRDJ1,TRDJ4,TRDJ2,TRDJ3	0.000730656	0.000247638	4.96298	4.24825	3.11248	2.75587	2.56924	DN2
chr9	33297295	33298085	Peak00037120	NFX1	0.000730143	0.000557478	7.3056	7.24966	7.2874	5.10949	5.3088	DN2
chr21	46498693	46499239	Peak00067122	SSR4P1,AP001579.1,ADARB1	0.000729762	0.000210324	3.84085	4.20764	4.6003	6.39347	5.75539	SPCD4
chr13	110352276	110353028	Peak00051371	NA	0.000724126	0.000491691	6.89749	6.17546	4.70743	4.75502	4.76815	DN2
chr12	101381355	101382250	Peak00048620	ANO4	0.000723827	0.000495753	7.26268	6.26832	4.91539	5.03724	4.93966	DN2
chr11	48022947	48023650	Peak00043820	PTPRJ	0.000722657	0.000843132	5.15978	5.13854	4.64593	7.43625	7.43828	SPCD8
chr13	76329998	76330440	Peak00050803	RP11-29G8.3,LMO7	0.000720751	0.000213906	3.52635	3.7129	4.24618	5.76372	5.44252	SPCD4
chr10	112510543	112511219	Peak00042020	RBM20,RN7SKP288,RNA5SP327	0.000718609	0.000512936	4.19329	4.20647	4.31397	6.44311	6.14341	SPCD4
chr2	7590477	7591283	Peak00006466	AC013460.1	0.000717119	0.00034891	4.00558	4.23455	4.51968	6.11806	6.28723	SPCD8
chr3	138296452	138297425	Peak00015690	CEP70	0.000717033	0.000249447	6.49603	6.66907	5.02491	4.87285	4.80356	DN3.ISP
chr1	90072723	90073100	Peak00002548	LRRC8B,RP5-1007M22.2	0.000716441	0.000395076	3.82613	3.7815	4.12811	5.91888	5.78364	SPCD4
chr1	67798528	67799209	Peak00002135	IL12RB2	0.000715408	0.000268803	3.78035	3.82339	4.34208	5.94315	5.69183	SPCD4
chr2	199009211	199010068	Peak00011059	PLCL1	0.000714802	0.000314772	7.01586	7.22276	6.68073	5.27425	5.03634	DN3.ISP
chr11	102291698	102292611	Peak00045163	TMEM123	0.000714467	0.000158887	6.49703	6.84699	5.92248	4.56432	5.02269	DN3.ISP
chr5	77029049	77029696	Peak00022323	TBCA	0.000713098	0.000216563	3.62373	3.90712	4.3208	6.03876	5.32868	SPCD4
chr13	21811135	21812097	Peak00049644	LINC01046	0.000712774	0.000273876	6.8481	6.94511	6.36426	5.15668	4.73548	DN3.ISP
chr11	35352339	35352990	Peak00043515	SLC1A2	0.00071122	0.000355159	4.0878	4.23223	4.55579	6.51953	5.87848	SPCD4
chr17	33487616	33488855	Peak00058873	UNC45B,RP11-799D4.3	0.000710529	0.000198905	4.37748	4.68305	5.1411	6.70568	6.26176	SPCD4
chr22	19584687	19585677	Peak00067285	NA	0.000707428	0.000217565	4.43111	4.62695	5.10978	6.7129	6.22637	SPCD4
chr6	129886461	129887122	Peak00028175	NA	0.000707298	0.000397026	4.52592	5.09493	6.55672	6.98072	6.29601	SPCD4
chr6	16956533	16957170	Peak00025520	NA	0.000702727	0.000356936	3.65319	3.967	4.13372	5.83994	5.8604	SPCD8
chr6	114663203	114665114	Peak00027858	RP3-399L15.3,HS3ST5,DNAJA1P4	0.000701409	0.000219863	7.92141	8.13227	6.54141	6.34475	6.20136	DN3.ISP
chr13	74276482	74277335	Peak00050742	KLF12	0.000701096	0.000433262	4.15065	4.58308	4.54918	6.99395	5.71104	SPCD4
chr2	59640659	59641759	Peak00007776	RP11-444A22.1,AC007131.2	0.000700663	7.17947e-05	7.72654	7.46036	6.48081	6.07559	5.42352	DN2
chr6	135858972	135859685	Peak00028382	LINC00271	0.000699317	0.000106142	4.31561	4.50753	5.17451	6.71179	5.7355	SPCD4
chr7	95932279	95933081	Peak00031592	SLC25A13,AC084368.1	0.000698746	0.000233536	4.10144	4.50512	4.86568	6.61765	5.78212	SPCD4
chr22	40686015	40686669	Peak00068100	TNRC6B	0.000698452	0.000263254	4.00355	4.1001	4.55451	5.92254	6.11427	SPCD8
chr10	13742298	13743172	Peak00039709	FRMD4A,AL157392.1,RP11-295P9.6	0.000697302	0.000244043	7.29788	7.30959	6.74028	5.35238	5.46164	DN3.ISP
chr9	136548307	136549469	Peak00039106	SARDH	0.000697195	0.000284016	4.7697	5.20587	5.4207	6.89677	7.1069	SPCD8
chr7	25651038	25651593	Peak00030137	AC003090.1	0.000695051	0.000251887	3.58732	3.72576	4.15702	5.63969	5.55641	SPCD4
chr4	186036979	186037540	Peak00020923	RP11-386B13.3,AC093824.1	0.000694617	3.0397e-05	5.79147	6.08788	4.97721	4.27058	4.0409	DN3.ISP
chr1	93446540	93447295	Peak00002642	RN7SL692P,AC093577.1	0.000694045	0.000148633	4.40941	4.88411	5.86622	6.76733	6.18461	SPCD4
chr18	68326175	68326912	Peak00062068	GTSCR1	0.000692267	0.00055209	6.61229	6.54923	4.57599	5.09183	4.80916	DN2
chr17	74709354	74709798	Peak00060317	Y_RNA,MXRA7,JMJD6	0.000691746	3.49502e-05	4.10412	4.25939	5.09849	5.98454	6.08327	SPCD8
chr20	23900483	23901185	Peak00065217	CSTP1	0.000689634	0.000256912	4.05561	4.53739	4.90649	6.20229	6.38333	SPCD8
chr17	18828353	18829075	Peak00058552	PRPSAP2	0.000689402	0.000165542	3.803	4.23018	4.69577	5.92482	5.88301	SPCD4
chr11	128161589	128162193	Peak00045888	NA	0.000689121	2.44588e-05	4.52484	4.86114	5.74302	6.73233	6.43347	SPCD4
chr17	63389531	63390275	Peak00059955	NA	0.000688412	1.43731e-05	3.78367	4.36653	4.94354	6.08638	5.77117	SPCD4
chr16	57467926	57468361	Peak00056958	CIAPIN1	0.000686695	2.12234e-05	3.60621	3.84846	4.75179	5.63972	5.60769	SPCD4
chr8	128319820	128320401	Peak00035994	CASC8	0.000686664	0.000228555	3.61657	3.74778	4.16813	5.54488	5.56714	SPCD8
chr7	40027256	40027811	Peak00030552	CDK13	0.000686274	0.000403533	3.80332	3.88615	4.10669	5.91885	5.79351	SPCD4
chr6	160451093	160451635	Peak00029200	IGF2R	0.000684757	1.98246e-06	6.22138	6.2355	5.17771	4.51298	4.21584	DN3.ISP
chr11	94890984	94891693	Peak00045036	RP11-712B9.2,SESN3	0.000684027	0.000284078	4.48229	4.70848	5.02491	6.57953	6.51941	SPCD4
chr19	10865816	10866220	Peak00062843	DNM2	0.000682502	0.000213	3.78015	4.08226	4.51696	5.95163	5.72073	SPCD4
chr2	112462694	112464424	Peak00009116	NA	0.000681784	0.00025287	7.65001	7.85539	7.15333	5.69642	6.03272	DN3.ISP
chr6	160449169	160450340	Peak00029199	IGF2R	0.000680918	0.000183429	7.2108	7.11836	6.46992	5.17251	5.34364	DN2
chr14	22881130	22881555	Peak00051662	AE000661.37,AE000661.50,TRDV2	0.000680613	6.56779e-05	4.9691	4.85221	3.65347	3.00847	3.08209	DN2
chr5	59874056	59874630	Peak00021994	NA	0.000680015	0.000382052	6.05077	5.70923	4.17301	4.24928	3.96226	DN2
chr7	126340995	126341582	Peak00032308	GRM8	0.000679052	0.000534059	6.84626	6.20862	4.59759	4.994	4.69993	DN2
chr4	110569592	110570169	Peak00019480	CCDC109B	0.000678121	0.000247222	3.76109	4.10508	4.38352	5.73568	5.92012	SPCD8
chr14	68973176	68974833	Peak00052618	RAD51B	0.00067705	0.000166984	5.04264	5.62811	6.68753	7.15099	7.19361	SPCD8
chr7	134395256	134396330	Peak00032573	NA	0.000676536	0.000531934	4.92411	5.16436	5.00361	7.25153	6.79875	SPCD4
chr1	55929538	55930365	Peak00001867	NA	0.00067635	0.000424422	3.92127	4.26252	5.90227	6.34885	5.12997	SPCD4
chr11	57528748	57529621	Peak00043881	TMX2-CTNND1,RP11-691N7.6,BTBD18,CTNND1	0.00067621	0.000417013	6.24416	5.92181	4.36133	4.36778	4.5493	DN2
chr13	28842751	28843440	Peak00049856	PAN3	0.000676047	0.000499755	6.39001	5.36524	3.98021	4.19948	3.89668	DN2
chr3	45992028	45993106	Peak00013681	FYCO1,CXCR6	0.000676038	7.76208e-05	4.4816	4.78311	5.51295	6.32582	6.6983	SPCD8
chr8	50160563	50161315	Peak00034345	NA	0.000675594	0.00028527	6.54892	6.22087	4.97181	4.51082	4.9258	DN2
chr13	109814423	109814996	Peak00051358	MYO16,MYO16-AS1	0.000672793	0.000510085	6.53568	5.45935	4.18567	4.4089	4.08792	DN2
chr13	114288586	114289005	Peak00051487	TFDP1	0.000672501	0.000324638	3.28331	3.61693	3.79123	5.35841	5.41176	SPCD8
chr4	137726669	137727619	Peak00019931	RP11-138I17.1	0.000671383	0.000505614	6.87175	6.36182	4.74836	4.89372	5.06037	DN2
chr14	102342625	102343365	Peak00053509	PPP2R5C	0.000671006	2.58405e-05	6.74655	6.40071	5.62335	4.70352	4.69969	DN2
chr1	186272973	186273662	Peak00004551	PRG4,TPR,RNU6-1240P	0.000670763	0.000207344	4.52409	5.03662	5.98443	6.83181	6.05996	SPCD4
chr5	107260823	107261432	Peak00023007	FBXL17	0.00066918	0.000486465	4.08361	5.02525	6.36947	6.63847	5.86981	SPCD4
chr10	14625216	14625811	Peak00039737	FAM107B	0.000668511	0.000285653	3.8154	4.05969	4.32213	5.81747	5.83074	SPCD8
chr7	38369547	38370130	Peak00030494	TRGVA,RP11-121A8.1,TRGV8,TRGV7	0.00066838	0.000100378	6.2764	5.98577	5.36761	4.34237	4.36243	DN2
chr3	69417275	69418058	Peak00014304	FRMD4B	0.000668159	0.000205765	7.07664	6.87359	6.37647	4.99921	5.23094	DN2
chr20	13664426	13666089	Peak00064991	NA	0.000667897	0.00023965	7.50369	7.29764	6.85131	5.56655	5.52577	DN2
chr8	87613432	87614355	Peak00035116	CNGB3,RP11-298P6.5	0.000667246	0.000476457	6.66352	6.02279	4.52555	4.70002	4.71665	DN2
chr4	76621186	76621882	Peak00018651	G3BP2	0.000666898	0.000646654	4.93545	4.28032	4.42824	6.66142	6.34509	SPCD4
chr10	31478714	31479357	Peak00040130	RP11-192P3.4	0.000666798	5.04653e-05	3.82332	3.97251	4.82134	5.73507	5.64159	SPCD4
chr15	98693343	98694431	Peak00055630	CTD-2544M6.1	0.000666322	8.95949e-05	6.0928	5.83084	4.79754	4.19291	4.12162	DN2
chr8	43022098	43022630	Peak00034296	HGSNAT	0.000665914	0.000451185	3.80261	3.70345	3.82761	6.0352	5.27539	SPCD4
chr12	120451451	120451957	Peak00049121	CCDC64	0.000665856	0.000308871	3.66437	3.92691	4.20284	5.66027	5.81919	SPCD8
chr6	42357922	42358572	Peak00026519	TRERF1	0.000663014	2.06377e-05	4.68908	4.92003	5.79477	6.66578	6.49438	SPCD4
chr11	128346400	128347325	Peak00045904	ETS1	0.000662568	0.00064395	4.54883	5.78855	7.23519	6.77946	6.86073	DP
chr19	12400043	12400676	Peak00062919	ZNF44,CTD-2666L21.2	0.000660921	0.000287685	3.95676	3.79778	4.26675	5.99009	5.35823	SPCD4
chr3	49292289	49293050	Peak00013828	CCDC36,RP11-3B7.7,RP11-3B7.1	0.000660648	0.000357682	6.35972	5.75033	4.44627	4.50032	4.33752	DN2
chr17	38758970	38759456	Peak00059102	NA	0.000660154	0.000449474	3.70564	3.79999	3.84486	5.59469	5.74562	SPCD8
chr9	6900527	6901694	Peak00036722	KDM4C,RP11-403H13.1	0.000659696	0.000437215	4.67832	5.14492	6.66124	6.61596	6.4163	DP
chr7	47790400	47791178	Peak00030737	HUS1,LINC00525	0.000659157	0.000499075	6.34429	5.69817	4.18884	4.23541	4.57619	DN2
chr4	119319211	119319814	Peak00019642	NDUFS5P5	0.000658809	0.000459708	6.38945	5.54855	4.25589	4.35474	4.20667	DN2
chr11	92494922	92495867	Peak00044958	FAT3,RP11-203F8.1	0.000658164	0.000501849	7.00647	7.18803	7.06538	5.33564	5.08992	DN3.ISP
chr4	68781136	68781858	Peak00018482	UBA6-AS1,TMPRSS11A	0.000657408	3.30234e-05	5.97645	6.13226	5.17086	4.41757	4.19011	DN3.ISP
chr1	222112608	222113570	Peak00005504	RP11-815M8.1	0.000656541	9.71377e-05	6.69129	6.44351	5.43816	4.99232	4.63083	DN2
chr2	15296022	15296530	Peak00006720	NA	0.000655878	0.000414802	4.08918	4.23948	4.36486	6.21855	5.89048	SPCD4
chr2	145461352	145462200	Peak00009784	TEX41	0.00065576	0.000396714	6.36172	5.96841	4.48847	4.36487	4.77927	DN2
chr9	123659223	123659902	Peak00038541	TRAF1	0.000655732	0.00014821	7.48113	7.23028	6.72324	5.55159	5.56234	DN2
chr1	66680515	66681330	Peak00002076	PDE4B	0.000655494	0.000334633	4.12563	4.56837	4.68844	6.61361	5.92322	SPCD4
chr14	92347273	92347901	Peak00053212	FBLN5	0.000654139	0.000115445	3.89763	4.14875	4.77272	5.93199	5.69569	SPCD4
chr6	116952456	116953128	Peak00027895	RSPH4A,ZUFSP	0.000653419	0.000226834	7.03945	6.7408	6.4273	5.17696	4.97538	DN2
chr1	62824505	62825291	Peak00001990	NA	0.000652523	0.000464807	4.0006	4.52564	6.06618	6.35557	5.41624	SPCD4
chr6	11730807	11731411	Peak00025291	ADTRP	0.000652164	0.000535277	6.76599	6.2256	4.59639	4.86628	4.90998	DN2
chr14	102860969	102861945	Peak00053529	TECPR2	0.000652043	0.00062622	4.10734	4.93653	6.5564	5.93594	6.28099	DP
chr7	127117683	127118521	Peak00032323	AC000124.1	0.00065158	0.000346485	4.32181	4.70791	4.7481	6.43795	6.32484	SPCD4
chr3	53615578	53616425	Peak00014016	CACNA1D	0.000651531	0.000361519	6.43661	6.15265	4.68327	4.88029	4.44987	DN2
chr5	156715344	156716182	Peak00024275	CYFIP2	0.000651461	0.00027147	4.1005	4.38745	4.63797	6.20955	5.94782	SPCD4
chr8	100646179	100646916	Peak00035341	VPS13B	0.000650829	0.000208938	3.71853	4.37022	5.31412	5.85378	5.66116	SPCD4
chr8	128990013	128990492	Peak00036010	PVT1	0.000650545	0.000170825	4.24461	4.40495	4.94293	6.12745	6.09195	SPCD4
chr5	55786797	55787275	Peak00021893	CTC-236F12.4	0.000650006	0.000287649	3.48524	3.7438	3.95198	6.14931	4.6957	SPCD4
chr7	159000016	159000685	Peak00033242	NA	0.000649968	0.000190176	3.95825	4.45981	5.41781	5.96307	5.78456	SPCD4
chr2	121250722	121251287	Peak00009291	NA	0.000649211	0.000245077	5.40837	5.43423	3.94621	3.8201	3.73087	DN3.ISP
chr3	111790641	111791883	Peak00014975	TMPRSS7	0.000647926	0.000321887	5.60312	6.47944	7.59354	7.86129	7.71881	SPCD4
chr7	38313737	38314442	Peak00030488	TRGC1,TRGJ1,TRGJP,TRGJP1	0.000647894	0.000354997	5.25693	4.85423	3.44174	3.27511	3.51983	DN2
chr20	35643396	35644152	Peak00065587	RBL1,RPS3AP3	0.000647519	6.50925e-05	4.00616	4.10303	4.87759	6.08363	5.48686	SPCD4
chr20	10095556	10096240	Peak00064917	SNAP25-AS1	0.000647214	0.000308429	5.979	5.76571	4.38362	4.49018	3.94596	DN2
chr10	7580724	7581566	Peak00039524	RP11-385N23.1	0.000645981	0.000239523	3.80147	4.09614	4.39978	6.02104	5.39094	SPCD4
chr11	111410070	111410529	Peak00045358	C11orf88,LAYN	0.000645496	0.000435483	3.95316	4.23694	4.20026	5.77366	6.239	SPCD8
chr9	78485381	78485997	Peak00037531	NA	0.000644547	0.000163144	4.12707	4.24613	4.84968	6.08856	5.81322	SPCD4
chr8	141264027	141264766	Peak00036314	TRAPPC9	0.000644294	0.000300064	7.53807	7.48481	7.12347	5.68929	5.63289	DN2
chr1	91988891	91989535	Peak00002592	CDC7	0.000644005	0.000237543	4.06642	4.25814	4.6284	6.29897	5.56382	SPCD4
chr14	22860307	22860745	Peak00051660	AE000661.37	0.000642379	0.000157415	4.91087	4.96912	4.23936	3.29749	2.85771	DN3.ISP
chr13	101041056	101041705	Peak00051226	PCCA	0.000642228	6.5642e-05	6.47928	6.35321	5.37897	4.71032	4.65993	DN2
chr3	174867246	174867993	Peak00016514	NAALADL2	0.0006419	0.00021886	6.50247	6.45562	6.01629	4.72418	4.77632	DN2
chr14	22564676	22565399	Peak00051634	TRAV23DV6,TRDV1,TRAV24	0.000641093	0.000364618	6.53096	6.46503	6.2089	4.84815	4.3973	DN2
chr6	119397810	119398228	Peak00027961	FAM184A,MIR548B	0.000640314	0.000345512	3.96282	4.06262	4.29382	6.24402	5.39223	SPCD4
chr3	55588393	55589245	Peak00014043	ERC2	0.000639758	0.000406098	6.8195	6.72126	6.66105	4.94295	4.88959	DN2
chr16	12583228	12583968	Peak00056203	SNX29	0.000639156	0.000289307	4.12379	4.19861	4.53326	6.27945	5.5925	SPCD4
chr11	35198767	35199515	Peak00043507	CD44	0.0006387	0.000342733	4.3806	4.83795	4.92519	6.4602	6.5706	SPCD8
chr13	51329876	51330874	Peak00050454	DLEU7	0.000638611	0.000314042	6.65232	6.85634	6.46296	5.04396	4.93905	DN3.ISP
chr6	119089777	119090476	Peak00027950	RP11-210H10__A.1	0.00063803	5.82871e-05	4.24673	4.43615	5.21581	6.25014	5.88737	SPCD4
chr4	48815929	48816395	Peak00018225	OCIAD1	0.000637974	0.000136981	5.30998	5.59251	4.71437	3.78507	3.6448	DN3.ISP
chr7	142245488	142246470	Peak00032798	TRBV9,TRBV5-3,TRBV8-2,TRBV7-3,TRBV6-4	0.000637933	0.000160143	7.31691	7.35634	6.69029	5.65358	5.51174	DN3.ISP
chr10	35698007	35698683	Peak00040241	CCNY	0.000637347	0.000164029	6.18612	6.14453	4.91771	4.5157	4.5546	DN2
chr1	50680033	50680919	Peak00001702	RP11-567C20.3	0.000637238	3.5283e-05	6.42248	6.28993	5.34521	4.75949	4.57855	DN2
chr13	42874716	42875242	Peak00050188	AKAP11	0.000635656	0.000299146	3.55752	3.73132	3.91713	5.62519	5.22263	SPCD4
chr4	160404214	160404989	Peak00020454	NA	0.000634725	0.000427933	6.18074	5.82086	4.29816	4.23311	4.62688	DN2
chr8	59894466	59894972	Peak00034551	TOX,RP11-328K2.1	0.000631841	3.36986e-05	3.84783	4.19632	4.83915	5.85385	5.59281	SPCD4
chr16	1905187	1905969	Peak00055872	MEIOB	0.000631588	0.000252028	4.33207	4.98278	6.00753	6.4256	6.22178	SPCD4
chr10	59972295	59972991	Peak00040572	IPMK,TPT1P10	0.000630689	0.00027047	3.81273	4.38251	4.51834	5.92965	5.9406	SPCD8
chr12	9177270	9178326	Peak00046442	HNRNPA1P34	0.000630357	0.000230292	4.91676	4.70826	5.26547	6.66254	6.37823	SPCD4
chr3	18440741	18441107	Peak00012881	TBC1D5,SATB1,RP11-158G18.1	0.000630296	8.06904e-05	3.66294	3.807	4.84417	5.43025	5.25155	SPCD4
chr7	38356895	38357672	Peak00030493	AC006033.22,TRGV9,TRGVA,RP11-121A8.1	0.000630103	0.00037301	6.43153	5.37234	4.32682	4.43987	3.95692	DN2
chr2	204734366	204734935	Peak00011215	CTLA4	0.000629816	0.000320861	4.3737	4.48823	4.74094	6.35352	6.11711	SPCD4
chr3	194088902	194089772	Peak00017097	LRRC15	0.000629534	0.000207928	6.28374	6.33175	4.99566	4.71734	4.70965	DN3.ISP
chr11	84458779	84459518	Peak00044844	DLG2,CTD-2537O9.1	0.000629512	0.000463144	7.15018	7.34846	7.2116	5.47234	5.45597	DN3.ISP
chr8	105743299	105744372	Peak00035526	RP11-127H5.1	0.000629476	1.44733e-05	4.06264	4.88484	5.36801	6.5875	5.82345	SPCD4
chr7	36820663	36820991	Peak00030431	AC007349.5	0.000628887	0.000344656	3.3996	3.55583	3.82419	5.54334	5.11929	SPCD4
chr4	109061454	109061901	Peak00019414	LEF1	0.00062854	1.84078e-05	3.64131	4.19081	4.75113	5.94794	5.31504	SPCD4
chr8	8318738	8319644	Peak00033428	CTA-398F10.2	0.000628233	0.000196073	6.4722	6.59208	5.29104	5.06653	4.98327	DN3.ISP
chr12	122441886	122442952	Peak00049237	WDR66,RP11-87C12.5	0.000627762	0.000366125	7.47309	7.35831	7.13737	5.46518	5.66638	DN2
chr13	32959289	32959991	Peak00049999	BRCA2,IFIT1P1	0.000627653	0.000252439	4.145	4.31663	4.64079	6.38366	5.48832	SPCD4
chr17	1495781	1496931	Peak00057969	SLC43A2	0.000626911	0.000268017	7.46213	7.24977	6.91375	5.48155	5.61672	DN2
chr14	22889595	22889944	Peak00051663	AE000661.37,AE000661.50,TRDV2	0.000626402	6.11151e-05	4.89605	4.99239	3.82347	3.24823	3.2315	DN3.ISP
chr14	78445810	78446468	Peak00052978	NA	0.000626217	0.000152583	5.86124	5.51599	4.50405	3.94037	4.223	DN2
chr10	112543253	112543864	Peak00042022	RBM20	0.00062551	0.000472843	3.89472	4.01555	3.96859	5.88694	5.74401	SPCD4
chr8	37749178	37749888	Peak00034141	RAB11FIP1	0.000625376	0.000238216	7.31939	7.33032	6.8336	5.67096	5.55856	DN3.ISP
chr11	43809837	43810426	Peak00043633	HSD17B12	0.000624775	0.000486327	6.10043	5.40487	4.08892	4.21611	4.25114	DN2
chr20	15027202	15028655	Peak00065005	MACROD2	0.000624686	0.000139486	6.73733	6.95265	6.21054	5.25882	5.08379	DN3.ISP
chr8	122184532	122185085	Peak00035818	NA	0.00062415	0.000257827	5.81329	5.55924	4.32783	4.31151	3.84266	DN2
chr9	15729494	15730095	Peak00036855	CCDC171	0.000623491	0.000175075	3.94621	4.12013	4.68176	6.2515	5.30363	SPCD4
chr16	68244838	68245192	Peak00057166	NFATC3,RP11-96D1.9,RPS12P27,RP11-96D1.5	0.000622356	0.00040898	2.98191	3.81444	5.00785	5.29672	4.56287	SPCD4
chr5	3858244	3859443	Peak00021090	NA	0.000622277	0.000559844	6.91679	7.06598	7.16258	5.20092	5.096	DP
chr8	119971062	119971779	Peak00035763	TNFRSF11B	0.000622103	0.000516279	6.58376	5.62039	4.36707	4.71783	4.43581	DN2
chr14	22904135	22904641	Peak00051665	AE000661.37,TRDD1,TRDD2	0.000622101	2.66293e-05	5.09245	4.9651	4.09395	2.98673	3.60897	DN2
chr10	34539830	34540653	Peak00040204	PARD3	0.000622084	1.75432e-05	4.12528	4.89701	5.38763	6.50723	5.81729	SPCD4
chr1	236011523	236011916	Peak00006012	LYST,LYST-AS1,MIR1537	0.000621619	0.000109221	3.25179	3.60952	4.44031	5.11099	4.97199	SPCD4
chr17	38764299	38764773	Peak00059105	NA	0.000620233	0.000414313	3.79879	3.80716	3.94668	5.47535	5.8102	SPCD8
chr3	17123360	17123726	Peak00012832	PLCL2	0.000619009	0.000312378	3.07391	3.41783	3.61803	5.13007	5.01497	SPCD4
chr14	89815592	89816162	Peak00053106	FOXN3,RP11-356K23.1,RP11-356K23.2	0.000618234	0.00035156	5.77283	6.58618	5.81667	4.27981	4.66363	DN3.ISP
chr15	39650756	39651226	Peak00054045	RP11-624L4.1	0.000617189	0.000241164	3.61992	3.71061	4.1096	5.82683	4.9172	SPCD4
chr17	9155741	9156466	Peak00058317	NTN1,STX8	0.000617106	0.000299465	4.57173	4.95163	6.16117	6.49998	6.04765	SPCD4
chr8	125685442	125686188	Peak00035927	MTSS1	0.000616716	0.000587018	4.2979	4.67274	6.48006	6.02439	5.89082	DP
chr5	16992292	16992949	Peak00021331	NA	0.000616108	0.000519931	6.0298	5.42622	3.9201	4.2417	4.26696	DN2
chr6	38025407	38026331	Peak00026379	ZFAND3	0.000616072	0.000875323	3.99317	5.22629	7.0192	5.937	6.09468	DP
chr4	60418810	60419797	Peak00018398	RP11-725D20.1	0.000615701	0.000404848	6.28173	6.31494	4.72719	4.85007	4.87428	DN3.ISP
chr2	100389225	100390020	Peak00008742	AFF3	0.000615268	0.000321025	6.40556	5.89561	4.68963	4.67846	4.39952	DN2
chr5	54392504	54393216	Peak00021837	GZMAP1,GZMA	0.000615243	0.000410995	4.32287	4.45365	4.57423	6.23154	6.19711	SPCD4
chr4	99964497	99965283	Peak00019221	METAP1	0.000614967	0.000351787	4.29284	4.78463	6.13498	6.31582	5.93688	SPCD4
chr10	92793571	92794404	Peak00041442	NA	0.000614117	6.31022e-05	4.31953	4.50566	5.1782	6.24438	5.89972	SPCD4
chr4	100842285	100842710	Peak00019239	DNAJB14	0.000613373	0.000281982	3.62036	3.69758	3.95861	5.38896	5.29035	SPCD4
chr5	107248906	107249653	Peak00023005	FBXL17	0.000613066	0.000694875	4.23668	5.06575	6.69683	6.49239	5.51128	DP
chr18	21158125	21158954	Peak00061141	Y_RNA,NPC1	0.000612794	0.000795399	6.38279	6.85479	7.20636	4.73158	4.90226	DP
chr18	53201555	53202277	Peak00061762	TCF4	0.000612546	0.000352598	4.24331	4.18778	4.41978	6.24258	5.58073	SPCD4
chr3	150900993	150901572	Peak00015998	MED12L,RNA5SP145	0.000612302	0.000347134	4.31441	4.3823	4.5718	6.45171	5.73151	SPCD4
chr14	22927596	22928267	Peak00051667	AE000661.37,TRDD3,TRDJ1,TRDJ4,TRDJ2,TRDJ3,TRDC,TRDV3	0.000612253	0.000390382	5.56126	5.96348	5.43165	4.11017	3.80451	DN3.ISP
chr1	214814097	214814508	Peak00005405	CENPF	0.000611482	0.000332153	3.58395	3.63107	3.82558	5.45578	5.14063	SPCD4
chr4	133187377	133188546	Peak00019879	NA	0.000611461	0.00036602	6.67289	6.90559	6.56993	5.04091	5.09766	DN3.ISP
chr20	34685958	34686817	Peak00065538	RP4-550H1.5,EPB41L1	0.000611361	2.56054e-06	6.56831	6.21232	5.44961	4.77313	4.52374	DN2
chr4	153047296	153047847	Peak00020274	NA	0.000610453	0.000650707	3.43229	4.05018	5.78933	5.21221	5.10818	DP
chr6	15977293	15977852	Peak00025477	NA	0.000610161	2.15192e-05	5.41235	5.63781	4.62407	4.26931	3.66509	DN3.ISP
chr7	96113229	96113946	Peak00031598	SHFM1,C7orf76	0.000609603	0.000486932	4.32881	4.32961	4.34561	6.40885	5.76948	SPCD4
chr3	23185386	23186172	Peak00012973	RPL24P7	0.000609592	0.000383259	5.76931	5.66062	4.11494	4.25547	4.16668	DN2
chr3	68106773	68107381	Peak00014275	FAM19A1	0.000609411	0.000404231	4.12741	4.26615	4.37284	5.92318	6.05539	SPCD8
chr10	76631375	76632441	Peak00041046	KAT6B	0.000609369	0.000525037	4.83883	5.04453	6.78107	6.55833	6.21061	DP
chr6	135484376	135484893	Peak00028361	NA	0.000608714	0.000241658	4.10104	4.40056	4.62081	5.7797	6.15019	SPCD8
chr6	14733015	14733730	Peak00025416	NA	0.000608598	0.000183053	4.11497	4.13091	4.63125	5.87493	5.6275	SPCD4
chr14	64705145	64705935	Peak00052477	ESR2	0.000607878	0.000354939	6.10003	6.38584	5.99038	4.37861	4.72344	DN3.ISP
chr7	30868833	30869540	Peak00030310	INMT-FAM188B,FAM188B	0.000607735	0.000179095	3.62627	4.40849	5.17397	5.75738	5.44668	SPCD4
chr20	42587606	42588457	Peak00065728	TOX2	0.000607557	0.000391317	4.89708	5.12664	6.60694	6.4589	6.53521	DP
chr5	146947323	146947917	Peak00024028	NA	0.00060729	0.000313046	5.37519	5.70552	4.09706	3.97936	4.16994	DN3.ISP
chr13	73666895	73667423	Peak00050727	FABP5P1	0.000606644	0.000339506	6.39415	6.63459	6.26786	5.16132	4.5171	DN3.ISP
chr11	119124954	119125414	Peak00045598	CBL	0.000606226	0.000233595	3.56087	3.63721	3.97783	5.63984	4.78054	SPCD4
chr8	37438680	37439384	Peak00034122	NA	0.00060583	0.000446553	4.73152	4.80442	4.80389	6.67948	6.30265	SPCD4
chr18	42080615	42081588	Peak00061496	CTC-782O7.1	0.000605393	0.000647101	6.45149	7.06025	7.06533	5.00583	4.97227	DP
chr1	90336305	90337017	Peak00002567	RP11-302M6.4,LRRC8D	0.000604888	0.000175599	4.32708	4.5221	5.6575	6.22779	5.79389	SPCD4
chr18	20977878	20978555	Peak00061128	TMEM241	0.000602444	6.56077e-05	4.02287	4.24949	4.86251	5.8909	5.59802	SPCD4
chr4	174042071	174042850	Peak00020671	NA	0.000601954	0.000326289	6.18167	6.35721	6.05712	4.65107	4.55073	DN3.ISP
chr10	6333386	6334195	Peak00039455	RP11-563J2.2,SDCBPP1	0.000601811	0.000368502	4.46286	4.18516	4.53	6.05824	5.92465	SPCD4
chr4	174173244	174174228	Peak00020680	GALNT7	0.000601466	0.000542586	6.93838	7.30781	7.25486	5.30509	5.42535	DN3.ISP
chr16	29749790	29750349	Peak00056549	RN7SKP127,C16orf54,AC009133.17	0.000601343	0.000346579	4.33674	4.01208	4.41374	5.99533	5.736	SPCD4
chr4	114271605	114272127	Peak00019562	ANK2	0.000601007	0.000243977	5.74586	5.81302	4.43984	4.33931	4.26449	DN3.ISP
chr11	16301792	16302346	Peak00043161	SOX6	0.000600072	0.000450471	5.76727	5.63669	4.05286	4.33893	4.29977	DN2
chr7	99195572	99196639	Peak00031683	GS1-259H13.10,GS1-259H13.2	0.000599708	0.000447789	4.99872	5.57771	7.04846	6.85929	6.73658	DP
chr1	234904185	234905141	Peak00005955	NA	0.000599609	0.000153067	4.98576	5.29235	5.70639	6.61183	7.02582	SPCD8
chr5	74387356	74387776	Peak00022249	ANKRD31	0.000599608	1.30102e-06	3.56803	3.95885	4.61115	5.82513	4.85882	SPCD4
chr3	71542645	71542993	Peak00014366	FOXP1	0.00059936	0.000429567	3.55396	3.60564	3.61772	5.28826	5.3963	SPCD8
chr4	36100988	36101722	Peak00017937	ARAP2	0.000599201	0.000247749	3.9185	4.24053	4.44093	6.57432	4.84857	SPCD4
chr5	109280785	109281718	Peak00023056	NA	0.000599068	0.000512993	7.00544	7.60051	7.39418	5.82306	5.43254	DN3.ISP
chr3	98407196	98407606	Peak00014662	NA	0.000598753	0.000162678	3.83245	3.74177	5.04082	5.36602	5.19867	SPCD4
chr10	6572015	6572645	Peak00039470	PRKCQ	0.000598546	0.000267067	4.34656	4.30572	4.75093	6.04273	5.98524	SPCD4
chr21	30821532	30822303	Peak00066582	BACH1	0.000598415	0.000365307	4.01821	4.29654	4.2517	6.02456	5.70527	SPCD4
chr22	24434331	24434989	Peak00067529	CABIN1	0.000597044	0.000277891	3.67007	4.03	4.19388	5.41018	5.74067	SPCD8
chr6	119077324	119078015	Peak00027948	RP11-210H10__A.1	0.000596723	0.000196164	3.99047	4.15186	4.62148	5.44949	6.10462	SPCD8
chr2	197078025	197078418	Peak00010978	snoU13,HECW2	0.000596658	0.000261358	4.15788	4.10071	4.54202	5.66256	5.9451	SPCD8
chr2	224732554	224733251	Peak00011740	WDFY1	0.000595873	0.000234731	6.24592	6.37374	4.99925	4.89757	4.77695	DN3.ISP
chr2	43401295	43401966	Peak00007432	THADA	0.000595609	0.000507845	4.93654	4.26682	4.56947	6.27305	6.36841	SPCD8
chr10	89876903	89877491	Peak00041354	NA	0.000595245	0.00015526	3.99882	4.35606	4.77027	5.71577	6.04477	SPCD8
chr2	165914891	165915790	Peak00010179	AC013463.2	0.000595223	4.47737e-05	6.09949	6.48223	5.28344	4.84115	4.66708	DN3.ISP
chr12	12047618	12048318	Peak00046543	ETV6	0.00059521	0.000646969	6.67615	6.75467	7.0901	4.90067	5.00221	DP
chr1	170609409	170610252	Peak00004191	RP1-79C4.1	0.000594774	0.000294082	5.62967	6.27134	4.48153	4.53568	4.58495	DN3.ISP
chr3	18387599	18387958	Peak00012875	TBC1D5,SATB1	0.00059445	0.000337305	3.96811	4.0436	5.58049	5.54683	5.40293	DP
chr9	123931303	123932493	Peak00038554	CNTRL,RAB14	0.000593568	0.00044398	7.58244	7.79445	7.61445	5.9144	5.99965	DN3.ISP
chr12	32417544	32418465	Peak00046993	BICD1	0.000592944	0.000210486	6.85594	6.29222	6.1239	4.87475	4.80244	DN2
chr1	241880492	241881211	Peak00006103	WDR64	0.000592201	0.000225164	3.9788	4.67181	4.77646	6.28677	5.93905	SPCD4
chr13	74565669	74566540	Peak00050758	KLF12	0.00059193	0.000317671	5.92601	6.58035	5.96245	4.73991	4.61115	DN3.ISP
chr12	45241136	45242433	Peak00047103	NELL2	0.000591294	0.000227855	5.05206	5.21668	5.55543	6.64052	7.03917	SPCD8
chr2	158905352	158906258	Peak00010003	UPP2	0.000591183	0.000119962	6.66819	6.58958	5.98985	5.24957	4.86276	DN2
chr2	167992102	167992722	Peak00010238	XIRP2,XIRP2-AS1	0.000590603	0.000378842	6.54779	6.72446	6.50312	5.10673	4.87201	DN3.ISP
chr8	141683603	141684049	Peak00036342	PTK2	0.000590464	0.000164004	5.59144	5.62221	4.41942	4.23214	4.10785	DN3.ISP
chr5	112409372	112409999	Peak00023146	MCC	0.000590172	0.00028611	3.9563	4.08275	4.31413	5.28689	6.11334	SPCD8
chr2	83080058	83081088	Peak00008344	AC098817.5	0.000589907	0.000389211	6.36364	6.27978	4.71102	4.74579	4.99701	DN2
chr14	95953029	95953785	Peak00053325	NA	0.00058951	0.000356639	6.32833	6.13327	5.98855	4.53432	4.46916	DN2
chr17	63426178	63426872	Peak00059956	AC006080.1	0.000589331	0.000147789	3.93932	4.61259	5.27801	5.795	5.87427	SPCD8
chr1	34494703	34495666	Peak00001201	CSMD2	0.000588655	0.00105622	3.95942	4.55885	7.10897	5.0525	6.06211	DP
chr12	96771615	96772216	Peak00048555	CDK17,RP11-117N2.2	0.000588125	0.000345342	3.89541	4.22255	4.24172	5.78107	5.79633	SPCD8
chr3	36782251	36782870	Peak00013343	DCLK3	0.000587767	7.47601e-06	5.62772	5.92526	4.87034	4.15533	4.28183	DN3.ISP
chr5	55838221	55838717	Peak00021895	AC022431.2,AC022431.3	0.000587686	0.000136629	3.79217	3.82401	4.3041	5.86958	4.73699	SPCD4
chr11	36619460	36620075	Peak00043569	RAG1,RAG2,C11orf74	0.000587669	0.000608482	6.06315	6.65592	6.6026	4.63561	4.64737	DN3.ISP
chr3	141814362	141815144	Peak00015798	TFDP2	0.000587621	0.000439029	6.3395	6.59355	6.40998	4.6906	4.87386	DN3.ISP
chr15	38930772	38931580	Peak00054024	NA	0.000587285	0.000547229	6.76535	7.01752	7.08579	5.03095	5.36531	DP
chr10	115020802	115021933	Peak00042088	NA	0.000586832	0.000726704	6.92321	7.41293	7.65258	5.44829	5.26857	DP
chr1	59323479	59324427	Peak00001919	LINC01135,RP11-63G10.2	0.000586783	0.000174257	4.7155	4.70865	5.16365	6.52558	6.0771	SPCD4
chr14	81444539	81445366	Peak00053004	TSHR,RP11-114N19.2	0.000586536	0.000283358	7.5572	7.853	7.37007	6.426	5.81344	DN3.ISP
chr6	154716486	154716967	Peak00028963	CNKSR3	0.000586392	0.000193523	3.65228	3.9743	4.23752	5.54742	5.27629	SPCD4
chr3	108553879	108554486	Peak00014897	TRAT1	0.000586365	3.07592e-05	4.26196	4.99929	5.53692	6.48184	6.12611	SPCD4
chr1	72171426	72172901	Peak00002211	NEGR1	0.000586014	0.000406679	7.32832	7.2909	7.25943	5.73011	5.48348	DN2
chr1	193448306	193448893	Peak00004666	NA	0.00058534	9.62245e-05	4.55584	4.46748	5.22186	5.97899	6.32593	SPCD8
chr1	21780215	21780845	Peak00000695	NBPF3,PFN1P10	0.000585337	0.000139975	5.34332	5.25794	4.09066	3.93764	3.5476	DN2
chr9	15310477	15310847	Peak00036842	TTC39B	0.000585074	0.000349359	4.23315	4.47202	4.55204	6.28907	5.77105	SPCD4
chr3	18754402	18754872	Peak00012893	AC144521.1	0.000584964	0.000237464	3.77112	3.93803	4.31352	5.60365	5.40793	SPCD4
chr8	95452601	95453465	Peak00035226	RAD54B,FSBP	0.000584777	0.000307817	4.12903	4.35241	4.60186	6.08215	5.89195	SPCD4
chr8	96277005	96277290	Peak00035262	KB-1047C11.2,C8orf37	0.00058471	2.68783e-05	3.62081	4.10127	4.77201	5.72686	5.17215	SPCD4
chr1	155347737	155348250	Peak00003670	ASH1L	0.000584294	1.70066e-05	3.58636	3.75632	4.44386	5.36409	5.10665	SPCD4
chr11	121940601	121941121	Peak00045682	RP11-166D19.1	0.000583651	0.000277	5.57449	5.20334	4.01189	4.18984	3.41032	DN2
chr12	92264784	92265280	Peak00048366	RP11-587P21.1,RP11-587P21.2	0.000583381	0.000285664	3.6432	3.98368	5.22593	5.44682	5.11949	SPCD4
chr12	26499517	26500064	Peak00046844	RP11-513G19.1,RP11-612B6.2,ITPR2	0.000583153	0.000225623	4.19714	4.14462	4.61577	6.19869	5.33989	SPCD4
chr3	35705811	35706709	Peak00013329	ARPP21	0.000583092	0.000634945	7.50217	7.50552	7.86481	5.72086	5.77695	DP
chr1	193834211	193834601	Peak00004670	NA	0.00058294	4.59227e-05	3.64631	3.86793	4.51116	5.84969	4.6643	SPCD4
chr5	158283698	158284296	Peak00024337	EBF1	0.000582647	0.0002056	4.1973	4.20188	4.68091	6.16603	5.45688	SPCD4
chr6	129992917	129993647	Peak00028182	ARHGAP18	0.000582229	0.000200913	4.70621	4.63232	5.10767	6.36576	6.09648	SPCD4
chr6	136887965	136888722	Peak00028417	MAP3K5	0.000581794	0.000131118	5.59077	5.75061	4.56035	4.27979	4.13468	DN3.ISP
chr7	32555566	32556049	Peak00030341	AVL9	0.00058153	0.000365495	3.72453	3.87376	3.97755	5.42887	5.50331	SPCD8
chr8	6622361	6623316	Peak00033386	AGPAT5	0.000580729	9.65068e-05	6.61309	6.23394	5.73077	4.79933	4.80186	DN2
chr3	170942858	170943482	Peak00016419	TNIK	0.00058054	0.000220709	3.76695	4.11991	4.35068	5.61666	5.41498	SPCD4
chr10	120183243	120183805	Peak00042204	NA	0.000579934	0.000164988	6.15304	6.0714	5.57912	4.72263	4.35171	DN2
chr17	28833378	28834104	Peak00058758	GOSR1	0.00057957	0.000687361	3.77	4.60588	6.31581	5.93415	5.17018	DP
chr7	38296160	38297053	Peak00030487	TRGC2,TRGJ2,TRGJP2,TRGC1	0.000579518	0.000378405	5.27028	4.60316	3.39335	3.79104	3.06956	DN2
chr6	6702852	6703582	Peak00025149	RP1-80N2.2	0.000579388	0.000606803	7.2172	7.47065	7.61294	5.41604	5.85776	DP
chr7	104846036	104846529	Peak00031890	SRPK2,CTB-152G17.4	0.000579246	0.000209253	3.85316	3.85215	4.29357	5.90624	4.99903	SPCD4
chr16	66254591	66255150	Peak00057049	NA	0.000578424	0.000220619	6.52316	6.6591	6.2049	5.11853	5.00919	DN3.ISP
chr1	31238485	31239217	Peak00001058	LAPTM5	0.0005783	0.000236661	4.43156	4.39447	4.78218	5.84531	6.13609	SPCD8
chr17	57914689	57915453	Peak00059788	VMP1,MIR21,RNU6-450P	0.000577321	0.00061525	6.75123	6.05486	4.3484	5.04114	4.92556	DN2
chr3	33005315	33005966	Peak00013251	CCR4	0.000576868	0.000379454	3.98232	3.9664	4.08218	6.29027	4.81164	SPCD4
chr14	62137703	62138497	Peak00052423	HIF1A-AS1	0.000576804	0.000227369	4.8512	4.64018	5.22685	6.30646	6.48139	SPCD8
chr3	18932943	18934115	Peak00012910	AC144521.1	0.000576161	0.000623723	6.30155	6.98251	8.66282	8.14532	7.95844	DP
chr13	115029035	115029605	Peak00051521	CDC16,MIR4502	0.000574983	2.01531e-05	6.17429	5.57674	4.96479	4.02338	4.49932	DN2
chr3	130558328	130559242	Peak00015527	NA	0.00057477	0.000112999	6.10681	6.06487	5.47189	4.55473	4.46611	DN2
chr3	118674681	118675110	Peak00015132	IGSF11,IGSF11-AS1	0.00057464	0.000298454	3.331	3.61534	3.75521	5.13063	5.17783	SPCD8
chr12	89433700	89434582	Peak00048286	RP11-13A1.3	0.000574639	0.000454866	7.38923	7.40078	7.4513	5.87065	5.64392	DP
chr22	37634521	37634985	Peak00067911	RAC2	0.000574611	0.00015485	4.56557	4.72782	5.22646	6.05226	6.5043	SPCD8
chr6	119974435	119974885	Peak00027985	NA	0.000573361	0.000243554	3.85991	3.97466	4.1887	5.62207	5.36619	SPCD4
chr12	76371619	76372162	Peak00048094	RP11-114H23.1	0.000572962	0.000451795	4.43114	4.09948	4.23504	6.24185	5.53526	SPCD4
chr9	33221884	33222498	Peak00037115	SPINK4	0.000572427	0.000123682	5.93574	6.24763	5.44596	4.73039	4.35376	DN3.ISP
chr11	587662	588536	Peak00042639	PHRF1	0.000572247	0.000311538	4.84594	4.51861	4.92779	6.15353	6.41469	SPCD8
chr12	31858141	31858987	Peak00046975	AMN1,AC023157.1	0.000571992	0.000365769	4.20765	4.80664	5.97509	6.19616	5.64712	SPCD4
chr6	158298642	158299178	Peak00029082	SNX9,RP11-52J3.2,RP3-403L10.3	0.000571926	0.000256281	4.00391	4.45594	5.51002	5.89376	5.44597	SPCD4
chr5	124748369	124748927	Peak00023357	NA	0.000571644	0.000465765	6.23406	5.68637	4.30713	4.55766	4.54583	DN2
chr18	70495783	70496217	Peak00062086	NETO1	0.000570928	7.19553e-05	5.13015	5.16353	4.18281	3.88014	3.49254	DN3.ISP
chr8	100561787	100562432	Peak00035339	VPS13B	0.000570923	0.000195884	3.75668	4.21007	5.21264	5.75395	5.23957	SPCD4
chr16	22368872	22369803	Peak00056373	CDR2,RP11-21M24.3	0.000570792	5.22872e-05	4.76922	4.69227	5.64746	6.24668	6.15942	SPCD4
chr1	167430080	167430507	Peak00004089	CD247,RP11-104L21.2,RP11-104L21.3	0.000570685	9.93926e-05	3.88478	4.17311	4.61987	5.98479	5.17375	SPCD4
chr5	146298802	146299357	Peak00024017	PPP2R2B,PPP2R2B-IT1	0.000570514	0.000442959	5.85956	5.50064	4.13452	4.39031	4.20339	DN2
chr3	186742952	186743628	Peak00016875	ST6GAL1	0.00057029	0.000416052	4.79344	4.89515	4.84924	6.83098	6.05375	SPCD4
chr6	129976409	129976874	Peak00028179	ARHGAP18	0.000570269	7.35762e-05	3.87753	4.03325	4.88722	5.64626	5.22187	SPCD4
chr15	58756214	58756892	Peak00054514	ALDH1A2,LIPC,RP11-355N15.1	0.000570011	0.000455202	5.85746	6.43069	6.07443	4.50104	4.61468	DN3.ISP
chr7	142213062	142213755	Peak00032794	TRBV10-2,TRBV12-1	0.00056991	0.000117406	6.09192	5.98622	5.37578	4.8011	4.07173	DN2
chr2	30662784	30663150	Peak00007105	AC073255.1,LCLAT1	0.000569454	0.000131391	3.52917	3.70586	4.13474	5.51575	4.68786	SPCD4
chr11	58494558	58495241	Peak00043906	GLYAT	0.000569246	0.00026603	4.33405	4.39551	4.69184	6.24698	5.76244	SPCD4
chr5	115815788	115816396	Peak00023208	SEMA6A,CTB-118N6.3	0.00056918	0.000460426	4.56461	4.42595	4.49269	6.3715	5.89936	SPCD4
chr11	36623668	36624173	Peak00043570	RAG1,RAG2,C11orf74	0.000568856	0.000412994	5.57497	5.8187	5.65009	4.1464	3.99952	DN3.ISP
chr3	183723657	183724429	Peak00016729	ABCC5,ABCC5-AS1	0.000568787	0.000564823	6.266	6.68399	6.70511	4.63614	5.0794	DP
chr12	52397254	52397896	Peak00047397	ACVR1B,GRASP	0.000568708	0.00012626	6.63992	6.57335	5.55269	5.33519	4.89188	DN2
chr19	16379449	16379871	Peak00063122	NA	0.000568671	0.00033133	3.78148	3.87989	4.03218	5.57404	5.37736	SPCD4
chr2	204891469	204892405	Peak00011225	NA	0.000568619	0.000313031	7.13677	6.94499	6.81049	5.71076	5.07202	DN2
chr7	142422084	142422801	Peak00032812	TRBVB,TRBV27,TRBV28,PGBD4P1	0.000568553	6.9547e-05	6.95931	6.637	6.12403	5.51632	4.95108	DN2
chr12	32739283	32740079	Peak00047008	FGD4	0.000568131	0.000179361	6.16849	6.3483	5.07476	4.78784	4.89017	DN3.ISP
chr11	93882872	93883448	Peak00044993	PANX1	0.000568052	0.000130808	4.26718	4.58668	4.97816	6.37167	5.49006	SPCD4
chr20	40056641	40057503	Peak00065697	CHD6	0.000567783	1.98111e-05	4.05495	4.70776	5.06957	5.80413	6.05022	SPCD8
chr7	107843934	107845030	Peak00032011	NRCAM	0.000566061	0.000641269	7.64862	7.79912	8.13737	6.04287	5.98554	DP
chr4	74902726	74903315	Peak00018610	CXCL3	0.000566055	0.000394464	6.22717	6.66341	6.44576	4.99629	4.96735	DN3.ISP
chr6	147577022	147577656	Peak00028740	STXBP5	0.000565544	0.000302642	4.25664	4.42498	4.60964	6.40882	5.38657	SPCD4
chr2	46466770	46467383	Peak00007523	NA	0.000565453	0.000273402	4.29144	4.55611	4.64019	6.32707	5.59762	SPCD4
chr7	48666665	48667606	Peak00030768	ABCA13	0.000565098	0.000388917	4.71613	5.46863	6.58716	6.77742	6.24053	SPCD4
chr8	2093007	2093661	Peak00033313	MYOM2	0.000564925	2.32077e-05	4.24054	4.59636	5.13899	5.6813	6.2533	SPCD8
chr7	140422811	140423253	Peak00032738	NDUFB2,BRAF	0.000564793	0.000159826	3.73985	3.99645	4.35356	5.23535	5.78722	SPCD8
chr20	42554941	42555352	Peak00065726	TOX2	0.000564611	0.00013301	3.5548	3.79586	4.2162	5.34486	5.06538	SPCD4
chr14	100805960	100807134	Peak00053464	SLC25A47,WARS,RP11-638I2.8,RP11-638I2.9	0.000564135	0.000234756	6.67517	6.96463	6.39639	5.24338	5.29731	DN3.ISP
chr1	198953264	198953638	Peak00004776	RP11-16L9.2	0.000564057	7.17181e-05	3.33728	3.55248	4.07414	5.17347	4.85972	SPCD4
chr12	96720342	96721043	Peak00048549	CDK17	0.000563862	8.09899e-05	4.10963	4.66612	5.29744	6.31504	5.36116	SPCD4
chr11	36589154	36589775	Peak00043564	RAG1,RAG2	0.000563828	0.000758324	6.20773	6.96799	7.17169	4.84966	4.96897	DP
chr14	25076817	25077279	Peak00051794	RP11-104E19.1,GZMH	0.000562805	0.000112496	5.75702	5.52131	4.64241	4.28063	4.10894	DN2
chr13	99108552	99109584	Peak00051118	FARP1,STK24	0.000562381	0.000288736	6.37659	7.3034	6.52558	5.42624	5.36561	DN3.ISP
chr2	58796728	58797523	Peak00007759	LINC01122	0.000562339	0.00030359	4.89763	4.6276	5.04645	6.58164	6.05776	SPCD4
chr13	87776216	87777141	Peak00050974	NA	0.000562046	0.000522991	6.61281	6.05369	4.67737	4.8887	5.16681	DN2
chr9	629044	629566	Peak00036558	KANK1	0.000561701	0.000387076	5.89092	6.08227	5.88418	4.57763	4.20902	DN3.ISP
chr2	145018997	145019301	Peak00009765	GTDC1	0.000561661	0.000298522	2.92599	3.26887	3.39566	4.85805	4.78552	SPCD4
chr11	35268945	35269349	Peak00043510	SLC1A2	0.000561264	0.000400357	3.59401	3.82402	3.83083	5.30776	5.56379	SPCD8
chr2	233184545	233185415	Peak00012010	DIS3L2	0.000561235	0.000682346	4.52865	5.62942	7.0466	6.40539	6.38752	DP
chr3	60415603	60416534	Peak00014183	FHIT	0.000559707	0.000304243	4.14061	4.42853	4.53542	5.86563	5.93321	SPCD8
chr2	109574405	109574862	Peak00009041	EDAR	0.000559509	0.000300134	3.5581	3.88924	3.91284	5.80795	4.89359	SPCD4
chr11	122616840	122617251	Peak00045707	UBASH3B	0.000559231	0.000361417	4.56533	4.276	4.54682	6.25042	5.66077	SPCD4
chr9	101789735	101790070	Peak00038112	COL15A1	0.000559147	0.000168059	3.326	3.60242	3.92071	5.25519	4.71818	SPCD4
chr12	85387871	85388726	Peak00048219	NA	0.000558818	0.000601358	4.59292	5.69974	7.08834	6.61345	6.52972	DP
chr6	101209536	101210179	Peak00027529	ASCC3	0.000558745	0.000184504	3.99845	4.05271	4.48332	5.79219	5.23401	SPCD4
chr4	5187797	5189214	Peak00017443	STK32B	0.000558453	0.000657575	7.37649	7.57308	7.95351	5.73629	5.88745	DP
chr10	112539382	112539681	Peak00042021	RBM20	0.000557946	0.000269952	3.29515	3.63857	3.7588	5.14821	4.93246	SPCD4
chr8	29991135	29991916	Peak00034046	LEPROTL1,MBOAT4	0.000557283	0.00032935	5.04925	4.77472	5.10223	6.23952	6.75536	SPCD8
chr8	128659860	128660257	Peak00035998	NA	0.000557273	0.000170664	3.40037	3.53907	4.00557	4.93967	5.15684	SPCD8
chr10	4492916	4494039	Peak00039377	NA	0.000556997	3.7698e-05	6.43852	5.99433	5.51742	4.83952	4.6158	DN2
chr3	174257808	174258523	Peak00016502	NAALADL2	0.000556317	0.000822464	6.56714	6.89137	7.5104	4.93397	5.14352	DP
chr11	12214289	12214756	Peak00043052	MICAL2	0.000555987	0.000438505	4.97011	4.04651	4.5824	6.20262	5.88956	SPCD4
chr3	112937139	112938061	Peak00015031	BOC	0.000555917	0.000302011	6.25306	6.50087	4.99922	4.99665	5.12774	DN3.ISP
chr7	158819304	158819646	Peak00033231	LINC00689,VIPR2	0.000555884	0.00013855	3.54008	4.25246	4.30801	5.85718	5.07325	SPCD4
chr9	84270758	84271390	Peak00037664	TLE1	0.000555766	0.000686368	4.15654	4.509	6.4386	5.35352	5.98938	DP
chr3	112182141	112182608	Peak00014999	BTLA	0.000555082	0.000186654	3.91294	4.20232	4.48854	5.82261	5.34735	SPCD4
chr2	70184725	70185864	Peak00008107	snoU13,ASPRV1,PCBP1-AS1	0.000554773	0.000588848	6.85772	7.20039	7.3264	5.22289	5.59478	DP
chr6	90966378	90966921	Peak00027384	BACH2	0.000554575	0.000401292	4.06825	4.19702	5.63286	5.36545	5.53104	DP
chr3	71708956	71710105	Peak00014375	NA	0.000554354	0.000504413	7.01697	7.29076	7.29231	5.36147	5.74368	DP
chr4	147896171	147897279	Peak00020181	RP11-292D4.1	0.000553944	0.00062278	6.65719	6.90821	7.17399	5.17915	5.13567	DP
chr7	133436200	133436512	Peak00032543	EXOC4	0.000553921	6.19141e-05	3.03247	3.48889	3.92778	5.1998	4.28564	SPCD4
chr11	128357931	128358225	Peak00045906	ETS1	0.000553643	0.000132312	3.49639	3.59103	4.07905	5.32855	4.76181	SPCD4
chr2	100677178	100677954	Peak00008747	AFF3	0.000553557	0.000555431	4.02977	4.52158	6.18046	5.53649	5.68327	DP
chr2	60682997	60683714	Peak00007817	BCL11A	0.000553517	0.000180589	4.1528	4.5044	5.43313	6.15528	5.24393	SPCD4
chr6	21877261	21877650	Peak00025635	CASC15	0.00055307	0.000292961	3.74049	4.45381	5.40798	5.72177	5.40745	SPCD4
chr5	169232539	169232939	Peak00024512	DOCK2	0.000552744	0.000248616	4.05625	4.09296	4.37718	5.67524	5.44964	SPCD4
chr4	100428899	100429301	Peak00019229	RP11-696N14.3,C4orf17	0.000552328	0.000406154	3.95494	3.97129	3.96059	5.7458	5.40301	SPCD4
chr12	76178147	76178943	Peak00048090	RP11-114H23.1	0.000552311	0.000214896	6.20257	6.39108	5.09867	5.0788	4.79851	DN3.ISP
chr17	28001229	28001885	Peak00058736	RP11-68I3.2,SSH2	0.00055201	0.000494345	6.4114	6.32557	6.48741	4.85708	4.42948	DP
chr17	14307565	14308293	Peak00058384	AC022816.2	0.000551769	6.48224e-05	3.9488	4.47727	5.11958	5.73306	5.68648	SPCD4
chr9	21611867	21612336	Peak00036985	NA	0.000551687	0.000478923	3.78917	3.84526	3.73357	5.41342	5.63169	SPCD8
chr14	21697723	21698373	Peak00051577	HNRNPC	0.000551063	0.000223654	4.22066	4.30618	4.62133	6.16794	5.27294	SPCD4
chr12	117240672	117241521	Peak00049060	RNFT2	0.0005502	0.000538523	6.51159	6.56256	6.73485	4.82922	4.92662	DP
chr2	135391599	135392224	Peak00009595	TMEM163	0.00055011	6.50957e-05	4.0866	4.20227	4.82026	5.74647	5.43162	SPCD4
chr3	18392635	18392983	Peak00012876	TBC1D5,SATB1	0.000549978	0.000235102	4.03012	4.20572	5.46632	5.54943	5.39415	SPCD4
chr5	108096170	108096618	Peak00023029	FER	0.000549917	0.000252237	3.75537	3.83806	4.10081	5.53188	5.14636	SPCD4
chr1	244237888	244238625	Peak00006147	AL590483.1,RP11-278H7.4	0.000549571	0.000312846	5.22303	4.90362	5.28503	6.70249	6.53827	SPCD4
chr13	24253469	24253826	Peak00049689	TNFRSF19	0.00054906	1.77781e-06	3.59638	3.86224	4.49585	5.37137	4.97121	SPCD4
chr4	118886747	118887412	Peak00019626	NA	0.000548545	0.000264274	3.77872	3.92746	4.12069	6.24527	4.54043	SPCD4
chr18	32381691	32382260	Peak00061350	DTNA	0.000547902	0.000221391	5.41563	5.94329	4.48332	4.30691	4.53046	DN3.ISP
chr20	17631032	17631605	Peak00065050	RRBP1	0.000547542	0.000274704	6.10148	5.91039	5.77846	4.51134	4.49579	DN2
chr13	41845509	41846476	Peak00050158	MTRF1	0.000547125	0.000160924	4.35311	4.66804	4.96102	5.78079	6.32101	SPCD8
chr13	52094409	52094984	Peak00050482	INTS6-AS1	0.000547061	0.000333506	4.05349	4.1384	4.22319	5.71251	5.59966	SPCD4
chr3	149794849	149795330	Peak00015954	snoU13,RP11-167H9.4	0.000546499	0.000256852	3.57509	3.8526	3.97265	5.3859	5.1454	SPCD4
chr2	101790278	101790934	Peak00008784	TBC1D8	0.000545886	0.000293817	3.65647	3.76385	3.9558	5.44292	5.08757	SPCD4
chr20	42474312	42474690	Peak00065722	NA	0.000545508	0.000179795	3.61131	3.5918	4.10957	5.16323	5.08526	SPCD4
chr7	134549682	134550931	Peak00032575	CALD1	0.000545268	0.000455665	5.2938	5.5098	5.37329	7.23951	6.80749	SPCD4
chr3	153361321	153361676	Peak00016068	RP11-23D24.2	0.000545187	0.000284953	3.19308	3.63112	3.68286	5.09221	4.9698	SPCD4
chr6	154287047	154287758	Peak00028946	NA	0.000544903	0.00041347	5.98394	5.65684	4.22847	4.40847	4.50845	DN2
chr10	25140514	25141124	Peak00039946	PRTFDC1	0.000544895	9.29814e-05	3.80661	4.17213	4.58048	5.78389	5.2331	SPCD4
chr2	204851869	204852230	Peak00011221	NA	0.000544541	0.000169415	3.29987	3.65458	3.92625	5.3357	4.59087	SPCD4
chr2	75097971	75098494	Peak00008288	HK2	0.000544261	4.60532e-05	5.71516	5.6116	4.95614	4.55778	3.78522	DN2
chr9	20314962	20315463	Peak00036927	NA	0.00054417	0.000271802	3.94363	4.09766	4.28542	5.48215	5.65138	SPCD8
chr11	13913212	13913889	Peak00043096	NA	0.000544115	0.000173696	5.43855	5.60529	4.39542	4.30617	4.03741	DN3.ISP
chr7	130006946	130007411	Peak00032439	CPA5	0.000543759	2.00961e-05	3.95343	4.38324	4.95817	5.46208	5.8525	SPCD8
chr1	167461773	167462126	Peak00004095	CD247	0.00054375	0.000133367	3.77743	4.20485	4.51897	5.35032	5.62316	SPCD8
chr11	68890409	68891134	Peak00044468	NA	0.000543571	0.000468415	4.83867	4.68258	4.6234	6.56235	6.1816	SPCD4
chr13	59527655	59528301	Peak00050581	NA	0.000543227	0.000562327	6.35172	5.06238	3.98996	4.26216	4.38994	DN2
chr1	184082298	184082842	Peak00004500	NA	0.000542694	0.000174096	5.17845	5.68302	4.31459	4.07439	4.41731	DN3.ISP
chr19	34760823	34761534	Peak00063532	KIAA0355	0.000542264	0.00040445	4.73931	4.54906	4.62415	6.44894	5.84688	SPCD4
chr12	12999357	13000248	Peak00046588	RP11-59H1.1,RP11-392P7.1	0.000541691	0.000375777	4.36186	5.04291	6.12738	6.10325	6.01916	DP
chr9	9612143	9613053	Peak00036778	PTPRD	0.000541343	0.000448363	6.49505	6.62206	6.61295	4.94682	5.12878	DN3.ISP
chr7	133508871	133509356	Peak00032544	EXOC4	0.000540382	0.000253916	4.08876	3.84548	4.3422	5.54564	5.42547	SPCD4
chr2	128587316	128588281	Peak00009421	Y_RNA	0.00054018	0.00029824	6.631	6.45593	6.34565	4.84967	5.20018	DN2
chr6	30802100	30803242	Peak00025983	LINC00243,XXbac-BPG27H4.8	0.000539852	0.000644103	7.20669	7.28795	7.62728	5.63468	5.47738	DP
chr12	109087513	109087850	Peak00048839	CORO1C	0.000539724	0.000226378	3.6681	4.08247	5.07824	5.40647	5.109	SPCD4
chr3	111721282	111721978	Peak00014972	ABHD10,TAGLN3	0.000539089	0.00018196	4.41317	4.78468	5.05364	6.46593	5.75245	SPCD4
chr3	39305471	39306006	Peak00013458	CX3CR1	0.000538976	0.000438897	6.45131	6.26796	6.38075	4.97688	4.51358	DN2
chr14	23489329	23489733	Peak00051703	SNORA73,C14orf93,PSMB5	0.000538789	7.69456e-05	3.73139	3.93635	4.46927	5.62449	4.94095	SPCD4
chr12	90257161	90258106	Peak00048331	NA	0.000538738	0.000414656	5.07668	4.74203	4.92657	6.66876	6.22454	SPCD4
chr9	4550901	4551570	Peak00036636	SLC1A1,SPATA6L	0.000538508	0.000623549	4.70306	5.03276	6.84466	6.29821	5.97348	DP
chr2	136803428	136803809	Peak00009647	NA	0.000538284	4.4543e-05	3.37384	3.62613	4.167	5.11301	4.76193	SPCD4
chr14	50549722	50550514	Peak00052096	Y_RNA,RP11-58E21.5,RP11-58E21.7,C14orf183	0.000538241	0.000568294	5.20609	4.47403	4.59006	6.29715	6.4577	SPCD8
chr3	3348980	3349689	Peak00012371	AC026188.1	0.000538075	0.000555515	6.45877	5.445	4.24316	4.72993	4.61606	DN2
chr13	41069100	41069465	Peak00050129	NA	0.000537988	0.000423469	3.39998	3.53451	3.498	5.02932	5.15115	SPCD8
chr9	21049009	21049488	Peak00036949	IFNNP1	0.000537823	0.000250495	5.35786	5.60084	4.24301	4.19424	4.07888	DN3.ISP
chr3	70550579	70551296	Peak00014328	NA	0.000537793	0.00050012	6.94231	6.75475	7.05266	5.46077	4.90944	DP
chr2	142259124	142259763	Peak00009713	LRP1B	0.000537154	0.000479095	5.88375	5.58439	4.11044	4.66429	4.29483	DN2
chr22	37235944	37236625	Peak00067878	CTA-833B7.2	0.000536592	0.000328012	5.58887	5.27562	4.04093	4.31362	3.82371	DN2
chr13	98501436	98501928	Peak00051105	NA	0.000536471	0.000427937	6.17814	5.47205	4.31391	4.83492	4.1849	DN2
chr17	31994118	31994520	Peak00058839	ASIC2	0.000536423	0.000284866	3.49749	3.85189	3.85803	5.48798	5.00222	SPCD4
chr2	60326918	60327793	Peak00007793	RP11-444A22.1	0.000536355	0.000218494	6.5412	6.48461	6.10121	5.07099	4.9292	DN2
chr11	128174724	128175154	Peak00045891	NA	0.000536291	0.000135504	4.03482	4.25391	5.16917	5.52194	5.51837	SPCD4
chr16	28152154	28152954	Peak00056481	XPO6	0.000536145	8.4152e-05	5.0736	4.76277	5.60231	6.04027	6.67296	SPCD8
chr14	102289864	102290582	Peak00053503	PPP2R5C,CTD-2017C7.1	0.000535787	0.00055616	4.50719	4.94221	6.50668	5.98914	5.90691	DP
chr12	54990308	54990893	Peak00047544	PPP1R1A	0.000535502	0.000282449	6.16394	6.69799	6.11381	5.112	4.85824	DN3.ISP
chr1	239664942	239665466	Peak00006067	CHRM3	0.000535253	0.000438376	4.19466	4.07181	4.10672	5.88003	5.40559	SPCD4
chr7	71463355	71463751	Peak00031088	CALN1	0.000534857	0.000222614	3.46106	3.47513	3.74102	4.98425	4.87188	SPCD4
chr21	27190414	27191491	Peak00066514	NA	0.000534682	0.000438609	6.41913	6.70527	6.5911	4.91325	5.13907	DN3.ISP
chr7	157113050	157113804	Peak00033180	NA	0.000533926	8.40455e-05	6.04892	6.17893	5.4154	4.79917	4.51639	DN3.ISP
chr2	196195067	196195906	Peak00010943	NA	0.000533718	0.000439467	6.50824	5.23259	4.46646	4.6571	4.30601	DN2
chr17	56016867	56017626	Peak00059712	CUEDC1	0.000533473	0.000345304	6.90275	6.56326	6.60228	5.29507	4.96927	DN2
chr8	71553821	71554524	Peak00034794	RP11-382J12.1,LACTB2	0.00053346	0.000454882	6.34902	5.03775	4.2452	4.47327	4.22867	DN2
chr7	21378317	21378912	Peak00029989	NA	0.000533198	6.21686e-05	4.00956	4.27097	4.74757	5.89003	5.32881	SPCD4
chr5	94168343	94168874	Peak00022696	MCTP1,RPL7P18	0.000533131	0.000763929	4.02627	4.52612	6.48022	5.44674	5.61084	DP
chr6	166702693	166703862	Peak00029314	NA	0.000532725	0.00047295	5.49929	5.81501	7.36295	6.80257	7.08559	DP
chr13	27867919	27868814	Peak00049818	NA	0.000532442	0.000359304	4.55868	4.56408	4.69343	5.88418	6.38353	SPCD8
chr6	128134722	128135155	Peak00028146	THEMIS	0.000532071	1.78767e-05	3.55502	3.78631	4.3618	5.45925	4.68898	SPCD4
chr3	177269016	177269659	Peak00016573	LINC00578	0.000531637	4.74051e-05	4.30722	4.42132	5.25823	5.73865	5.78774	SPCD8
chr8	29326411	29327414	Peak00034017	NA	0.000531546	0.00055087	3.97088	4.88212	6.1716	5.97117	5.38	DP
chr19	2422942	2423866	Peak00062445	TMPRSS9,TIMM13,LMNB2	0.000531103	0.000486265	7.22281	7.1875	7.31094	5.55197	5.58831	DP
chr14	85775121	85775713	Peak00053042	NA	0.00053099	0.000377156	5.4817	5.18134	3.89038	4.04865	3.9349	DN2
chr6	143867100	143867513	Peak00028650	PHACTR2,RP11-436I24.1	0.000530826	0.000355258	3.60604	3.73413	3.73344	5.66508	4.67176	SPCD4
chr9	82159119	82159923	Peak00037629	NA	0.000530421	0.000384084	4.0266	4.45939	5.70755	5.37564	5.72274	SPCD8
chr5	160084033	160085292	Peak00024409	ATP10B,AC011363.1	0.00053009	0.000306155	6.1747	6.33006	4.94063	5.22585	4.68234	DN3.ISP
chr10	12766639	12767240	Peak00039686	CAMK1D,MIR548Q	0.00052964	0.00056286	3.81713	4.78387	6.05648	5.5994	5.59053	DP
chr6	143007114	143007607	Peak00028613	NA	0.000529608	0.000204959	3.64853	3.87884	4.11878	5.21726	5.27841	SPCD8
chr4	181539495	181539988	Peak00020804	NA	0.000529576	0.000491309	5.97177	5.30138	4.12315	4.47009	4.3324	DN2
chr7	51224215	51225141	Peak00030848	COBL	0.000529551	0.000313227	6.9047	6.90516	6.77219	5.48279	5.35228	DN3.ISP
chr11	9170188	9170611	Peak00042925	DENND5A	0.000529357	0.000175409	3.6697	3.84648	4.20307	5.53048	4.99737	SPCD4
chr8	129555795	129556167	Peak00036026	RP11-89M16.1	0.000529295	6.60111e-06	3.21661	3.76371	4.23301	4.95522	5.03831	SPCD8
chr17	19773496	19773885	Peak00058584	ULK2	0.000528737	0.000361434	3.59445	3.91623	5.15589	5.15634	4.96033	SPCD4
chr1	35835851	35836391	Peak00001227	ZMYM4,ZMYM4-AS1	0.000528497	2.73639e-05	5.49823	5.15695	4.66654	3.72599	4.12389	DN2
chr18	68288831	68289570	Peak00062066	GTSCR1	0.000528029	0.000553127	6.83897	5.99051	4.7446	4.9229	5.36947	DN2
chr6	6581258	6581679	Peak00025135	LY86-AS1,LY86	0.000527817	2.49818e-05	3.62185	4.22951	4.53843	5.51846	5.25141	SPCD4
chr6	36076269	36077393	Peak00026267	MAPK14	0.000527556	0.000662513	4.82177	5.92917	7.25532	6.61217	6.67232	DP
chr1	116671164	116672017	Peak00003195	MAB21L3	0.000527435	0.000273462	4.73045	4.81813	4.98725	6.00037	6.49543	SPCD8
chr6	16572553	16573265	Peak00025503	ATXN1	0.000527431	7.06526e-05	3.88914	4.01674	4.56501	5.84646	4.79712	SPCD4
chr22	31674759	31675588	Peak00067742	LIMK2,PIK3IP1	0.000527385	0.000214929	4.57376	4.73634	4.95011	5.90235	6.44673	SPCD8
chr8	33540601	33541047	Peak00034097	RP11-317N12.1	0.000527191	0.000327369	5.54547	4.46048	3.6911	3.82644	3.37365	DN2
chr3	70860926	70861460	Peak00014332	RNU6-281P	0.000526973	0.000322877	5.24869	5.01462	3.8563	4.09454	3.6897	DN2
chr3	124905078	124905494	Peak00015317	SLC12A8	0.000526395	0.000312706	3.73712	3.67323	3.87719	5.49922	4.79836	SPCD4
chr3	10461584	10462059	Peak00012547	ATP2B2	0.000525987	0.000283291	3.98109	4.23256	4.38688	5.81957	5.56523	SPCD4
chr3	189004042	189004646	Peak00016974	TPRG1	0.000525578	9.38472e-05	4.31956	4.12673	4.79813	5.68108	5.32813	SPCD4
chr11	61401882	61402429	Peak00044032	RPLP0P2	0.000525304	1.55988e-05	5.62606	5.45931	4.71042	4.14312	4.07849	DN2
chr1	114922352	114923055	Peak00003152	NA	0.000525198	0.000355803	3.99962	3.9021	4.03961	5.91069	4.89576	SPCD4
chr1	31949637	31950672	Peak00001080	RP11-439L8.2	0.000525113	0.000577016	6.40052	6.78836	6.87618	5.09007	4.99003	DP
chr19	19709454	19709830	Peak00063333	PBX4,AC002306.1	0.000524147	0.000260956	3.72309	4.39121	5.27829	5.45948	5.43334	SPCD4
chr4	81630235	81630744	Peak00018796	C4orf22	0.000523987	0.000243083	3.69934	3.84285	4.12007	5.3578	5.2886	SPCD4
chr19	15307864	15309154	Peak00063082	NOTCH3	0.000523874	0.000674052	7.96736	8.00987	8.42816	6.19679	6.3503	DP
chr1	151864009	151864489	Peak00003502	THEM4	0.000523825	0.000236454	3.73098	3.7203	4.00313	5.50539	4.67169	SPCD4
chr9	20740805	20741293	Peak00036942	FOCAD	0.000523764	6.31233e-05	3.75575	4.09159	4.78697	5.32063	5.33024	SPCD8
chr20	6038254	6038826	Peak00064849	LRRN4	0.000523116	0.000422517	6.24352	5.57163	4.39762	4.78577	4.39125	DN2
chr3	56627488	56628002	Peak00014055	CCDC66	0.000522652	0.000307411	3.95548	4.08559	4.16735	5.54238	5.5696	SPCD8
chr8	61815860	61816281	Peak00034605	RP11-33I11.3,AC022182.1	0.000522406	0.000284409	3.83227	3.56721	3.90265	5.30139	4.7644	SPCD4
chr9	80340550	80341239	Peak00037581	GNAQ	0.000522083	0.000521645	4.35489	4.22119	4.07127	6.312	5.28375	SPCD4
chr18	10089550	10090406	Peak00060914	NA	0.00052196	6.82916e-05	6.23888	6.36745	5.36596	4.58392	5.33177	DN3.ISP
chr4	96307342	96308037	Peak00019143	UNC5C	0.00052113	9.42656e-05	4.16538	4.39689	4.81274	6.17617	5.11496	SPCD4
chr12	92314132	92315016	Peak00048368	NA	0.000521089	0.000516688	4.39298	4.97169	6.3828	6.21878	5.68813	DP
chr20	25241577	25241936	Peak00065281	PYGB	0.000520813	0.000284076	3.73065	3.90478	4.05561	5.18639	5.55774	SPCD8
chr2	15294407	15294978	Peak00006719	NA	0.000520663	0.000320788	4.19476	4.36297	4.38564	5.66936	5.9694	SPCD8
chr8	100711892	100712300	Peak00035343	VPS13B,AC018442.1	0.000520595	5.6259e-05	3.46834	4.02588	4.56318	5.76023	4.43513	SPCD4
chr10	124167300	124167649	Peak00042307	PLEKHA1,MIR3941	0.000520123	0.00013497	3.47194	3.43805	3.97876	4.96413	4.68199	SPCD4
chr12	123615987	123617197	Peak00049302	PITPNM2	0.000519883	0.000753548	7.93764	8.33527	8.75812	6.51233	6.48173	DP
chr8	86413385	86413696	Peak00035092	NA	0.000519545	0.000271482	3.46394	3.56637	3.78558	5.26775	4.67143	SPCD4
chr2	152280381	152280776	Peak00009879	RIF1	0.00051936	0.000281967	3.42528	3.90489	3.8471	5.34851	5.04915	SPCD4
chr12	27031526	27032186	Peak00046860	NA	0.000519331	0.000306489	6.39018	6.49594	6.29273	5.02679	4.96829	DN3.ISP
chr6	139435830	139436316	Peak00028525	NA	0.000519182	0.000438504	5.70726	5.83126	5.84248	4.46271	4.03224	DP
chr4	169555445	169555955	Peak00020582	PALLD	0.000518707	0.000455295	6.17224	5.64961	4.34837	4.55407	4.69788	DN2
chr5	81638595	81638971	Peak00022473	ATP6AP1L	0.000518622	2.99628e-06	5.2605	5.67813	4.65986	4.3303	3.9043	DN3.ISP
chr9	113453180	113454042	Peak00038357	MUSK	0.000518327	0.000456079	4.72691	5.05833	6.52559	6.24205	6.06994	DP
chr7	98270765	98271907	Peak00031651	NA	0.000518302	0.000510711	7.21731	5.92961	4.951	5.19703	5.32869	DN2
chr6	157375339	157376315	Peak00029036	ARID1B	0.000517992	0.000426988	5.33079	4.91096	5.15437	6.60438	6.562	SPCD4
chr1	213843572	213844105	Peak00005379	NA	0.00051776	0.000269622	4.07716	4.41983	4.37148	6.07474	5.28907	SPCD4
chr22	36413562	36414218	Peak00067832	RBFOX2	0.000517702	0.000373519	5.96356	5.37297	4.2251	4.38309	4.36422	DN2
chr10	13904502	13905302	Peak00039718	FRMD4A,RP11-308K19.2	0.000517656	0.000637261	3.85619	4.38033	6.07948	5.49555	5.17421	DP
chr2	231508585	231509187	Peak00011905	NA	0.00051711	0.000224071	4.16601	4.35916	4.59617	5.89852	5.53756	SPCD4
chr16	50201448	50201775	Peak00056786	PAPD5	0.000517043	3.20424e-05	3.32425	3.47011	4.0393	4.8965	4.5528	SPCD4
chr4	141845812	141847080	Peak00020047	RNF150	0.000516848	0.000309741	6.53112	6.64696	5.34483	5.35616	5.38277	DN3.ISP
chr17	63588947	63589544	Peak00059966	CTD-2535L24.2	0.000516805	0.000259782	3.84888	4.29138	5.32555	4.90857	5.94774	SPCD8
chr10	117822574	117822987	Peak00042159	GFRA1	0.000516774	0.000225453	3.58267	3.94346	4.04152	5.78757	4.66241	SPCD4
chr1	163891844	163892694	Peak00004017	U3	0.000516585	0.000449867	6.06316	5.54629	4.21693	4.62718	4.46464	DN2
chr8	100874763	100875270	Peak00035349	VPS13B	0.000515297	0.00020846	4.47553	5.1284	5.95903	6.33749	6.07108	SPCD4
chr10	63102583	63103132	Peak00040638	NA	0.00051501	0.000135114	3.64037	4.19937	4.84699	5.37275	5.12112	SPCD4
chr11	117781630	117782228	Peak00045507	TMPRSS13	0.000514985	9.91467e-05	5.67002	5.74046	4.73448	4.53226	4.27052	DN3.ISP
chr2	88389994	88390600	Peak00008503	SMYD1,MIR4780	0.000514787	0.000276981	3.97445	3.8404	4.14571	5.59853	5.10506	SPCD4
chr4	122060739	122061081	Peak00019691	TNIP3	0.000514757	0.000173167	3.76228	3.78101	4.15379	5.27229	5.01168	SPCD4
chr5	38338496	38338934	Peak00021593	EGFLAM,EGFLAM-AS3	0.000514566	0.000219238	4.00088	4.11482	4.38781	5.50322	5.49974	SPCD4
chr5	6506170	6507154	Peak00021126	NA	0.0005143	0.000479356	6.4343	5.85876	4.56191	4.94416	4.92713	DN2
chr5	74407617	74408137	Peak00022251	ANKRD31	0.000513718	0.00011681	3.66323	3.99094	4.40605	5.8533	4.72327	SPCD4
chr10	64492583	64493430	Peak00040686	ALDH7A1P4	0.000513426	0.000632021	5.26426	5.01489	4.77457	6.78405	6.6816	SPCD4
chr6	21641965	21642352	Peak00025618	NA	0.000512951	0.000150284	3.59975	3.55702	3.99124	5.05515	4.82681	SPCD4
chr14	75809454	75810017	Peak00052869	NA	0.000512762	0.000325779	4.07345	3.90707	4.10459	5.67006	5.21169	SPCD4
chr17	2058760	2059244	Peak00058006	SMG6	0.000512649	0.000167932	3.80231	3.42573	4.02488	5.35836	4.46835	SPCD4
chr1	11467145	11467924	Peak00000399	NA	0.000512472	3.06201e-05	5.27457	5.30608	4.45846	3.65321	4.21644	DN3.ISP
chr6	70406181	70406637	Peak00027024	LMBRD1,NPM1P37	0.000512462	0.000172858	3.86406	3.93987	4.31729	5.52895	5.0147	SPCD4
chr5	55396046	55396781	Peak00021876	ANKRD55	0.000512426	8.95985e-05	3.80368	4.42976	4.67698	5.96739	5.20573	SPCD4
chr17	38753408	38753868	Peak00059100	NA	0.00051229	0.000349558	3.93882	3.64597	3.87394	5.17374	5.18648	SPCD8
chr5	10344589	10344986	Peak00021180	Y_RNA,CTD-2256P15.2,MARCH6	0.000512077	0.000258031	3.906	4.10694	5.22993	5.35938	5.15863	SPCD4
chr13	76574302	76574717	Peak00050817	NA	0.000511847	0.00015168	3.47263	3.76709	4.08441	5.58435	4.49168	SPCD4
chr3	171029415	171030007	Peak00016421	TNIK	0.000511454	0.000397637	5.96199	5.37465	4.22426	4.59618	4.22276	DN2
chr10	76613721	76614188	Peak00041045	KAT6B	0.0005114	0.000300578	3.95486	4.18253	4.2723	5.78561	5.19923	SPCD4
chr7	48687184	48687577	Peak00030769	ABCA13	0.000511329	7.26838e-05	3.80386	3.77614	4.36668	5.3878	4.88818	SPCD4
chr1	212284779	212285428	Peak00005326	DTL	0.000511181	0.000405343	3.97431	4.648	5.77595	5.73076	5.48947	DP
chr15	92409410	92410105	Peak00055510	SLCO3A1	0.000510819	0.000210285	5.37483	5.60932	4.36851	4.24484	4.29728	DN3.ISP
chr9	37926812	37927629	Peak00037309	RP11-613M10.9,SHB,RNU7-124P	0.000510547	0.000211207	6.15672	6.37458	5.92427	4.80216	4.87751	DN3.ISP
chr13	60553562	60554118	Peak00050593	DIAPH3	0.000510533	0.000216348	3.71204	4.31086	4.28475	5.92108	5.06326	SPCD4
chr8	116253385	116254185	Peak00035689	NA	0.000510259	0.000401803	4.47769	4.85485	4.6705	6.19129	6.25337	SPCD8
chr12	92590163	92590822	Peak00048384	RP11-796E2.4	0.000509912	0.000239173	3.94692	4.26021	5.30599	5.59384	5.17377	SPCD4
chr17	28690307	28691293	Peak00058754	RNU6-990P	0.000509481	0.000466213	4.80763	4.4714	4.56793	6.05987	6.25455	SPCD8
chr12	120444994	120445547	Peak00049120	CCDC64	0.000508349	0.000480712	4.9338	4.44739	4.59396	6.26118	6.03264	SPCD4
chr14	52213515	52213887	Peak00052142	RP11-280K24.1,OR7E105P	0.000508124	0.000157813	4.27797	4.10596	5.35187	5.44903	5.5494	SPCD8
chr3	141132884	141133214	Peak00015764	ZBTB38	0.000508113	0.000291078	3.60922	3.67088	3.85848	5.23074	5.0056	SPCD4
chr18	72543674	72544330	Peak00062149	ZNF407	0.000508025	7.37207e-05	3.96444	4.32171	4.70989	6.0582	4.91623	SPCD4
chr15	28266756	28267466	Peak00053861	OCA2	0.000507835	0.000425428	5.95703	5.70258	4.31656	4.74372	4.54815	DN2
chr17	57078690	57079157	Peak00059761	TRIM37	0.000507354	0.000425411	4.20706	3.66242	3.81339	5.39075	5.28732	SPCD4
chr3	45130263	45130908	Peak00013630	CDCP1	0.00050727	0.00015371	3.75357	4.02155	4.26103	6.01073	4.37909	SPCD4
chr20	42782137	42782830	Peak00065737	JPH2	0.000507203	0.00019907	4.17081	4.51259	4.6367	6.11568	5.31809	SPCD4
chr8	86988930	86989461	Peak00035101	NA	0.000507135	0.000334231	5.35606	5.76521	4.17494	4.43045	4.32621	DN3.ISP
chr6	155659368	155659737	Peak00028985	NA	0.000506801	0.000197282	3.31775	3.37153	3.64748	4.7408	4.61426	SPCD4
chr10	35874826	35875618	Peak00040248	NA	0.000506606	0.00033373	6.56384	7.01538	6.64654	5.53341	5.26339	DN3.ISP
chr19	19150692	19151211	Peak00063302	SUGP2,ARMC6	0.000506514	0.000317093	4.23102	4.63234	5.73323	5.96016	5.38265	SPCD4
chr2	75438214	75439021	Peak00008303	NA	0.00050624	5.006e-05	5.50299	5.67863	4.82673	4.35536	4.2016	DN3.ISP
chr2	202851966	202852648	Peak00011166	NA	0.000506226	0.000441714	6.31047	5.5219	4.43925	4.59648	4.74883	DN2
chr12	89619112	89619797	Peak00048295	RP11-13A1.3	0.000506094	0.000430201	4.58138	5.40931	6.49188	6.48	6.1006	DP
chr7	47443605	47443945	Peak00030719	TNS3	0.000505947	0.000326546	3.40331	3.76462	3.67176	5.1295	5.1933	SPCD8
chr6	128255464	128256049	Peak00028153	NA	0.000505931	0.000278289	3.88977	4.04957	4.18654	5.13031	5.72331	SPCD8
chr9	80966552	80967178	Peak00037616	NA	0.000505807	0.000169311	4.56108	4.28616	4.86602	5.93283	5.63557	SPCD4
chr8	61777538	61778267	Peak00034601	CHD7	0.000505714	0.000148483	3.93119	4.4417	5.13614	5.71744	5.28078	SPCD4
chr12	25748425	25748776	Peak00046823	IFLTD1,RP11-685B13.2	0.000505616	0.000200018	3.55647	3.82479	4.11988	5.4808	4.86065	SPCD4
chr2	12221664	12222248	Peak00006663	AC096559.1	0.000505464	0.000204985	3.77932	4.07855	4.2771	5.80834	4.92337	SPCD4
chr21	36609461	36610230	Peak00066751	RUNX1	0.000505443	0.000272604	3.9075	4.44512	5.44305	5.52324	5.49025	SPCD4
chr9	78591981	78592655	Peak00037537	PCSK5	0.000505344	7.91213e-05	3.62272	3.9725	4.43411	5.5679	4.83415	SPCD4
chr6	13526750	13527665	Peak00025350	RPS4XP7	0.000505059	0.000382654	7.13435	7.07546	7.12687	5.44936	5.91635	DN2
chr10	22029875	22030243	Peak00039868	MLLT10	0.000504868	0.000203421	3.41855	3.75614	3.90583	5.28042	4.77422	SPCD4
chr6	45409427	45410120	Peak00026670	RUNX2	0.000504813	0.000162335	5.00921	5.97342	4.34309	4.23146	4.38165	DN3.ISP
chr18	21660849	21661171	Peak00061180	TTC39C,RP11-403A21.3	0.000504444	0.000290914	3.53588	3.53239	3.72829	4.71009	5.29475	SPCD8
chr21	30667510	30667841	Peak00066575	LINC00189,BACH1	0.000504297	0.00026731	3.74045	3.99063	4.12105	5.51353	5.09092	SPCD4
chr7	133146955	133147427	Peak00032535	EXOC4	0.00050326	2.7346e-05	3.64583	3.89396	4.41483	5.52513	4.60014	SPCD4
chr14	93704116	93704745	Peak00053285	UBR7,BTBD7,RP11-85G20.2	0.000503128	5.24505e-05	3.75993	3.85733	4.44965	5.21291	5.05552	SPCD4
chr18	10340253	10341395	Peak00060924	RP11-138E9.2	0.000503055	0.000255706	5.84602	6.95781	6.03673	5.17258	5.02391	DN3.ISP
chr2	12552913	12553432	Peak00006680	AC096559.1,RNU6-843P	0.000502989	3.49065e-06	6.01163	6.04438	5.32836	4.99971	4.48516	DN3.ISP
chr8	125203002	125203561	Peak00035897	RP11-37N22.1	0.000502708	0.000283873	4.10178	4.21442	4.38451	5.52062	5.70062	SPCD8
chr4	95532010	95532446	Peak00019121	PDLIM5	0.000502526	0.000111264	3.96753	4.06311	4.57599	5.73482	4.971	SPCD4
chr5	74362920	74363204	Peak00022247	ANKRD31	0.000502255	5.09421e-05	2.83868	3.584	3.83826	4.7605	4.53019	SPCD4
chr20	48657638	48658352	Peak00065934	TRERNA1	0.000502087	0.000132383	5.92584	5.43399	4.67139	4.58918	3.96538	DN2
chr7	21530163	21530538	Peak00029995	SP4	0.00050206	0.000190228	3.57573	3.61423	3.93259	5.26119	4.66097	SPCD4
chr3	193798559	193799115	Peak00017077	RP11-407B7.1	0.000501929	0.000292229	5.50809	5.69649	4.41223	4.4061	4.54359	DN3.ISP
chr7	138510196	138510830	Peak00032640	TMEM213,KIAA1549	0.000501554	3.15985e-05	3.88708	3.93669	4.50609	5.4825	4.84028	SPCD4
chr1	151793391	151793978	Peak00003497	RORC	0.000501312	0.000534867	6.38682	6.41982	6.69804	4.86462	4.89959	DP
chr5	134388814	134389563	Peak00023656	C5orf66	0.000501258	0.000402577	5.9683	5.55104	4.28113	4.50946	4.57891	DN2
chr21	16813311	16813800	Peak00066397	NA	0.00050086	0.000256031	3.80563	3.82974	4.07562	5.42439	5.03812	SPCD4
chr8	38801131	38801635	Peak00034195	PLEKHA2	0.000500491	0.000470328	6.02582	5.33528	4.11629	4.43314	4.42908	DN2
chr4	113230162	113230925	Peak00019542	ALPK1	0.000500397	0.000274248	4.36238	4.70911	4.82176	5.7948	6.28708	SPCD8
chr10	33504094	33504441	Peak00040187	NRP1,RP11-342D11.2	0.000499829	0.000276121	3.42194	3.6201	3.70612	5.39343	4.4856	SPCD4
chr11	123332848	123333386	Peak00045746	LINC01059	0.000499805	9.88704e-05	5.69829	5.23677	4.97186	4.13185	3.99051	DN2
chr19	29110437	29111495	Peak00063424	AC005307.3,AC005616.1,AC005394.1,AC079466.1	0.00049966	0.000608833	6.83067	6.91606	7.27598	5.15081	5.46554	DP
chr2	20725855	20726531	Peak00006837	NA	0.000499319	0.000250913	5.5719	5.75718	4.48036	4.37496	4.55886	DN3.ISP
chr6	15184405	15185064	Peak00025434	NA	0.000499018	0.0001426	3.33836	3.94645	4.04169	5.30453	4.7461	SPCD4
chr3	153399598	153400088	Peak00016070	RP11-23D24.2	0.000498785	0.000172734	3.72405	4.03558	4.27508	5.44881	4.96843	SPCD4
chr1	199137970	199138426	Peak00004790	RP11-382E9.1	0.000498763	0.000530839	4.31193	4.86155	6.2142	5.81564	5.62223	DP
chr9	90109811	90110212	Peak00037761	DAPK1	0.000498733	0.000150019	5.38549	5.38046	4.90894	4.0164	3.93129	DN2
chr15	64321446	64322565	Peak00054641	DAPK2	0.00049825	0.000163271	4.44206	4.53992	4.89958	5.33727	6.49099	SPCD8
chr12	64904479	64904955	Peak00047802	TBK1,RP11-439H13.2	0.000498167	0.000191427	3.72603	4.13251	4.28519	5.71189	4.95954	SPCD4
chr1	235092557	235093201	Peak00005968	RP11-443B7.2,RP11-443B7.1	0.000498166	0.000526909	5.72122	6.15626	6.11446	4.60625	4.27125	DN3.ISP
chr4	82893808	82894253	Peak00018833	RASGEF1B,RP11-689K5.3	0.000497877	0.000362054	3.85905	4.03257	4.01725	5.58245	5.26765	SPCD4
chr17	38761692	38762009	Peak00059103	NA	0.000497811	0.000378031	3.71409	3.7929	3.7053	4.9362	5.4479	SPCD8
chr3	159549576	159550439	Peak00016209	IQCJ-SCHIP1,AC021654.1,SCHIP1	0.00049721	0.000233247	6.48297	6.1935	6.07341	5.11128	4.73108	DN2
chr19	47690733	47691390	Peak00064101	SAE1	0.000496717	0.000534181	3.98213	4.52276	5.97487	5.27956	5.68131	DP
chr9	16884591	16885796	Peak00036880	NA	0.000496642	0.0005376	6.86467	6.03972	4.81629	5.15428	5.33553	DN2
chr4	153104712	153105317	Peak00020281	RP11-18H21.2	0.000496408	0.000210696	3.92318	4.3312	4.43515	5.74488	5.37086	SPCD4
chr11	59534212	59535184	Peak00043952	STX3	0.000496333	0.000526721	6.66506	6.41745	4.83944	5.48257	5.24387	DN2
chr2	99280840	99281192	Peak00008713	MGAT4A	0.000496239	0.000292173	3.63006	3.85064	5.0448	4.7951	5.24955	SPCD8
chr3	153342112	153342751	Peak00016067	RP11-23D24.2	0.000495907	0.000155913	4.01961	4.21039	4.50624	5.65489	5.27418	SPCD4
chr2	65308189	65308930	Peak00007975	CEP68,RAB1A	0.000495417	0.000367506	6.87084	5.66136	4.97898	4.95528	4.88723	DN2
chr8	2052767	2053475	Peak00033307	MYOM2	0.000495077	0.000184687	6.21821	6.03931	5.77452	4.889	4.56687	DN2
chr12	46608597	46609332	Peak00047151	SLC38A1	0.000494957	0.000307389	5.61976	5.10441	5.57483	6.62703	6.89277	SPCD8
chr3	47079082	47079976	Peak00013752	SETD2	0.000494874	0.000204559	4.992	4.67966	5.20912	5.83282	6.53179	SPCD8
chr9	115117369	115118168	Peak00038398	RP11-432F4.2	0.000494777	0.000242545	4.10386	4.62947	5.42632	5.70595	5.44437	SPCD4
chr11	88422702	88423106	Peak00044933	GRM5	0.000494151	0.000247345	4.03216	4.13804	4.26594	5.71167	5.16026	SPCD4
chr9	123608802	123609135	Peak00038534	PSMD5,PSMD5-AS1,PHF19	0.000494143	7.01124e-05	3.85737	4.56422	4.92634	5.71314	5.34058	SPCD4
chr21	33865456	33866164	Peak00066630	EVA1C,EXOSC3P1	0.000493921	0.000528813	4.55391	4.412	4.25513	5.93235	6.08752	SPCD8
chr11	47140358	47140991	Peak00043771	C11orf49,RP11-390K5.3	0.000493663	0.000234614	3.96034	4.07204	4.32563	5.78608	5.0727	SPCD4
chr17	35490783	35491438	Peak00058936	ACACA,RP11-19G24.1,HMGB1P24	0.000493212	0.000274097	4.24976	4.38537	5.53677	5.94765	5.11704	SPCD4
chr17	5130532	5131167	Peak00058149	RP11-333E1.1,SCIMP	0.000493085	0.00012386	3.95691	4.08058	4.54774	5.06181	5.74382	SPCD8
chr4	103759106	103759680	Peak00019309	UBE2D3,RP11-10L12.4,RNU7-151P	0.000492931	0.000207496	4.21528	4.14859	4.47385	5.7329	5.28973	SPCD4
chr5	160174529	160175618	Peak00024411	ATP10B	0.000492739	0.000392112	6.35315	7.34208	6.76331	5.64002	5.33793	DN3.ISP
chr11	127955116	127955895	Peak00045881	NA	0.000492397	9.72122e-05	3.7837	4.35437	4.56812	5.52094	5.36537	SPCD4
chr10	62563030	62563496	Peak00040623	CDK1	0.000492345	7.30119e-05	3.8757	4.39878	4.97535	5.62582	5.22566	SPCD4
chr1	13824873	13825676	Peak00000466	LRRC38	0.000492293	0.000464428	6.32588	6.3412	6.43945	5.17522	4.49113	DP
chr4	143337825	143338570	Peak00020071	INPP4B	0.000492147	0.000200618	3.92555	4.31416	4.41569	5.76335	5.20818	SPCD4
chr7	38473295	38473842	Peak00030513	AMPH	0.000492027	3.11817e-06	4.14609	4.70138	5.03407	6.19641	5.27266	SPCD4
chr22	42729193	42729550	Peak00068194	TCF20	0.000491804	0.000316162	3.73393	3.6627	3.78638	4.75222	5.53112	SPCD8
chr6	131772789	131773360	Peak00028251	NA	0.000491781	6.07237e-05	3.71747	4.03381	4.44671	5.46205	4.93971	SPCD4
chr13	99627947	99628910	Peak00051153	DOCK9	0.000491773	0.000414875	6.41693	6.59015	6.5745	4.97947	5.16523	DN3.ISP
chr11	119584038	119584745	Peak00045624	PVRL1,CTD-2523D13.1	0.000490822	0.000388073	5.57201	5.99886	5.74295	4.70081	3.96539	DN3.ISP
chr18	20822020	20822589	Peak00061123	CABLES1,TMEM241	0.00049081	0.000332975	5.80593	5.97871	5.79651	4.45286	4.54285	DN3.ISP
chr3	187888146	187888691	Peak00016928	LPP,AC022498.1	0.000490618	3.13731e-05	4.15318	4.12381	4.8562	5.44419	5.31327	SPCD4
chr2	158752104	158752415	Peak00009996	UPP2	0.000490533	9.41801e-05	3.68404	3.90636	4.29538	5.35068	4.91155	SPCD4
chr12	45776682	45777101	Peak00047120	ANO6	0.00049046	9.5596e-05	3.4205	3.72572	4.45966	5.23106	4.49362	SPCD4
chr3	113933808	113934313	Peak00015067	RP11-553L6.2	0.00049022	0.000219909	4.20402	4.41354	4.57243	5.55103	5.85012	SPCD8
chr19	34668971	34669471	Peak00063527	LSM14A	0.000490072	0.0001652	3.769	4.05848	4.90932	5.29303	4.9917	SPCD4
chr4	164449452	164450459	Peak00020488	TMA16,AC093788.1,MARCH1,RP11-218F10.3	0.000489999	0.000540053	6.47049	6.84943	6.91251	5.21219	5.21352	DP
chr20	31965056	31965495	Peak00065419	CDK5RAP1	0.000489963	0.000194459	3.69824	3.62523	3.97491	5.46768	4.44269	SPCD4
chr9	114566205	114566591	Peak00038378	C9orf84,RP11-430K21.2	0.000489889	0.000236866	3.57321	3.41656	3.70671	5.04987	4.62303	SPCD4
chr13	53442188	53443010	Peak00050543	NA	0.000489441	0.000354548	5.31938	5.62135	4.08894	4.30841	4.40853	DN3.ISP
chr18	37196508	37197087	Peak00061455	LINC00669	0.00048937	0.000362196	5.66581	5.94405	4.44246	4.7838	4.64997	DN3.ISP
chr1	47154961	47155691	Peak00001653	EFCAB14,EFCAB14-AS1	0.000489197	0.000244003	5.9626	5.79934	5.6338	4.57118	4.35248	DN2
chr9	112767695	112768332	Peak00038336	PALM2-AKAP2,AKAP2	0.000489195	0.000324047	3.69011	4.10914	5.14238	5.37311	4.79216	SPCD4
chr3	144063831	144064447	Peak00015866	NA	0.000489016	0.000507342	5.71014	5.34472	3.89547	4.37626	4.37685	DN2
chr5	73251054	73251599	Peak00022224	RP11-428C6.2	0.000488904	0.000412174	3.81242	4.57485	5.60279	5.46661	5.37596	DP
chr1	31204485	31205012	Peak00001052	MATN1,MATN1-AS1,LAPTM5,MIR4420	0.000488867	0.000196601	4.40719	4.29852	4.71598	5.49071	5.9019	SPCD8
chr7	112196512	112197263	Peak00032085	NA	0.000488776	0.000265999	4.81451	4.79559	5.07508	6.12991	6.41591	SPCD8
chr17	1376792	1377547	Peak00057963	MYO1C	0.000488722	0.000470233	5.19104	4.51885	4.71464	6.13656	6.4098	SPCD8
chr13	84711225	84712004	Peak00050949	NA	0.000488627	0.00062525	6.96341	6.87947	5.02116	5.86014	5.80399	DN2
chr8	129669702	129670076	Peak00036031	NA	0.00048843	0.000263839	3.96883	4.04184	4.28265	5.24535	5.53746	SPCD8
chr5	73698546	73699106	Peak00022227	CTC-419K13.1	0.000488342	0.000265797	3.90625	3.94367	4.12306	5.40574	5.1787	SPCD4
chr20	39585115	39585571	Peak00065674	NA	0.000488187	4.48285e-05	5.6099	4.9389	4.51738	3.87718	3.9513	DN2
chr6	41977577	41978857	Peak00026490	CCND3,RNU6-761P	0.000488147	0.000596038	7.54942	7.47767	7.91691	6.00789	5.92498	DP
chr1	198526004	198526478	Peak00004753	NA	0.000488068	0.000218727	4.42082	4.23504	4.59133	5.78429	5.54442	SPCD4
chr15	92203124	92203893	Peak00055504	NA	0.000488048	0.000135088	5.45713	5.30547	4.38707	4.30717	3.80828	DN2
chr11	132642815	132643469	Peak00046022	OPCML	0.000487885	9.56075e-05	3.98835	4.25438	5.05273	4.99803	5.91917	SPCD8
chr17	28834515	28835067	Peak00058759	GOSR1	0.000487853	0.000574425	3.64712	3.91903	5.59264	5.3903	4.3511	DP
chr3	34310856	34311223	Peak00013298	AC018359.1,AC123023.1	0.000487576	0.000188199	3.32948	3.64482	4.57089	4.90458	4.62208	SPCD4
chr6	135945509	135946090	Peak00028387	LINC00271,GAPDHP73,RP1-38C16.2	0.000487387	0.000243459	3.85442	3.84429	4.05685	5.5426	4.76619	SPCD4
chr15	31306022	31306697	Peak00053900	TRPM1,RP11-348B17.1	0.000486872	0.000111977	4.30633	4.02271	4.66872	5.39716	5.48907	SPCD8
chr2	208104897	208105185	Peak00011320	AC007879.2,AC007879.3,AC007879.7,AC007879.5	0.000486322	0.000148891	3.91487	3.99316	4.42023	5.53144	5.09349	SPCD4
chr4	123505637	123506111	Peak00019732	NA	0.000486211	0.000353769	4.16549	4.29875	4.30432	5.90275	5.38628	SPCD4
chr1	199252875	199253518	Peak00004798	RP11-382E9.1	0.000486107	0.000105998	5.06157	5.52969	4.27766	4.23689	3.8026	DN3.ISP
chr5	3827674	3828167	Peak00021089	NA	0.000485534	0.000203424	5.65439	5.50418	5.27687	4.18057	4.26117	DN2
chr12	93760151	93760684	Peak00048427	RP11-486A14.2	0.000485456	0.000498871	5.75697	6.21546	6.19537	4.65541	4.49768	DN3.ISP
chr2	111505389	111506579	Peak00009091	ACOXL	0.000485454	0.000437623	7.41855	7.43349	7.50198	6.10357	5.81979	DP
chr12	93711023	93711447	Peak00048424	RP11-486A14.1,RP11-486A14.2	0.00048533	0.000416822	4.0032	3.97908	3.93098	5.74974	4.9752	SPCD4
chr18	42686138	42687041	Peak00061521	NA	0.000485272	0.000475853	6.83912	5.53237	4.69353	4.77346	5.03733	DN2
chr10	103666583	103666956	Peak00041787	C10orf76	0.000484835	0.000281295	3.61903	4.15391	5.07887	5.367	4.86044	SPCD4
chr7	110634688	110635022	Peak00032046	IMMP2L	0.000484383	0.000266054	3.59728	4.00145	4.00724	5.35976	5.07282	SPCD4
chr5	40409759	40410060	Peak00021643	NA	0.000484019	8.875e-05	3.99408	4.00918	4.91318	5.27708	5.12576	SPCD4
chr6	56323086	56323684	Peak00026902	DST	0.000483109	0.000149361	3.86339	4.18331	4.36312	5.92828	4.61484	SPCD4
chr6	134736495	134737006	Peak00028335	NA	0.000483038	8.54473e-05	3.62513	3.90215	4.30873	5.59833	4.56628	SPCD4
chr12	5329853	5330633	Peak00046267	NA	0.000482515	0.000401253	6.38498	5.97049	4.66259	5.04325	4.84507	DN2
chr3	189007129	189007427	Peak00016975	TPRG1	0.000482409	0.000168505	3.10354	3.39815	3.58172	4.95235	4.19184	SPCD4
chr5	58534348	58534858	Peak00021961	PDE4D	0.000482302	0.000171907	3.62429	3.89321	4.0413	5.31177	4.85351	SPCD4
chr2	205941563	205942464	Peak00011250	PARD3B	0.000482228	0.000408568	4.54018	4.87737	4.60717	6.70548	5.60008	SPCD4
chr8	130382566	130383210	Peak00036047	CCDC26	0.00048101	0.000420812	5.34635	6.37616	5.82957	4.57212	4.52261	DN3.ISP
chr13	77389441	77389899	Peak00050836	NA	0.000480918	0.000257121	5.26314	5.3903	4.13713	4.2223	4.07449	DN3.ISP
chr14	60215142	60215808	Peak00052344	RTN1	0.000480521	0.000214994	4.35498	4.36651	5.45024	5.64058	5.38969	SPCD4
chr2	214022017	214022408	Peak00011432	IKZF2,RP11-105N14.1,RP11-105N14.3	0.000480518	0.000244253	4.58571	4.19129	4.57219	5.73074	5.57835	SPCD4
chr6	152044200	152044729	Peak00028901	ESR1	0.000480402	0.000366028	4.21665	4.14725	4.12669	5.86431	5.17707	SPCD4
chr13	29066587	29067055	Peak00049863	FLT1	0.000479756	0.000574263	4.3402	4.35171	3.89315	5.92485	5.52344	SPCD4
chr14	61940746	61941131	Peak00052407	PRKCH	0.000479557	0.000263697	4.48333	4.15536	4.45973	5.85855	5.39729	SPCD4
chr14	81053397	81054307	Peak00052996	CEP128	0.00047943	0.00040858	4.81932	4.82121	4.78315	5.97864	6.66073	SPCD8
chr2	40146616	40148173	Peak00007333	SLC8A1-AS1,AC007253.1	0.000479299	0.000800944	7.94527	8.26887	8.91395	6.4898	6.64117	DP
chr4	75424696	75426124	Peak00018631	AC142293.3	0.000479242	0.000230928	4.31727	4.68899	5.71908	5.864	5.63995	SPCD4
chr19	30078418	30078930	Peak00063434	NA	0.000478488	0.000320901	3.85658	3.98821	3.98038	5.15946	5.47394	SPCD8
chr16	72691609	72692506	Peak00057322	AC004158.2,RP5-991G20.1	0.000478358	0.000507745	6.10606	6.48695	6.5695	5.15956	4.66806	DP
chr16	57584903	57585434	Peak00056971	GPR114	0.000478201	0.00016038	3.94249	4.01251	4.35172	5.20533	5.39155	SPCD8
chr3	98408530	98409149	Peak00014663	NA	0.000477897	0.000270508	4.08357	4.37967	5.43789	5.48216	5.3483	SPCD4
chr5	179505270	179505741	Peak00024862	RNF130,RP11-39H3.1	0.000477689	0.000256228	5.44223	5.35316	4.16694	4.35094	4.02801	DN2
chr6	122729944	122730423	Peak00028027	HSF2	0.000477505	0.000123023	4.13028	4.09051	4.52101	5.4545	5.23298	SPCD4
chr6	159888420	159889251	Peak00029169	NA	0.000477444	0.000405054	5.66071	5.63677	4.19667	4.52789	4.44328	DN2
chr12	58288384	58289097	Peak00047712	RP11-620J15.2	0.000477333	0.00044363	5.93013	6.39027	6.25893	4.81924	4.78182	DN3.ISP
chr3	33064637	33065017	Peak00013257	GLB1	0.000476471	5.78913e-05	3.27499	3.86218	4.16678	5.26468	4.55243	SPCD4
chr3	188271374	188271835	Peak00016947	LPP,LPP-AS1	0.0004762	0.000175082	4.18538	4.41831	5.2617	5.88526	5.08351	SPCD4
chr20	15092200	15092892	Peak00065007	MACROD2	0.000476115	0.00033118	6.01567	6.36492	6.08055	4.65598	5.10434	DN3.ISP
chr2	32294218	32294900	Peak00007145	SPAST	0.000476041	0.000386869	5.80888	5.50806	4.25083	4.58899	4.42772	DN2
chr2	173360703	173361371	Peak00010416	ITGA6,AC093818.1	0.000475776	0.000327436	4.49338	4.18819	4.4049	5.74155	5.57102	SPCD4
chr4	145940505	145940887	Peak00020127	ANAPC10	0.000475552	0.000276892	3.56578	3.93143	3.88299	5.28162	5.00363	SPCD4
chr6	131764750	131765124	Peak00028250	NA	0.000475366	5.73842e-05	3.74985	3.97425	4.43895	5.46662	4.88822	SPCD4
chr14	23489983	23490327	Peak00051704	SNORA73,PSMB5	0.000475122	0.000224469	3.60426	3.71558	3.88899	5.11016	4.81284	SPCD4
chr2	191608845	191609122	Peak00010843	NA	0.000475087	0.000126168	3.47872	3.55765	3.98343	5.15413	4.38864	SPCD4
chr1	231596343	231596865	Peak00005847	NA	0.00047466	0.000547227	5.79326	5.26228	3.74902	4.34561	4.42573	DN2
chr1	112190295	112191074	Peak00003078	RAP1A,KRT18P57,RNU6-151P	0.000474645	0.000503901	3.87368	4.57651	5.82333	5.14824	5.63647	DP
chr14	98383313	98383741	Peak00053380	C14orf64	0.000474619	4.83886e-05	3.61451	3.76992	4.47943	4.8227	5.0891	SPCD8
chr6	23035028	23035572	Peak00025672	RP1-209A6.1	0.000474495	0.000132169	3.64533	4.10179	4.84228	5.19098	5.02909	SPCD4
chr13	40677028	40677473	Peak00050112	NA	0.000474285	0.000370382	3.691	4.0226	3.8633	5.38135	5.20151	SPCD4
chr2	198716719	198717231	Peak00011049	PLCL1	0.000474133	0.00043896	5.09047	6.01917	5.66682	4.30077	4.26692	DN3.ISP
chr10	22318305	22318712	Peak00039877	NA	0.000473932	0.000201532	3.43152	3.73237	3.86117	5.62622	4.12374	SPCD4
chr2	87020851	87021233	Peak00008484	CD8A	0.000473793	0.000464106	4.07347	4.49693	5.87979	4.8941	6.15998	SPCD8
chr22	42269344	42269712	Peak00068170	SREBF2	0.000472951	0.00027041	3.56899	3.75291	3.80333	4.99308	5.05749	SPCD8
chr8	42567802	42568219	Peak00034279	CHRNB3,RP11-412B14.1	0.000472849	0.000154147	3.7628	3.82188	4.17905	5.30026	4.97486	SPCD4
chr7	133646399	133647101	Peak00032547	EXOC4	0.00047271	0.000254387	4.19549	4.31466	4.45692	5.10522	6.20025	SPCD8
chr5	156586112	156586541	Peak00024264	MED7,ITK,FAM71B	0.000472274	0.00027704	3.87639	3.89288	4.06817	5.38178	5.06567	SPCD4
chr14	102028884	102029392	Peak00053491	DIO3OS,DIO3	0.000471863	0.000394272	5.40665	5.28952	3.9365	4.23235	4.21055	DN2
chr16	28160139	28160791	Peak00056483	XPO6	0.000471756	0.000200285	4.55146	4.17491	4.70957	6.00176	5.25545	SPCD4
chr6	158176860	158177145	Peak00029070	NA	0.000471631	0.000124229	3.69912	3.78706	4.23089	5.07419	5.02755	SPCD4
chr2	87036556	87037270	Peak00008487	CD8A,CD8B	0.000471553	0.000513553	4.70831	5.3203	6.68773	5.8919	6.44189	DP
chr8	24224694	24225268	Peak00033861	ADAM28,RP11-624C23.1	0.00047153	0.00041627	5.77474	5.23352	4.09468	4.23963	4.49186	DN2
chr3	30516606	30517054	Peak00013136	NA	0.000471502	0.000242284	3.79276	3.82692	4.08811	5.09169	5.19737	SPCD8
chr8	100897143	100897560	Peak00035350	VPS13B,COX6C	0.00047139	0.000158188	3.7296	4.3663	4.38525	5.38786	5.49208	SPCD8
chr10	61629949	61630341	Peak00040598	CCDC6	0.000471231	0.000159012	3.56382	4.07408	4.14922	5.59964	4.74829	SPCD4
chr14	55804448	55804820	Peak00052255	FBXO34,RP11-665C16.5	0.000471066	0.000370852	3.82734	3.89911	3.74479	5.37712	4.89072	SPCD4
chr20	1682914	1683423	Peak00064668	SIRPB3P	0.000470822	0.000387118	5.46266	5.06959	3.83831	4.17165	4.04944	DN2
chr8	128182183	128182488	Peak00035986	NA	0.000470798	0.000222402	3.51273	3.66218	3.87729	4.99621	4.81576	SPCD4
chr11	13308563	13308984	Peak00043080	ARNTL	0.000470618	0.000322311	4.03694	3.98929	4.04764	5.33201	5.34687	SPCD8
chr19	51761406	51761905	Peak00064309	SIGLECL1,CTD-3187F8.2	0.000470614	0.00013175	5.26242	4.6724	4.02237	3.86469	3.43744	DN2
chr13	100807173	100807711	Peak00051222	PCCA,RPL15P18	0.000470489	4.42877e-05	4.82587	5.28977	4.22761	3.96685	3.72704	DN3.ISP
chr2	169306633	169307083	Peak00010267	RN7SL95P,RN7SL813P,CERS6	0.000470164	0.00014646	3.86146	4.20987	4.95598	5.61656	4.95227	SPCD4
chr2	86780044	86780543	Peak00008471	CHMP3,RNF103-CHMP3,AC015971.2	0.000470026	0.000230036	3.77702	3.61132	3.90842	5.06515	4.93082	SPCD4
chr9	109519747	109520566	Peak00038265	NA	0.000469722	0.000412291	5.9693	5.67308	4.37118	4.86526	4.53838	DN2
chr11	36705288	36705821	Peak00043574	NA	0.000469597	0.000542057	6.05739	6.27464	6.54978	4.76409	4.78066	DP
chr8	105931392	105931911	Peak00035531	RP11-127H5.1	0.000469421	0.000350472	3.78948	4.84601	5.54189	5.74557	5.22465	SPCD4
chr16	9038243	9038782	Peak00056066	USP7	0.000468826	4.35454e-05	5.71583	5.39704	4.77088	4.32402	4.188	DN2
chr2	113892842	113893270	Peak00009162	IL1RN	0.000468759	0.00043831	3.76012	4.16321	5.51161	4.90748	5.31775	DP
chr1	85796499	85796931	Peak00002446	RP11-131L23.1,DDAH1	0.000468597	0.000366273	5.49551	4.75096	3.83193	3.9595	3.8599	DN2
chr3	35695817	35696381	Peak00013327	ARPP21,ARPP21-AS1	0.000468453	0.000450117	6.09234	6.26929	6.34981	4.82872	4.72916	DP
chr14	74611519	74611864	Peak00052804	LIN52	0.000467978	9.01151e-06	3.0696	3.55379	4.03797	4.93812	4.26728	SPCD4
chr1	55911115	55911660	Peak00001866	NA	0.000467844	9.72123e-06	3.52843	3.94978	4.43272	5.42819	4.5362	SPCD4
chr2	106418979	106419432	Peak00008969	NCK2	0.000467758	0.000192537	4.02537	4.14836	4.40176	5.59765	5.20012	SPCD4
chr11	17888743	17889647	Peak00043210	SERGEF	0.000467541	0.000511584	6.42939	6.39223	6.71682	4.98287	5.10845	DP
chr21	19812097	19812400	Peak00066437	TMPRSS15	0.000467538	0.000157784	4.94385	5.18268	4.07316	4.06557	3.72273	DN3.ISP
chr3	61097482	61097875	Peak00014192	FHIT	0.00046752	0.000210652	3.92751	4.09935	4.27296	5.48104	5.12003	SPCD4
chr1	145195684	145196177	Peak00003330	RP11-458D21.6	0.000467418	0.000158177	4.94489	4.8412	3.91906	3.92679	3.46687	DN2
chr5	148677726	148678085	Peak00024087	AFAP1L1	0.000467284	0.000512248	4.19172	4.22038	3.97339	6.0086	5.27175	SPCD4
chr11	128323289	128324216	Peak00045902	ETS1	0.000466703	0.000396265	4.77812	4.95751	6.32387	5.99954	5.94121	DP
chr12	27734854	27735236	Peak00046891	PPFIBP1	0.000466485	0.000265238	3.55678	3.51957	3.67639	5.25137	4.39053	SPCD4
chr4	77392832	77393285	Peak00018678	SHROOM3	0.00046629	0.000230354	3.43361	3.81291	3.84019	5.26844	4.61966	SPCD4
chr20	25466981	25467469	Peak00065292	NINL	0.0004662	0.0003547	5.76056	5.99696	5.80332	4.54342	4.52814	DN3.ISP
chr16	68413065	68414245	Peak00057191	SMPD3	0.000466052	0.000577193	7.6962	7.93	8.19869	6.33785	6.41083	DP
chr8	124524236	124524644	Peak00035880	FBXO32	0.000465848	0.000283634	3.56975	3.60205	3.7279	4.95453	4.93808	SPCD4
chr15	99905403	99905896	Peak00055691	LRRC28	0.000465384	0.00023097	5.54556	5.20633	4.31355	3.86482	4.62464	DN2
chr21	43194581	43195426	Peak00066924	RIPK4	0.00046516	0.000685647	5.6243	6.41763	6.58558	4.67466	4.58511	DP
chr7	6268435	6268972	Peak00029700	CYTH3	0.000464821	0.000456766	5.92132	5.27737	4.10782	4.58733	4.32937	DN2
chr1	197069944	197070183	Peak00004714	ASPM	0.00046482	0.000161577	3.35558	3.50233	3.79991	4.71567	4.74135	SPCD8
chr5	108276205	108276849	Peak00023032	FER	0.000464817	4.91361e-05	4.18661	4.40385	4.79323	6.15483	4.7593	SPCD4
chr13	88759514	88760211	Peak00050984	NA	0.000464242	0.000435132	5.87104	5.10535	4.06148	4.35875	4.25472	DN2
chr2	40092729	40093398	Peak00007331	SLC8A1-AS1	0.000464024	0.000183979	5.86569	5.46134	5.41973	4.46414	4.36268	DN2
chr13	78098252	78098680	Peak00050856	NA	0.000463852	0.000115803	3.48521	3.72327	4.07468	5.13519	4.67984	SPCD4
chr11	88036205	88036627	Peak00044916	CTSC	0.00046355	0.000304421	3.74256	4.00973	3.94393	5.51743	5.03148	SPCD4
chr4	190552300	190553037	Peak00020973	NA	0.000463441	0.000368769	5.06473	4.68568	3.47751	3.82679	3.80967	DN2
chr12	21545287	21545711	Peak00046730	SLCO1A2	0.000462542	0.000226619	3.74683	4.09389	5.0024	5.10851	5.09134	SPCD4
chr2	207097032	207097544	Peak00011275	AC007383.6	0.000462223	0.000314968	3.83846	3.85346	3.91861	5.51434	4.80622	SPCD4
chr9	95426955	95427310	Peak00037917	IPPK	0.000462183	0.00024491	4.2112	4.16628	4.35774	5.23537	5.78479	SPCD8
chr12	121366602	121367051	Peak00049168	NA	0.00046214	0.000336838	3.61129	3.85776	5.14115	4.93711	4.89491	DP
chr2	217253002	217253435	Peak00011503	AC098820.2	0.000462131	0.000264197	3.9118	3.90143	4.14146	5.33631	5.20082	SPCD4
chr8	106811960	106812591	Peak00035549	ZFPM2,RP11-152P17.2	0.000461913	0.000599181	3.94516	4.59113	5.92525	5.20523	5.32748	DP
chr9	114764765	114765274	Peak00038386	RNU6-710P	0.000461655	0.000210787	4.16008	4.03305	4.37528	5.50514	5.16401	SPCD4
chr13	81018215	81018812	Peak00050920	NA	0.00046161	0.000221283	4.52846	4.29624	4.72276	5.92494	5.3702	SPCD4
chr22	20311714	20311917	Peak00067337	DGCR6L,XXbac-B444P24.13,XXbac-B444P24.14	0.000461374	0.000221061	3.68709	3.65875	3.8877	4.97908	4.92996	SPCD4
chr7	80861348	80862164	Peak00031315	NA	0.000461017	5.97665e-05	5.91611	6.90993	5.77788	5.17072	5.47904	DN3.ISP
chr10	64985316	64986254	Peak00040699	JMJD1C,TATDN1P1	0.000460991	0.000292074	5.06746	5.24608	5.29526	6.9414	6.00354	SPCD4
chr6	12017445	12017832	Peak00025303	RP11-456H18.2,HIVEP1	0.000460919	0.00019656	3.85777	4.04972	4.21047	4.90164	5.6351	SPCD8
chr9	19976221	19976654	Peak00036918	NA	0.000460615	0.000230398	4.04038	3.94872	4.26157	5.50099	5.06443	SPCD4
chr2	196036361	196036829	Peak00010938	NA	0.000460077	0.000270569	3.95643	4.25383	4.2667	5.38819	5.61263	SPCD8
chr6	167356253	167356612	Peak00029357	RP11-514O12.4,RNASET2,AL133458.1	0.000459969	0.000241206	3.4656	3.66912	3.76709	5.49907	4.22421	SPCD4
chr5	126187192	126187478	Peak00023394	NA	0.000459752	0.000258297	3.65785	3.93345	4.02118	5.46469	4.87841	SPCD4
chr6	116822147	116822753	Peak00027888	RP11-259P20.1,TRAPPC3L	0.000459741	0.000277049	4.15821	4.06194	4.23442	5.57434	5.14063	SPCD4
chr20	39335571	39336009	Peak00065660	RP4-644L1.2	0.000459732	0.000105828	5.29755	5.36484	4.8447	3.98686	4.16236	DN3.ISP
chr3	174344902	174345810	Peak00016509	NAALADL2,RN7SKP40	0.00045972	0.000413247	5.57097	6.51539	6.11327	5.02256	4.52704	DN3.ISP
chr16	11435950	11436164	Peak00056145	RMI2,RP11-485G7.5,RP11-485G7.6,AC009121.1	0.00045968	9.91634e-05	3.36886	3.60568	3.98689	4.54391	5.00875	SPCD8
chr1	15575418	15575992	Peak00000503	FHAD1	0.000458867	0.000382944	5.90898	5.48265	4.26261	4.46308	4.65266	DN2
chr21	17696931	17697479	Peak00066412	LINC00478	0.000458579	0.000487229	5.70964	5.52356	4.09999	4.64962	4.51996	DN2
chr12	2433468	2434115	Peak00046162	CACNA1C	0.000458442	0.000296247	5.80477	5.98827	5.74921	4.67658	4.44088	DN3.ISP
chr3	69281602	69282075	Peak00014294	FRMD4B	0.000458331	0.000336781	5.01732	5.76453	5.36846	4.06908	4.3279	DN3.ISP
chr13	76412523	76413327	Peak00050811	LMO7	0.00045833	0.000725673	4.07942	4.55923	6.32026	5.4521	5.14149	DP
chr15	78351746	78352291	Peak00055133	TBC1D2B	0.000458281	0.000317509	5.59761	5.88967	5.65973	4.44922	4.39813	DN3.ISP
chr17	55628478	55630041	Peak00059687	MSI2	0.000458166	0.000626588	7.65239	7.78412	8.18065	6.15328	6.25747	DP
chr17	72528216	72528887	Peak00060165	CD300LB,CD300C	0.000458122	0.000310623	6.01009	4.83357	4.2557	4.35454	4.00231	DN2
chr7	44098500	44099452	Peak00030638	DBNL,PGAM2,AC017116.11	0.00045797	0.00017891	5.12833	5.25267	5.50868	5.94009	7.03281	SPCD8
chr2	37019708	37020819	Peak00007221	VIT	0.000457678	0.000394951	6.68377	6.77462	6.83009	5.62706	5.17237	DP
chr11	60707260	60707911	Peak00043994	TMEM132A,SLC15A3	0.000457618	0.000789115	4.09109	4.48024	6.39013	5.33688	5.16545	DP
chr9	94103529	94104096	Peak00037883	AUH	0.000457056	9.25922e-06	3.66919	4.27974	4.5639	5.42122	4.91667	SPCD4
chr9	42278965	42279282	Peak00037341	RP11-216M21.5,RP11-216M21.4	0.000456899	0.000116224	3.8161	4.0407	3.45365	2.72215	2.56924	DN3.ISP
chr15	68076489	68077728	Peak00054791	MAP2K5	0.000456872	0.000576714	7.09372	7.04924	7.458	5.46509	5.70394	DP
chr6	150478184	150478729	Peak00028860	snoU13,PPP1R14C	0.000456079	0.000360053	5.61283	5.03451	3.98602	4.47267	3.76725	DN2
chr12	6297964	6299068	Peak00046289	CD9	0.000455767	0.000537274	6.89413	7.25051	7.36884	5.66183	5.77925	DP
chr8	128201118	128201370	Peak00035988	CASC19	0.00045537	9.75584e-05	3.37433	3.6505	4.27641	4.83373	4.55954	SPCD4
chr17	74787231	74787944	Peak00060323	MFSD11,CTD-2246P4.1	0.000455133	0.000216132	6.06138	5.91148	5.64949	4.72919	4.58937	DN2
chr3	18922105	18922763	Peak00012909	AC144521.1	0.000454886	0.000514243	3.75811	4.23194	5.54391	5.40393	4.66916	DP
chr18	25715990	25716612	Peak00061249	CDH2	0.000454834	0.000356166	5.25905	5.11113	3.82513	4.33036	3.72176	DN2
chr3	18720749	18721156	Peak00012892	AC144521.1	0.00045476	0.000282241	3.61475	3.79421	4.89899	4.90296	4.71908	SPCD4
chr3	190255746	190256514	Peak00017008	IL1RAP	0.000454579	0.00010623	4.09162	4.40407	4.73342	6.00584	5.03928	SPCD4
chr5	58457485	58457941	Peak00021957	PDE4D	0.000454562	5.91857e-05	3.72432	3.96487	4.39226	5.27055	4.84492	SPCD4
chr3	196722254	196723106	Peak00017222	AC011322.1,MFI2,MFI2-AS1	0.000454314	0.000611797	6.00161	7.15219	6.96236	5.29893	5.39241	DN3.ISP
chr4	96110110	96110624	Peak00019138	UNC5C	0.000454218	0.000370626	3.8907	4.17012	5.40551	5.18874	5.15948	DP
chr20	19895602	19896468	Peak00065110	RIN2	0.000454133	0.000469144	6.24726	5.28553	4.28752	4.75813	4.46721	DN2
chr11	14202550	14203249	Peak00043108	SPON1	0.000453983	0.000397656	5.56053	5.26505	4.1806	4.20036	4.69339	DN2
chr14	52211504	52211857	Peak00052141	RP11-280K24.1	0.000453818	0.000314347	4.17965	4.20995	5.50107	5.25344	5.33027	DP
chr2	28442611	28443364	Peak00007033	BRE	0.000453808	0.000100035	5.65101	5.57116	4.72798	4.55849	4.22754	DN2
chr13	99966761	99967620	Peak00051181	UBAC2,GPR183	0.000453249	0.000222247	4.2066	4.36908	4.48022	6.03693	4.9896	SPCD4
chr2	17240416	17241156	Peak00006769	NA	0.000453151	0.000305067	5.44715	5.65464	4.3104	4.48255	4.45279	DN3.ISP
chr17	35504182	35504593	Peak00058937	ACACA,RP11-19G24.1,HMGB1P24	0.000453058	0.000126781	3.70876	3.86834	4.14086	5.34893	4.69751	SPCD4
chr16	49372713	49373221	Peak00056752	RP11-491F9.6,RP11-491F9.5	0.000452901	6.33756e-05	5.33061	4.86414	4.53974	4.20862	3.51947	DN2
chr2	182275405	182276659	Peak00010648	NA	0.000452799	0.000450866	7.45193	7.68339	7.78065	6.41297	6.05059	DP
chr5	78887257	78887597	Peak00022378	NA	0.000452686	0.000157518	3.40655	3.48969	3.83459	4.93571	4.48189	SPCD4
chr5	8633540	8634358	Peak00021160	NA	0.000452457	0.000415705	5.57383	5.33495	4.08471	4.37674	4.34231	DN2
chr15	33308534	33309211	Peak00053944	FMN1,HNRNPA1P71	0.000452377	0.000793249	3.65452	4.36363	6.14287	5.25207	4.72329	DP
chr3	133209393	133210695	Peak00015574	RP11-91K8.4	0.000452272	0.000687028	5.45178	6.50575	7.79986	6.75655	7.24912	DP
chr12	69285762	69286351	Peak00047956	CPM	0.00045134	0.000195084	3.7455	4.47729	5.0622	5.48118	5.01023	SPCD4
chr18	13276554	13276922	Peak00061029	LDLRAD4	0.000451252	0.000533203	3.74379	4.18324	5.5384	4.75989	5.2958	DP
chr2	111630872	111631189	Peak00009099	ACOXL	0.000450821	3.63681e-05	3.62518	4.09364	4.60405	5.22106	4.94471	SPCD4
chr2	213823209	213824141	Peak00011421	AC079610.1	0.000450763	0.00044489	4.47384	5.2346	6.2548	6.23782	5.60175	DP
chr4	62066930	62067361	Peak00018412	LPHN3	0.000450748	0.000282156	5.05471	4.96998	3.79794	4.23397	3.51617	DN2
chr5	78981659	78982029	Peak00022380	PAPD4,CMYA5	0.000450583	0.000142575	3.66075	4.10705	4.28228	5.42038	4.93907	SPCD4
chr11	46294091	46294645	Peak00043729	CTD-2589M5.4,CREB3L1	0.000450411	0.000132758	5.27093	5.38034	4.38329	4.0746	4.32059	DN3.ISP
chr10	31976579	31977413	Peak00040143	RP11-472N13.3	0.000450201	0.000233953	5.09506	5.10686	6.30654	6.28637	6.25541	DP
chr17	74749121	74749451	Peak00060322	MFSD11,RNU6-97P	0.000450187	0.000144913	3.52956	3.70878	3.93253	4.85648	4.9236	SPCD8
chr7	105565188	105565811	Peak00031925	CDHR3	0.000449943	0.00032971	4.18723	4.3643	4.32631	5.37587	5.95854	SPCD8
chr20	33839623	33840516	Peak00065502	EDEM2,MMP24-AS1,MMP24	0.000449723	6.15158e-05	5.09546	4.74548	5.81677	5.92011	6.33032	SPCD8
chr11	9230270	9230868	Peak00042927	DENND5A	0.000449712	9.11191e-05	5.30561	5.37754	4.85544	3.94204	4.32607	DN3.ISP
chr2	171938117	171938504	Peak00010355	TLK1	0.000449174	0.000120552	3.55913	3.89929	4.10901	5.36149	4.40303	SPCD4
chr20	25240206	25240941	Peak00065280	PYGB	0.000448828	0.000357769	4.80587	5.24756	5.02026	6.18975	6.68315	SPCD8
chr1	160593030	160593511	Peak00003907	SLAMF1	0.000448496	0.000418232	3.9009	4.05679	5.40542	5.00327	5.03242	DP
chr10	13310914	13311216	Peak00039695	PHYH	0.000448464	0.00019273	4.53804	4.30638	3.35412	3.30155	3.23569	DN2
chr1	31232700	31232988	Peak00001056	LAPTM5	0.000448411	0.000151927	3.92614	3.78698	4.79771	4.89105	5.00827	SPCD8
chr2	160034480	160034886	Peak00010035	TANC1	0.000448213	0.00022302	3.76504	4.23682	4.97926	5.30146	4.95065	SPCD4
chr2	205809978	205810321	Peak00011244	PARD3B	0.000447832	0.000171434	3.49648	3.7773	4.00212	5.38293	4.53773	SPCD4
chr17	62128468	62128894	Peak00059895	ERN1	0.000447747	0.000115775	3.90919	4.30541	4.48011	5.74729	5.00679	SPCD4
chr8	135606844	135607376	Peak00036237	ZFAT,ZFAT-AS1	0.000447584	4.9334e-05	5.33257	5.55715	4.79506	4.35059	4.14616	DN3.ISP
chr10	7311337	7311674	Peak00039510	SFMBT2	0.000447538	0.000208186	3.49805	3.69616	3.82822	5.12428	4.51228	SPCD4
chr12	6891628	6892812	Peak00046348	LAG3,RN7SL380P,CD4	0.000447476	0.000776514	7.06958	7.66766	8.10903	5.87048	5.99272	DP
chr2	70335856	70336432	Peak00008120	AC016700.3,AC016700.4	0.000447472	0.000230961	3.67488	4.25236	4.19131	5.2324	5.44479	SPCD8
chr2	234358801	234359790	Peak00012058	DGKD	0.000446696	0.000658206	6.69745	7.12104	7.4432	5.36552	5.7467	DP
chr3	71665697	71666509	Peak00014372	NA	0.000446492	0.000470094	5.9748	6.38702	6.40231	5.00458	4.83018	DP
chr3	187810290	187810994	Peak00016925	NA	0.000446459	0.000894222	3.97055	4.48907	6.51868	5.16148	5.21527	DP
chr7	144210396	144210854	Peak00032862	TPK1	0.000446344	0.000358093	5.34292	4.97133	3.86596	4.05314	4.02369	DN2
chr1	55861972	55862463	Peak00001865	RNU6-830P	0.000445777	0.000433193	3.74677	4.05862	5.38532	5.22686	4.75376	DP
chr7	5182481	5183123	Peak00029646	ZNF890P	0.000445764	0.0003081	4.0357	4.42132	4.26041	5.77034	5.20314	SPCD4
chr6	138057115	138058209	Peak00028471	RP11-356I2.1	0.000445645	0.000680134	6.96738	7.37186	7.79648	5.827	5.78639	DP
chr16	89058803	89060015	Peak00057833	CTD-2555A7.1	0.000445589	0.000552345	7.30369	7.52049	7.78727	5.9953	6.07941	DP
chr1	121200410	121200901	Peak00003300	AL592494.5	0.000445297	0.000395058	5.05459	4.59195	3.45522	3.96019	3.40483	DN2
chr1	203738622	203739019	Peak00004987	LAX1	0.000445018	3.1085e-06	4.93421	4.75092	4.18012	3.78533	3.4541	DN2
chr3	128014047	128014390	Peak00015425	EEFSEC	0.000444612	6.31217e-05	3.19518	3.36521	3.8473	4.51146	4.50973	SPCD4
chr11	58311005	58311629	Peak00043889	LPXN	0.000444581	0.000152857	3.99613	4.12058	4.37895	5.5421	4.91807	SPCD4
chr12	57274245	57274884	Peak00047639	RP11-74M13.4	0.000444354	0.000146943	4.90499	4.83744	3.96175	3.84846	3.52709	DN2
chr1	114488614	114489147	Peak00003137	HIPK1	0.000444206	0.000430721	6.00862	6.09231	6.21359	4.96785	4.50069	DP
chr10	11162455	11163143	Peak00039592	CELF2	0.0004439	0.000641526	4.17477	4.49443	6.14265	5.23376	5.43932	DP
chr2	161322057	161322437	Peak00010075	RBMS1	0.000443781	9.42861e-05	3.70939	3.6758	4.18803	5.18896	4.48995	SPCD4
chr4	178423574	178423832	Peak00020771	RP11-130F10.1	0.000443775	0.000251178	3.05327	3.31898	3.33908	4.87067	3.96718	SPCD4
chr2	198769143	198769567	Peak00011052	PLCL1	0.000443733	0.000332218	4.30317	4.08478	4.24258	5.65731	5.1423	SPCD4
chr4	5248527	5249454	Peak00017445	STK32B	0.000443722	0.000403582	4.00159	4.42997	5.62879	5.47788	5.16966	DP
chr1	220310724	220311235	Peak00005452	snoU13,IARS2,RPS15AP12	0.000443657	0.000251278	5.73898	4.6611	4.16499	4.16118	3.78838	DN2
chr7	133662686	133663081	Peak00032548	EXOC4	0.000443381	0.000261375	3.96568	3.85145	4.14429	5.11955	5.18318	SPCD8
chr14	50548953	50549572	Peak00052095	Y_RNA,RP11-58E21.5,RP11-58E21.7,C14orf183	0.000443221	0.000224034	4.18607	4.13644	4.46305	5.25189	5.64949	SPCD8
chr9	4555231	4555537	Peak00036637	SLC1A1,SPATA6L	0.000441627	0.000296288	3.64018	3.8243	4.9491	4.67241	4.9949	SPCD8
chr2	8369554	8370379	Peak00006487	LINC00298,LINC00299	0.000441593	0.00060291	6.72506	6.77703	7.26611	5.36125	5.41336	DP
chr1	15033058	15033774	Peak00000483	KAZN	0.000441359	0.000400238	5.75463	4.40878	3.78062	4.17976	3.62245	DN2
chr5	14221718	14222336	Peak00021255	TRIO	0.000441306	0.000602765	4.22549	5.37423	6.51095	6.12494	5.66658	DP
chr1	66740742	66741138	Peak00002082	PDE4B	0.00044106	0.000325442	4.40313	4.48542	4.48307	5.98163	5.50531	SPCD4
chr4	102448272	102448811	Peak00019274	BANK1	0.000440869	0.000669679	4.79788	4.56988	4.09279	6.26866	5.80768	SPCD4
chr2	205835909	205836345	Peak00011247	PARD3B	0.000440688	0.000229343	3.884	4.10573	4.18847	5.39153	5.04584	SPCD4
chr2	95718641	95719484	Peak00008568	MAL,AC103563.9	0.000440417	0.0005047	5.96046	7.17497	6.68378	5.37654	5.17443	DN3.ISP
chr5	93603554	93604672	Peak00022685	KIAA0825	0.000440092	0.000598532	6.07726	6.94759	6.94461	5.30902	5.17876	DN3.ISP
chr6	28308530	28308804	Peak00025873	ZSCAN31,ZKSCAN3	0.000439997	0.000257964	4.41433	4.38503	3.26233	3.31111	3.21544	DN2
chr5	35899860	35900350	Peak00021532	RP11-79C6.1,CAPSL	0.000439795	0.000440286	5.55577	5.74499	5.80914	4.35461	4.3894	DP
chr15	44853014	44853495	Peak00054230	EIF3J,RP11-151N17.1,SPG11	0.000439725	0.000233321	3.98187	4.10772	4.24671	5.53434	5.02136	SPCD4
chr12	90233247	90233734	Peak00048326	NA	0.000439623	0.000369038	3.76351	4.19287	5.28969	5.44977	4.56216	SPCD4
chr2	25611279	25611782	Peak00006934	DTNB	0.000439379	0.000241878	4.0725	4.05548	4.25882	5.65292	4.95412	SPCD4
chr7	134630941	134631414	Peak00032576	CALD1	0.000439051	0.000302529	3.75795	3.89901	3.83608	5.17012	5.1248	SPCD4
chr2	160020411	160021294	Peak00010034	TANC1	0.000438667	0.000303321	6.196	6.20609	6.14844	5.02685	4.83997	DN3.ISP
chr5	55612113	55612536	Peak00021886	RP11-155L15.1	0.000437979	0.000177976	3.44463	3.70085	3.83407	5.0246	4.56337	SPCD4
chr2	150023620	150024453	Peak00009852	LYPD6B	0.00043786	0.000643597	6.58246	6.19925	4.65957	5.29417	5.67947	DN2
chr10	3228545	3229030	Peak00039338	NA	0.000437573	0.000320624	4.24589	4.85223	5.72776	5.99176	5.38399	SPCD4
chr2	213833534	213833885	Peak00011422	AC079610.1	0.000437563	3.73388e-05	3.59662	3.63942	4.34279	5.11356	4.37333	SPCD4
chr7	150253802	150254181	Peak00033000	NA	0.000437493	0.00044633	4.25117	3.81412	3.88965	5.42876	5.22299	SPCD4
chr2	25527991	25528741	Peak00006928	DNMT3A	0.000437446	0.00049819	4.09104	4.68901	5.93366	5.07536	5.92043	DP
chr7	26519828	26520195	Peak00030169	AC004540.5	0.000436586	0.000208307	3.42521	3.91303	4.56393	5.22356	4.28733	SPCD4
chr21	34680922	34681907	Peak00066667	AP000295.10	0.000436373	0.000505452	6.39889	6.37914	6.68254	4.96459	5.13748	DP
chr5	67105305	67105918	Peak00022120	RP11-434D9.1,RP11-83M16.6,RP11-434D9.2	0.000435924	0.000448205	5.53277	5.25731	3.97374	4.50085	4.30409	DN2
chr20	50116876	50117257	Peak00065992	NFATC2	0.000435635	0.000564461	4.91999	4.08904	4.1058	5.89858	5.68346	SPCD4
chr12	6303032	6303544	Peak00046290	CD9	0.000435558	0.000238324	5.80017	5.75851	5.59809	4.73361	4.36012	DN2
chr8	17739357	17739685	Peak00033643	FGL1,RP11-156K13.2	0.000435368	0.00016191	3.79795	4.02548	4.86081	4.95096	5.13072	SPCD8
chr1	59714410	59714861	Peak00001937	NA	0.000435318	0.000250364	3.24899	3.64767	3.6231	4.64456	4.93812	SPCD8
chr14	62521877	62522514	Peak00052436	SYT16	0.000435225	0.00022558	4.01127	4.17065	4.24692	5.68923	4.87819	SPCD4
chr6	143234541	143235130	Peak00028631	HIVEP2	0.000435135	0.000265519	4.92493	4.53978	4.92343	6.05242	5.91907	SPCD4
chr14	98509441	98509876	Peak00053384	NA	0.000435078	4.64169e-05	3.87085	3.82814	4.3908	4.83499	5.13648	SPCD8
chr3	134637204	134637745	Peak00015622	EPHB1	0.000434825	0.000348566	5.59414	4.52435	3.82629	4.04522	3.74232	DN2
chr4	2174349	2175049	Peak00017347	POLN	0.000434672	0.000481105	4.39007	5.29508	6.35733	6.04762	5.81841	DP
chr19	41271550	41271963	Peak00063789	SNRPA,MIA-RAB4B,MIA	0.000434484	0.000243005	3.79044	3.68061	3.96618	4.6	5.38773	SPCD8
chr3	12196742	12197422	Peak00012593	SYN2,TIMP4,AC026166.2	0.000434262	0.000227702	4.2381	4.4252	4.57057	5.89607	5.23745	SPCD4
chr2	106215241	106215626	Peak00008959	NA	0.000433797	0.000169775	3.80004	4.04646	4.15728	5.09199	5.2337	SPCD8
chr4	147379713	147380041	Peak00020173	SLC10A7	0.000433676	0.00034204	3.68188	3.51644	3.5681	5.11671	4.55931	SPCD4
chr2	64903071	64903415	Peak00007938	SERTAD2,AC007365.4	0.000433492	8.39115e-05	3.60561	3.69006	4.07474	5.11327	4.52488	SPCD4
chr8	22069672	22070247	Peak00033762	BMP1,PHYHIP	0.000432982	0.000122832	5.35749	5.66932	4.65021	4.52566	4.36906	DN3.ISP
chr12	123525501	123526417	Peak00049290	PITPNM2	0.000432904	0.000739741	6.88987	7.6244	7.9843	5.73126	6.11123	DP
chr7	113722014	113722293	Peak00032111	PPP1R3A,FOXP2	0.000432789	0.000177859	4.65276	4.67915	3.66286	3.6872	3.39893	DN3.ISP
chr16	68096670	68097138	Peak00057156	DUS2,AC130462.1	0.000432636	1.84394e-05	4.24396	4.20473	4.99337	5.20964	5.56776	SPCD8
chr1	33093067	33093644	Peak00001155	ZBTB8OS	0.000432378	0.000199287	5.61459	5.39741	5.22486	4.46272	3.99155	DN2
chr3	60133021	60133331	Peak00014181	FHIT	0.000431992	0.000239774	3.49618	3.60219	3.77712	5.20939	4.47332	SPCD4
chr2	73887965	73888477	Peak00008218	ALMS1P	0.000431711	0.000223015	4.68176	4.89384	3.73105	3.79495	3.57219	DN3.ISP
chr14	69040416	69040750	Peak00052620	RAD51B	0.000431599	0.000161784	3.60969	3.8117	4.01689	5.12519	4.64901	SPCD4
chr4	114546908	114547414	Peak00019569	CAMK2D	0.000431541	0.000119879	4.00204	4.03403	4.34043	5.58571	4.59089	SPCD4
chr20	35210771	35211072	Peak00065559	RP5-977B1.7,RP5-977B1.11,TGIF2,TGIF2-C20orf24	0.000431532	0.000248017	3.61487	3.71885	3.83044	4.87711	4.99182	SPCD8
chr11	35061678	35062020	Peak00043489	NA	0.000431156	0.000152294	3.56288	3.66682	3.84307	5.11363	4.37625	SPCD4
chr17	20109452	20109746	Peak00058594	SPECC1,AC004702.2	0.000430664	0.000169832	3.53414	3.73683	4.0023	5.02227	4.77965	SPCD4
chr4	57148820	57149425	Peak00018354	KIAA1211,RNU6-197P	0.000430569	0.00028237	4.12234	4.24656	4.30477	5.99716	4.89303	SPCD4
chr1	214025437	214025866	Peak00005382	PROX1-AS1	0.000430495	0.000446065	3.78796	3.87481	3.60943	5.48513	4.77503	SPCD4
chr1	243584659	243585690	Peak00006124	SDCCAG8	0.000430303	0.000152716	7.30163	7.28608	6.93596	6.5432	5.61257	DN2
chr1	172836438	172836932	Peak00004252	RP1-15D23.2	0.000430096	0.000362877	4.13994	3.83992	3.8505	5.40754	4.93071	SPCD4
chr16	16257401	16257883	Peak00056265	ABCC6	0.00042984	2.04099e-05	5.11786	5.19423	4.39473	4.15597	3.89989	DN3.ISP
chr7	81212452	81212863	Peak00031321	AC010091.1	0.000429838	8.39352e-06	3.71109	3.86723	4.45704	5.00488	4.95295	SPCD4
chr3	108020601	108020931	Peak00014873	HHLA2	0.000429834	0.000320815	3.75976	3.52687	3.71474	5.1126	4.71719	SPCD4
chr11	14364414	14364940	Peak00043117	RRAS2	0.000429707	0.000239522	5.08255	5.24291	4.96693	4.09488	3.84009	DN3.ISP
chr8	48312777	48313184	Peak00034312	SPIDR	0.000429495	0.000313501	3.9915	3.72702	3.89635	4.80454	5.30396	SPCD8
chr15	91083081	91083467	Peak00055447	CRTC3	0.000429005	6.84962e-05	3.26804	3.47041	3.85421	4.73694	4.26311	SPCD4
chr7	110634117	110634479	Peak00032045	IMMP2L	0.000428736	0.000163357	3.53754	3.85574	4.04339	5.15224	4.63066	SPCD4
chr16	17224531	17225108	Peak00056274	XYLT1,CTD-2576D5.4	0.000428726	0.000293726	3.78252	3.85855	3.93989	4.96294	5.26461	SPCD8
chr1	43408102	43408650	Peak00001506	SLC2A1	0.000428691	0.000371251	5.98086	5.67611	5.91188	4.70239	4.30244	DN2
chr11	17868301	17868922	Peak00043209	SERGEF	0.000428668	0.00090461	4.18875	5.03446	6.88918	5.41727	5.69512	DP
chr1	145445832	145446235	Peak00003341	TXNIP	0.000428518	0.000100164	4.00883	4.03417	4.82205	5.02564	5.16629	SPCD8
chr3	19853116	19853756	Peak00012929	NA	0.000428447	0.000304952	6.10623	4.98522	4.48259	4.52298	4.38518	DN2
chr15	96487317	96487910	Peak00055608	NA	0.000428378	0.000406212	5.36631	6.09045	5.79404	4.65103	4.44736	DN3.ISP
chr18	51810992	51811866	Peak00061729	POLI	0.000428211	0.000744595	4.31095	4.78452	6.52374	5.50612	5.39942	DP
chr4	76608175	76608498	Peak00018649	G3BP2	0.000427985	0.000337512	4.2244	4.04007	4.13681	5.29969	5.5074	SPCD8
chr3	140836790	140837251	Peak00015746	SPSB4,RP11-231L11.1	0.000427664	0.000153403	4.51481	4.80355	3.6582	3.585	3.5995	DN3.ISP
chr11	46681451	46681897	Peak00043755	ATG13	0.000427608	0.000249297	5.13957	4.64744	3.91043	4.03519	3.52216	DN2
chr5	174934535	174935032	Peak00024686	SFXN1	0.00042701	0.000263676	3.7484	4.02686	3.97185	5.09674	5.1334	SPCD8
chr20	10539305	10539700	Peak00064931	SLX4IP	0.000426843	0.000379689	3.89372	3.93911	3.87402	5.05941	5.43929	SPCD8
chr22	48441095	48441721	Peak00068410	CTA-280A3__B.2	0.000426768	0.000534114	5.74014	5.72823	6.0637	4.40938	4.46166	DP
chr16	29032916	29033173	Peak00056523	NA	0.000426732	3.26363e-05	3.21892	3.77202	4.04793	5.02164	4.35942	SPCD4
chr8	131355380	131355716	Peak00036097	ASAP1	0.00042641	0.000178448	3.38259	3.83244	3.85978	5.13659	4.5209	SPCD4
chr11	76514713	76515560	Peak00044718	TSKU,RP11-21L23.2	0.000426341	0.000574843	5.15194	5.35952	4.7663	6.62927	6.59994	SPCD4
chr6	149896692	149896923	Peak00028816	GINM1,RP1-12G14.6	0.000426337	0.000183454	3.26323	3.48713	3.56965	4.73572	4.33585	SPCD4
chr22	40898927	40899307	Peak00068113	MKL1	0.000426098	0.000243934	3.7654	3.67667	3.87469	4.81285	5.0661	SPCD8
chr2	204852704	204853022	Peak00011222	NA	0.00042566	0.000244651	3.1086	3.63752	4.47561	4.86679	3.98682	SPCD4
chr3	46590904	46591710	Peak00013717	LRRC2,AC104304.2,LUZPP1	0.000425281	0.000457552	6.61079	6.72214	6.88996	5.46098	5.26913	DP
chr8	90253595	90254107	Peak00035142	RP11-255L13.1	0.000425099	0.000721538	4.88126	4.73681	4.11685	6.19262	6.28357	SPCD8
chr8	130398350	130399170	Peak00036049	CCDC26	0.000424996	0.000560242	5.9973	6.37235	6.57667	5.08415	4.65213	DP
chr1	108143142	108144263	Peak00002889	VAV3	0.000424923	0.00113098	4.37876	5.31231	7.45564	5.51622	5.68374	DP
chr5	169681128	169681555	Peak00024520	C5orf58,LCP2	0.00042478	0.000260733	4.26795	4.3285	4.45609	5.25952	5.78661	SPCD8
chr13	84611889	84612694	Peak00050946	NA	0.000424761	0.00046971	5.78639	5.70819	4.30865	4.83585	4.86429	DN2
chr1	93498494	93498856	Peak00002647	Y_RNA,RN7SKP123	0.000424662	0.000244474	5.20255	5.41905	5.16985	4.12941	4.21501	DN3.ISP
chr4	186187025	186187610	Peak00020932	SNX25	0.000424598	0.000491413	5.93594	5.56936	4.26706	4.91835	4.69484	DN2
chr11	128182003	128182184	Peak00045892	NA	0.00042454	0.000175174	3.38816	3.45668	3.7563	4.41165	4.85958	SPCD8
chr19	39333128	39333438	Peak00063699	AC104534.3,HNRNPL,AC008982.2	0.000424147	0.000282738	4.25992	4.34684	4.35508	5.21709	5.85018	SPCD8
chr16	57075304	57075670	Peak00056936	NLRC5	0.000424091	0.000324901	4.23887	3.96386	4.12522	5.04972	5.60767	SPCD8
chr14	96583488	96583746	Peak00053336	NA	0.000423954	0.000246247	3.19057	3.19274	3.37901	4.56168	4.38515	SPCD4
chr10	14640905	14641631	Peak00039741	FAM107B	0.000423529	0.000155066	4.52085	4.50467	4.86778	5.19443	6.26419	SPCD8
chr10	76171306	76171689	Peak00041037	ADK	0.000423487	0.000215226	2.97765	3.64533	4.33828	4.43468	4.43251	SPCD4
chr20	35636341	35636807	Peak00065585	RBL1	0.00042321	4.64877e-05	4.76508	4.19845	5.08433	5.35548	5.7725	SPCD8
chr3	7626599	7627239	Peak00012456	GRM7	0.000422655	0.000452369	6.01792	4.65492	3.94108	4.38952	4.02779	DN2
chr5	57395096	57395611	Peak00021933	CTD-2037L6.2	0.000422655	0.000156172	4.7857	4.9511	3.9519	4.04249	3.69229	DN3.ISP
chr8	128222344	128222627	Peak00035990	CASC19,CCAT1	0.000422614	0.000108513	3.33728	3.56281	3.84453	5.01973	4.09199	SPCD4
chr2	23544538	23545135	Peak00006853	AC012506.1	0.000422481	0.000157855	5.17817	5.80428	4.52841	4.6235	4.43783	DN3.ISP
chr4	78736819	78737128	Peak00018720	CNOT6L	0.000421735	0.000352587	5.54248	5.62531	5.65001	4.21109	4.48036	DP
chr6	135415309	135415935	Peak00028355	HBS1L	0.000421524	0.000172008	4.4884	4.77969	4.99831	5.59785	6.27098	SPCD8
chr13	80974642	80975384	Peak00050918	NA	0.000421232	0.000171246	4.93834	4.92626	5.15773	6.74274	5.26043	SPCD4
chr8	141036953	141037531	Peak00036295	TRAPPC9	0.000421195	0.000319837	3.98397	4.60985	5.41692	5.57001	5.11372	SPCD4
chr17	38764001	38764233	Peak00059104	NA	0.000420821	0.000249824	3.42649	3.46361	3.5616	4.37409	4.92138	SPCD8
chr5	148955628	148956031	Peak00024104	ARHGEF37	0.000420726	0.000182172	4.46234	4.56722	4.76181	5.98278	5.43352	SPCD4
chr5	156452370	156452791	Peak00024257	HAVCR1	0.000420721	0.000197921	3.93033	3.83185	4.11422	4.69251	5.48565	SPCD8
chr15	75301360	75301748	Peak00055035	SCAMP5	0.000420662	0.000146226	4.85863	4.27474	3.72404	3.35349	3.49409	DN2
chr8	741770	742070	Peak00033264	ERICH1-AS1	0.000420655	0.000154514	4.62301	4.75011	3.80806	3.75874	3.58795	DN3.ISP
chr3	177205781	177206387	Peak00016569	LINC00578	0.000420579	8.4243e-05	3.83935	4.02676	4.36832	5.38677	4.64325	SPCD4
chr5	66751746	66752263	Peak00022114	RP11-434D9.1,RP11-357D18.1,AC079467.1	0.000420256	3.02598e-05	3.73776	4.14428	4.40571	5.74953	4.32808	SPCD4
chr13	21061882	21062687	Peak00049621	CRYL1	0.000419803	0.000582132	5.50314	6.47373	6.45481	4.72994	4.84449	DN3.ISP
chr6	39287987	39288431	Peak00026410	KCNK17,KCNK16,KIF6	0.000419736	0.000128933	5.15248	5.04882	4.20791	3.83464	4.16307	DN2
chr8	41829007	41829487	Peak00034244	KAT6A,AC090571.1	0.000419604	0.000321003	3.91733	4.08774	3.96666	5.21375	5.39999	SPCD8
chr11	63009300	63010465	Peak00044121	SLC22A10,RP11-959F10.6,CCND2P1	0.000418886	0.000487022	5.97892	6.18878	6.34239	4.7793	4.90174	DP
chr5	109384008	109384592	Peak00023058	NA	0.000418517	0.000556786	3.89209	4.52379	5.88559	5.1564	5.3247	DP
chr2	158640700	158641117	Peak00009990	ACVR1	0.000418313	0.000119757	3.85728	4.13403	4.36266	5.46519	4.86455	SPCD4
chr17	14104955	14105307	Peak00058374	COX10,AC005224.2	0.000417949	0.00010638	3.86701	4.15507	4.3519	5.56835	4.82569	SPCD4
chr4	8117763	8118163	Peak00017515	ABLIM2	0.000417721	5.07048e-05	3.70227	4.07607	4.44248	4.7689	5.44716	SPCD8
chr2	9747969	9748690	Peak00006552	Y_RNA,YWHAQ	0.00041761	0.000358064	5.04122	4.63674	4.77066	6.32509	5.69527	SPCD4
chr18	7157856	7158274	Peak00060830	NA	0.000417221	0.00024121	3.6	3.64059	3.74766	5.07512	4.58916	SPCD4
chr3	114787708	114788015	Peak00015086	ZBTB20	0.000417151	0.000192318	3.21809	3.39974	3.511	4.90527	4.09828	SPCD4
chr13	24024385	24024958	Peak00049681	NA	0.000417124	0.000100434	4.662	5.06697	4.0726	3.79376	3.98726	DN3.ISP
chr9	1805724	1806169	Peak00036581	NA	0.000416894	0.000106829	3.86467	4.06025	4.85216	5.23678	5.04544	SPCD4
chr5	3277831	3278417	Peak00021083	NA	0.000416644	0.000196745	5.23501	5.5507	4.44424	4.35477	4.44709	DN3.ISP
chr12	9525131	9525475	Peak00046450	RP13-735L24.1	0.000416621	0.000131741	3.81385	3.73503	4.2603	4.94192	4.9729	SPCD8
chr9	76860594	76861473	Peak00037490	NA	0.000416526	0.000573743	4.88434	5.22044	6.75557	5.81042	6.13233	DP
chr12	75291658	75292016	Peak00048062	NA	0.000416363	0.000150419	3.47306	4.06135	4.62562	5.18726	4.45084	SPCD4
chr17	62044115	62044716	Peak00059890	SCN4A,CTC-264K15.6	0.000415944	0.000477241	4.74208	4.5148	4.42624	5.73576	6.05549	SPCD8
chr2	219974105	219974737	Peak00011622	NHEJ1,SLC23A3,RN7SL764P	0.000415681	0.000313032	4.33489	4.4614	4.42107	5.29316	6.03258	SPCD8
chr11	47100521	47101118	Peak00043769	C11orf49	0.000415581	0.000242162	4.94073	4.95076	4.75114	3.95275	3.44623	DN3.ISP
chr1	77887099	77887756	Peak00002309	AK5,RNU7-8P	0.000415055	0.00057927	6.24622	5.65055	4.3565	5.13957	4.96821	DN2
chr14	68871407	68871866	Peak00052613	RAD51B	0.000415039	3.8217e-05	3.74467	3.84964	4.30558	5.2779	4.51199	SPCD4
chr7	71451230	71451638	Peak00031086	CALN1	0.000415039	5.3727e-06	3.74234	4.09362	4.51617	5.48214	4.65017	SPCD4
chr3	196530655	196531023	Peak00017213	PAK2	0.000414964	0.00013465	3.36423	3.54348	3.75116	4.6938	4.47717	SPCD4
chr2	64553094	64553712	Peak00007917	AC114752.1	0.000414933	0.000307235	4.91453	4.97739	4.98153	5.98208	6.40617	SPCD8
chr20	31300100	31300773	Peak00065395	COMMD7	0.000414878	0.000435587	5.40415	5.59922	5.67972	4.2995	4.28113	DP
chr12	90624412	90624903	Peak00048344	NA	0.00041471	0.00026948	3.63876	3.75781	3.77154	5.47935	4.19752	SPCD4
chr20	24493160	24493426	Peak00065236	SYNDIG1	0.000414661	0.000174097	3.46065	3.66799	3.84049	5.00597	4.50932	SPCD4
chr1	243577155	243577440	Peak00006122	SDCCAG8	0.000414415	0.000256609	3.32368	3.83884	4.61513	4.82905	4.40526	SPCD4
chr15	96407522	96408227	Peak00055604	NA	0.000414403	0.000584781	5.62477	6.16271	6.33439	4.72033	4.5722	DP
chr11	17355300	17355851	Peak00043190	NUCB2	0.000414384	0.00023988	4.2213	4.33564	4.39457	5.32279	5.63184	SPCD8
chr14	86255816	86256544	Peak00053051	NA	0.000414349	0.000367915	5.34269	5.32883	4.03499	4.59591	4.1249	DN2
chr10	14947848	14948279	Peak00039753	SUV39H2,DCLRE1C	0.000414072	0.000212024	4.01198	4.10625	4.22285	5.43983	4.87495	SPCD4
chr10	63824913	63825274	Peak00040658	ARID5B	0.000413939	0.000109637	3.5664	3.58747	3.90664	5.20815	3.92739	SPCD4
chr2	233115233	233115667	Peak00012001	DIS3L2	0.000413859	0.000438326	3.3214	3.66423	4.8972	4.29095	4.68748	DP
chr7	70125340	70125779	Peak00031068	AUTS2	0.000413619	0.000357188	4.25128	4.32874	4.21347	5.22091	5.8534	SPCD8
chr8	41500199	41500703	Peak00034230	NKX6-3	0.000413609	5.4775e-05	4.9856	5.50095	4.55604	4.47157	4.15701	DN3.ISP
chr2	36064722	36065282	Peak00007187	NA	0.000413451	0.000184928	3.84792	3.72391	4.01162	5.64872	4.04837	SPCD4
chr16	3265233	3265638	Peak00055956	AJ003147.9,OR1F2P,ZNF200	0.000413255	0.000333461	3.81861	3.85125	3.78539	4.96925	5.12065	SPCD8
chr3	106861854	106862709	Peak00014831	LINC00882	0.000413194	0.000354769	5.57262	5.8377	4.45984	4.73662	4.92287	DN3.ISP
chr12	46143367	46143701	Peak00047143	ARID2	0.000413172	4.30023e-05	3.39433	3.78719	4.10061	5.02328	4.36061	SPCD4
chr14	68610823	68611540	Peak00052599	RAD51B,RN7SL706P	0.000412827	0.000540478	4.53721	4.75284	6.2868	5.97961	5.12018	DP
chr1	51232030	51232768	Peak00001711	FAF1	0.000412742	0.000433451	3.99301	4.34754	5.60315	5.37711	4.95364	DP
chr8	22160570	22161014	Peak00033769	PIWIL2	0.000412557	0.00017472	3.49619	3.81083	3.95042	5.06729	4.72442	SPCD4
chr2	137102487	137103104	Peak00009668	NA	0.00041241	0.000233673	4.28198	4.27025	5.34029	5.11446	5.35088	SPCD8
chr6	91107603	91108040	Peak00027396	NA	0.000412251	0.000398606	4.48181	4.51236	4.33586	5.68923	5.76286	SPCD8
chr14	22929452	22929941	Peak00051668	AE000661.37,TRDJ4,TRDJ2,TRDJ3,TRDC,TRDV3	0.000412126	9.61726e-05	5.03379	4.96535	4.54673	4.02507	3.64623	DN2
chr1	204422188	204422675	Peak00005016	PIK3C2B	0.000412063	0.000374577	4.58643	4.09104	4.26241	5.43669	5.61055	SPCD8
chr1	58601573	58602848	Peak00001898	DAB1	0.000411831	0.000474143	6.36026	6.36054	6.68157	5.20069	5.03055	DP
chr4	4350237	4350717	Peak00017421	NSG1	0.000411774	0.000250774	5.43874	5.44968	4.32379	3.89732	5.10204	DN3.ISP
chr10	65195983	65196449	Peak00040706	JMJD1C,PRELID1P3	0.000411731	0.000225645	3.84706	3.92721	4.06132	5.36	4.6157	SPCD4
chr6	109380976	109381337	Peak00027700	SESN1,RNU6-653P	0.000411664	3.57879e-05	4.24656	3.91672	4.79822	5.21525	5.07777	SPCD4
chr13	95416673	95417460	Peak00051048	BRD7P5,RPL21P112	0.000411574	0.000500708	5.78015	5.30824	4.06643	4.546	4.52711	DN2
chr1	198567981	198568500	Peak00004754	RP11-553K8.2	0.00041118	0.000104162	4.16683	4.01116	4.5223	5.40805	4.9433	SPCD4
chr13	88321662	88322012	Peak00050978	MIR4500HG,SLITRK5	0.000410715	0.000329419	5.03999	5.00849	3.82747	4.04735	4.09012	DN2
chr2	152057168	152057883	Peak00009873	NA	0.000410691	0.000493515	5.40108	4.95194	3.66463	4.38554	3.92938	DN2
chr7	69470834	69472035	Peak00031051	AUTS2	0.000410495	0.000238433	7.14709	7.17495	7.01537	6.41879	5.52114	DN3.ISP
chr3	34549992	34550570	Peak00013306	AC018359.1	0.000410221	0.000172604	3.78519	4.11333	4.22128	5.50785	4.67371	SPCD4
chr15	99458441	99459092	Peak00055669	IGF1R	0.000410211	0.000129933	5.95816	5.75152	5.55234	4.94611	4.45369	DN2
chr12	27650640	27651579	Peak00046887	SMCO2,RP13-200J3.2	0.000410198	0.000831165	3.93449	4.98017	6.40636	5.48024	5.08038	DP
chr2	173637215	173637785	Peak00010424	RAPGEF4	0.000410112	0.000865762	3.60961	4.29324	6.23061	4.78415	4.85574	DP
chr8	39818486	39819098	Peak00034212	RP11-44K6.3,IDO2	0.000409949	0.00044934	5.79595	4.85185	3.99431	4.29231	4.37002	DN2
chr2	40377053	40377746	Peak00007338	SLC8A1-AS1,SLC8A1	0.000409945	5.08901e-05	4.47305	4.20387	5.09721	5.43194	5.41973	SPCD4
chr6	84023503	84024122	Peak00027222	ME1	0.000409829	0.000242183	5.33087	4.39075	3.87326	4.08119	3.36643	DN2
chr3	158070095	158070800	Peak00016184	RSRC1	0.00040961	0.000462559	5.73911	5.21794	4.10107	4.50129	4.59026	DN2
chr5	78013383	78014408	Peak00022351	LHFPL2,CTD-2073O6.1	0.00040958	0.000930236	4.23759	4.71948	6.80444	5.23215	5.34942	DP
chr12	116798591	116800016	Peak00049036	RP11-148B3.2	0.000409397	0.000587178	7.81521	7.88398	8.36064	6.55412	6.50851	DP
chr20	49067308	49068171	Peak00065958	NA	0.000409375	0.000370997	6.13096	6.00915	6.12617	4.6312	5.03846	DN2
chr18	11581237	11581637	Peak00060957	NA	0.000408744	0.000104877	4.85466	4.91498	4.04137	4.10728	3.53047	DN3.ISP
chr1	223474596	223475335	Peak00005546	SUSD4	0.000408474	0.000533063	3.92214	4.40793	5.68223	4.66134	5.5547	DP
chr21	17865151	17865627	Peak00066414	LINC00478	0.000408135	0.000336281	5.12242	4.713	3.77455	4.03796	3.82268	DN2
chr1	209599246	209599769	Peak00005234	MIR205HG	0.000408042	0.000448276	5.91808	5.22013	4.20656	4.73941	4.40719	DN2
chr12	90059439	90059771	Peak00048316	ATP2B1	0.000407674	0.000132647	3.78399	3.7407	4.1012	5.33536	4.35787	SPCD4
chr6	105740604	105740877	Peak00027577	PREP,RP3-355L5.3,RPL35P3	0.000407598	0.000212506	3.35488	3.5467	3.65351	4.96292	4.14986	SPCD4
chr8	29852560	29852944	Peak00034038	NA	0.000407548	0.000316239	3.86903	3.94005	3.84429	5.28693	4.84591	SPCD4
chr6	130979164	130979689	Peak00028225	NA	0.000407528	0.000138385	3.62075	3.96004	4.07557	5.26806	4.51385	SPCD4
chr11	33740927	33741720	Peak00043434	CD59	0.000407284	0.000417942	5.65459	6.23672	6.08878	4.97527	4.67679	DN3.ISP
chr12	123559579	123560914	Peak00049295	PITPNM2,RP11-197N18.7	0.000407141	0.000676575	5.51651	6.807	7.97297	7.05762	7.27329	DP
chr13	115025418	115025911	Peak00051520	CDC16	0.000407077	0.00014443	5.1999	5.05212	4.9265	3.82135	4.27864	DN2
chr8	90245606	90246046	Peak00035141	RP11-255L13.1	0.000406734	0.000432475	4.35432	4.13776	4.08269	5.49787	5.52889	SPCD8
chr2	161715540	161715944	Peak00010086	NA	0.000406668	8.21723e-05	3.60061	3.94917	4.2708	5.27099	4.64248	SPCD4
chr12	15699326	15699736	Peak00046673	PTPRO	0.000406547	0.000451617	4.21494	4.12838	3.90805	5.72253	5.06073	SPCD4
chr4	109931072	109931556	Peak00019462	COL25A1	0.000406496	0.000263244	4.79302	4.81351	3.69626	3.83395	3.77052	DN3.ISP
chr7	72328500	72329009	Peak00031106	SPDYE7P	0.000406446	0.000274744	5.01524	4.34958	3.61784	3.88001	3.35841	DN2
chr20	30295959	30297367	Peak00065333	BCL2L1,RP11-243J16.7	0.000406338	0.00101346	6.42702	7.16227	8.07907	5.47917	5.36608	DP
chr7	96125078	96125534	Peak00031599	SHFM1,C7orf76	0.000406306	0.000246618	4.00778	4.3467	4.19567	5.71594	4.85888	SPCD4
chr16	57048513	57049051	Peak00056934	NLRC5,RP11-322D14.1	0.00040624	0.000348151	4.12241	4.15816	4.08469	5.25966	5.42287	SPCD8
chr15	58606748	58607017	Peak00054506	ALDH1A2	0.00040621	0.00017026	3.28669	3.2474	3.41686	4.60617	4.09189	SPCD4
chr17	35400421	35400966	Peak00058930	AATF,MIR2909,CTC-268N12.3,CTC-268N12.2	0.000406169	0.000374866	3.86377	4.62065	5.46393	5.39791	5.03119	DP
chr2	173841725	173843026	Peak00010433	RAPGEF4	0.000406018	0.000627408	5.52763	5.60005	7.37518	6.20898	6.68963	DP
chr7	36646398	36646692	Peak00030418	AOAH,AOAH-IT1	0.000405717	0.000337091	3.46877	3.70334	3.54758	5.06889	4.52523	SPCD4
chr4	11118285	11119553	Peak00017628	NA	0.000405646	0.00103684	4.63657	5.55106	7.60071	6.057	5.64711	DP
chr7	106244780	106245878	Peak00031953	CTB-111H14.1,CTB-30L5.1	0.000405502	0.00109906	4.60968	5.90441	7.77408	6.1303	5.89343	DP
chr3	69331158	69331656	Peak00014298	FRMD4B	0.000405429	0.00024313	4.18908	3.97393	4.21785	5.47495	4.89472	SPCD4
chr6	135260053	135260416	Peak00028351	ALDH8A1,RP11-349J5.2	0.000405372	0.000177481	4.08106	3.98196	4.35083	4.95876	5.36481	SPCD8
chr7	133422231	133422520	Peak00032542	EXOC4,COX5BP3,AC007790.4	0.000405355	0.000178181	3.43022	3.50399	3.70746	4.98589	4.12427	SPCD4
chr2	59689655	59690451	Peak00007777	RP11-444A22.1,AC007131.2	0.00040483	0.000236458	4.34988	4.57898	4.62576	6.05715	5.22884	SPCD4
chr10	120544919	120545827	Peak00042217	U3	0.000404473	0.000579296	5.58714	6.24777	6.43773	4.69291	4.86555	DP
chr15	67374525	67374875	Peak00054767	SMAD3	0.000404247	0.000257065	3.85213	3.97116	3.99942	5.37433	4.65104	SPCD4
chr11	191478	191813	Peak00042603	RP11-304M2.3,BET1L,SCGB1C1,ODF3	0.000403916	0.00038951	5.96499	5.73101	5.9681	4.42225	4.70783	DP
chr5	464068	464320	Peak00021008	EXOC3,CTD-2228K2.5,CTD-2228K2.7,SLC9A3	0.000403687	0.000237013	3.43364	3.45568	3.5216	4.55922	4.61287	SPCD8
chr14	71609932	71610434	Peak00052715	RP6-91H8.3	0.000403538	0.000332587	4.06902	4.28765	4.21038	4.97636	5.94401	SPCD8
chr7	48774251	48774773	Peak00030770	NA	0.000403356	5.76771e-05	3.57497	3.87736	4.2384	5.26283	4.36944	SPCD4
chr7	110552749	110553014	Peak00032041	IMMP2L	0.000403124	0.000115211	3.43514	3.57429	3.82702	4.92864	4.294	SPCD4
chr3	56881772	56882133	Peak00014067	ARHGEF3	0.000403069	0.000203287	3.80254	3.91839	4.0648	5.24996	4.88678	SPCD4
chr15	61068618	61068896	Peak00054583	RORA	0.000403042	0.000180788	3.06129	3.54323	3.5554	4.53172	4.47427	SPCD4
chr8	129461743	129461960	Peak00036023	RP11-89M16.1	0.000402957	1.99915e-05	2.81878	3.3693	3.60383	4.59183	3.87223	SPCD4
chr2	124674189	124674592	Peak00009343	NA	0.000402945	0.000208761	4.96077	4.49572	3.82197	3.96223	3.5081	DN2
chr22	26105783	26106115	Peak00067584	ADRBK2,RNA5SP494	0.000402924	0.000127778	3.59579	3.75748	4.44028	4.9512	4.43344	SPCD4
chr9	92954795	92955171	Peak00037852	NA	0.00040269	1.36314e-05	3.49883	3.56454	4.02204	4.90075	4.27308	SPCD4
chr3	183507411	183508234	Peak00016719	YEATS2	0.000402684	0.000927128	4.45025	5.59077	7.26094	5.77725	5.94466	DP
chr5	146858759	146859540	Peak00024023	DPYSL3	0.000402684	0.000453134	5.92822	5.22785	4.21277	4.66918	4.56348	DN2
chr6	158169904	158170300	Peak00029069	NA	0.000402042	0.000257657	3.93247	3.67783	3.93278	5.17207	4.69814	SPCD4
chr3	101237236	101237593	Peak00014725	SENP7,FAM172BP	0.000401956	0.000233883	3.64124	3.94652	3.97837	5.30494	4.67109	SPCD4
chr6	12819367	12819841	Peak00025322	PHACTR1	0.000401845	6.99092e-05	4.74842	4.79916	4.34686	3.9841	3.37489	DN3.ISP
chr2	3054972	3055393	Peak00006387	AC019118.2	0.000401754	0.000286951	3.79381	4.32429	4.04146	5.50439	5.05276	SPCD4
chr3	186738148	186738537	Peak00016874	ST6GAL1	0.000401732	0.000138795	3.50548	4.31849	4.74266	5.29113	4.78999	SPCD4
chr8	134206100	134206539	Peak00036161	WISP1	0.000401123	0.000138475	4.21546	4.34201	4.65914	5.26406	5.64767	SPCD8
chr13	95828835	95829327	Peak00051052	ABCC4	0.000401004	0.000352506	4.40535	4.38454	4.35179	5.83989	5.31092	SPCD4
chr1	94904108	94904696	Peak00002700	ABCD3	0.000400974	0.000363233	3.89194	4.09484	5.23781	4.68158	5.18126	DP
chr10	25064527	25064833	Peak00039944	NA	0.000400804	0.000173153	3.25903	3.52783	3.69737	4.5049	4.66582	SPCD8
chr10	99611297	99611771	Peak00041662	LINC00866,GOLGA7B	0.000400673	5.36618e-05	4.12093	4.25494	4.64563	5.64344	4.79073	SPCD4
chr8	97866052	97866591	Peak00035290	CPQ	0.000400435	0.000543985	5.73673	5.25067	4.01633	4.7389	4.54079	DN2
chr3	163891771	163892294	Peak00016294	MIR1263	0.000399839	0.000352434	5.12878	4.61358	3.67771	3.60874	4.11133	DN2
chr6	154927565	154928010	Peak00028968	RP11-134L4.2	0.000399809	0.000315589	3.93944	4.04062	3.96427	5.27768	5.00702	SPCD4
chr11	10544305	10545035	Peak00042983	RNF141	0.00039956	0.000567537	5.75375	6.42778	6.55307	5.0255	4.76875	DP
chr9	15055284	15055824	Peak00036828	RP11-54D18.3,RP11-54D18.4	0.000398612	0.000435911	3.59057	4.19887	5.3255	5.19489	4.60117	DP
chr17	67702195	67702614	Peak00060081	AC003051.1,RP1-200G19.1	0.000398572	0.000309174	3.43455	3.63656	4.75902	4.82238	4.3953	SPCD4
chr14	53385084	53385802	Peak00052185	FERMT2	0.000398497	0.000353769	5.34575	5.0726	6.5386	5.85739	6.50262	DP
chr15	99815960	99816422	Peak00055687	LRRC28,HNRNPA1P62	0.000398299	4.27853e-05	5.58612	5.8796	5.19415	4.88808	4.44914	DN3.ISP
chr1	85328222	85329217	Peak00002424	LPAR3	0.000398152	0.000681537	5.54611	5.53342	4.87169	6.83888	6.90372	SPCD8
chr1	19732167	19733228	Peak00000629	CAPZB	0.000397613	0.000646957	6.74875	6.72312	7.3514	5.17024	5.69973	DP
chr13	24954311	24954698	Peak00049735	NA	0.00039734	0.000235843	4.78841	4.70565	3.7523	3.97059	3.55587	DN2
chr1	90011195	90011489	Peak00002546	LRRC8B	0.000397162	9.04159e-05	3.45644	3.53109	3.88514	4.82894	4.2535	SPCD4
chr10	133575382	133576403	Peak00042521	NA	0.00039704	0.000357829	6.55871	5.2912	4.72503	4.82593	4.94462	DN2
chr16	74058811	74059709	Peak00057347	NA	0.0003968	0.000338194	5.38049	6.12735	5.72873	4.78246	4.57362	DN3.ISP
chr17	54758626	54759476	Peak00059639	NA	0.000396525	0.000336868	6.33112	6.29205	6.34647	5.31625	4.92192	DP
chr17	66411050	66411379	Peak00060048	ARSG,RP11-120M18.2,WIPI1,MIR635	0.000396446	6.1847e-05	3.57939	3.9609	4.45954	4.91501	4.80045	SPCD4
chr2	106066884	106067396	Peak00008949	NA	0.000396428	0.000466057	5.08054	6.25198	5.85515	4.82203	4.39976	DN3.ISP
chr9	112696678	112697106	Peak00038328	PALM2,PALM2-AKAP2,AKAP2	0.0003961	7.36275e-05	3.79801	4.02111	4.30788	4.73203	5.34075	SPCD8
chr11	69151918	69152527	Peak00044472	MYEOV	0.000396059	0.000497503	4.42384	4.14908	3.96529	5.37986	5.6232	SPCD8
chr15	90951174	90951600	Peak00055443	IQGAP1	0.000395914	0.00030935	4.23295	3.78744	4.02909	4.8103	5.38078	SPCD8
chr5	130729816	130730167	Peak00023484	CDC42SE2	0.000395791	0.000261237	3.5728	3.76166	3.7264	5.07859	4.47833	SPCD4
chr10	115789464	115789804	Peak00042107	NA	0.000395577	7.00273e-05	3.23676	3.6042	3.84198	4.60584	4.28493	SPCD4
chr15	74157978	74158622	Peak00054962	RP11-24D15.1,TBC1D21	0.000395359	0.000548005	4.29702	5.1228	6.19357	5.70984	5.48255	DP
chr1	19756866	19757503	Peak00000631	CAPZB,RN7SL277P	0.000395214	0.000529065	5.71596	6.02577	6.26548	4.65378	4.70352	DP
chr2	73815268	73815729	Peak00008216	ALMS1	0.000394878	0.000414955	3.88456	4.36237	5.36192	5.05761	4.98929	DP
chr7	93904031	93904527	Peak00031544	NA	0.000394866	0.000419216	5.7267	5.53882	4.27538	5.09671	4.33691	DN2
chr14	64701757	64702823	Peak00052476	SYNE2,ESR2	0.000394743	0.000784104	6.48765	6.74273	7.47605	5.20054	5.44533	DP
chr20	30819752	30820080	Peak00065361	POFUT1,MIR1825	0.000394584	0.000233561	4.09507	3.82573	4.12338	5.09444	4.91794	SPCD4
chr13	89572008	89573017	Peak00050989	NA	0.000394384	0.00053368	6.55441	6.11004	4.7896	5.47927	5.37617	DN2
chr6	150980013	150980739	Peak00028873	PLEKHG1,RP11-136K14.3	0.000394258	0.000498872	3.80919	4.31715	5.56926	5.00072	4.95221	DP
chr12	53038871	53039688	Peak00047437	KRT2	0.000394192	0.000837442	5.88968	5.17771	4.6467	6.77731	7.01824	SPCD8
chr4	17659460	17659888	Peak00017755	FAM184B	0.000394101	0.000294215	3.81616	4.05147	3.96604	4.84514	5.40403	SPCD8
chr2	131715456	131715920	Peak00009524	ARHGEF4	0.000393802	0.000386358	5.30339	4.74251	3.82119	4.08108	4.05212	DN2
chr2	7774351	7775078	Peak00006473	NA	0.000393508	0.000170996	4.73623	5.62118	4.89232	4.21826	4.1718	DN3.ISP
chr21	34752789	34753244	Peak00066672	NA	0.000393488	0.000251175	4.27493	4.22721	4.37431	5.66481	5.14439	SPCD4
chr14	45410260	45410566	Peak00052027	KLHL28	0.000393322	3.02166e-05	3.44193	3.70259	4.16922	5.18316	4.06256	SPCD4
chr4	104079974	104080333	Peak00019320	CENPE	0.000393306	0.000319341	3.56483	3.6373	3.57108	4.6548	5.05524	SPCD8
chr6	43153112	43153511	Peak00026563	SRF,CUL9	0.000393239	0.000328875	4.18238	4.97255	5.67759	5.71244	5.3976	SPCD4
chr2	84879606	84879899	Peak00008361	DNAH6	0.000393144	0.000203841	3.53002	3.66902	3.82665	4.87602	4.64066	SPCD4
chr14	95733661	95734026	Peak00053316	CLMN	0.000392904	6.80296e-05	4.66674	4.35207	3.75018	3.41014	3.35841	DN2
chr2	87012620	87012894	Peak00008481	RMND5A,CD8A	0.000392667	0.00022021	3.89383	3.94273	4.9917	4.25545	5.70877	SPCD8
chr15	95827873	95828704	Peak00055598	CTD-2536I1.1	0.000392514	0.000310692	5.80178	6.0815	4.69667	4.95505	5.13614	DN3.ISP
chr3	177128345	177129204	Peak00016564	NA	0.00039241	0.000242509	5.97731	6.11638	5.95084	5.18669	4.75573	DN3.ISP
chr13	101233828	101234130	Peak00051234	GGACT,RP11-151A6.4	0.000392282	0.00013178	3.57917	3.90916	4.03144	5.20639	4.52789	SPCD4
chr22	44532534	44533122	Peak00068275	PARVB	0.000392197	0.000129756	4.77171	5.04165	4.50177	3.96049	3.59482	DN3.ISP
chr8	86508309	86508684	Peak00035094	NA	0.000391764	0.000202806	3.64712	3.88137	3.88201	5.42057	4.17456	SPCD4
chr16	23851735	23852014	Peak00056397	PRKCB	0.000391764	0.000106091	3.70027	3.8459	4.16596	5.30297	4.46626	SPCD4
chr11	76729496	76730297	Peak00044724	ACER3	0.000391656	0.000159931	3.85128	4.22521	4.22139	5.74146	4.42022	SPCD4
chr7	3104931	3105461	Peak00029607	NA	0.000391525	0.000351059	4.30415	4.17149	4.15492	5.58458	5.12418	SPCD4
chr4	106250194	106250746	Peak00019351	NA	0.000391495	0.000446406	5.74888	5.35534	4.21885	4.81105	4.49057	DN2
chr20	43274475	43275417	Peak00065755	ADA,RP11-445H22.3	0.000391261	0.000515864	7.38284	7.38596	7.76582	6.24777	5.9599	DP
chr12	92449666	92449999	Peak00048374	C12orf79	0.0003912	0.000194868	3.25502	3.68382	3.66298	4.82367	4.36288	SPCD4
chr3	106036133	106036926	Peak00014820	RP11-93B21.1	0.000390828	0.000390322	4.58901	4.83178	4.5867	6.27637	5.58882	SPCD4
chr3	195351997	195352480	Peak00017149	AC069213.1	0.000390509	0.00027406	5.39143	5.25602	5.2264	4.33948	3.8821	DN2
chr3	195838770	195839421	Peak00017177	NA	0.000390463	0.000431005	4.30012	4.17516	3.97691	5.64289	5.18719	SPCD4
chr21	23669820	23670289	Peak00066470	AP000705.7	0.000390379	0.00028117	3.68776	4.0068	3.88248	5.107	4.9878	SPCD4
chr8	17798739	17799087	Peak00033647	PCM1	0.000389994	0.00025636	3.6639	3.45637	3.65204	4.41618	4.84428	SPCD8
chr1	197713848	197714587	Peak00004731	DENND1B,RP11-448G4.2,FAM204BP	0.000389855	0.000143996	4.04534	4.0243	4.24617	5.36426	4.62927	SPCD4
chr17	63035850	63036077	Peak00059932	GNA13	0.000389763	0.000229388	3.53022	3.6529	3.73095	4.72812	4.6598	SPCD4
chr4	124268156	124268606	Peak00019749	NA	0.000389623	0.000523213	4.22914	4.82957	6.11729	6.08937	4.91234	DP
chr10	60294006	60294328	Peak00040584	BICC1	0.000389559	0.000240124	3.48682	3.68171	3.77346	4.48291	5.02605	SPCD8
chr9	137385111	137385918	Peak00039146	NA	0.000389482	0.000365217	5.90807	5.99078	6.01059	4.83102	4.74031	DP
chr11	12083165	12084113	Peak00043040	RP13-631K18.2,RP13-631K18.3	0.000389249	0.000225231	6.22141	6.08644	6.01902	5.18056	4.89694	DN2
chr19	15298017	15298805	Peak00063081	NOTCH3	0.000389107	0.000366629	5.47641	6.11061	5.82782	4.53689	4.68853	DN3.ISP
chr4	71836428	71837718	Peak00018542	MOB1B	0.000389065	0.00039881	7.28693	7.57851	7.65074	6.5587	5.99629	DP
chr2	87013212	87013646	Peak00008482	RMND5A,CD8A	0.000388982	0.000284378	4.62704	4.41267	5.71795	4.87983	6.04678	SPCD8
chr2	103280936	103281209	Peak00008870	SLC9A2	0.000388924	0.000242814	3.74265	3.70637	3.8106	5.27672	4.28368	SPCD4
chr10	421568	422224	Peak00039283	DIP2C	0.000388744	0.000606457	3.94328	4.51524	5.89102	5.36639	4.76634	DP
chr2	231993269	231993640	Peak00011941	PSMD1,HTR2B,RNU1-93P	0.000388642	0.000166513	3.8662	3.73895	4.05993	5.2728	4.30183	SPCD4
chr1	38940926	38941322	Peak00001320	RP11-329N22.1	0.000388515	0.000205363	3.42703	3.42225	3.57306	4.86312	4.15525	SPCD4
chr2	103221107	103221700	Peak00008864	NA	0.000388334	0.000760442	6.02677	6.20202	6.9697	4.92949	4.75614	DP
chr9	114699935	114700520	Peak00038381	UGCG,MIR4668	0.000387581	0.000216625	4.4285	4.09293	4.42017	5.37834	5.22985	SPCD4
chr3	18230685	18231618	Peak00012870	TBC1D5	0.000387455	7.79599e-05	5.35936	5.9139	4.85124	4.68957	4.68597	DN3.ISP
chr4	148981723	148982059	Peak00020207	ARHGAP10	0.000387316	0.000361663	4.22951	4.26408	4.1498	5.5894	5.13025	SPCD4
chr10	88638758	88639115	Peak00041327	BMPR1A	0.000386936	0.000189884	3.70846	3.63681	3.88856	4.44629	5.06679	SPCD8
chr1	212256201	212256493	Peak00005324	DTL,MIR3122	0.000386577	0.000224864	3.54942	3.66969	3.71371	4.98072	4.35334	SPCD4
chr11	122950432	122951194	Peak00045726	CLMP	0.000386574	0.000481031	4.05945	5.19119	5.92352	5.88309	5.13804	DP
chr8	8157068	8157513	Peak00033421	NA	0.000386287	0.000419789	5.32943	5.22046	3.93856	4.11619	4.67443	DN2
chr1	23851150	23852011	Peak00000745	E2F2	0.000386063	0.000538708	6.71216	6.66623	7.06849	5.27504	5.5399	DP
chr3	33102175	33102475	Peak00013260	GLB1	0.000385614	0.000161821	3.51004	3.79255	3.90626	4.94717	4.4751	SPCD4
chr5	55160973	55161454	Peak00021867	IL31RA	0.000385147	0.000173974	3.62116	3.91598	4.00767	5.09844	4.51642	SPCD4
chr16	68355136	68355669	Peak00057183	snoU13,PRMT7,RP11-96D1.3,RNU4-30P	0.000385105	0.000633019	3.67527	3.87797	5.52534	4.42519	4.69831	DP
chr12	46038209	46038957	Peak00047133	NA	0.000384493	0.000315301	5.8049	5.96446	5.86011	4.95766	4.5257	DN3.ISP
chr1	239720306	239720741	Peak00006068	CHRM3	0.000384492	0.000197914	3.73599	3.94424	4.04532	5.38248	4.39982	SPCD4
chr12	67357999	67358874	Peak00047889	RP11-123O10.4	0.000384363	0.000611459	6.95087	6.81743	5.15673	6.00353	6.25664	DN2
chr2	205118941	205119210	Peak00011236	NA	0.000384051	0.000330456	3.36931	3.9221	4.75338	4.94217	4.09989	SPCD4
chr15	66179932	66180357	Peak00054726	RAB11A,MEGF11	0.000383895	0.000480079	4.11271	4.19987	3.78556	5.37278	5.32385	SPCD4
chr10	23748471	23748874	Peak00039923	NA	0.000383882	0.000182836	3.90419	3.83056	4.12547	5.31781	4.5078	SPCD4
chr2	149925753	149926347	Peak00009849	LYPD6B,TXNP5	0.00038333	0.000425413	6.05699	4.86819	4.22297	4.46008	4.55092	DN2
chr6	404803	405148	Peak00024923	IRF4	0.000383217	0.000368898	4.15015	4.05128	3.96612	5.39404	5.09033	SPCD4
chr7	24266780	24267783	Peak00030084	AC004485.3	0.000382803	0.000545935	6.73588	6.32089	4.98035	5.91438	5.4349	DN2
chr12	67322649	67323446	Peak00047888	RP11-123O10.4	0.000382766	0.000158704	4.23822	4.30474	4.53266	4.88111	5.86135	SPCD8
chr14	22204096	22204639	Peak00051595	TRAV4	0.000382307	0.000243819	4.12507	4.01688	5.12283	4.94158	5.0535	DP
chr5	81769152	81769501	Peak00022480	NA	0.000382281	0.000200712	3.66181	3.70212	4.67012	4.67518	4.59382	SPCD4
chr13	32178131	32178596	Peak00049977	NA	0.000382171	1.66963e-05	3.67644	3.74561	4.25306	4.93098	4.54567	SPCD4
chr18	55977659	55978120	Peak00061826	NEDD4L	0.000382107	0.000356802	4.09028	4.16751	3.99134	5.44152	5.02897	SPCD4
chr14	91029022	91029599	Peak00053148	TTC7B,AL096869.1,RP11-1078H9.2	0.000381433	0.000395925	5.22496	5.17849	3.99442	4.45523	4.33712	DN2
chr6	138327065	138327353	Peak00028490	RPSAP42	0.00038136	0.000114929	3.38232	3.79033	4.28436	4.89361	4.13882	SPCD4
chr3	188373847	188374434	Peak00016950	LPP	0.000380633	0.0002978	3.91996	4.46268	5.17853	5.25877	4.90819	SPCD4
chr6	130543962	130544301	Peak00028208	SAMD3	0.000380376	0.000145561	3.50145	3.54994	3.79509	4.94337	4.08289	SPCD4
chr1	76570851	76571468	Peak00002277	ST6GALNAC3	0.000380329	0.000483257	6.03422	5.22657	4.25479	4.88788	4.6242	DN2
chr7	40683941	40685048	Peak00030569	SUGCT	0.000380292	0.000718084	7.10317	7.55878	8.14373	6.07427	6.25388	DP
chr2	208099740	208100058	Peak00011318	AC007879.2,AC007879.4,AC007879.3,AC007879.7,AC007879.5	0.000380287	0.000247965	3.62482	3.87555	4.79099	4.81162	4.6206	SPCD4
chr1	198488627	198489422	Peak00004750	ATP6V1G3	0.000379956	0.000559733	4.10306	4.85415	5.88755	5.37428	5.1422	DP
chr5	123919398	123920199	Peak00023337	NA	0.00037981	0.000510398	5.00777	4.72823	4.46866	6.40517	5.62158	SPCD4
chr8	126913657	126913941	Peak00035963	RNU6-442P	0.000379559	0.000307587	3.90398	3.40527	3.66565	4.68984	4.81964	SPCD8
chr1	25338852	25339143	Peak00000824	NA	0.000379386	0.000250565	3.8745	3.89448	3.93612	4.81386	5.12488	SPCD8
chr14	86550298	86550896	Peak00053058	CTD-2341M24.1	0.000379251	0.00033351	4.95467	4.59865	3.60591	3.96829	3.60289	DN2
chr8	9438856	9439186	Peak00033471	TNKS	0.000379111	0.000279075	3.58967	3.65473	3.64489	4.96992	4.48741	SPCD4
chr22	44938344	44938922	Peak00068288	NA	0.000378827	7.45297e-05	5.18373	5.72074	4.672	4.63529	4.35714	DN3.ISP
chr1	206088030	206088431	Peak00005088	NA	0.000378614	0.000215097	4.27649	4.3285	4.13866	3.35659	3.05515	DN3.ISP
chr17	80867179	80868111	Peak00060668	TBCD,RP11-497H17.1	0.000378172	0.000713453	4.90334	5.11384	6.88028	5.47517	6.00846	DP
chr12	8797047	8798091	Peak00046431	RP11-438L7.3,MFAP5	0.000378101	0.000524006	4.60661	5.30631	6.50206	5.73583	6.04979	DP
chr1	198583277	198583885	Peak00004755	NA	0.000378041	0.000855418	3.84865	4.87304	6.40712	5.00203	5.22527	DP
chr6	5091697	5092136	Peak00025091	PPP1R3G	0.000377994	0.000196645	4.17794	4.22876	4.4073	5.8041	4.6288	SPCD4
chr4	82664284	82664570	Peak00018827	RASGEF1B,RP11-689K5.3,RP11-112L18.1	0.000377985	9.96572e-05	3.30411	3.65931	4.20432	4.53719	4.50284	SPCD4
chr5	177495148	177496053	Peak00024779	NA	0.000377938	0.000569735	6.4023	7.00139	7.16715	5.28735	5.85916	DP
chr9	134708454	134708868	Peak00039016	NA	0.000377109	0.000199473	3.64639	3.78877	3.89073	5.35187	4.24928	SPCD4
chr7	75673276	75673837	Peak00031206	STYXL1,MDH2	0.000377079	4.51611e-05	4.11622	4.23949	4.57136	5.70906	4.52876	SPCD4
chr5	142286470	142287142	Peak00023939	ARHGAP26	0.000376894	0.00105958	4.13646	4.33567	6.75551	4.79053	4.95432	DP
chr6	2891914	2892451	Peak00024995	SERPINB9	0.000376643	0.000470053	3.74701	4.10753	5.35362	4.91948	4.70179	DP
chr2	173776773	173777442	Peak00010429	RAPGEF4	0.000376599	0.000542616	3.86564	4.84656	5.88792	5.12766	5.47871	DP
chr1	160714124	160714590	Peak00003920	SLAMF7	0.000376383	0.000110838	4.53475	4.10499	4.64661	5.26349	5.27935	SPCD8
chr5	79329299	79329703	Peak00022393	THBS4,TRMT112P2	0.000375864	0.00024533	3.97445	4.1269	4.10245	5.39674	4.83179	SPCD4
chr17	33504483	33504868	Peak00058875	UNC45B	0.000375725	0.000127602	3.64256	3.97331	4.12031	4.67048	5.16457	SPCD8
chr9	74300243	74300738	Peak00037435	TMEM2	0.000375456	6.25803e-05	5.01057	4.69322	5.5759	5.80239	5.7991	SPCD4
chr9	15584295	15584882	Peak00036853	CCDC171,HMGN2P16	0.000375424	0.000822352	3.61796	4.55662	6.12328	4.66234	5.11502	DP
chr14	65406771	65407136	Peak00052508	CHURC1,FNTB,CHURC1-FNTB,GPX2,RAB15	0.000374224	1.37632e-05	3.69566	3.85283	4.25207	5.22797	4.15105	SPCD4
chr10	106216531	106217094	Peak00041929	CCDC147	0.000374117	0.000367198	5.11547	4.84174	3.79048	4.15305	4.02271	DN2
chr5	74270279	74270893	Peak00022240	CTD-2503O16.4	0.000373987	0.00022204	4.0934	3.97743	4.22337	5.47282	4.71355	SPCD4
chr2	169100823	169101227	Peak00010257	STK39	0.000373859	0.000614252	4.39947	5.27806	6.51873	5.83864	5.57434	DP
chr6	112068475	112068910	Peak00027793	FYN	0.000373572	0.000517776	3.61979	4.20558	5.33807	4.79038	4.71515	DP
chr2	69207865	69208628	Peak00008071	GKN1	0.000373501	0.000330307	5.31997	5.24028	4.12726	4.562	4.26299	DN2
chr19	24175107	24175484	Peak00063401	NA	0.000373099	0.000321868	4.73864	4.23145	3.31679	3.89861	3.14387	DN2
chr15	98690628	98691038	Peak00055628	CTD-2544M6.1	0.000372935	1.14402e-05	5.15201	4.9024	4.4647	4.22021	3.66799	DN2
chr5	141386509	141386986	Peak00023896	GNPDA1	0.000372785	0.000548973	4.68202	4.2302	4.04666	5.60735	5.68408	SPCD8
chr13	99258590	99259001	Peak00051134	NUS1P4	0.000372598	0.000172448	3.8502	3.95916	4.82932	4.9443	4.86718	SPCD4
chr9	77310126	77310677	Peak00037505	RORB	0.000372533	0.000147323	3.93743	3.99585	4.23209	5.63848	4.19137	SPCD4
chr6	53752071	53752644	Peak00026868	LRRC1	0.00037234	0.000620093	5.36664	6.15605	6.32266	4.77887	4.46594	DP
chr16	88686363	88686879	Peak00057798	ZC3H18	0.000372331	5.08552e-05	3.92502	4.15909	4.49043	4.84506	5.39775	SPCD8
chr5	100396282	100396564	Peak00022878	NA	0.00037228	0.000141553	3.11471	3.38291	3.44601	4.52829	3.97392	SPCD4
chr1	197071114	197071416	Peak00004715	ASPM	0.000371559	0.000172381	3.36903	3.65155	3.72889	4.82688	4.24725	SPCD4
chr10	64604237	64604604	Peak00040691	EGR2	0.000371527	0.000115067	3.74015	3.82191	4.16192	5.23625	4.44753	SPCD4
chr2	136489862	136491179	Peak00009626	R3HDM1,UBXN4	0.000371117	0.000117522	4.96691	5.32243	5.45304	5.71114	6.79719	SPCD8
chr2	227733417	227733879	Peak00011818	RHBDD1	0.000371021	0.000207498	3.92681	4.58939	5.08089	5.45966	4.83865	SPCD4
chr7	55536802	55537662	Peak00030911	VOPP1	0.000370925	0.000614739	6.72656	7.02814	7.50942	5.46997	5.96343	DP
chr2	240900407	240901418	Peak00012255	NDUFA10	0.000370897	1.94632e-05	5.79131	6.67584	5.56267	5.33263	5.38729	DN3.ISP
chr15	58542101	58542599	Peak00054502	ALDH1A2	0.000370704	0.000196828	3.79358	3.90548	4.0767	5.19064	4.65125	SPCD4
chr15	38902878	38903498	Peak00054021	NA	0.000370576	0.000161268	3.7754	3.92061	4.02875	5.56379	4.0618	SPCD4
chr10	63993765	63994226	Peak00040665	RTKN2	0.000370543	0.000306174	3.72573	4.19574	5.01924	4.98581	4.64593	DP
chr14	97428630	97429013	Peak00053351	NA	0.000370498	0.000184767	3.78145	3.78094	3.93907	5.04828	4.55825	SPCD4
chr3	126357586	126358123	Peak00015360	TXNRD3	0.000370474	0.000257537	5.23653	5.35807	5.30655	4.36464	4.25019	DN3.ISP
chr5	98257487	98258237	Peak00022826	CHD1,CTD-2007H13.3	0.00037031	0.000574997	6.00951	6.46814	6.81617	5.10501	5.12432	DP
chr2	182183250	182183620	Peak00010644	AC104820.2	0.000370129	0.000162046	3.6632	3.84299	3.99575	5.25615	4.28496	SPCD4
chr1	62241722	62242298	Peak00001978	INADL	0.000370029	0.000225317	4.85449	5.04461	3.92124	4.00893	4.09519	DN3.ISP
chr17	74650554	74650816	Peak00060313	RNU6-227P	0.000370028	0.000102039	2.96117	3.44192	3.57009	4.66037	3.90151	SPCD4
chr12	107421088	107421843	Peak00048787	CRY1	0.000370028	0.000972869	3.77075	4.79408	6.53646	4.6078	5.35564	DP
chr11	10220131	10220433	Peak00042963	SBF2	0.000369965	8.27052e-05	3.38796	3.23449	3.67029	4.66913	3.83118	SPCD4
chr12	118256104	118256691	Peak00049089	KSR2	0.000369724	0.000242956	4.98373	5.21143	4.08041	4.31539	4.17351	DN3.ISP
chr21	42745622	42746142	Peak00066912	MX2	0.000369692	0.000390985	5.28202	6.00277	5.73538	4.63091	4.55355	DN3.ISP
chr2	7865608	7866050	Peak00006475	AC092580.4,AC092580.2	0.000369495	0.000374359	4.43137	4.10676	4.1544	5.2428	5.4374	SPCD8
chr5	888814	889096	Peak00021018	BRD9,TRIP13	0.000369415	0.000753219	3.41908	3.44464	5.42989	3.86765	4.42292	DP
chr7	71746150	71746923	Peak00031095	CALN1	0.000369347	0.00095634	5.52638	6.55081	7.23163	5.0175	4.67296	DP
chr18	56389016	56389726	Peak00061847	MALT1,RP11-126O1.4	0.00036881	0.000409133	4.31243	4.34194	5.66242	5.22613	5.17361	DP
chr4	102973868	102974264	Peak00019278	BANK1	0.000368803	0.000129679	3.34754	3.6224	3.78251	4.90534	4.138	SPCD4
chr16	71441607	71442033	Peak00057286	RP11-510M2.1	0.000368661	0.000154428	4.62173	4.33082	3.66463	3.8617	3.16151	DN2
chr8	21341456	21342132	Peak00033733	AC009695.1	0.0003686	0.00052696	5.86063	5.17114	4.05061	4.58077	4.75725	DN2
chr10	106233077	106233621	Peak00041930	RP11-127O4.3	0.000368576	0.000125736	5.18501	4.43355	4.10301	3.97047	3.54946	DN2
chr7	22315141	22315735	Peak00030022	RAPGEF5	0.000368567	0.000494504	4.98223	5.74743	5.7189	4.33521	4.26205	DN3.ISP
chr14	23498008	23498322	Peak00051705	PSMB5,AL132780.1	0.000368538	0.00034461	3.9338	3.74623	3.7236	5.23953	4.54226	SPCD4
chr7	55601923	55603137	Peak00030921	VOPP1	0.000368341	0.000677284	6.94092	7.13327	7.79018	5.84305	5.79849	DP
chr20	52365475	52365893	Peak00066028	NA	0.000367997	0.000167273	4.01745	3.94001	4.17747	5.34877	4.53034	SPCD4
chr1	210957593	210957844	Peak00005278	KCNH1	0.00036778	4.00844e-05	3.16894	3.42846	3.88218	4.76065	3.89522	SPCD4
chr14	103494738	103495137	Peak00053550	CDC42BPB	0.000367188	1.0934e-06	4.63192	4.68116	4.09965	3.73814	3.60554	DN3.ISP
chr10	16973947	16974220	Peak00039792	CUBN	0.000367181	0.000214428	3.48254	3.49211	3.58987	4.91851	4.08321	SPCD4
chr6	11299263	11299554	Peak00025275	NEDD9	0.000367166	7.01774e-05	3.32602	3.6898	4.16516	4.40511	4.60632	SPCD8
chr21	47970428	47970938	Peak00067196	DIP2A	0.000366872	0.000255011	4.31842	4.35987	4.3648	5.12372	5.70619	SPCD8
chr6	11711987	11712221	Peak00025288	SNORA67,ADTRP	0.000366768	0.00036883	3.64213	3.74505	3.52921	4.83347	4.87674	SPCD8
chr10	98398281	98398724	Peak00041602	PIK3AP1	0.000366293	9.93593e-05	4.74351	5.11084	4.13316	4.01985	4.09555	DN3.ISP
chr7	25578686	25579034	Peak00030133	AC091705.1	0.00036624	1.22314e-07	3.16087	3.59746	3.91031	4.98504	3.74708	SPCD4
chr14	90140145	90140681	Peak00053123	RP11-33N16.3	0.000365992	0.000274318	4.0028	4.01064	3.96247	5.22522	4.78788	SPCD4
chr14	61802639	61802970	Peak00052391	PRKCH	0.000365932	0.000323883	3.97602	4.05228	3.90272	4.95128	5.19794	SPCD8
chr2	217007227	217007977	Peak00011497	XRCC5	0.000365916	0.000123589	4.40753	5.10421	4.92146	5.38642	6.19556	SPCD8
chr3	60667428	60667847	Peak00014186	FHIT,RP11-641C17.2	0.000365679	3.50386e-05	3.59438	4.08181	4.32214	5.38004	4.33845	SPCD4
chr21	27692795	27693363	Peak00066535	NA	0.000365612	0.000369968	5.22381	5.02637	3.94176	4.30339	4.28437	DN2
chr1	172733584	172733926	Peak00004246	NA	0.000365331	0.000256301	3.68048	3.82269	3.8887	4.82586	4.98373	SPCD8
chr2	219109971	219110256	Peak00011578	ARPC2,RP11-378A13.1	0.000365322	0.000207866	3.61913	3.69367	3.73594	4.37275	5.00402	SPCD8
chr12	92385168	92385554	Peak00048369	C12orf79	0.000364874	0.000369657	3.5271	3.99013	4.91537	4.73862	4.52998	DP
chr20	44629231	44629527	Peak00065813	MMP9	0.000364756	0.000213257	3.89975	3.97906	4.0485	5.2888	4.71954	SPCD4
chr11	86211681	86212197	Peak00044885	RP11-317J19.1,ME3	0.000364721	0.00025811	5.01493	5.36277	4.14837	4.52163	4.15167	DN3.ISP
chr15	78466016	78467452	Peak00055147	IDH3A,ACSBG1	0.000364555	0.000635084	7.1491	7.11894	7.79328	5.58646	6.20264	DP
chr12	63683191	63683807	Peak00047780	RP11-1022B3.1	0.000364533	4.58554e-05	4.75371	5.29198	4.31608	4.14156	4.03891	DN3.ISP
chr9	127883351	127883828	Peak00038700	SCAI	0.00036442	0.000401055	5.595	5.68262	5.93112	4.70315	4.39339	DP
chr1	100918291	100918543	Peak00002804	CDC14A,RP5-837M10.4	0.000364414	0.000250895	3.58584	3.74071	3.62169	4.80504	4.59955	SPCD4
chr17	35451267	35452025	Peak00058934	ACACA	0.000364341	0.000857735	4.12951	5.0491	6.60333	5.35788	5.15181	DP
chr13	47225201	47225466	Peak00050324	LRCH1	0.000363981	9.18228e-05	3.27576	3.52094	3.73492	4.6333	4.17907	SPCD4
chr14	46792030	46792736	Peak00052039	LINC00871	0.000363941	0.000311016	5.95084	4.69991	4.30516	4.41361	4.22446	DN2
chr15	99104383	99105138	Peak00055644	NA	0.000363874	2.78722e-05	4.02629	4.5162	4.65593	5.80073	4.58978	SPCD4
chr14	69186546	69186813	Peak00052626	RAD51B	0.000363602	0.000225656	3.54216	3.37729	3.55719	4.73315	4.13124	SPCD4
chr19	19712980	19713338	Peak00063334	PBX4,AC002306.1	0.000363515	0.000274649	3.90086	4.44348	5.19761	5.00801	5.26992	SPCD8
chr18	72741204	72741970	Peak00062154	ZNF407	0.000363417	0.000407478	5.12033	4.95277	6.37717	6.01338	5.7311	DP
chr17	54890057	54891140	Peak00059644	C17orf67	0.000363338	0.000720271	6.29747	7.20686	7.48724	5.86364	5.32593	DP
chr5	109209659	109210125	Peak00023049	MAN2A1,AC011366.3	0.000363171	0.00023598	3.70221	4.46959	4.98465	4.83011	5.1987	SPCD8
chr1	243343085	243343364	Peak00006113	CEP170	0.000363088	3.62934e-05	3.07388	3.71674	3.88991	4.74816	3.98114	SPCD4
chr10	105133264	105133661	Peak00041864	TAF5	0.000362628	7.12243e-05	3.59115	4.09743	4.42674	5.34886	4.09853	SPCD4
chr1	234709566	234709971	Peak00005940	RP5-855F14.2	0.000362307	0.000176277	3.79133	4.17543	4.13924	5.20529	4.75438	SPCD4
chr6	36316914	36317695	Peak00026279	ETV7	0.000362272	0.000460826	5.92901	6.2025	6.35439	4.98277	4.91004	DP
chr17	66494147	66494541	Peak00060055	RP11-120M18.2	0.000362135	0.000124603	4.56599	4.13103	3.71531	3.54779	3.15791	DN2
chr8	1449792	1450560	Peak00033274	DLGAP2	0.000361982	0.000367121	5.33991	5.58477	4.24023	4.80654	4.6185	DN3.ISP
chr6	25749983	25750507	Peak00025750	SLC17A4	0.000361847	0.00032475	5.59003	3.95573	3.7825	3.78176	3.81435	DN2
chr5	124672151	124672511	Peak00023356	NA	0.000361824	0.000235139	3.60465	3.60052	3.63974	4.92634	4.29536	SPCD4
chr2	54319746	54320470	Peak00007653	ACYP2,RP11-477N3.1	0.000361769	0.00022962	4.73255	4.69377	4.77793	6.38476	4.95323	SPCD4
chr7	37826398	37827272	Peak00030471	GPR141,EPDR1	0.00036163	8.76314e-05	5.43675	4.99779	6.00493	6.30159	5.88577	SPCD4
chr9	17476505	17476975	Peak00036887	CNTLN	0.000361617	9.49637e-05	3.74616	3.8072	4.0968	5.24594	4.23968	SPCD4
chr2	767368	767818	Peak00006330	NA	0.000361155	4.18305e-07	4.96073	5.16478	4.51238	3.83865	4.44651	DN3.ISP
chr3	136697878	136698753	Peak00015662	IL20RB,IL20RB-AS1	0.00036102	0.000719937	5.86304	6.45388	6.94446	5.18347	4.83343	DP
chr7	150375801	150376065	Peak00033005	RP11-632K21.6,GIMAP2	0.000360942	1.65424e-05	3.10133	3.48417	3.74043	4.17604	4.42957	SPCD8
chr13	51990287	51990630	Peak00050480	INTS6	0.000360388	0.000219627	3.41596	3.45239	3.55515	4.58965	4.28004	SPCD4
chr10	112577390	112577733	Peak00042025	RBM20	0.000360174	0.00016586	3.98434	4.02637	4.22901	5.35111	4.70051	SPCD4
chr15	102237741	102238101	Peak00055778	TARSL2	0.000359961	0.000197619	3.61301	4.04066	4.58911	5.30729	4.0391	SPCD4
chr3	46211960	46212462	Peak00013696	CCR3	0.00035979	0.000247423	3.65441	4.25153	4.87563	4.91639	4.7353	SPCD4
chr11	14591153	14591414	Peak00043129	PSMA1	0.000359678	0.000111959	3.26657	3.74027	4.25084	4.74942	4.15163	SPCD4
chr2	112433986	112434556	Peak00009114	AC093166.1	0.000359373	0.000155786	5.08021	5.36497	5.00824	4.39277	4.14223	DN3.ISP
chr5	101567414	101567758	Peak00022897	SLCO4C1,AC008948.1	0.000359291	0.000198801	3.90168	3.94717	4.11383	5.35616	4.49994	SPCD4
chr1	67234629	67234968	Peak00002116	TCTEX1D1	0.000359205	0.000328144	4.13916	4.86774	4.53771	3.76308	3.18427	DN3.ISP
chr18	51700297	51700816	Peak00061724	MBD2	0.000359137	0.000231747	4.02345	4.35133	4.26169	5.62817	4.83791	SPCD4
chr1	92941285	92942304	Peak00002618	GFI1	0.000359058	0.00076921	7.55658	8.04047	8.70322	6.43847	6.82052	DP
chr4	89861678	89862047	Peak00019035	FAM13A	0.000358892	0.000144421	3.71343	4.08461	4.13573	5.3866	4.57644	SPCD4
chr7	148319979	148320379	Peak00032912	C7orf33	0.000358768	9.06054e-05	4.62564	4.49334	3.89014	3.8898	3.23799	DN2
chr2	12434109	12434431	Peak00006672	AC096559.1	0.000358455	0.000192393	3.54519	3.55103	3.62372	4.66412	4.40834	SPCD4
chr10	129131615	129132307	Peak00042434	DOCK1	0.000358061	0.000303638	3.89391	4.79413	5.29988	5.54719	4.94813	SPCD4
chr16	68582956	68583195	Peak00057208	ZFP90	0.000357837	0.000322731	3.74592	3.60293	3.58093	4.50722	4.9104	SPCD8
chr2	108782079	108782699	Peak00009013	AC019100.3	0.000357439	0.000404273	6.01512	4.781	4.19296	4.56732	4.31282	DN2
chr2	167271649	167272105	Peak00010219	SCN7A	0.000357416	9.17785e-05	4.01258	4.02959	4.77813	5.05264	4.87851	SPCD4
chr14	20706780	20707334	Peak00051529	OR11H7,OR11H4	0.000357403	6.59994e-05	4.2685	4.08533	4.89773	5.23528	4.8853	SPCD4
chr14	22857659	22858014	Peak00051659	AE000661.37	0.000357273	0.00017888	4.5856	5.03307	4.43734	3.89688	3.56433	DN3.ISP
chr5	1792720	1793552	Peak00021074	MRPL36,NDUFS6	0.000357265	0.000412838	5.54596	4.96401	5.0084	6.02766	6.58933	SPCD8
chr21	43476476	43477254	Peak00066942	UMODL1	0.000357172	0.00040549	5.65393	6.07797	6.05554	4.92688	4.70613	DN3.ISP
chr15	68006545	68007133	Peak00054785	MAP2K5	0.000357075	0.000273347	4.55389	4.30153	4.50455	3.40075	3.30955	DN2
chr12	29543394	29543695	Peak00046926	ERGIC2,OVCH1-AS1	0.000356981	0.000204173	3.68266	3.85345	3.82469	4.98938	4.52527	SPCD4
chr3	176999785	177000342	Peak00016558	NA	0.000356785	0.000509029	5.47683	5.6171	5.98802	4.59136	4.26186	DP
chr11	134233534	134233886	Peak00046066	GLB1L2	0.000356433	0.000145353	4.70514	5.06191	4.13045	4.16446	3.98102	DN3.ISP
chr9	31259767	31260531	Peak00037078	SLC25A6P2	0.000356253	0.00049596	4.16609	4.9656	5.94495	5.58946	5.27987	DP
chr21	47924074	47924571	Peak00067195	DIP2A	0.000355985	3.5083e-05	4.97676	4.77789	4.29006	3.66667	4.02673	DN2
chr11	77995927	77996694	Peak00044759	GAB2	0.000355726	0.000637823	5.30771	5.92871	6.21975	4.72294	4.19792	DP
chr2	114012978	114013327	Peak00009176	PAX8-AS1,PAX8	0.000355698	0.000298611	3.80018	3.85422	3.70878	5.21637	4.41084	SPCD4
chr1	149298521	149298878	Peak00003396	RP11-403I13.8,RP11-403I13.9	0.000355447	9.32404e-05	4.56644	4.39282	3.80704	3.33922	3.83066	DN2
chr1	224432953	224433343	Peak00005577	NVL	0.00035503	0.000133016	4.09088	3.87091	4.28671	4.88839	5.06021	SPCD8
chr8	116230861	116231644	Peak00035687	NA	0.000354902	0.00078474	6.02083	5.61123	4.9275	7.09997	7.0125	SPCD4
chr7	105449567	105450041	Peak00031921	ATXN7L1,CTA-351J1.1	0.000354448	0.000392978	4.60578	4.25767	4.18018	5.69521	5.11372	SPCD4
chr12	47204814	47205608	Peak00047177	SLC38A4	0.000354372	0.00113064	3.77215	4.9352	6.93307	4.99476	5.03586	DP
chr7	90778801	90779146	Peak00031479	CDK14	0.00035405	0.000148615	3.73858	3.81687	3.9285	5.27314	4.13425	SPCD4
chr8	134183207	134183575	Peak00036160	NA	0.000353978	6.33241e-05	4.14768	3.9398	4.44096	5.26741	4.69	SPCD4
chr17	48290331	48290914	Peak00059537	RP11-893F2.5,RP11-893F2.15,RP11-893F2.6	0.00035392	0.000591003	6.39724	5.53915	4.44144	5.04213	5.34444	DN2
chr6	158182461	158182876	Peak00029072	NA	0.000353439	0.000312246	4.74295	4.15098	4.34359	5.12509	5.70283	SPCD8
chr6	37655796	37656498	Peak00026365	MDGA1	0.000352648	0.0005569	5.98344	6.28835	6.65215	5.10763	4.91052	DP
chr10	363252	363538	Peak00039280	DIP2C	0.000352231	0.000162294	3.81445	3.69071	3.99512	4.54871	4.94827	SPCD8
chr3	105517224	105517763	Peak00014806	CBLB	0.000352032	0.00055491	5.70595	5.25658	3.98917	4.82841	4.60817	DN2
chr2	37617426	37617954	Peak00007241	NA	0.000352022	0.000395329	4.88878	4.72342	4.58437	6.16123	5.56464	SPCD4
chr3	49382426	49382969	Peak00013831	USP4	0.000351994	0.000253665	5.93737	4.80292	4.41486	4.59389	4.16547	DN2
chr11	123551434	123552349	Peak00045759	RP11-634B22.4	0.000351752	0.000738415	4.70966	6.20714	7.21212	6.25627	6.30316	DP
chr6	33597842	33598111	Peak00026159	ITPR3	0.000351585	0.000129924	3.51559	3.5183	3.69753	4.66666	4.20935	SPCD4
chr2	85358269	85358631	Peak00008386	TCF7L1	0.000351315	0.000166322	4.7319	4.69514	3.93677	3.59552	4.1379	DN2
chr9	92984235	92984450	Peak00037854	OR7E31P	0.000351259	0.000190461	3.54548	3.62533	4.4843	4.39833	4.57971	SPCD8
chr20	39787114	39787476	Peak00065691	PLCG1	0.000351258	0.000429886	3.98925	4.5393	5.51228	4.91588	5.2576	DP
chr18	21523002	21523431	Peak00061165	LAMA3	0.000351136	0.00026928	4.00155	3.69997	3.8709	4.71195	4.94032	SPCD8
chr16	88148109	88148531	Peak00057783	NA	0.000351098	1.12352e-05	4.31127	4.25532	3.7341	3.5403	3.22769	DN2
chr2	240541018	240541479	Peak00012241	AC079612.2	0.000351001	0.000159289	3.62608	4.49966	4.77833	5.11197	4.82712	SPCD4
chr10	34491343	34491621	Peak00040200	Y_RNA,PARD3	0.000350991	0.00021624	3.47077	3.69793	3.6893	4.8853	4.35827	SPCD4
chr2	207401791	207402185	Peak00011284	ADAM23	0.000350864	3.57758e-05	3.93856	3.96447	4.3496	5.39118	4.22875	SPCD4
chr6	156763636	156763969	Peak00029009	NA	0.000350854	5.84226e-05	3.1809	3.3501	3.88518	3.72214	4.76843	SPCD8
chr5	134324934	134325416	Peak00023654	PCBD2,CATSPER3	0.000350834	2.28477e-05	3.40325	4.1974	4.19829	5.21184	4.42333	SPCD4
chr18	43926143	43926454	Peak00061571	RNF165	0.000350645	7.46185e-06	4.98686	4.9925	4.47271	4.29471	3.75375	DN3.ISP
chr1	199058506	199059268	Peak00004785	NA	0.000350642	0.000344843	4.90885	4.23771	4.43726	5.32531	5.80889	SPCD8
chr7	138468442	138468804	Peak00032639	ATP6V0A4	0.000350495	2.83567e-06	3.23673	3.43343	3.89367	4.71402	3.77557	SPCD4
chr3	72238503	72238939	Peak00014413	LINC00877	0.000350429	1.21516e-05	3.49249	3.84958	4.1919	5.0758	4.24176	SPCD4
chr18	10875520	10876001	Peak00060943	PIEZO2	0.000350352	0.000110712	4.38102	4.73111	4.23665	3.41928	3.80824	DN3.ISP
chr16	1942888	1943876	Peak00055873	MEIOB,XX-DJ76P10__A.2,RN7SL367P	0.000350209	0.000954215	3.77021	4.46562	6.43899	4.7502	4.8525	DP
chr13	26475779	26476107	Peak00049781	ATP8A2	0.000349835	0.000438887	3.7919	4.02584	3.5069	5.08545	4.75787	SPCD4
chr17	75853391	75854013	Peak00060383	NA	0.000349786	0.000665915	4.30576	4.89055	6.26265	5.40917	5.11769	DP
chr1	232664420	232664852	Peak00005866	SIPA1L2	0.000349763	7.54808e-05	3.60111	3.81839	4.03154	5.14885	4.1284	SPCD4
chr13	30532658	30532986	Peak00049904	LINC00544	0.000349463	0.000147689	3.6152	3.9601	3.96642	4.57456	5.09594	SPCD8
chr2	43105763	43106139	Peak00007401	NA	0.000349378	0.000248224	3.91545	3.75656	3.88293	4.72556	4.97761	SPCD8
chr1	92833104	92833356	Peak00002615	RPAP2	0.000349308	6.32747e-05	3.92894	3.83172	4.21386	5.02946	4.56868	SPCD4
chr1	32500615	32501149	Peak00001119	KHDRBS1	0.000349007	5.04891e-05	3.99328	4.36567	4.81813	4.71959	5.59557	SPCD8
chr17	32692464	32692823	Peak00058854	CCL13,CCL1	0.000348466	0.000358781	5.10161	4.97539	5.14466	3.78422	4.11626	DP
chr11	36562484	36563145	Peak00043560	RAG1	0.000348453	0.000293268	5.81046	5.60399	5.82024	4.87444	4.41711	DP
chr3	167371441	167371944	Peak00016323	WDR49	0.000348419	0.000316727	5.22955	4.26841	3.75605	3.74923	3.91809	DN2
chr1	92667549	92667961	Peak00002611	RP4-775D17.1	0.000348401	5.32002e-05	3.57797	3.90371	4.12081	5.10991	4.19129	SPCD4
chr5	73478270	73478816	Peak00022226	NA	0.000348332	0.000280353	3.69653	4.30233	4.86543	5.02838	4.56911	SPCD4
chr21	47845315	47845876	Peak00067191	PCNT,RPL18AP2	0.00034799	0.000148242	4.24998	4.44943	5.17983	4.635	5.92295	SPCD8
chr6	11757024	11757296	Peak00025293	ADTRP	0.000347898	0.000158003	3.26832	3.2649	3.50916	4.50388	3.87657	SPCD4
chr6	109341186	109341472	Peak00027698	SESN1	0.000347862	0.000209358	3.60597	3.66598	4.56396	4.68276	4.31071	SPCD4
chr10	35300413	35301090	Peak00040228	CUL2	0.000347716	0.000191699	4.03338	4.20015	4.18806	5.44275	4.64656	SPCD4
chr17	68983869	68984491	Peak00060088	NA	0.000347623	0.000450923	5.58829	4.47922	3.76101	4.28387	4.11662	DN2
chr15	31471545	31472668	Peak00053906	NA	0.000346918	0.000714444	4.59135	5.30925	6.78034	5.41775	5.96373	DP
chr4	106136797	106137126	Peak00019348	TET2	0.000346917	0.000361488	3.59547	3.58758	3.39285	4.96619	4.23608	SPCD4
chr2	188450990	188451391	Peak00010760	NA	0.000346606	0.000269959	3.8537	4.10454	3.97245	5.21851	4.6683	SPCD4
chr6	14785100	14785410	Peak00025421	NA	0.000346476	9.82367e-05	3.45566	3.84137	4.33926	4.86959	4.30416	SPCD4
chr14	71942648	71943133	Peak00052725	SIPA1L1	0.000346365	9.49251e-05	4.10271	4.08121	4.39831	4.71413	5.47407	SPCD8
chr16	79358760	79359943	Peak00057469	NA	0.000346349	0.000711982	4.43601	5.58947	6.76844	6.04315	5.50294	DP
chr1	221339948	221340720	Peak00005479	NA	0.000346275	0.000326688	5.60545	4.61771	4.11424	4.22905	4.1635	DN2
chr6	129601916	129602188	Peak00028171	LAMA2	0.000346225	0.000118933	3.71522	3.69866	4.03633	4.96126	4.35499	SPCD4
chr7	69448271	69448661	Peak00031048	AUTS2	0.000346123	0.000157551	3.31961	4.06181	4.38329	4.92713	4.19304	SPCD4
chr8	100712584	100712966	Peak00035344	VPS13B,AC018442.1	0.000346014	0.000457392	3.516	4.10067	5.09006	4.89533	4.28965	DP
chr2	213592506	213592861	Peak00011411	AC079610.1	0.000345966	0.000275231	3.57687	3.75816	3.57775	4.81319	4.42937	SPCD4
chr9	130738761	130739200	Peak00038807	FAM102A	0.000345659	0.000948793	4.30582	4.86549	6.80805	4.91941	5.48334	DP
chr12	9270567	9271300	Peak00046446	A2M,RP11-436I9.5,AC007436.1	0.000345151	0.00022048	5.90004	4.32702	4.25568	4.10615	4.01896	DN2
chr16	31547035	31547475	Peak00056673	AHSP	0.000344989	0.00042708	5.26616	4.27412	3.532	3.94683	3.8546	DN2
chr11	104643427	104643745	Peak00045218	NA	0.000344947	0.000267156	3.75052	3.80411	3.76788	4.93747	4.63028	SPCD4
chr2	37149841	37150142	Peak00007223	STRN	0.000344872	0.000145053	3.52503	3.59936	3.6739	4.66708	4.21203	SPCD4
chr18	54671912	54672332	Peak00061790	WDR7	0.000344592	0.000291757	3.93243	3.89051	3.88677	5.04803	4.70005	SPCD4
chr6	25247590	25247882	Peak00025731	RP3-522P13.3,KATNBL1P5	0.000344396	2.99676e-05	3.33614	3.48761	3.79485	4.66929	3.98822	SPCD4
chr2	213795346	213796096	Peak00011419	AC079610.1,MIR4776-2	0.000344161	0.000542245	4.01061	4.67267	5.75604	5.13763	5.02893	DP
chr5	126147238	126147823	Peak00023391	LMNB1	0.000343951	0.000229033	4.07079	4.30152	4.27726	5.57047	4.78042	SPCD4
chr8	16408732	16409060	Peak00033612	MSR1	0.000343924	6.25212e-05	4.86294	4.71727	4.21128	4.03296	3.63901	DN2
chr6	130834612	130835398	Peak00028219	NA	0.000343731	0.000601665	6.99039	6.63246	5.24453	6.209	6.03806	DN2
chr9	6777137	6777833	Peak00036716	KDM4C	0.000343606	0.000471196	4.39867	5.55496	6.2988	5.90951	5.75884	DP
chr2	227835011	227835529	Peak00011825	SNORA48,RHBDD1	0.000343558	0.000681629	5.19966	5.96306	6.35485	4.64589	4.44986	DP
chr3	182930233	182930853	Peak00016691	MCF2L2	0.000343238	0.000373362	6.01344	4.83773	4.2905	4.68677	4.2377	DN2
chr12	53629944	53630531	Peak00047468	RARG	0.000343153	0.00022235	4.57864	4.38314	5.41377	5.34786	5.29487	DP
chr3	126344446	126344885	Peak00015359	TXNRD3,RP11-390G14.1	0.000342853	0.000144436	4.48636	4.49407	4.32814	3.71616	3.4343	DN3.ISP
chr6	42289783	42290018	Peak00026514	TRERF1	0.00034274	0.000162469	3.22726	3.14152	3.39315	4.34049	3.95304	SPCD4
chr6	166851703	166852129	Peak00029328	RPS6KA2	0.000342503	0.000419434	5.58812	5.7117	5.95019	4.81188	4.426	DP
chr13	74599037	74599420	Peak00050760	KLF12	0.000342497	0.00018162	3.77078	3.9024	3.9971	4.99861	4.53855	SPCD4
chr7	55570051	55571133	Peak00030917	VOPP1	0.000342435	0.000766534	4.5376	5.23615	6.77455	5.64646	5.51496	DP
chr2	64964714	64965039	Peak00007943	SERTAD2	0.000342353	0.00011354	3.64804	3.88419	4.11189	4.58433	5.03256	SPCD8
chr8	97302192	97302987	Peak00035279	PTDSS1	0.000342325	0.00087157	4.7939	6.31532	6.65835	4.51154	4.49199	DP
chr8	100253005	100253544	Peak00035335	VPS13B,AP004290.1	0.000342203	0.000357657	5.06338	5.48815	5.44643	4.3978	4.20479	DN3.ISP
chr2	36338923	36339237	Peak00007194	NA	0.000342172	5.58275e-05	3.45993	3.59706	3.93727	4.71748	4.116	SPCD4
chr2	158289823	158290186	Peak00009975	CYTIP,AC019201.1	0.000342135	5.46582e-05	3.96907	4.08966	4.42362	5.37888	4.54581	SPCD4
chr5	130967588	130968095	Peak00023493	RAPGEF6,CTC-432M15.3,FNIP1	0.000342102	0.000675329	4.43677	5.23044	6.49333	5.46101	5.74128	DP
chr18	22236460	22236695	Peak00061197	RP11-449D8.1	0.000342092	0.000119808	4.17416	4.54127	4.04696	3.42173	3.52344	DN3.ISP
chr10	25217237	25217433	Peak00039951	PRTFDC1	0.000341959	8.87624e-05	3.55651	3.35446	3.6948	4.28655	4.41416	SPCD8
chr7	144515570	144516006	Peak00032868	TPK1	0.000341777	0.000407268	4.63696	4.08549	4.10544	5.52582	5.03176	SPCD4
chr12	75265321	75265920	Peak00048060	NA	0.000341377	0.000511602	3.92812	4.18611	5.4741	4.65522	4.8949	DP
chr5	66545242	66545715	Peak00022111	NA	0.000341372	0.000219744	4.87742	5.02711	4.02132	4.19439	4.08641	DN3.ISP
chr1	9699313	9699696	Peak00000322	NA	0.000341263	6.41272e-05	3.95406	4.10081	4.65054	4.429	5.43768	SPCD8
chr2	43764256	43764687	Peak00007442	THADA	0.000341231	0.000378877	5.14356	4.80655	3.81717	4.34706	4.01365	DN2
chr3	188767623	188767919	Peak00016967	TPRG1	0.000340606	0.000180148	3.66938	3.48638	3.71624	4.87959	4.09086	SPCD4
chr13	27705395	27705723	Peak00049814	USP12	0.000340511	0.000232405	3.7417	3.66471	3.67649	4.7172	4.49617	SPCD4
chr1	100889500	100889839	Peak00002801	CDC14A	0.000340003	0.000122204	3.73668	3.84212	4.01554	5.00944	4.43588	SPCD4
chr4	84045145	84045820	Peak00018873	PLAC8	0.000339769	0.000438568	5.83827	4.61942	4.0315	4.43448	4.36914	DN2
chr17	36938454	36938969	Peak00058988	PIP4K2B	0.000339642	1.278e-05	3.86061	4.15608	4.48201	4.42512	5.60838	SPCD8
chr5	27062363	27063161	Peak00021396	CDH9	0.000339543	0.000445178	5.62425	5.31915	4.19502	4.60868	4.80769	DN2
chr3	133179600	133180020	Peak00015570	BFSP2,BFSP2-AS1	0.000339423	0.000323333	3.88992	4.71102	5.30177	5.54525	4.70737	SPCD4
chr4	10630919	10631540	Peak00017607	CLNK	0.000339293	0.000131033	5.8106	5.63641	5.52754	4.31339	5.30938	DN2
chr8	131336925	131337997	Peak00036096	ASAP1	0.000338858	0.000547195	4.58243	5.40196	6.46184	5.77079	5.84275	DP
chr15	63656460	63657103	Peak00054613	CA12	0.000338655	0.000724793	4.08058	4.7248	6.26204	5.36456	4.91188	DP
chr12	97251552	97252275	Peak00048568	C12orf55	0.000338267	0.000125075	4.90859	5.58661	4.44426	4.34948	4.52199	DN3.ISP
chr12	10059351	10059856	Peak00046474	CLEC2A	0.000338	0.000357164	4.46663	4.06826	4.10738	5.02259	5.46508	SPCD8
chr5	156968790	156969044	Peak00024286	ADAM19	0.000337606	0.000108222	3.42239	3.60592	3.83222	5.21991	3.68025	SPCD4
chr4	146228772	146229607	Peak00020137	NA	0.000337548	0.00030971	4.54233	5.1474	4.76131	6.34777	5.47919	SPCD4
chr6	113701959	113702301	Peak00027838	NA	0.000337368	0.000211988	3.65532	3.83338	4.65632	4.63443	4.61869	DP
chr2	59911069	59911631	Peak00007781	RP11-444A22.1,AC007131.2	0.000337074	0.000427713	4.23523	4.10332	3.8682	5.43442	5.08694	SPCD4
chr2	203534636	203534967	Peak00011181	FAM117B	0.000336966	0.000230548	3.40618	3.7423	3.63644	4.67852	4.52049	SPCD4
chr1	99415179	99415561	Peak00002771	LPPR5	0.000335814	0.000188472	3.63409	3.88699	3.90588	4.62071	4.89495	SPCD8
chr1	229807006	229807791	Peak00005789	NA	0.000335727	0.000679464	4.3799	5.2518	6.36432	5.73826	5.20042	DP
chr7	16375857	16376432	Peak00029865	ISPD	0.000335625	0.000296157	4.77397	4.27347	3.51508	3.75951	3.53626	DN2
chr19	52286591	52286967	Peak00064334	FPR1	0.000335506	0.000275476	4.68482	3.93207	3.32876	3.3995	3.39245	DN2
chr1	230412835	230413405	Peak00005823	GALNT2,RP5-956O18.2,RP5-956O18.3	0.000335383	0.000327276	5.96012	6.22258	6.19001	4.78582	5.5282	DN3.ISP
chr1	169814240	169814841	Peak00004177	C1orf112,SCYL3	0.000335153	0.000158738	3.94998	4.60793	4.32661	4.80914	5.68747	SPCD8
chr2	131582024	131582306	Peak00009522	AC133785.1	0.000335045	0.000337266	3.81164	3.73867	3.58403	4.94691	4.47111	SPCD4
chr12	89560224	89560696	Peak00048291	RP11-13A1.3	0.000334933	0.000321713	5.47151	4.24332	3.85123	4.15375	3.68258	DN2
chr5	90236339	90236822	Peak00022626	GPR98	0.000334438	0.000425465	4.48868	4.65188	4.23003	5.87991	5.30179	SPCD4
chr1	186584541	186584808	Peak00004561	NA	0.000334361	0.000266948	3.95863	3.93765	3.95461	5.16696	4.58754	SPCD4
chr13	27876900	27877379	Peak00049819	NA	0.000334229	3.90605e-05	3.50507	4.34585	4.40648	4.95735	4.77113	SPCD4
chr11	103944546	103945170	Peak00045202	PDGFD	0.000334048	0.000344099	6.02786	4.66893	4.36011	4.41202	4.53299	DN2
chr4	72373749	72373977	Peak00018558	SLC4A4	0.000334048	0.000119612	3.29629	3.5504	3.64004	4.63641	3.98993	SPCD4
chr14	22937839	22938160	Peak00051669	AE000661.37,TRDJ3,TRDC,TRDV3,TRAJ61,TRAJ60,TRAJ59,TRAJ58,TRAJ57	0.000333765	0.000210163	4.81783	5.01577	4.7041	4.06554	3.6935	DN3.ISP
chr17	36124959	36125185	Peak00058947	NA	0.00033363	0.000205692	4.28701	4.06585	3.26016	3.43613	3.21835	DN2
chr9	16179538	16179998	Peak00036863	NA	0.000333287	0.00023973	4.12731	4.38544	4.28385	4.90427	5.60704	SPCD8
chr4	154730385	154730983	Peak00020346	NA	0.000332844	0.000375643	4.29125	4.65376	4.25268	5.41499	5.67702	SPCD8
chr2	113000027	113000287	Peak00009129	ZC3H8	0.00033266	0.000150316	3.25671	3.70462	3.65786	4.56902	4.28609	SPCD4
chr7	1825191	1825479	Peak00029512	AC074389.1	0.000332595	0.000212101	3.46726	3.65286	3.65543	4.62847	4.40721	SPCD4
chr2	105156037	105156438	Peak00008897	U3	0.000332144	0.000193344	3.9581	3.87784	4.07532	5.24676	4.55164	SPCD4
chr1	206740383	206740699	Peak00005112	RASSF5,EIF2D	0.000332048	0.000280001	4.94383	4.80102	4.95314	3.87172	3.94762	DP
chr22	29475181	29475873	Peak00067659	KREMEN1	0.000331986	0.000264908	5.39643	5.66145	5.43157	4.69312	4.35775	DN3.ISP
chr21	16038479	16038738	Peak00066373	AF165138.7	0.000331979	7.28033e-05	3.39248	3.26498	3.80366	4.6489	3.84435	SPCD4
chr10	11051265	11052274	Peak00039587	CELF2,RP1-251M9.3	0.00033184	0.000725825	5.24724	5.82619	7.40499	6.31283	6.08395	DP
chr2	15317063	15317695	Peak00006722	NBAS	0.000331494	0.000762271	5.91324	5.42547	4.77259	6.94136	6.65129	SPCD4
chr6	156518581	156518954	Peak00028999	NA	0.000331198	0.00032603	3.96416	3.73853	3.76036	5.07788	4.58461	SPCD4
chr2	171942911	171943138	Peak00010356	TLK1	0.000330976	3.27785e-05	3.16787	3.66271	3.99646	4.64644	4.05062	SPCD4
chr3	188571166	188571570	Peak00016957	LPP	0.000330825	0.000130105	3.51535	4.15493	4.48271	5.14039	4.34188	SPCD4
chr16	84640038	84640485	Peak00057607	COTL1,RP11-61F12.1	0.00033049	0.000264452	4.31618	4.33112	4.27584	4.97445	5.61429	SPCD8
chr1	33457934	33458599	Peak00001172	RP4-803A2.2,RP1-117O3.2	0.000329371	0.000230726	5.82963	4.77539	4.34646	4.58573	4.07088	DN2
chr3	196136292	196136727	Peak00017193	UBXN7,RN7SL738P	0.000329287	0.0001325	3.80416	3.89353	4.10824	4.332	5.3024	SPCD8
chr3	152515821	152516206	Peak00016050	ATP5LP5	0.000329256	0.000322271	4.00699	3.98005	3.86994	5.52428	4.3777	SPCD4
chr16	68104875	68105515	Peak00057159	DUS2,RP11-67A1.2	0.000329223	0.000803318	4.69178	4.81613	6.72602	5.22044	5.39885	DP
chr2	162023359	162023682	Peak00010098	AC009313.1,TANK	0.000329019	0.000249383	4.25243	3.82944	4.08589	4.8897	4.97598	SPCD8
chr16	70060086	70060574	Peak00057251	PDXDC2P,MIR1972-2	0.000328989	0.000375896	5.10956	5.10567	3.88597	4.01164	4.70069	DN2
chr5	6505448	6505880	Peak00021125	NA	0.00032864	0.000340802	4.94111	4.68228	3.76485	4.00514	4.21025	DN2
chr4	15727141	15727682	Peak00017704	BST1,RP11-115L11.1	0.000328547	0.000499386	3.90975	4.33784	5.56467	4.90881	4.85592	DP
chr1	235756908	235757402	Peak00006004	GNG4	0.000328346	0.000496684	5.42489	4.60314	3.62773	4.03687	4.35359	DN2
chr14	55152128	55152576	Peak00052221	SAMD4A	0.000328131	0.000325299	4.74228	4.49474	3.59029	3.89261	3.78688	DN2
chr1	173856813	173857092	Peak00004278	ZBTB37	0.000327628	0.000117965	3.34254	3.56655	3.69422	4.75075	3.90936	SPCD4
chr15	77338847	77339640	Peak00055100	PSTPIP1,RP11-797A18.4,RP11-797A18.3,TSPAN3	0.000327306	0.000586976	4.03789	4.484	5.81634	4.93549	5.00379	DP
chr4	94184307	94184706	Peak00019098	GRID2	0.000327124	0.000288433	4.7987	3.82168	3.36399	3.25238	3.55808	DN2
chr4	3769340	3769678	Peak00017408	AC141928.1,ADRA2C	0.000326958	4.02778e-05	4.7674	4.69204	4.07094	3.63986	4.12398	DN2
chr5	88123763	88124328	Peak00022589	MEF2C	0.000326954	0.000540617	5.50179	5.4525	3.96925	4.87744	4.64797	DN2
chr1	229828615	229829377	Peak00005791	RP11-108F13.2	0.000326888	0.000515808	6.15633	6.23586	6.62162	5.29343	4.97468	DP
chr10	72370027	72370531	Peak00040875	PRF1	0.000326851	0.000159045	3.77231	3.74548	3.91206	4.44454	4.94031	SPCD8
chr8	128859808	128860373	Peak00036004	PVT1	0.000326847	0.000298523	4.16643	4.27749	4.13117	5.50624	4.8388	SPCD4
chr12	48926481	48926737	Peak00047234	OR8S1	0.000326648	0.000375281	3.52094	3.68761	3.31467	4.64593	4.52351	SPCD4
chr15	60849379	60849676	Peak00054575	RP11-219B17.1,RORA,CYCSP38	0.000326633	0.000245247	3.48337	3.75957	3.57726	4.4233	4.88056	SPCD8
chr11	75350654	75351270	Peak00044678	MAP6,CTD-2530H12.7,CTD-2530H12.5	0.000326557	0.000256669	5.79791	4.73288	4.351	4.45553	4.18271	DN2
chr18	46947234	46947478	Peak00061670	DYM	0.000326029	0.000182836	3.33581	3.47736	4.25516	4.36063	4.09052	SPCD4
chr6	215598	216095	Peak00024908	RP3-416J7.5	0.000325989	0.000242111	4.18809	4.27349	4.2495	5.60048	4.69354	SPCD4
chr6	169956727	169957796	Peak00029407	WDR27	0.000325737	0.000437265	5.07261	6.42247	6.92998	6.63596	6.61285	DP
chr2	23550691	23551074	Peak00006854	AC012506.1	0.000325576	6.20542e-05	4.48864	4.90678	4.10704	3.87904	3.99248	DN3.ISP
chr20	15876151	15876769	Peak00065013	MACROD2	0.000325576	0.00046446	5.78156	4.99795	4.09919	4.75132	4.49742	DN2
chr5	11252414	11253058	Peak00021224	CTNND2	0.000325514	0.000397424	5.39121	5.15178	4.07583	4.57154	4.47483	DN2
chr20	37441425	37442229	Peak00065640	PPP1R16B	0.00032541	0.000756623	4.56212	4.8417	6.49532	5.34388	5.22935	DP
chr9	5800895	5801255	Peak00036683	ERMP1	0.000325245	0.000508172	3.4926	3.78447	5.03115	4.33939	4.33991	DP
chr5	53969689	53970011	Peak00021819	NA	0.000324747	0.00022264	3.87936	3.62992	3.90096	4.59179	4.82042	SPCD8
chr16	68810675	68811245	Peak00057220	CDH1	0.000324151	3.26717e-05	4.48916	4.41109	4.90364	4.83232	5.92984	SPCD8
chr2	99273245	99273623	Peak00008711	MGAT4A	0.000324015	2.20293e-06	3.65525	3.80397	4.15987	4.0956	5.12628	SPCD8
chr8	81260029	81260636	Peak00034958	RP11-941H19.3,RP11-775E10.1	0.000323974	0.000338458	4.65841	4.60078	4.46182	5.43694	5.86734	SPCD8
chr10	97026447	97026871	Peak00041547	PDLIM1	0.000323966	0.000250783	5.09641	4.0643	3.67014	3.95664	3.41696	DN2
chr15	39555233	39555647	Peak00054043	RP11-624L4.1,C15orf54	0.000323948	0.00025849	4.25501	4.43226	3.36079	3.81738	3.20203	DN3.ISP
chr10	6451883	6452893	Peak00039462	NA	0.000323894	0.000882427	5.24877	5.66453	7.53335	5.76413	6.16138	DP
chr4	108838063	108839143	Peak00019396	SGMS2,RP11-286E11.1	0.000323711	0.0007373	4.37112	4.85697	6.46536	5.1284	5.35643	DP
chr4	75408924	75409421	Peak00018629	AC142293.3	0.000323685	0.000359138	5.02605	4.9109	3.85507	4.22377	4.28739	DN2
chr10	6114257	6114912	Peak00039435	IL2RA,RP11-414H17.2	0.000323556	0.000472358	5.42288	5.82231	5.99507	4.6542	4.59022	DP
chr1	84085365	84086377	Peak00002379	RP11-475O6.1	0.000323515	0.000841458	4.06223	4.71851	6.40813	5.03912	4.97864	DP
chr4	83134438	83135262	Peak00018835	NA	0.000323509	0.000516064	6.06799	5.92924	4.58818	5.20209	5.4351	DN2
chr16	12261869	12262279	Peak00056190	SNX29	0.000323397	6.04527e-05	3.43834	3.73324	3.93124	4.85434	4.09373	SPCD4
chr3	113551304	113551751	Peak00015055	GRAMD1C	0.000323295	0.000318742	3.9942	3.91352	3.8952	4.47519	5.47054	SPCD8
chr6	117935072	117935785	Peak00027922	NA	0.000323249	0.000464292	5.50586	5.45889	4.16639	4.66893	4.9512	DN2
chr12	46824246	46824585	Peak00047165	RP11-96H19.1	0.000323174	0.000245265	3.7685	3.58519	3.60221	4.77132	4.39157	SPCD4
chr6	11710490	11710822	Peak00025287	SNORA67,ADTRP	0.000323065	0.000349124	3.90723	3.93576	3.78873	5.08952	4.68911	SPCD4
chr10	30814584	30814986	Peak00040089	HNRNPA1P32	0.000322984	0.000205984	4.68408	5.02998	3.93478	4.29198	3.89481	DN3.ISP
chr9	132032461	132032752	Peak00038888	RP11-344B5.3	0.000322763	0.000231193	3.98044	3.48279	3.85729	4.61545	4.70134	SPCD8
chr2	47861855	47862489	Peak00007595	NA	0.000322753	0.000373731	5.76612	4.62019	4.11263	4.31218	4.35432	DN2
chr10	118593525	118593895	Peak00042181	RP11-539I5.1	0.000322638	0.000203633	4.09765	4.48878	4.1994	3.60094	3.24188	DN3.ISP
chr15	54973493	54974204	Peak00054406	NA	0.000322585	0.000414465	5.55309	4.51721	3.85082	4.42113	4.0248	DN2
chr16	71885694	71886631	Peak00057302	ATXN1L,IST1,ZNF821	0.000322506	0.000109131	5.15408	6.25545	5.35096	4.85777	4.92864	DN3.ISP
chr13	42946615	42946979	Peak00050192	FABP3P2	0.000322283	7.79437e-05	3.8811	4.49879	3.81314	3.26061	3.43435	DN3.ISP
chr3	33213085	33213568	Peak00013267	SUSD5	0.000322059	0.000160213	4.21854	3.94507	4.28015	5.39467	4.51909	SPCD4
chr3	197174660	197175020	Peak00017232	AC128709.3,AC128709.4	0.000321934	0.000142988	3.7175	4.06685	4.11164	5.14379	4.5232	SPCD4
chr20	39538157	39538578	Peak00065670	NA	0.000321813	0.000151165	4.83509	4.39196	3.86167	3.36578	4.25421	DN2
chr2	86992392	86992737	Peak00008478	RMND5A	0.000321717	0.000301731	3.76723	3.94752	4.8756	4.42893	4.82585	DP
chr12	63715029	63715735	Peak00047783	RP11-1022B3.1	0.000321411	0.000336269	4.1495	5.01761	5.53876	5.7024	5.02542	SPCD4
chr1	245495806	245496232	Peak00006197	KIF26B	0.0003214	0.000200727	3.90293	4.04315	4.11099	4.50287	5.46636	SPCD8
chr15	38377273	38377703	Peak00054010	NA	0.000321386	0.000329789	4.74633	4.0526	3.36512	3.64674	3.59523	DN2
chr10	71619783	71620600	Peak00040829	COL13A1,AL138925.1	0.000321333	0.000356539	5.98148	6.22902	6.30263	5.32563	4.89989	DP
chr19	34799911	34800219	Peak00063533	KIAA0355	0.000321263	0.000318717	3.62088	3.25158	3.34789	4.38349	4.42325	SPCD8
chr1	168332184	168332803	Peak00004133	RP5-1059H15.1	0.000321131	0.00025459	4.65528	4.62441	4.56662	5.97016	5.11097	SPCD4
chr5	7858455	7858731	Peak00021151	C5orf49,MTRR,FASTKD3	0.00032111	0.00016722	3.47696	3.61716	3.6936	4.72465	4.06999	SPCD4
chr12	92603560	92604525	Peak00048386	NA	0.000321083	0.000611304	4.64348	5.50629	6.57664	5.5943	5.971	DP
chr16	49546947	49547396	Peak00056763	ZNF423,ADAM3B	0.000321019	0.000183113	4.94067	5.14285	4.86567	4.46546	3.80888	DN3.ISP
chr12	54643312	54643631	Peak00047518	CBX5,RN7SL390P	0.000320834	9.88809e-05	3.50002	3.51479	3.78412	4.59126	4.0574	SPCD4
chr16	79879646	79879947	Peak00057486	NA	0.00032071	0.000331245	4.88303	4.99474	5.02537	4.15392	3.67406	DP
chr14	92471438	92471827	Peak00053216	TRIP11	0.000320662	0.000253669	3.47529	4.03578	4.56512	4.71854	4.31315	SPCD4
chr3	177460797	177461604	Peak00016582	LINC00578	0.000320564	0.0006986	4.13841	4.36803	6.04917	5.07073	4.70681	DP
chr9	96773474	96773814	Peak00037970	NA	0.000320544	0.000245605	3.52642	3.89845	3.64596	4.89989	4.44477	SPCD4
chr3	40760088	40760533	Peak00013493	NA	0.000320448	0.000390601	5.00874	4.24033	3.5075	4.07572	3.54146	DN2
chr10	103212380	103212661	Peak00041768	BTRC	0.000320213	7.19281e-05	4.00325	4.23288	3.57625	3.44165	3.21741	DN3.ISP
chr4	62138931	62139553	Peak00018413	LPHN3	0.0003201	0.000469536	5.75528	4.44397	3.93123	4.33617	4.21678	DN2
chr22	25830963	25831399	Peak00067577	CTA-246H3.12,CTA-390C10.9,IGLVIVOR22-1	0.00032006	1.70325e-06	4.64328	4.50285	4.14111	3.43291	4.01658	DN2
chr1	211113507	211113857	Peak00005279	KCNH1	0.000319825	0.000341433	3.90927	3.96035	3.74453	5.23521	4.54356	SPCD4
chr22	25123431	25123832	Peak00067563	PIWIL3	0.000319713	0.000213522	4.49276	4.84793	4.56423	3.9261	3.53267	DN3.ISP
chr1	232557904	232558210	Peak00005861	SIPA1L2	0.000319692	9.0029e-05	3.3973	3.48809	3.81217	4.91022	3.87936	SPCD4
chr8	89332713	89333241	Peak00035129	MMP16,RP11-586K2.1	0.000319663	0.000401259	5.50108	5.44735	4.24101	4.89344	4.70553	DN2
chr3	59055490	59056236	Peak00014144	CTD-2185K10.1	0.000319266	0.000505377	5.61247	5.14556	4.03411	4.68872	4.65882	DN2
chr12	47785403	47785784	Peak00047192	NA	0.000319266	0.00029099	3.90006	4.02375	3.9141	4.8067	5.11827	SPCD8
chr5	86399443	86399801	Peak00022557	RP11-72L22.1,RN7SKP34	0.000318938	0.000239957	3.70705	3.60608	3.70883	4.80722	4.2435	SPCD4
chr7	36804567	36804869	Peak00030428	AC007349.4	0.000318454	0.000151538	3.27129	3.35324	3.48359	4.00847	4.47008	SPCD8
chr8	60380443	60380794	Peak00034572	NA	0.000318152	0.000148394	3.36265	3.44887	3.61515	4.62918	3.86562	SPCD4
chr12	19776860	19777427	Peak00046711	AEBP2	0.000317863	0.000195837	3.80129	3.89683	3.93811	4.54055	4.9998	SPCD8
chr7	6260905	6261403	Peak00029699	Y_RNA,CYTH3	0.000317162	0.000219567	3.96367	3.85098	3.90229	5.40129	4.07461	SPCD4
chr12	77365318	77365583	Peak00048129	NA	0.000316969	0.00015049	3.90813	3.74144	4.01794	4.82343	4.49499	SPCD4
chr6	148565160	148566101	Peak00028755	RP11-631F7.1	0.000316465	0.000780201	4.37225	4.70516	6.47324	5.31358	4.97553	DP
chr13	105495441	105496463	Peak00051299	NA	0.000316377	0.00108229	4.48084	5.95601	7.52197	6.04264	5.44361	DP
chr11	36588068	36588702	Peak00043563	RAG1,RAG2	0.000316354	0.00049731	5.84446	6.2737	6.51922	5.19008	4.95126	DP
chr1	71332239	71333058	Peak00002194	PTGER3	0.000316239	0.000775602	6.65784	5.66276	4.43673	5.30612	5.88436	DN2
chr5	54323284	54323904	Peak00021833	ESM1,CTD-2313F11.1,GZMK	0.000316209	0.000473481	5.85483	5.40079	4.34607	5.01755	4.86761	DN2
chr1	232109539	232109878	Peak00005858	DISC1	0.000316143	0.00028618	3.85684	3.64097	3.70128	4.61755	4.75011	SPCD8
chr10	22086900	22087241	Peak00039870	DNAJC1	0.000315547	0.0002067	3.68997	3.54151	3.70726	4.54311	4.4173	SPCD4
chr10	69488073	69488320	Peak00040746	NA	0.000315198	0.000166201	3.5363	3.57518	4.36043	4.52478	4.10588	SPCD4
chr15	99482073	99482427	Peak00055670	IGF1R	0.000315166	0.000194446	4.43282	4.66651	4.44268	3.67504	3.67179	DN3.ISP
chr15	48253942	48254375	Peak00054286	RP11-208K4.1	0.000315105	7.89857e-05	4.72447	3.89215	3.73817	3.36777	3.39585	DN2
chr1	99315561	99315953	Peak00002768	NA	0.000315042	0.000303248	3.81042	3.98793	3.78197	4.74019	5.03101	SPCD8
chr9	21294919	21295641	Peak00036964	IFNA5	0.00031501	0.000406531	5.2607	4.75492	3.86921	4.25211	4.40353	DN2
chr15	57273403	57273807	Peak00054464	TCF12	0.000314999	0.000195094	3.66486	4.3617	4.75308	4.92909	4.75776	SPCD4
chr1	195802459	195802948	Peak00004701	NA	0.000314837	0.000185501	3.93625	3.88852	4.73228	4.95	4.41068	SPCD4
chr15	99542332	99542715	Peak00055674	RP11-654A16.3,PGPEP1L	0.000314653	4.34627e-05	4.37742	4.94362	4.14371	3.59108	4.04153	DN3.ISP
chr1	213935428	213935764	Peak00005380	RP11-323I1.1	0.000314632	0.000253273	3.63797	3.87504	3.65509	5.02182	4.29749	SPCD4
chr6	138981089	138981560	Peak00028510	NHSL1,RP11-390P2.2	0.000314585	0.000129567	3.72918	3.95906	4.01057	5.02935	4.31366	SPCD4
chr5	171261419	171261793	Peak00024582	NA	0.000314152	0.000220883	4.50132	4.32669	3.56313	3.77338	3.42621	DN2
chr2	227514677	227515334	Peak00011806	MIR5702	0.000313955	0.000329241	4.65932	4.57933	4.4167	5.86668	5.1723	SPCD4
chr12	123131219	123131872	Peak00049268	HCAR1	0.000313903	0.000378293	5.65588	4.34502	3.86052	4.00418	4.26445	DN2
chr19	47026119	47026604	Peak00064054	PPP5D1	0.00031367	0.000568617	4.9333	4.37256	4.02705	5.73102	5.55235	SPCD4
chr16	2630241	2630523	Peak00055913	PDPK1,RP11-20I23.6,RP11-20I23.7	0.000313625	0.000151515	4.19222	3.78551	3.86599	2.9547	3.24015	DN2
chr3	140974581	140975354	Peak00015751	ACPL2,RP11-764I5.1	0.000313372	0.000451072	4.78832	6.14664	6.64674	6.50548	6.07493	DP
chr22	42258192	42258497	Peak00068169	SREBF2	0.000313328	0.000138847	3.60628	3.65044	3.85104	4.413	4.70363	SPCD8
chr11	59181219	59181570	Peak00043940	OR5A2	0.000313323	0.000298422	4.89737	4.17656	3.52737	3.63872	3.81111	DN2
chr12	2415852	2416171	Peak00046161	CACNA1C	0.000312977	1.57806e-05	4.80803	4.74365	4.21894	4.24389	3.4416	DN2
chr20	20343479	20343752	Peak00065127	C20orf26,INSM1	0.000312716	5.3121e-06	4.59761	4.09255	3.9176	3.11151	3.85459	DN2
chr13	81447676	81448215	Peak00050925	NA	0.000312645	0.000436557	6.17023	4.78695	4.36902	4.67942	4.6561	DN2
chr7	126826325	126827359	Peak00032314	GRM8	0.000312578	1.60711e-05	5.284	6.35156	5.38002	5.11037	5.11158	DN3.ISP
chr1	193110959	193111257	Peak00004658	CDC73,MIR1278	0.000312455	1.98183e-05	3.56437	3.5867	4.03423	4.9029	3.84648	SPCD4
chr19	16327508	16328568	Peak00063119	AP1M1	0.000312351	0.000234565	5.1988	5.21007	5.18509	5.29957	6.9145	SPCD8
chr5	32531784	32532488	Peak00021444	CTD-2290P7.1,SUB1	0.000312321	0.000230709	4.42283	4.48056	4.39275	5.72474	4.93583	SPCD4
chr14	22865651	22866029	Peak00051661	AE000661.37	0.000311973	0.000146816	4.24404	4.22648	3.95355	3.20534	3.46673	DN2
chr17	2892938	2893326	Peak00058043	RAP1GAP2	0.000311328	0.000123018	4.46416	4.2893	3.6655	3.78447	3.27053	DN2
chr20	52004644	52005319	Peak00066011	TSHZ2,RP4-678D15.1,RP4-669H2.1	0.000311272	0.000296888	4.8502	5.07094	4.88304	5.77519	6.19523	SPCD8
chr18	10487165	10487661	Peak00060930	APCDD1	0.000311255	0.000622512	5.32889	5.84372	6.2603	4.60968	4.53902	DP
chr1	94182209	94182961	Peak00002670	BCAR3	0.000311241	0.000528051	4.45229	5.56697	6.3299	6.28027	5.20519	DP
chr7	13889663	13890286	Peak00029850	AC005019.3	0.000311063	0.000475952	5.69652	4.99191	4.04596	4.3991	4.87915	DN2
chr8	57594584	57595231	Peak00034494	NA	0.000311009	0.000416197	5.8779	4.71258	4.17207	4.40941	4.54334	DN2
chr21	34665865	34666560	Peak00066664	IL10RB	0.000311008	0.000507818	4.24865	5.23709	6.08338	5.46935	5.50411	DP
chr19	14480491	14480740	Peak00063045	CTC-548K16.2	0.000310556	0.00024865	4.27959	4.0781	4.10181	4.67517	5.40238	SPCD8
chr22	37766217	37767279	Peak00067925	RP1-63G5.5,ELFN2,RP1-63G5.8	0.000310517	0.00053896	6.28296	6.74423	7.04256	5.71438	5.33549	DP
chr3	78762106	78762579	Peak00014485	ROBO1	0.000310325	0.00027919	4.07213	3.92565	3.97601	4.54547	5.35581	SPCD8
chr16	89507105	89507414	Peak00057868	ANKRD11,RNU6-430P	0.000310223	0.000108384	5.21084	4.75257	4.70869	4.00308	3.95741	DN2
chr5	66327564	66327953	Peak00022098	MAST4	0.000309901	0.000333351	3.57685	3.82334	4.73675	4.40431	4.47474	DP
chr6	131659268	131659759	Peak00028247	NA	0.000309722	0.000502547	3.49145	4.12906	5.20824	4.50718	4.52757	DP
chr5	146863688	146864244	Peak00024025	DPYSL3	0.000309609	0.000416827	5.59033	4.44283	3.95491	4.32251	4.20681	DN2
chr18	42467169	42467594	Peak00061517	SETBP1	0.00030923	8.5789e-05	3.79439	4.03167	4.16747	5.12765	4.36558	SPCD4
chr18	60716994	60717267	Peak00061947	NA	0.000309026	0.000158196	3.40571	3.49993	3.58258	4.58146	4.04738	SPCD4
chr6	134360263	134360596	Peak00028308	SLC2A12	0.000308895	0.000283265	3.58582	3.63877	3.59071	5.03464	4.00934	SPCD4
chr3	159853360	159854530	Peak00016225	IL12A-AS1	0.000308884	0.000767038	4.72104	5.28786	6.86328	5.58689	5.62776	DP
chr17	9098452	9099556	Peak00058313	NTN1	0.000308713	0.00113558	4.16502	5.11176	7.24103	5.31638	5.06989	DP
chr4	102211028	102211380	Peak00019269	PPP3CA	0.000308694	0.000276848	3.44029	3.62614	3.51801	4.76239	4.14455	SPCD4
chr9	132043005	132043756	Peak00038889	RP11-344B5.2	0.000308208	0.000877382	4.41143	4.57849	6.65324	5.04366	5.06298	DP
chr5	98422902	98423216	Peak00022838	NA	0.000307956	0.000274329	3.82439	3.75368	3.62856	4.88344	4.31405	SPCD4
chr16	59293225	59294217	Peak00057032	NA	0.000307838	0.00068631	6.33661	6.28292	4.60266	5.26567	6.30832	DN2
chr19	30940965	30941407	Peak00063463	ZNF536	0.000307836	0.000414631	4.72676	4.28066	3.3881	3.98207	3.683	DN2
chr1	12664455	12664736	Peak00000458	DHRS3	0.000307748	0.00012884	3.42031	3.72209	3.75707	4.6755	4.153	SPCD4
chr1	84017270	84017905	Peak00002375	NA	0.000307618	0.000655125	3.94802	4.51273	5.92142	4.86482	5.07703	DP
chr8	94012859	94013252	Peak00035195	TRIQK	0.000307558	0.000301935	4.5551	4.21939	3.43414	3.4114	3.91391	DN2
chr3	108392870	108393260	Peak00014888	DZIP3	0.000307185	4.28695e-05	3.57064	3.48338	3.92477	4.55569	4.03236	SPCD4
chr20	25624117	25625044	Peak00065296	ZNF337-AS1	0.000306935	0.000766716	5.78023	6.38941	7.07963	4.88723	5.28406	DP
chr5	59835013	59835326	Peak00021993	PART1	0.000306685	0.000314664	3.72856	3.6577	3.60778	4.50583	4.82008	SPCD8
chr2	197188911	197189272	Peak00010989	HECW2	0.000306678	2.37777e-05	3.35526	3.62962	3.88705	4.89716	3.75136	SPCD4
chr3	190019452	190019829	Peak00016997	CLDN1	0.000306614	0.000508804	4.70311	4.10522	3.97411	5.6375	5.03498	SPCD4
chr2	103007947	103008437	Peak00008856	IL18R1	0.000306371	0.000406497	4.85645	4.66048	3.51899	4.40266	3.54946	DN2
chr3	27944965	27945293	Peak00013090	NA	0.00030624	0.000299988	3.91585	3.80826	3.69865	5.05536	4.30456	SPCD4
chr5	107242701	107243336	Peak00023004	FBXL17	0.000306028	0.000846792	3.72386	4.32446	5.99314	4.9328	4.12651	DP
chr1	107730019	107730533	Peak00002880	NTNG1	0.000305884	0.000284173	4.71	5.10257	3.96927	4.41633	4.14299	DN3.ISP
chr17	71009447	71009892	Peak00060101	SLC39A11	0.000305722	2.91471e-05	4.96906	4.43462	4.14893	3.8809	3.67429	DN2
chr2	231989681	231990324	Peak00011940	PSMD1,HTR2B,RNU1-93P	0.000305546	0.000304068	4.03529	4.27383	3.95227	5.58954	4.43468	SPCD4
chr16	28166596	28167505	Peak00056484	XPO6	0.000305518	0.000869374	3.92493	4.37207	6.21855	4.57631	4.75767	DP
chr17	65394781	65395233	Peak00060002	snoU13,Y_RNA,PITPNC1	0.000305433	8.79613e-05	3.63089	3.79076	3.93328	4.9089	4.12341	SPCD4
chr2	7709548	7709811	Peak00006470	RNU6ATAC37P	0.000305283	0.000291928	3.34538	3.90171	4.64876	4.42931	4.39004	DP
chr10	114975774	114976301	Peak00042082	NA	0.000305239	0.000227089	5.19929	5.3389	5.2915	4.61022	4.17893	DN3.ISP
chr9	20321636	20322170	Peak00036928	RP11-15P13.1	0.000305168	0.000359509	4.75439	4.82593	4.61756	5.59936	5.9718	SPCD8
chr3	22491982	22493244	Peak00012960	NA	0.000305004	0.000571378	6.43843	6.62887	7.19457	5.7372	5.3503	DP
chr4	129596218	129596521	Peak00019830	NA	0.000304739	0.000333562	3.59107	3.82699	3.51061	4.72702	4.47746	SPCD4
chr19	52179760	52180180	Peak00064331	snoU13,SPACA6P-AS	0.000304672	0.000135626	4.23282	3.83834	3.3079	3.13317	3.24672	DN2
chr15	94717375	94718119	Peak00055579	RP11-452K20.1	0.000304464	0.000256732	5.6138	4.34648	4.11664	4.21934	3.97407	DN2
chr4	15508087	15508401	Peak00017693	CC2D2A	0.000304331	0.000237435	3.6099	3.50146	3.45128	4.87325	3.73621	SPCD4
chr3	59374323	59374673	Peak00014147	RP11-285B24.1	0.000304106	0.000140043	3.84761	3.9871	4.15404	5.12403	4.47308	SPCD4
chr15	56824927	56825938	Peak00054443	RP11-1129I3.1	0.000303394	0.000674256	5.84698	6.39936	6.91902	4.93164	5.35755	DP
chr9	38546419	38546867	Peak00037335	RP11-392E22.12,ANKRD18A,CYP4F33P,RP11-392E22.10,RP11-392E22.11,RP11-392E22.5	0.000303321	0.000381819	3.97301	4.10084	3.78304	5.21794	4.72892	SPCD4
chr12	10650317	10650584	Peak00046495	EIF2S3L	0.000303094	8.64584e-05	3.58078	3.47132	3.861	3.85067	4.87722	SPCD8
chr8	4257375	4257731	Peak00033354	CSMD1,RN7SL872P	0.000302996	0.000159408	4.5527	4.46583	3.74814	4.20091	3.25028	DN2
chr2	43430315	43430691	Peak00007434	THADA	0.000302896	0.000106636	4.57432	5.05123	4.50162	4.22413	3.83549	DN3.ISP
chr1	230216504	230216907	Peak00005798	GALNT2	0.000302696	0.000396635	3.95188	4.61232	5.36617	5.13078	4.81507	DP
chr8	101464309	101464545	Peak00035372	NA	0.000302617	0.00018483	3.67702	3.5826	3.6922	4.61765	4.2565	SPCD4
chr2	190730575	190730983	Peak00010811	PMS1	0.000302596	0.000369866	4.73826	4.10298	3.40902	3.8064	3.69225	DN2
chr22	23207576	23208594	Peak00067457	D87024.1,IGLV2-5,IGLV3-4,IGLV4-3,IGLV3-2	0.000302426	0.00069668	6.63931	6.66132	7.5416	5.71269	5.4226	DP
chr17	14621164	14621622	Peak00058396	AC013248.2	0.000301766	0.000127438	4.84699	4.5712	4.47787	3.98107	3.56419	DN2
chr8	16331429	16331746	Peak00033607	MSR1	0.000301659	0.000105144	3.8478	4.36985	3.50502	3.41994	3.39909	DN3.ISP
chr17	72516077	72516722	Peak00060163	CD300LB	0.000301361	0.000319899	5.2342	4.27043	3.77112	3.52192	4.35726	DN2
chr7	132115915	132116479	Peak00032506	PLXNA4	0.000301115	0.000580752	5.29935	4.59406	4.38967	5.66899	6.12814	SPCD8
chr11	16359211	16359816	Peak00043162	SOX6	0.000300941	0.000349787	4.73276	4.16993	3.42038	3.97097	3.49196	DN2
chr11	82631354	82631589	Peak00044817	PRCP,C11orf82	0.000300932	0.000161449	3.78955	3.75654	3.89748	4.53683	4.75324	SPCD8
chr9	21832146	21832493	Peak00036991	MTAP,RP11-145E5.5	0.000300771	0.00015015	3.90745	3.90198	3.94951	5.26559	3.9655	SPCD4
chr9	78552235	78553023	Peak00037534	PCSK5	0.000300531	0.000884369	4.71412	5.53266	7.13351	5.95137	5.28561	DP
chr15	93321740	93322023	Peak00055535	FAM174B,CTD-2313J17.5	0.000300453	0.000360226	3.73305	3.81251	4.82523	4.78087	4.01753	DP
chr4	15446566	15446787	Peak00017688	C1QTNF7	0.000300409	0.000119663	3.5066	3.50127	3.72475	4.65708	3.95237	SPCD4
chr1	23852213	23852613	Peak00000746	E2F2	0.00030021	0.000554768	5.44227	5.61137	6.07259	4.62869	4.33253	DP
chr12	25996094	25996391	Peak00046826	RP11-443N24.3	0.000299642	9.86929e-05	3.5095	3.54474	3.7478	4.57529	4.10433	SPCD4
chr1	42518630	42519173	Peak00001479	NA	0.000299597	0.000413442	4.89124	4.69684	3.55267	3.92159	4.26191	DN2
chr3	196665462	196665783	Peak00017216	SENP5,NCBP2,NCBP2-AS1,NCBP2-AS2,PIGZ	0.000299495	0.000636713	4.24996	5.05505	5.25366	3.68868	3.61638	DP
chr12	3881453	3881983	Peak00046210	EFCAB4B	0.000299463	0.000393605	3.59234	4.22757	5.09095	4.81481	4.41377	DP
chr19	55449208	55449847	Peak00064445	NLRP7	0.000298765	0.000316485	5.04655	4.20909	3.69215	3.91864	3.93515	DN2
chr19	6661765	6662072	Peak00062671	TNFSF14	0.000298303	0.000294852	3.69549	3.58971	3.4882	4.70634	4.28855	SPCD4
chr3	189719301	189719581	Peak00016988	LEPREL1	0.000298182	0.000175788	3.77351	3.64496	3.87144	5.06289	3.96633	SPCD4
chr1	174794651	174795437	Peak00004289	RABGAP1L	0.000298138	0.000755105	3.78518	4.37168	5.93102	4.94061	4.55338	DP
chr6	80673943	80674971	Peak00027176	RPL35AP18	0.000297983	0.000732883	6.89157	7.66495	8.19087	5.91297	6.73467	DP
chr1	199107101	199107864	Peak00004789	RP11-382E9.1	0.000297879	0.000725259	3.91672	4.5317	5.96461	4.96669	4.65762	DP
chr17	47950459	47950785	Peak00059516	NA	0.000297854	0.0003849	4.14349	4.16085	3.85602	4.91758	5.34059	SPCD8
chr11	22724605	22724845	Peak00043309	GAS2	0.000297798	0.000154552	3.38031	3.60418	3.56774	4.79376	3.75798	SPCD4
chr6	148571072	148571584	Peak00028756	RP11-631F7.1	0.000297741	0.000502702	3.85992	3.97441	5.28592	4.64966	4.40742	DP
chr3	69507905	69508419	Peak00014315	FRMD4B	0.000297706	0.000357264	5.43751	4.26547	3.82571	4.34442	3.70192	DN2
chr1	168390669	168391083	Peak00004136	RP5-968D22.1	0.000297324	0.000118065	3.63888	3.72946	3.95784	4.38848	4.73042	SPCD8
chr17	38754989	38755645	Peak00059101	NA	0.000297318	0.000569966	5.04524	3.95259	3.85757	5.47432	5.31568	SPCD4
chr11	6793706	6794169	Peak00042860	OR2AG2	0.000297244	0.000283126	5.22588	4.17274	3.81026	4.00485	3.65051	DN2
chr14	72244440	72245006	Peak00052735	NA	0.000297175	0.000357157	4.84364	4.36451	3.52617	4.03045	3.856	DN2
chr6	88366339	88367052	Peak00027291	ORC3	0.000297071	0.000695817	5.90436	5.92632	6.84001	5.04752	4.65136	DP
chr20	24663100	24663724	Peak00065244	RP5-860P4.2	0.000295901	0.000701361	3.89715	4.32168	5.86461	4.73976	4.63516	DP
chr15	31494877	31495889	Peak00053907	NA	0.000295809	0.000616205	6.76534	7.20393	7.73534	5.77012	6.36601	DP
chr11	36590545	36591045	Peak00043565	RAG1,RAG2	0.000295805	0.000749953	5.29539	6.41507	6.71756	4.8901	4.85832	DP
chr19	9241550	9242032	Peak00062768	OR7G3,ZNF317	0.000295451	0.000395859	5.22842	4.34376	3.57267	4.02717	3.97418	DN2
chr12	6213295	6213608	Peak00046283	VWF,RN7SL69P	0.000295435	0.00021563	4.4513	3.75444	3.33448	3.451	3.16402	DN2
chr13	99532007	99532692	Peak00051145	DOCK9	0.000295091	0.00100954	3.8436	4.87731	6.59482	4.98514	4.71745	DP
chr13	52527536	52527862	Peak00050510	ATP7B	0.000295088	0.000293251	4.32669	4.50407	3.45285	3.53972	3.99273	DN3.ISP
chr7	72781838	72782489	Peak00031113	FKBP6	0.000294585	0.000558323	5.60022	5.96562	6.41189	4.62899	5.23443	DP
chr3	187523573	187524164	Peak00016901	RP11-30O15.1	0.000294402	0.000768834	3.75331	4.37262	5.8675	4.76321	4.56788	DP
chr3	58182224	58182602	Peak00014116	DNASE1L3	0.000294363	0.000189961	4.85689	3.83077	3.60406	3.5057	3.49136	DN2
chr11	12217880	12218309	Peak00043054	MICAL2	0.000294262	0.000577738	4.02651	4.85706	5.87436	5.12069	4.96138	DP
chr8	19596697	19596999	Peak00033690	CSGALNACT1	0.000293748	1.04187e-05	3.14736	3.47879	3.72534	4.3688	3.8657	SPCD4
chr4	57127138	57127667	Peak00018353	KIAA1211	0.000293678	0.00055328	4.92296	4.42583	4.13535	5.87268	5.34776	SPCD4
chr16	68253575	68254306	Peak00057167	NFATC3,RPS12P27,RP11-96D1.5,RP11-96D1.10,RP11-96D1.11,ESRP2	0.000293675	0.000941131	4.04563	4.75025	6.55502	4.71081	5.0393	DP
chr1	117390285	117390891	Peak00003231	NA	0.000293629	0.000381303	4.33076	3.8122	3.82518	5.23681	4.57418	SPCD4
chr7	105382114	105382920	Peak00031919	ATXN7L1	0.000293615	0.000541287	4.28115	5.06968	5.97562	5.26216	5.31011	DP
chr4	37981155	37981389	Peak00017983	TBC1D1	0.000293408	0.00035274	4.73814	4.96897	5.06435	4.2562	3.77667	DP
chr2	241560895	241561443	Peak00012276	CAPN10,GPR35	0.000292766	0.000632885	5.27246	4.5445	4.20091	5.49163	6.27257	SPCD8
chr3	22486753	22487233	Peak00012959	NA	0.000292485	8.53637e-05	4.25185	4.37784	4.08535	3.6745	3.44757	DN3.ISP
chr1	247466531	247466865	Peak00006253	Y_RNA,ZNF496	0.000292442	0.000200846	3.89447	3.69992	4.58664	4.42108	4.51208	DP
chr5	17118690	17119266	Peak00021332	Y_RNA,BASP1	0.000292353	0.000390611	5.67391	4.48448	3.99777	4.20748	4.38251	DN2
chr8	82667628	82667871	Peak00035027	CHMP4C	0.000292265	7.94706e-05	3.33309	3.58539	3.74616	4.70569	3.76114	SPCD4
chr8	128578068	128578591	Peak00035996	NA	0.000292218	0.000411859	3.95773	4.37791	5.37349	5.09996	4.61561	DP
chr13	48760894	48761095	Peak00050355	NA	0.000292126	5.46863e-05	3.21717	3.2087	3.50888	3.90477	4.05226	SPCD8
chr17	63451977	63452602	Peak00059957	CTD-2535L24.3	0.000292075	0.00044901	4.14644	4.9529	5.72322	5.18718	5.31467	DP
chr7	79801662	79802134	Peak00031289	GNAI1	0.000291901	0.000245227	4.06707	4.48336	4.18039	5.47711	4.8718	SPCD4
chr7	37009010	37009353	Peak00030435	ELMO1	0.000291596	0.000346925	4.39114	3.50487	3.77261	4.83473	4.64277	SPCD4
chr15	70075106	70075583	Peak00054866	AC021818.1	0.000291302	0.00055396	3.98182	4.61769	5.60769	4.87515	5.02017	DP
chr16	10980689	10981300	Peak00056110	RP11-876N24.2,CIITA	0.000291296	0.000216292	5.33217	4.33505	4.05435	3.86689	4.19705	DN2
chr1	93366584	93367451	Peak00002634	FAM69A	0.000291279	0.000606875	4.2065	4.81816	6.01036	4.9427	5.30506	DP
chr6	147576754	147576953	Peak00028739	STXBP5	0.000291269	8.0236e-05	3.28099	3.4843	3.9559	4.24475	3.93721	SPCD4
chr11	118570175	118570566	Peak00045567	AP002954.6,RNU6-376P,AP002954.4	0.000291225	5.04116e-05	3.98711	4.46572	4.4972	4.76859	5.46793	SPCD8
chr13	51722271	51722595	Peak00050474	LINC00371	0.000291138	6.58304e-05	3.78848	3.87139	4.06806	5.06205	4.0737	SPCD4
chr12	92734209	92734511	Peak00048391	NA	0.00029113	0.000115302	3.54585	3.42716	3.68318	4.58252	3.89917	SPCD4
chr3	17067271	17067554	Peak00012829	PLCL2	0.000291077	0.000174493	3.48747	3.5854	3.56449	4.3416	4.3763	SPCD8
chr16	81021157	81021496	Peak00057507	CMC2	0.000291024	4.52197e-05	3.61321	3.53394	4.06745	4.52117	4.04604	SPCD4
chr9	82157920	82158699	Peak00037628	NA	0.000290853	0.000732442	4.46603	4.63193	6.30197	5.20114	4.8675	DP
chr4	140153936	140154460	Peak00019976	RNU6-506P	0.000290732	0.000542558	3.98064	4.35255	5.56686	4.801	4.76371	DP
chr11	124886373	124886719	Peak00045804	CCDC15	0.000289981	0.000209673	3.43234	3.67806	3.54732	4.83543	3.96285	SPCD4
chr1	2084107	2085124	Peak00000091	PRKCZ,RP5-892K4.1	0.000289704	0.000765095	4.78215	6.34723	7.34493	6.08361	6.44633	DP
chr15	82234213	82234848	Peak00055232	NA	0.000289609	0.000316341	5.72843	4.27569	4.04672	4.27577	4.02126	DN2
chr5	35129942	35130684	Peak00021506	PRLR	0.000289563	0.000474275	5.94128	6.11778	4.67862	5.44998	5.46784	DN3.ISP
chr8	119960549	119960962	Peak00035761	TNFRSF11B	0.000289553	0.000321019	5.22144	4.07617	3.74993	3.93347	3.69707	DN2
chr10	112617126	112618204	Peak00042029	NA	0.000289384	0.00079504	5.13901	5.73016	7.31913	6.20416	5.74523	DP
chr7	158887980	158888248	Peak00033237	VIPR2	0.000289306	0.000461544	3.31713	3.74511	4.77367	4.31153	4.05931	DP
chr2	88357762	88358252	Peak00008501	KRCC1,SMYD1	0.000289187	0.000473763	4.32	5.22962	6.00166	5.52834	5.38991	DP
chr1	62010534	62010889	Peak00001971	NA	0.000289038	0.000450223	4.11326	3.72968	3.49438	4.77605	4.87351	SPCD8
chr21	44461147	44461434	Peak00067019	PKNOX1	0.000289003	0.000370963	4.39949	5.14548	4.97349	3.82629	4.0575	DN3.ISP
chr22	32396125	32396802	Peak00067768	NA	0.000288931	0.000552756	5.32932	5.5998	6.03258	4.37373	4.68505	DP
chr3	42317877	42318136	Peak00013527	NA	0.000288587	1.09702e-05	3.08034	3.04549	3.46564	3.90575	3.79602	SPCD4
chr2	232616742	232617186	Peak00011987	PDE6D	0.000288468	0.000594191	4.59082	5.10148	5.50701	4.04612	3.66919	DP
chr8	134052258	134052544	Peak00036147	TG,SLA	0.000288456	0.00035007	3.70415	3.81407	4.8783	4.3437	4.37404	DP
chr12	25094512	25094769	Peak00046797	BCAT1,RP11-662I13.2	0.000288367	0.000159536	3.41207	3.65913	3.63997	5.02481	3.58208	SPCD4
chr8	108198313	108198602	Peak00035578	NA	0.000288362	0.00016871	3.5503	3.68095	3.69425	4.78777	4.01552	SPCD4
chr15	56905876	56906867	Peak00054446	RP11-1129I3.1	0.000288335	0.000635939	5.90913	6.32958	6.89609	4.8793	5.51856	DP
chr12	47539014	47539444	Peak00047183	PCED1B,RP11-23J18.1	0.00028824	0.000173875	3.38968	3.50188	3.48837	4.74088	3.62961	SPCD4
chr3	153333600	153334193	Peak00016065	Y_RNA,RP11-23D24.2	0.000288211	0.000280804	3.74399	4.42942	4.87228	4.77688	4.72684	DP
chr7	142512717	142513270	Peak00032824	TRBV30	0.000288209	0.000776958	4.64735	5.65967	6.99422	5.78378	5.65771	DP
chr2	61133566	61133903	Peak00007840	REL,RNU4-51P	0.000288194	0.000160913	3.56029	3.74418	3.73777	4.93282	4.03692	SPCD4
chr12	12619036	12619516	Peak00046567	LOH12CR1,DUSP16	0.000288039	0.000587039	4.65831	4.71928	6.19993	5.37035	5.13922	DP
chr6	154676093	154676650	Peak00028960	IPCEF1	0.000287735	0.000226574	5.40357	4.25392	4.02786	4.29595	3.61003	DN2
chr1	108584298	108584604	Peak00002915	NA	0.000287411	0.000196245	3.70489	3.90678	3.80919	5.0749	4.17724	SPCD4
chr11	34930813	34931511	Peak00043486	APIP,PDHX	0.000287193	0.00057554	4.38354	5.25026	6.30165	5.56547	5.40565	DP
chr1	21326793	21327118	Peak00000679	EIF4G3,RPS15AP6	0.00028621	5.86697e-05	4.2382	3.93802	3.62912	3.09684	3.51309	DN2
chr3	72134961	72135777	Peak00014401	LINC00877,RP11-398A8.2,RP11-398A8.1	0.000285769	0.000471089	5.80039	6.27152	6.46245	5.30832	4.94031	DP
chr7	96466606	96467383	Peak00031605	NA	0.000285366	0.000773932	6.43129	6.30263	4.54609	5.68517	6.16347	DN2
chr6	14544778	14545204	Peak00025403	NA	0.000285304	0.000392876	3.51615	4.15193	4.97493	4.53174	4.60792	DP
chr9	90166417	90167213	Peak00037768	DAPK1,DAPK1-IT1	0.000285019	0.000795073	5.06996	5.91914	7.31645	6.10359	5.9513	DP
chr20	46982599	46982901	Peak00065870	LINC00494	0.000284992	3.09575e-05	3.33866	3.57728	3.75771	4.63139	3.66872	SPCD4
chr2	225293828	225294624	Peak00011756	NA	0.000284287	0.000371334	6.2503	4.69565	4.5067	4.74536	4.63941	DN2
chr7	43665012	43665404	Peak00030618	STK17A,COA1	0.000283924	0.000257279	4.3138	4.46026	4.30314	5.00414	5.52449	SPCD8
chr5	31731141	31731584	Peak00021415	PDZD2,RP11-5N11.1,RP11-5N11.3	0.000283828	0.000362773	4.83712	4.39579	3.63852	3.79815	4.17555	DN2
chr19	53439330	53440069	Peak00064367	ZNF816-ZNF321P,ZNF816,ZNF321P	0.000283658	0.000297919	5.74939	4.58474	4.23849	4.30305	4.51023	DN2
chr2	64949863	64950097	Peak00007941	SERTAD2	0.000283421	2.10509e-05	4.36432	4.216	3.85291	3.90863	3.18588	DN2
chr1	233050927	233051414	Peak00005889	RP4-659I19.1	0.000283256	0.000134388	4.37552	4.61034	4.34667	3.93009	3.48324	DN3.ISP
chr7	133367247	133368020	Peak00032541	EXOC4	0.000283231	0.000562258	4.13397	5.1848	5.94933	5.27898	5.23947	DP
chr2	111622709	111623116	Peak00009098	ACOXL	0.000283074	0.000598182	3.84197	4.33193	5.54115	4.71024	4.59167	DP
chr22	18718012	18718279	Peak00067253	AC008132.1	0.000282675	0.00012854	3.3144	3.33344	3.97387	3.98357	4.02064	SPCD8
chr4	90258914	90259141	Peak00019054	NA	0.000282507	0.000204525	3.34115	3.37669	3.44024	4.49317	3.79869	SPCD4
chr3	30990444	30990745	Peak00013159	NA	0.000282438	0.00010303	3.55525	3.72117	3.84192	4.70303	4.08867	SPCD4
chr1	62799176	62799450	Peak00001988	NA	0.000282023	0.000133227	3.68108	3.72139	3.80388	4.26818	4.673	SPCD8
chr1	209426026	209426453	Peak00005231	NA	0.000281956	0.000106088	4.13222	4.84919	3.81724	4.13648	3.5874	DN3.ISP
chr4	70626038	70626984	Peak00018501	SULT1B1	0.000281819	0.000789169	5.9281	6.00897	4.97161	7.24142	6.90716	SPCD4
chr7	7758831	7759503	Peak00029757	RPA3,RPA3-AS1	0.000281633	0.000674156	5.26745	6.33999	7.42692	6.40726	6.47594	DP
chr15	56970752	56971197	Peak00054449	ZNF280D	0.000281495	0.000491708	4.78238	5.01254	5.3863	3.91476	4.01916	DP
chr7	7984091	7985032	Peak00029768	RPA3-AS1,AC009473.1	0.000281209	0.00071238	6.74478	6.98856	7.73082	5.88517	5.81754	DP
chr12	125007578	125007992	Peak00049376	NCOR2,RP11-83B20.1	0.000281082	0.000237128	5.07625	5.4445	5.24318	4.57403	4.31216	DN3.ISP
chr8	26294180	26294435	Peak00033900	BNIP3L,RP11-14I17.1,RP11-14I17.3	0.000280995	0.000220572	3.66675	4.03936	3.85851	4.46913	5.01748	SPCD8
chr12	122796313	122796617	Peak00049259	CLIP1	0.000280939	0.000352433	4.2091	4.31151	4.49399	3.46445	3.26044	DP
chr1	62307697	62308014	Peak00001980	INADL	0.000280714	2.22523e-06	4.02877	4.36049	3.70251	3.57348	3.25028	DN3.ISP
chr20	42554454	42554713	Peak00065725	TOX2	0.000280708	0.000150813	4.02714	3.85361	4.66451	4.67585	4.58816	SPCD4
chr20	22902548	22903019	Peak00065168	NA	0.000280088	0.000292034	4.77658	3.80683	3.38972	3.62884	3.37738	DN2
chr1	44951276	44951752	Peak00001565	RNF220	0.000279974	0.000445356	5.22935	4.0336	3.54196	3.89545	3.97628	DN2
chr1	41833959	41834400	Peak00001436	FOXO6,RP11-399E6.4	0.000279498	0.000580026	5.06127	5.82688	6.05624	4.51922	4.62925	DP
chr21	47857104	47857656	Peak00067192	PCNT	0.000279427	2.35456e-05	4.02911	4.06109	4.44059	4.40038	5.36112	SPCD8
chr22	29474131	29474535	Peak00067658	KREMEN1	0.000279174	0.000520623	4.82846	5.06603	5.50203	4.00554	4.05506	DP
chr1	55792471	55793045	Peak00001861	NA	0.000279141	0.000705501	3.87754	4.42407	5.80373	4.85644	4.44883	DP
chr16	53845979	53846263	Peak00056844	FTO	0.000278604	0.000119256	3.55094	3.81408	3.84243	4.84581	4.0139	SPCD4
chr3	19009385	19009897	Peak00012912	NA	0.000278458	0.000589782	3.80822	4.079	5.45279	4.63494	4.38633	DP
chr16	30126444	30127087	Peak00056577	GDPD3,RP11-455F5.4,MAPK3	0.000278122	0.000571859	4.04512	4.55244	5.77418	4.73735	5.07273	DP
chr7	95893533	95893787	Peak00031590	SLC25A13	0.000278035	7.03187e-05	3.59136	3.62218	3.81698	4.79619	3.74462	SPCD4
chr10	28675556	28675883	Peak00040034	NA	0.000277664	8.5251e-05	3.77738	3.93939	4.05853	5.11354	4.14349	SPCD4
chr2	33722177	33722656	Peak00007171	RASGRP3	0.000277071	0.000435809	5.0042	4.48437	3.51151	4.00455	4.15953	DN2
chr11	63388587	63389016	Peak00044135	PLA2G16,RP11-697H9.3,ATL3	0.000276995	0.000133267	4.43147	4.11907	4.16112	3.73809	3.0658	DN2
chr7	71629216	71629792	Peak00031094	CALN1	0.000276643	0.000451496	3.54536	3.83191	4.8884	4.40283	4.17734	DP
chr10	76239928	76240262	Peak00041038	ADK	0.000276635	0.000398927	3.50205	3.55421	4.66097	4.47936	3.5995	DP
chr2	166300012	166300452	Peak00010195	NA	0.000276424	0.000130353	4.33025	4.51681	4.57396	5.81032	4.55286	SPCD4
chr2	86148794	86149281	Peak00008443	NA	0.000276401	0.000634329	3.97692	4.29882	5.7613	4.62828	4.8078	DP
chr3	59738728	59738981	Peak00014158	FHIT	0.000276393	0.000201092	3.88138	3.93727	3.98083	4.45801	5.05106	SPCD8
chr1	12556399	12556690	Peak00000453	VPS13D	0.000276131	0.000155753	3.6694	3.52756	3.73395	4.24389	4.55057	SPCD8
chr4	170195212	170195597	Peak00020599	SH3RF1	0.000276005	0.000191055	3.872	4.2412	4.07413	5.30373	4.40068	SPCD4
chr14	98265897	98266141	Peak00053377	NA	0.000275694	0.000748139	3.37804	4.22151	5.53379	4.37788	4.32815	DP
chr6	54772130	54772551	Peak00026882	FAM83B	0.000275646	0.000297911	4.50592	4.48982	3.53824	4.0009	3.75246	DN2
chr12	29435320	29435887	Peak00046923	FAR2,RP11-996F15.2	0.000275571	0.000395648	5.14955	4.38802	3.72832	4.30249	3.97478	DN2
chr1	226184658	226185040	Peak00005635	SDE2	0.000275254	0.000484313	5.36339	5.53784	5.93614	4.33278	4.84698	DP
chr1	114423222	114423778	Peak00003131	PTPN22,AP4B1-AS1,BCL2L15	0.000275175	1.94056e-05	4.4055	4.15181	3.87635	3.75403	3.27982	DN2
chr2	177721347	177721822	Peak00010534	AC073636.1	0.000275114	0.0006969	3.68522	4.01273	5.50022	4.361	4.35708	DP
chr19	42306702	42307177	Peak00063834	CEACAM3	0.000274899	0.000277418	4.81918	4.44496	3.65375	4.12457	3.76285	DN2
chr10	5555191	5555475	Peak00039405	CALML3-AS1	0.000274416	0.000203183	3.91441	4.06646	4.02676	5.11178	4.51531	SPCD4
chr15	42162893	42163220	Peak00054159	SPTBN5,MIR4310	0.000274402	0.000233182	3.89131	4.09921	3.94358	5.05647	4.59223	SPCD4
chr18	56486237	56486778	Peak00061852	U8,RP11-108P20.4	0.000273921	0.000364032	4.89323	4.62162	3.70018	3.92947	4.37508	DN2
chr10	3053048	3053776	Peak00039330	RP11-118K6.2	0.000273635	0.000558765	4.0578	4.56031	5.70082	4.83481	4.89178	DP
chr3	47655154	47655520	Peak00013763	SMARCC1,RP11-717D12.1	0.000273528	0.000456315	3.73939	3.82363	5.00619	4.64247	4.05398	DP
chr13	74131115	74131404	Peak00050737	LINC00393,LINC00392	0.000273351	8.77108e-05	3.1941	3.4459	3.49479	4.56668	3.56212	SPCD4
chr14	62045521	62045903	Peak00052417	RP11-47I22.4,RP11-47I22.2,RP11-47I22.3	0.000273165	0.000378678	4.56069	4.33745	3.38624	3.72767	3.8793	DN2
chr5	71483317	71484184	Peak00022177	MAP1B	0.000273057	0.00080734	4.30325	5.42075	6.67294	5.60091	5.20949	DP
chr4	96338701	96339230	Peak00019144	UNC5C	0.000272922	0.000138228	4.02379	4.16327	4.17823	5.34825	4.32051	SPCD4
chr2	40458701	40459380	Peak00007342	SLC8A1-AS1,SLC8A1	0.000272838	0.000420852	3.9306	4.03736	5.17714	4.69746	4.32998	DP
chr4	175359046	175359347	Peak00020713	NA	0.000272612	9.09472e-06	3.32924	3.57626	3.84355	4.62194	3.72605	SPCD4
chr20	37471120	37471609	Peak00065641	PPP1R16B	0.000272545	0.000395753	5.07699	4.77815	5.24356	4.05288	3.93883	DP
chr11	43696111	43696631	Peak00043630	HSD17B12	0.000272189	9.06629e-05	4.65592	4.89471	4.59465	4.19796	3.92763	DN3.ISP
chr7	76983769	76984145	Peak00031249	GSAP	0.000272002	0.000318052	4.83158	4.87512	3.8399	4.0741	4.35427	DN3.ISP
chr1	233066875	233067441	Peak00005892	NA	0.000271973	0.000525364	3.59758	4.2439	5.24645	4.53581	4.41258	DP
chr5	157030407	157030756	Peak00024295	AC008694.2	0.000271964	0.000225555	4.12068	3.86822	4.0003	5.09033	4.41817	SPCD4
chr9	98315629	98315856	Peak00038012	NA	0.00027158	0.000122569	3.61051	3.64174	3.80391	4.19568	4.62375	SPCD8
chr4	53823111	53823877	Peak00018265	SCFD2,RP11-752D24.2	0.000271541	0.000641451	4.96865	6.0504	6.20692	4.97825	4.3464	DP
chr3	40664998	40665608	Peak00013491	NA	0.000271447	0.000469979	5.95199	4.05171	3.78756	4.19069	4.28992	DN2
chr9	115379096	115379429	Peak00038401	KIAA1958	0.000271379	0.000319398	3.35226	3.61915	4.50483	4.35732	3.99387	DP
chr9	115990413	115990844	Peak00038420	FKBP15,SLC31A1	0.000271351	0.000218264	4.09888	4.11422	4.0809	5.39732	4.35462	SPCD4
chr21	32781006	32781570	Peak00066609	TIAM1	0.000271243	0.00100213	4.15579	4.56007	6.57196	4.64738	4.86559	DP
chr9	88449474	88449919	Peak00037741	RP11-213G2.3	0.000271142	0.000504636	3.7296	4.104	5.26633	4.7037	4.3295	DP
chr19	34760560	34760775	Peak00063531	KIAA0355	0.000270857	0.000160829	3.00043	3.29944	3.29896	3.92365	4.12396	SPCD8
chr16	89031817	89032201	Peak00057830	CBFA2T3	0.000270655	0.000678637	5.09839	5.33438	6.04545	4.40831	4.05521	DP
chr9	100854522	100855321	Peak00038083	NANS,TRIM14	0.00027034	0.000645047	4.70516	4.77397	6.34692	5.13325	5.34976	DP
chr4	14010070	14010585	Peak00017665	NA	0.00027018	0.000458379	5.24568	4.44528	3.71774	4.16376	4.30733	DN2
chr17	63456158	63456417	Peak00059958	CTD-2535L24.3	0.000270127	0.000419672	3.32485	3.86047	4.75435	4.21719	4.22203	DP
chr10	98549179	98549736	Peak00041617	NA	0.000270008	0.000312092	5.34342	4.26097	3.92784	4.05318	4.15699	DN2
chr10	62487855	62488212	Peak00040619	ANK3,RP11-131N11.4	0.000269732	0.00016078	4.09962	4.37187	4.35628	5.45976	4.61536	SPCD4
chr2	158194490	158194951	Peak00009969	NA	0.000269544	0.000603981	4.13065	4.7353	5.94978	5.00876	5.04033	DP
chr2	131768198	131768613	Peak00009525	ARHGEF4	0.000269053	0.000326993	4.17701	4.05971	3.97018	4.67363	5.33024	SPCD8
chr1	158464391	158465123	Peak00003836	RP11-144L1.4,OR10R3P	0.000268976	0.000786386	3.89761	4.99497	6.21698	4.94618	4.94687	DP
chr1	95415446	95415970	Peak00002723	RP4-639F20.1	0.000268601	0.00012039	4.28627	4.86917	3.97773	4.33103	3.78239	DN3.ISP
chr11	96285710	96285937	Peak00045086	NA	0.000268343	4.804e-05	3.41479	3.45051	4.03838	4.17955	4.28086	SPCD8
chr15	36914263	36915026	Peak00053999	C15orf41,RP11-618N24.1,LARP4P,TPST2P1	0.000268323	0.000524127	4.13709	4.34645	5.55317	4.78646	4.79778	DP
chr16	17120316	17121061	Peak00056270	NA	0.000268232	0.00057284	5.1178	4.71469	4.24021	5.59076	6.00498	SPCD8
chr19	13995405	13995679	Peak00063017	NANOS3,MIR181C,MIR181D,C19orf57	0.000268215	0.000414049	4.83108	5.21952	5.39505	4.17388	4.19195	DP
chr5	126387896	126388277	Peak00023404	C5orf63	0.000268184	0.000473712	3.48687	3.89494	4.93755	4.36886	4.18169	DP
chr10	93137776	93138284	Peak00041457	NA	0.000268075	0.00056744	5.10488	5.23697	3.72109	4.64724	4.76388	DN3.ISP
chr21	26829670	26830097	Peak00066504	NA	0.000268002	0.000463336	4.93798	4.43089	3.41102	4.22877	3.82049	DN2
chr14	94444448	94445170	Peak00053293	ASB2	0.000267958	0.000552331	6.05291	5.79776	4.4337	5.32753	5.47458	DN2
chr6	88466515	88467052	Peak00027299	NA	0.000267815	0.000503444	6.06295	4.17568	3.85867	4.47983	4.24687	DN2
chr14	103645447	103646042	Peak00053561	GCSHP2,LINC00605	0.000267328	0.000181341	4.1835	4.08938	4.19437	4.41475	5.44285	SPCD8
chr3	18906320	18907354	Peak00012907	AC144521.1	0.000267145	0.000891067	3.95109	4.50912	6.23878	4.66977	4.56976	DP
chr8	114800451	114801188	Peak00035673	NA	0.000267111	0.000401306	5.27885	5.20513	4.09496	4.60335	4.77795	DN2
chr16	652869	653665	Peak00055817	RAB40C,Z98881.1	0.000266765	0.000671964	4.47408	5.02849	6.38501	5.12195	5.39887	DP
chr10	33500104	33500343	Peak00040186	NRP1,RP11-342D11.2	0.000266196	0.000318744	4.02039	3.97855	3.8249	5.08371	4.62747	SPCD4
chr2	227603451	227604429	Peak00011808	IRS1	0.000266127	0.000633315	4.4484	5.46041	6.44565	5.5587	5.4927	DP
chr13	41174413	41174616	Peak00050132	FOXO1	0.000265941	0.000159877	3.22555	3.62403	3.52502	3.83457	4.67837	SPCD8
chr2	166743144	166743675	Peak00010209	TTC21B	0.000265313	0.000562611	4.11936	4.30701	5.63457	4.83622	4.51831	DP
chr2	161485347	161485632	Peak00010079	NA	0.0002652	0.000259403	3.95841	3.85013	3.8112	4.60147	4.84041	SPCD8
chr2	9209603	9210147	Peak00006537	NA	0.000264931	0.000792532	3.69876	4.13447	5.82128	4.4863	4.36456	DP
chr17	29936982	29937418	Peak00058801	RP1-41C23.1	0.000264802	0.000256016	4.30752	4.05891	5.0521	4.34264	5.14653	SPCD8
chr6	39068140	39068609	Peak00026396	SAYSD1,ANKRD18EP	0.000264654	0.000419118	4.81082	4.28165	4.14348	5.04457	5.61507	SPCD8
chr1	162294219	162294638	Peak00004003	NOS1AP,RP11-565P22.2	0.000264532	0.00029671	4.18461	4.11597	3.20376	3.60085	3.47091	DN2
chr2	86598667	86598988	Peak00008466	SNORA19	0.000264299	0.000250437	3.879	3.66533	3.78685	4.88973	4.21209	SPCD4
chr20	10643746	10644043	Peak00064936	JAG1,RP11-103J8.1	0.000263794	0.000111977	4.43092	3.66979	3.4576	3.45473	3.04559	DN2
chr16	27418371	27418892	Peak00056469	IL21R	0.000263733	0.000628739	4.71871	5.07344	6.45088	5.62553	5.26192	DP
chr1	204174101	204174424	Peak00004999	KISS1,GOLT1A	0.000263588	0.00023079	3.48561	4.00822	4.52228	4.69001	4.08393	SPCD4
chr7	142430145	142430456	Peak00032816	TRBV27,TRBV28,PGBD4P1	0.000263374	8.69705e-05	4.52442	4.59555	4.31022	4.15567	3.41052	DN3.ISP
chr4	140982322	140982725	Peak00020011	MAML3	0.000263345	0.000288721	4.20454	4.0108	3.96466	5.1291	4.57957	SPCD4
chr14	33171866	33172180	Peak00051873	AKAP6	0.000263019	0.000122078	3.45621	3.88659	3.81423	4.76895	4.08483	SPCD4
chr21	23595636	23596141	Peak00066468	AP000705.7	0.000262727	0.0003394	4.15812	4.27797	3.91654	5.54428	4.49687	SPCD4
chr1	25059747	25060167	Peak00000809	NA	0.000262139	0.000144606	4.68202	3.76622	3.59385	3.36834	3.51311	DN2
chr2	240470176	240470723	Peak00012237	NA	0.000261981	0.000326728	4.3924	5.68114	5.86828	5.77284	5.73531	DP
chr5	113014676	113014948	Peak00023163	NA	0.000261767	2.69121e-05	4.3687	4.2438	3.92879	3.76515	3.28985	DN2
chr12	45801435	45802710	Peak00047122	ANO6	0.000261748	0.000776638	5.83346	7.24129	7.53891	5.72743	5.71625	DP
chr5	94863587	94863887	Peak00022719	TTC37,RNU6-308P	0.000261679	0.000282127	3.61277	3.48333	3.41545	4.75153	3.79973	SPCD4
chr6	128759051	128760012	Peak00028163	PTPRK,RP1-86D1.2,RP1-86D1.3	0.000261445	0.000669213	4.7473	5.31075	6.61803	5.48151	5.55263	DP
chr10	21661758	21662448	Peak00039851	RP11-275N1.1	0.000261428	0.000546868	6.58856	6.39076	5.08314	6.2571	5.71943	DN2
chr2	72498474	72499085	Peak00008181	EXOC6B	0.000261363	0.000629116	3.60688	3.92267	5.35878	4.16509	4.41969	DP
chr9	27650841	27651210	Peak00037054	NA	0.000261168	9.05066e-05	4.03001	4.39112	3.66379	3.71884	3.3361	DN3.ISP
chr5	27124732	27125019	Peak00021397	CDH9	0.000261164	0.000281555	4.27783	4.06063	3.27482	3.51712	3.58533	DN2
chr1	234894562	234894958	Peak00005953	NA	0.000261102	0.000345268	4.49084	4.25873	4.1176	4.89768	5.49668	SPCD8
chr1	186595642	186596219	Peak00004564	NA	0.000260722	0.000476335	5.39021	4.35986	3.67151	4.46038	4.0149	DN2
chr1	18679001	18679804	Peak00000596	IGSF21	0.000260317	0.000879694	4.23921	5.59167	6.85411	5.20055	5.71402	DP
chr13	51242734	51243428	Peak00050449	DLEU1	0.000260149	0.000751997	4.88526	5.75176	6.2869	4.6363	4.27247	DP
chr7	80502301	80502846	Peak00031309	SEMA3C	0.000260057	0.000335612	5.7709	4.55583	4.27901	4.5383	4.45394	DN2
chr4	99627185	99627700	Peak00019218	RP11-1299A16.1	0.000259577	0.000304739	4.69657	4.19362	4.26015	4.84308	5.48218	SPCD8
chr17	16252641	16253228	Peak00058427	PIGL,CENPV	0.000259513	0.000763833	5.87028	6.69977	7.28787	5.08807	5.84872	DP
chr10	132847289	132847750	Peak00042511	NA	0.000259509	0.000151263	4.5214	4.9491	4.05272	4.30065	4.04711	DN3.ISP
chr3	43430551	43430888	Peak00013579	SNRK,ANO10	0.000259207	0.000437094	3.47326	3.80195	4.83535	4.13453	4.29289	DP
chr16	54195585	54195887	Peak00056856	NA	0.000259112	0.000125841	4.03761	4.42962	4.06421	3.27611	3.79102	DN3.ISP
chr20	9559067	9559631	Peak00064905	PAK7,RP5-986I17.2	0.000258621	0.000253238	4.84995	3.97952	3.63445	3.82481	3.58795	DN2
chr8	14321337	14321757	Peak00033586	SGCZ	0.000258491	8.41821e-05	3.48319	3.43939	3.68749	3.96175	4.36606	SPCD8
chr21	29977377	29977905	Peak00066556	AF131217.1	0.00025835	0.000638704	6.104	5.58073	4.22961	5.48906	5.21822	DN2
chr17	63154804	63155116	Peak00059943	RGS9	0.000258295	6.34305e-06	4.47846	4.81847	4.22561	4.24805	3.79067	DN3.ISP
chr1	151184506	151184822	Peak00003471	PIP5K1A	0.000258081	0.000112166	3.5832	3.6196	3.74771	4.7615	3.76489	SPCD4
chr8	55367224	55367808	Peak00034444	SOX17	0.000257684	0.0005644	5.97964	5.71892	4.42032	5.41346	5.28064	DN2
chr2	44599385	44599898	Peak00007465	CAMKMT	0.000257675	0.000456915	3.72891	4.01995	5.05779	4.53943	4.20728	DP
chr22	48231498	48231884	Peak00068405	RP11-191L9.4	0.000257238	8.2811e-05	4.13826	4.15993	3.60479	3.65619	3.21637	DN3.ISP
chr13	74200045	74200500	Peak00050740	LINC00393	0.000257181	0.00069234	5.15383	4.84866	4.1633	6.35692	5.5242	SPCD4
chr5	160055985	160056541	Peak00024406	ATP10B,CTC-348L5.1	0.000256985	3.07615e-05	4.40995	5.24012	4.43319	4.21342	4.25117	DN3.ISP
chr3	193715805	193716277	Peak00017070	RP11-699L21.1,RP11-699L21.2,DPPA2P3,RP11-407B7.1	0.000256832	0.00036135	4.78329	4.7649	3.74155	4.21167	4.16196	DN2
chr8	119203348	119203974	Peak00035750	SAMD12	0.000256783	0.000782179	3.95938	4.51348	5.98917	4.75547	4.51207	DP
chr9	135593766	135594015	Peak00039037	AK8	0.000256745	9.19786e-05	4.24121	4.0896	3.5852	3.94848	2.9708	DN2
chr14	99522230	99522586	Peak00053415	NA	0.000256186	0.000165204	4.17675	3.95815	4.14121	4.26708	5.28903	SPCD8
chr16	21367086	21367315	Peak00056339	CTD-2547E10.3	0.000255912	0.000254457	4.10875	4.1259	4.1889	3.45537	3.21762	DP
chr5	32276564	32276916	Peak00021432	MTMR12	0.00025558	0.000478802	4.50521	3.85384	3.68596	5.1355	4.72559	SPCD4
chr2	186963524	186963819	Peak00010728	NA	0.000255525	0.000109959	3.51264	3.70232	3.73024	4.71255	3.90017	SPCD4
chr18	71727738	71728258	Peak00062112	NA	0.000254208	0.000745108	4.17148	4.63911	6.13656	4.92901	4.8476	DP
chr8	130253254	130254017	Peak00036045	LINC00977,RP11-1057N3.2	0.000254106	0.000374431	5.83997	6.23033	6.32795	5.6068	4.88967	DP
chr8	60060373	60060678	Peak00034564	NA	0.000253906	6.59814e-05	3.81448	4.01794	4.25967	5.05511	4.14963	SPCD4
chr11	108761391	108761850	Peak00045281	DDX10	0.000253817	0.000649281	3.95936	4.38294	5.73878	4.5716	4.747	DP
chr14	75380134	75380834	Peak00052839	DLST,RPS6KL1	0.000253546	0.00103388	4.41197	5.09402	6.9841	4.96202	5.22964	DP
chr5	38104573	38105247	Peak00021588	CTD-2116N24.1	0.000253284	0.000325698	4.75039	4.64841	3.7491	4.11023	4.19191	DN2
chr13	76387184	76388067	Peak00050809	RP11-29G8.3,LMO7	0.000253024	0.000707199	4.58456	5.61872	6.69083	5.66755	5.6591	DP
chr9	115661064	115661375	Peak00038410	SLC46A2	0.000252942	9.39701e-05	3.48906	3.75063	4.08069	4.79624	3.60572	SPCD4
chr3	187931708	187932021	Peak00016933	LPP	0.000252912	0.000626746	3.83698	4.05252	5.43918	4.68438	4.01142	DP
chr10	14672044	14672286	Peak00039743	FAM107B	0.000252751	1.28449e-06	3.18477	3.32604	3.61217	4.34039	3.34519	SPCD4
chr7	111797061	111797513	Peak00032068	DOCK4	0.000252435	0.000363492	5.36507	4.21851	3.81309	4.10069	4.14272	DN2
chr5	132692215	132692525	Peak00023578	FSTL4	0.000252406	0.000487688	3.48926	4.08439	5.01427	4.23401	4.55195	DP
chr20	55201699	55201942	Peak00066071	TFAP2C	0.000252348	0.000112996	4.37258	4.42427	4.20893	3.92032	3.41785	DN3.ISP
chr8	90737930	90738444	Peak00035148	RP11-37B2.1	0.000252345	0.000601807	6.32975	5.98138	4.70102	5.99652	5.38455	DN2
chr8	52968381	52969434	Peak00034384	NA	0.000252343	0.000823264	5.50314	6.28718	7.07662	5.15974	4.95962	DP
chr14	107066708	107067100	Peak00053746	IGHV3-54,IGHV4-55,IGHV7-56,IGHV3-57	0.000252208	0.00044594	4.63004	5.1454	5.38199	4.24064	4.08918	DP
chr7	33701375	33701855	Peak00030363	NA	0.000252105	0.000343347	4.64852	4.47784	3.58314	4.14708	3.83252	DN2
chr1	55775784	55776291	Peak00001860	NA	0.00025191	0.000692384	3.72945	4.01005	5.57005	4.34144	4.36981	DP
chr21	40269381	40269784	Peak00066867	SNORA62,AF064858.6,AP001043.1,RPSAP64	0.0002519	0.000323855	4.10181	4.60114	4.58304	3.75857	3.41441	DN3.ISP
chr17	64395562	64395902	Peak00059977	PRKCA,RP11-4F22.2	0.000251654	0.000291761	3.66859	3.65476	3.40059	4.34173	4.58619	SPCD8
chr4	181421252	181421746	Peak00020803	NA	0.000251625	0.000371486	4.8973	5.21605	4.03303	4.65199	4.62025	DN3.ISP
chr2	12145991	12146485	Peak00006657	AC096559.1	0.000251604	0.000429244	5.22406	4.57076	3.8148	4.17535	4.40351	DN2
chr2	148257761	148258276	Peak00009809	RNU6-715P	0.000251336	0.00042728	5.12024	4.6394	3.79399	4.36851	4.44937	DN2
chr7	7883945	7884330	Peak00029762	RPA3-AS1	0.000251311	0.000336034	3.21775	3.78887	4.36946	4.228	4.01406	DP
chr1	94173495	94173805	Peak00002668	BCAR3	0.000251162	0.000228661	4.17321	3.69101	3.89196	5.12111	4.04764	SPCD4
chr12	94177560	94178598	Peak00048447	CRADD	0.000250949	0.000731677	6.61078	7.3428	7.97798	6.32525	5.91361	DP
chr7	129934116	129935112	Peak00032435	CPA2,CPA4	0.000250891	6.15681e-05	4.86859	5.92592	5.07102	4.82436	4.93034	DN3.ISP
chr5	179995935	179996258	Peak00024880	CNOT6	0.000250816	7.89295e-05	3.58657	3.71031	3.80307	4.11558	4.57827	SPCD8
chr19	19584947	19585839	Peak00063327	GATAD2A	0.0002507	0.000546386	4.77528	4.67801	6.10027	5.13574	5.2355	DP
chr2	145756994	145757542	Peak00009789	TEX41	0.0002505	0.000346757	4.56209	4.44845	3.53491	4.24102	3.67329	DN2
chr1	38388389	38388950	Peak00001308	INPP5B	0.00025049	0.000297723	5.61823	4.37883	4.14979	4.08958	4.53257	DN2
chr1	72947112	72947950	Peak00002237	NA	0.000250487	0.000876881	5.76406	6.64804	7.49079	5.42146	5.20622	DP
chr5	1312271	1312712	Peak00021049	MIR4457,CLPTM1L	0.000250388	0.000339023	6.02553	6.07652	6.28136	4.79737	5.76291	DP
chr9	103107567	103108045	Peak00038154	TEX10	0.000250174	0.000657761	3.74811	4.44969	5.61324	4.7269	4.45898	DP
chr2	101428676	101428980	Peak00008775	NPAS2	0.00024979	0.00014968	3.83881	3.83839	3.85077	4.2422	4.85598	SPCD8
chr22	18463225	18463946	Peak00067246	MICAL3,MIR648,XXbac-B476C20.14	0.000249642	0.000365917	5.83136	5.71529	6.08319	5.25847	4.62919	DP
chr16	69149700	69150158	Peak00057228	HAS3,CHTF8	0.000249564	0.000486065	3.88352	4.65404	5.53436	5.05381	4.65652	DP
chr18	53048546	53048839	Peak00061755	TCF4	0.00024954	0.000264112	3.77237	3.57676	3.51392	3.8898	4.96741	SPCD8
chr13	33515390	33515953	Peak00050018	NA	0.000249391	0.00047957	5.4111	5.16974	4.03666	4.83774	4.80434	DN2
chr4	20249785	20250057	Peak00017779	SLIT2	0.000249309	0.000327043	4.55615	4.4584	3.53399	4.07527	3.76343	DN2
chr3	153180212	153180920	Peak00016064	RP11-23D24.2,RNU6-901P	0.000249269	0.000566672	4.96274	4.77342	4.27755	6.01764	5.53424	SPCD4
chr1	7168283	7168717	Peak00000227	CAMTA1	0.00024902	0.000251945	4.94861	3.78978	3.59221	3.5307	3.85892	DN2
chr11	69541248	69541872	Peak00044486	NA	0.000248885	0.000612514	4.15049	4.62226	5.8501	4.90719	4.82227	DP
chr11	73618240	73618920	Peak00044608	PAAF1	0.000248816	0.000600473	4.1507	4.36861	5.74489	4.71406	4.77039	DP
chr17	62295530	62295870	Peak00059905	TEX2	0.000248367	0.000341323	4.11258	3.59287	3.63215	4.68464	4.52963	SPCD4
chr1	48959909	48960166	Peak00001688	RP11-329A14.2	0.000248254	0.000187561	3.52092	3.69982	3.58178	4.84272	3.82243	SPCD4
chr20	2928073	2928478	Peak00064714	PTPRA	0.00024816	0.000404839	3.43061	3.81403	4.69297	4.07786	4.27902	DP
chr1	109906972	109907518	Peak00002969	SORT1	0.000247928	0.000450251	3.70445	3.83648	4.94575	4.16285	4.34771	DP
chr1	27612214	27612923	Peak00000942	WDTC1	0.000247687	0.000581805	4.15586	4.69125	5.84364	4.79864	4.95991	DP
chr2	86281832	86282244	Peak00008452	POLR1A	0.000247641	0.000541216	3.68633	4.15793	5.2263	4.4898	4.40814	DP
chr7	151842097	151842287	Peak00033091	KMT2C	0.000247604	0.000199489	3.72944	3.6664	3.61696	4.713	3.93883	SPCD4
chr4	38950997	38951380	Peak00018026	FAM114A1	0.000246747	0.000195952	3.81202	3.96143	3.922	4.41212	4.94764	SPCD8
chr20	10614313	10614678	Peak00064933	SLX4IP,JAG1	0.000246692	0.000175501	3.80373	3.8064	3.8134	5.04541	3.93455	SPCD4
[truncated: 825 more rows]
