# Supplementary material for: Chromatin accessibility landscape of pediatric T‐lymphoblastic leukemia and human T‐cell precursors
Source: EMBO Mol Med. 2020 Aug 5;12(9):e12104. doi: 10.15252/emmm.202012104 (PMC7507092; doi:10.15252/emmm.202012104)
Supplement: Supplementary file 6 — Dataset EV4 [file EMMM-12-e12104-s006.xlsx]

## Sheet: Dataset EV4 DN
Dataset EV4. The complete list of GO-terms (Biological Process) as identified by GREAT functional enrichment analysis. Red color indicates the terms which was not identified in other developmental groups.
# GREAT version 4.0.4	Species assembly: hg19	Association rule: Basal+extension: 5000 bp upstream, 1000 bp downstream, 1000000 bp max extension, curated regulatory domains included
# Term Name	Binom Rank	Binom Raw P-Value	Binom FDR Q-Val	Binom Fold Enrichment	Binom Observed Region Hits	Binom Region Set Coverage	Hyper Rank	Hyper FDR Q-Val	Hyper Fold Enrichment	Hyper Observed Gene Hits	Hyper Total Genes	Hyper Gene Set Coverage
positive regulation of leukocyte migration	45	2.40155e-05	0.00701519	2.71641	23	0.0266204	321	0.0439535	2.17397	19	123	0.0144158	ADAM10,ANO6,APP,CCR6,CMKLR1,CXCL12,CXCL3,CXCL5,F2RL1,FPR2,IL1R1,KITLG,PDGFD,PTAFR,TACR1,THBS1,THY1,TNFSF18,WNT5A
T cell receptor signaling pathway	111	0.000302528	0.0358264	2.23397	24	0.0277778	315	0.0408452	2.09607	21	141	0.0159332	BCL10,BRAF,BTRC,CUL1,FBXW11,HLA-DPB1,MALT1,PDE4B,PDE4D,PDPK1,PIK3R1,PRKCQ,PSMA3,PSMD7,PTPN22,PTPRC,RIPK2,SHB,THY1,TNFRSF21,TRAF6

## Sheet: Dataset EV4 DP
Supplementary Table 3. The complete list of GO-terms (Biological Process) as identified by GREAT functional enrichment analysis. Red color indicates the terms which was not identified in other developmental groups.
# GREAT version 4.0.4	Species assembly: hg19	Association rule: Basal+extension: 5000 bp upstream, 1000 bp downstream, 1000000 bp max extension, curated regulatory domains included
# Term Name	Binom Rank	Binom Raw P-Value	Binom FDR Q-Val	Binom Fold Enrichment	Binom Observed Region Hits	Binom Region Set Coverage	Hyper Rank	Hyper FDR Q-Val	Hyper Fold Enrichment	Hyper Observed Gene Hits	Hyper Total Genes	Hyper Gene Set Coverage
lymphocyte differentiation	1	8.13473e-14	1.06931e-09	3.00919	61	0.077313	25	1.9855e-05	2.77608	35	220	0.0329257	ADA,AICDA,BCL11B,BCL6,CD1D,CD4,CD8A,CR2,FOXP1,FZD7,FZD9,HDAC4,HNF1A,IFNG,IKZF1,IL15,IL7R,ITGA4,ITK,ITPKB,MALT1,MFNG,PIK3R1,PLCL2,PREX1,PTK2B,PTPRC,RAG1,RAG2,RORC,SATB1,SLAMF1,THEMIS,TPD52,ZFP36L1
lymphocyte activation	5	8.69747e-13	2.28657e-09	2.54558	73	0.0925222	40	8.23726e-05	2.26293	45	347	0.042333	ADA,AICDA,APBB1IP,BCL11B,BCL6,CCND3,CD180,CD1D,CD276,CD4,CD8A,CD8B,CR2,CYP26B1,FOXP1,FYN,FZD7,FZD9,HDAC4,HNF1A,IFNAR1,IFNG,IKZF1,IL15,IL21R,IL7R,ITGA4,ITK,ITPKB,LCP1,MALT1,MFNG,PIK3R1,PLCL2,PREX1,PTK2B,PTPRC,RAG1,RAG2,RORC,SATB1,SLAMF1,THEMIS,TPD52,ZFP36L1
leukocyte activation	7	1.66857e-12	3.13334e-09	2.01473	113	0.143219	110	0.0018322	1.61198	80	866	0.0752587	ACTR2,ADA,ADAM10,AICDA,ANO6,APBB1IP,ARG1,ARSB,ATP11A,ATP8B4,BCL11B,BCL6,BST1,CAMK4,CCND3,CD180,CD1D,CD276,CD4,CD44,CD8A,CD8B,CDK13,CHIT1,CHRNB4,CR1,CR2,CX3CR1,CXCL6,CYP26B1,DYNC1H1,EDN2,EFCAB4B,FOXP1,FYN,FZD7,FZD9,GSTP1,HDAC4,HNF1A,HSPA8,IFNAR1,IFNG,IKZF1,IL15,IL21R,IL7R,IL8,ITGA4,ITK,ITPKB,LCP1,MALT1,MAPK14,MFNG,NDRG1,PIK3R1,PLCL2,PREX1,PSMD7,PTK2B,PTPRC,QPCT,RAG1,RAG2,RAP1A,RAP2B,RASGRP1,RORC,S…
leukocyte differentiation	9	3.09337e-12	4.51804e-09	2.57974	68	0.086185	39	8.40756e-05	2.36899	41	302	0.0385701	ADA,AICDA,BCL11B,BCL6,CAMK4,CBFA2T3,CD1D,CD4,CD8A,CR2,FOXP1,FZD7,FZD9,GAB2,HDAC4,HNF1A,IFNG,IKZF1,IL15,IL7R,ITGA4,ITK,ITPKB,MALT1,MAPK14,MFNG,PIK3R1,PLCL2,PREX1,PTK2B,PTPRC,RAG1,RAG2,RORC,SATB1,SLAMF1,THEMIS,TNFSF11,TPD52,TRAF6,ZFP36L1
leukocyte aggregation	10	4.60631e-12	6.05499e-09	2.88251	56	0.0709759	92	0.000897696	2.383	31	227	0.0291628	ADA,APBB1IP,BCL11B,BMP7,CCND3,CD1D,CD276,CD4,CD44,CD8A,CD8B,CYP26B1,FOXP1,FYN,FZD7,IFNAR1,IFNG,IL15,IL7R,ITK,ITPKB,LCP1,MALT1,PREX1,PTPRC,RAG1,RAG2,RORC,SATB1,THEMIS,ZFP36L1
leukocyte cell-cell adhesion	14	1.47561e-11	1.38549e-08	2.73378	58	0.0735108	102	0.00142941	2.24937	33	256	0.0310442	ADA,APBB1IP,BCL11B,BMP7,CCND3,CD1D,CD276,CD4,CD44,CD8A,CD8B,CYP26B1,FOXP1,FYN,FZD7,IFNAR1,IFNG,IL15,IL7R,ITGA4,ITK,ITPKB,LCP1,MALT1,PREX1,PTPRC,RAG1,RAG2,RORC,SATB1,SELP,THEMIS,ZFP36L1
hematopoietic or lymphoid organ development	15	2.10412e-11	1.84391e-08	2.03673	100	0.126743	14	7.79614e-06	2.08773	67	560	0.0630292	ADA,AICDA,BCL11B,BCL2L11,BCL6,CAMK4,CBFA2T3,CD1D,CD34,CD4,CD8A,CDK13,CHD2,CR2,CXCL13,ETV6,FOXP1,FZD7,FZD9,GAB2,GFI1,HDAC4,HIPK1,HIPK2,HNF1A,IFNG,IKZF1,IL15,IL7R,INHBA,ITGA4,ITK,ITPKB,JARID2,KITLG,LMO4,MALT1,MAPK14,MFAP5,MFNG,PIK3R1,PLCL2,PREX1,PTK2B,PTPRC,RAG1,RAG2,RORC,RTKN2,RUNX1,SATB1,SFXN1,SLAMF1,SLC11A2,SMPD3,SNRK,SOD1,THEMIS,TNFRSF13B,TNFSF11,TPD52,TRAF6,VPS33A,WASF2,WDR1,ZFAT,ZFP36L1
T cell activation	19	4.75173e-11	3.28745e-08	2.80307	53	0.0671736	120	0.00244959	2.31069	29	219	0.0272813	ADA,APBB1IP,BCL11B,CCND3,CD1D,CD276,CD4,CD8A,CD8B,CYP26B1,FOXP1,FYN,FZD7,IFNAR1,IFNG,IL15,IL7R,ITK,ITPKB,LCP1,MALT1,PREX1,PTPRC,RAG1,RAG2,RORC,SATB1,THEMIS,ZFP36L1
hemopoiesis	18	4.59415e-11	3.35501e-08	2.08372	92	0.116603	18	1.40769e-05	2.11305	62	512	0.0583255	ADA,AICDA,BCL11B,BCL6,CAMK4,CBFA2T3,CD1D,CD34,CD4,CD8A,CDK13,CHD2,CR2,ETV6,FOXP1,FZD7,FZD9,GAB2,GFI1,HDAC4,HIPK1,HIPK2,HNF1A,IFNG,IKZF1,IL15,IL7R,INHBA,ITGA4,ITK,ITPKB,KITLG,MALT1,MAPK14,MFAP5,MFNG,PIK3R1,PLCL2,PREX1,PTK2B,PTPRC,RAG1,RAG2,RORC,RTKN2,RUNX1,SATB1,SFXN1,SLAMF1,SLC11A2,SMPD3,SNRK,THEMIS,TNFRSF13B,TNFSF11,TPD52,TRAF6,VPS33A,WASF2,WDR1,ZFAT,ZFP36L1
lymphocyte aggregation	20	5.38233e-11	3.53754e-08	2.79322	53	0.0671736	126	0.00277077	2.28978	29	221	0.0272813	ADA,APBB1IP,BCL11B,CCND3,CD1D,CD276,CD4,CD8A,CD8B,CYP26B1,FOXP1,FYN,FZD7,IFNAR1,IFNG,IL15,IL7R,ITK,ITPKB,LCP1,MALT1,PREX1,PTPRC,RAG1,RAG2,RORC,SATB1,THEMIS,ZFP36L1
T cell differentiation	31	1.47234e-09	6.2432e-07	2.97458	41	0.0519645	161	0.0125202	2.55034	19	130	0.0178739	BCL11B,CD1D,CD4,CD8A,FOXP1,FZD7,IFNG,IL15,IL7R,ITK,ITPKB,PREX1,PTPRC,RAG1,RAG2,RORC,SATB1,THEMIS,ZFP36L1
positive regulation of leukocyte cell-cell adhesion	47	1.51784e-08	4.2451e-06	2.55352	46	0.0583016	42	0.00012283	2.659	32	210	0.0301035	ADA,BCL6,CD1D,CD247,CD276,CD4,CD44,CD5,CD83,ETS1,FAM49B,FYN,HSPH1,ICOS,IFNG,IL12A,IL15,IL2RA,IL7R,ITGA4,ITPKB,MALT1,PIK3R1,PRKCQ,PRKCZ,PTPRC,RAG1,RASGRP1,SLAMF1,TNFSF11,TRAF6,XBP1
regulation of lymphocyte activation	59	4.11748e-08	9.17361e-06	2.04035	68	0.086185	19	1.87609e-05	2.26846	52	400	0.0489182	ADA,ARG1,BCL6,BST1,CAMK4,CD1D,CD247,CD276,CD38,CD4,CD5,CD83,CDKN1A,CEBPB,CR1,CYP26B1,FAM49B,FYN,GLMN,HSPH1,ICOS,IFNG,IGLL5,IL12A,IL15,IL20RB,IL2RA,IL7R,INHBA,ITPKB,LAG3,MALT1,PELI1,PIK3R1,PRDM1,PRKCQ,PRKCZ,PTPRC,RAG1,RASGRP1,RUNX1,SAMSN1,SLAMF1,SOD1,TNFAIP3,TNFRSF13B,TNFSF11,TRAF6,VAV3,XBP1,ZEB1,ZFP36L1
adaptive immune response	65	5.32685e-08	1.07725e-05	2.57179	42	0.0532319	127	0.00275148	2.1567	33	267	0.0310442	AICDA,ARG1,BCL6,CAMK4,CD1A,CD1E,CD247,CD4,CD84,CD8A,CD8B,CLEC6A,CR1,CR2,CTSL,CXCL13,EFCAB4B,FYN,IFNG,IGLL5,IL12A,ITK,KLHL6,PRDM1,PTK2B,RAG1,RORC,SKAP1,SLAMF1,SUSD4,THEMIS,TNFRSF13B,TRAF6
positive regulation of hemopoiesis	68	6.23363e-08	1.20502e-05	2.5923	41	0.0519645	69	0.000423933	2.76641	26	164	0.0244591	ADA,BCL6,CD4,CD83,ETS1,IFNG,IL12A,IL15,IL2RA,IL7R,INHBA,ITPKB,KITLG,LIF,MAPK14,POU4F2,PRDM1,PRKCZ,RAG1,RASGRP1,RUNX1,SMAP1,TNFSF11,TRAF6,XBP1,ZFP36L1
regulation of leukocyte cell-cell adhesion	72	8.31739e-08	1.5185e-05	2.14627	58	0.0735108	22	1.78716e-05	2.43107	45	323	0.042333	ADA,ARG1,BCL6,CAMK4,CD1D,CD247,CD276,CD4,CD44,CD5,CD83,CEBPB,CR1,CYP26B1,ETS1,FAM49B,FYN,GLMN,HSPH1,ICOS,IFNG,IL12A,IL15,IL20RB,IL2RA,IL7R,ITGA4,ITPKB,LAG3,MALT1,PELI1,PIK3R1,PRDM1,PRKCQ,PRKCZ,PTPRC,RAG1,RASGRP1,RUNX1,SLAMF1,SOD1,TNFSF11,TRAF6,XBP1,ZEB1
negative regulation of protein serine/threonine kinase activity	74	1.1958e-07	2.12415e-05	3.00348	31	0.0392902	122	0.00267205	2.81446	20	124	0.0188147	BMP7,CDKN1A,DUSP16,DUSP4,DUSP5,DUSP6,FAM212B,GSTP1,IRAK3,NR2F2,PAQR3,PDCD4,PKIG,PTPN1,SPRED2,SPRY1,SPRY2,TFAP4,TNFAIP3,WNK1
positive regulation of T cell activation	81	2.34411e-07	3.80411e-05	2.46295	41	0.0519645	84	0.000652901	2.51761	29	201	0.0272813	ADA,BCL6,CD1D,CD247,CD276,CD4,CD5,CD83,FAM49B,FYN,HSPH1,ICOS,IFNG,IL12A,IL15,IL2RA,IL7R,ITPKB,MALT1,PIK3R1,PRKCQ,PRKCZ,PTPRC,RAG1,RASGRP1,SLAMF1,TNFSF11,TRAF6,XBP1
regulation of T cell activation	83	3.36472e-07	5.32882e-05	2.13916	53	0.0671736	36	5.75752e-05	2.3795	42	308	0.0395108	ADA,ARG1,BCL6,CAMK4,CD1D,CD247,CD276,CD4,CD5,CD83,CEBPB,CR1,CYP26B1,FAM49B,FYN,GLMN,HSPH1,ICOS,IFNG,IL12A,IL15,IL20RB,IL2RA,IL7R,ITPKB,LAG3,MALT1,PELI1,PIK3R1,PRDM1,PRKCQ,PRKCZ,PTPRC,RAG1,RASGRP1,RUNX1,SLAMF1,SOD1,TNFSF11,TRAF6,XBP1,ZEB1
positive regulation of cell-cell adhesion	91	4.7698e-07	6.89001e-05	2.19173	49	0.0621039	48	0.000267758	2.47204	34	240	0.0319849	ADA,BCL6,BMP7,CD1D,CD247,CD276,CD4,CD44,CD5,CD83,CXCL13,ETS1,FAM49B,FYN,HSPH1,ICOS,IFNG,IL12A,IL15,IL2RA,IL7R,ITGA4,ITPKB,MALT1,PIK3R1,PRKCQ,PRKCZ,PTPRC,RAG1,RASGRP1,SLAMF1,TNFSF11,TRAF6,XBP1
positive regulation of lymphocyte activation	92	4.82377e-07	6.89223e-05	2.19086	49	0.0621039	49	0.000267322	2.39766	36	262	0.0338664	ADA,BCL6,BST1,CD1D,CD247,CD276,CD38,CD4,CD5,CD83,CDKN1A,FAM49B,FYN,HSPH1,ICOS,IFNG,IGLL5,IL12A,IL15,IL2RA,IL7R,ITPKB,MALT1,PELI1,PIK3R1,PRDM1,PRKCQ,PRKCZ,PTPRC,RAG1,RASGRP1,SLAMF1,TNFSF11,TRAF6,VAV3,XBP1
positive regulation of leukocyte differentiation	98	8.88251e-07	0.000119144	2.58401	34	0.0430925	90	0.00084089	2.90828	22	132	0.0206961	ADA,BCL6,CD4,CD83,IFNG,IL12A,IL15,IL2RA,IL7R,ITPKB,KITLG,LIF,POU4F2,PRDM1,PRKCZ,RAG1,RASGRP1,RUNX1,TNFSF11,TRAF6,XBP1,ZFP36L1
membrane protein proteolysis	101	1.01882e-06	0.000132598	6.13885	12	0.0152091	160	0.0122177	4.36242	9	36	0.0084666	ADAM10,APH1B,MBTPS1,PARL,PRKCQ,PSEN2,RHBDD1,SPPL3,TRAF6
positive regulation of angiogenesis	104	1.06551e-06	0.000134675	2.65401	32	0.0405577	121	0.00266646	2.73465	21	134	0.0197554	ANGPT2,BTG1,CD34,CX3CR1,ETS1,F3,FGF1,GHSR,GREM1,HIPK1,HIPK2,IL8,PLCG1,PPP1R16B,PTK2B,RUNX1,SASH1,STIM1,TERT,THBS1,XBP1
negative regulation of MAP kinase activity	105	1.13554e-06	0.000142159	3.4005	22	0.0278834	173	0.0153043	3.15063	13	72	0.0122295	BMP7,DUSP16,DUSP4,DUSP5,DUSP6,GSTP1,IRAK3,PAQR3,PDCD4,PTPN1,SPRED2,SPRY1,SPRY2
regulation of immune effector process	109	1.36193e-06	0.000164244	2.17185	46	0.0583016	152	0.00991815	1.87994	39	362	0.0366886	ARG1,BCL6,CD247,CD4,CD84,CD8B,CPB2,CPN1,CR1,CR2,DDX60,FAM49B,FER,FYN,GAB2,HK1,IFNG,IGLL5,IL12A,IL15,IL20RB,IL2RA,IL7R,IRAK3,LAG3,MALT1,MAPK14,PACS1,PRKCZ,PTPRC,RAP1A,RASGRP1,SERPINB9,SLAMF1,SUSD4,TNFAIP3,TRAF3IP2,TRAF6,XBP1
negative regulation of lymphocyte mediated immunity	111	1.57899e-06	0.000186989	5.37023	13	0.0164765	217	0.0403407	3.9885	8	35	0.00752587	ARG1,BCL6,CR1,IL20RB,IL7R,PTPRC,SERPINB9,SLAMF1
positive regulation of cell activation	116	2.45408e-06	0.000278094	2.03023	51	0.0646388	63	0.000394009	2.246	39	303	0.0366886	ADA,BCL6,BST1,CD1D,CD247,CD276,CD38,CD4,CD5,CD83,CDKN1A,FAM49B,FYN,GAB2,HSPH1,ICOS,IFNG,IGLL5,IL12A,IL15,IL2RA,IL7R,ITPKB,MALT1,PELI1,PIK3R1,PRDM1,PRKCQ,PRKCZ,PTPRC,RAG1,RASGRP1,SELP,SLAMF1,THBS1,TNFSF11,TRAF6,VAV3,XBP1
regulation of lymphocyte differentiation	117	2.48331e-06	0.000279001	2.46313	34	0.0430925	143	0.00565589	2.5091	22	153	0.0206961	ADA,BCL6,CAMK4,CD83,CR1,CYP26B1,IFNG,IL12A,IL15,IL2RA,IL7R,INHBA,ITPKB,PRDM1,PRKCZ,RAG1,RASGRP1,RUNX1,SOD1,XBP1,ZEB1,ZFP36L1
positive regulation of leukocyte activation	121	2.9294e-06	0.000318239	2.03402	50	0.0633714	68	0.000409867	2.2631	38	293	0.0357479	ADA,BCL6,BST1,CD1D,CD247,CD276,CD38,CD4,CD5,CD83,CDKN1A,FAM49B,FYN,GAB2,HSPH1,ICOS,IFNG,IGLL5,IL12A,IL15,IL2RA,IL7R,ITPKB,MALT1,PELI1,PIK3R1,PRDM1,PRKCQ,PRKCZ,PTPRC,RAG1,RASGRP1,SLAMF1,THBS1,TNFSF11,TRAF6,VAV3,XBP1
B cell differentiation	135	5.6913e-06	0.000554164	2.97793	23	0.0291508	188	0.0220656	2.75521	15	95	0.014111	ADA,AICDA,BCL6,CR2,FZD9,HDAC4,ITGA4,MALT1,MFNG,PIK3R1,PLCL2,PTK2B,RAG1,RAG2,TPD52
positive regulation of lymphocyte differentiation	138	6.71752e-06	0.000639868	2.86644	24	0.0304183	183	0.0200385	2.90828	14	84	0.0131703	ADA,BCL6,CD83,IFNG,IL12A,IL15,IL2RA,IL7R,ITPKB,PRDM1,PRKCZ,RAG1,RASGRP1,XBP1
regulation of leukocyte differentiation	145	7.23492e-06	0.000655883	2.03468	46	0.0583016	118	0.00226844	2.21583	32	252	0.0301035	ADA,BCL6,CAMK4,CD4,CD83,CEBPB,CR1,CYP26B1,FOXP1,IFNG,IL12A,IL15,IL2RA,IL7R,INHBA,ITPKB,KITLG,LIF,MYC,PIK3R1,POU4F2,PRDM1,PRKCZ,RAG1,RASGRP1,RUNX1,SOD1,TNFSF11,TRAF6,XBP1,ZEB1,ZFP36L1
regulation of T cell differentiation	141	7.05744e-06	0.000657943	2.50314	30	0.0380228	131	0.00315843	2.76979	20	126	0.0188147	ADA,BCL6,CAMK4,CD83,CR1,CYP26B1,IFNG,IL12A,IL15,IL2RA,IL7R,ITPKB,PRDM1,PRKCZ,RAG1,RASGRP1,RUNX1,SOD1,XBP1,ZEB1
positive regulation of vasculature development	154	8.87274e-06	0.000757352	2.35182	33	0.0418251	141	0.0046844	2.54234	22	151	0.0206961	ANGPT2,BTG1,CD34,CX3CR1,ETS1,F3,FGF1,GHSR,GREM1,HIPK1,HIPK2,IL8,PLCG1,PPP1R16B,PTK2B,RAP1A,RUNX1,SASH1,STIM1,TERT,THBS1,XBP1
positive regulation of T cell differentiation	157	9.47543e-06	0.000793341	2.9683	22	0.0278834	229	0.0486232	2.86844	12	73	0.0112888	ADA,BCL6,CD83,IFNG,IL12A,IL2RA,IL7R,ITPKB,PRKCZ,RAG1,RASGRP1,XBP1
regulation of B cell activation	159	1.13395e-05	0.000937473	2.58701	27	0.0342205	180	0.0191502	2.60214	17	114	0.0159925	ADA,BCL6,BST1,CD38,CDKN1A,IFNG,IGLL5,INHBA,PELI1,PRDM1,PTPRC,SAMSN1,TNFAIP3,TNFRSF13B,VAV3,XBP1,ZFP36L1
regulation of adaptive immune response	171	1.79468e-05	0.0013796	2.63163	25	0.0316857	208	0.037176	2.36161	18	133	0.0169332	ADA,ARG1,BCL6,CD4,CR1,FAM49B,IFNG,IL12A,IL20RB,IL7R,MALT1,PRKCQ,PRKCZ,PTPRC,SAMSN1,SLAMF1,TNFAIP3,TRAF6
negative regulation of leukocyte mediated immunity	173	1.98274e-05	0.00150654	4.2232	13	0.0164765	234	0.0494373	3.48993	9	45	0.0084666	ARG1,BCL6,CD84,CR1,IL20RB,IL7R,PTPRC,SERPINB9,SLAMF1
regulation of chemotaxis	182	2.87498e-05	0.00207646	2.128	36	0.0456274	53	0.000267148	2.74489	28	178	0.0263406	ADAM10,ANGPT2,ANO6,BST1,CAMK1D,CCL1,CDH13,CXCL13,CXCL6,EDN2,F3,FGF1,FGF4,FGFR1,GPR124,GREM1,GSTP1,IL12A,IL8,LPAR1,MAPK14,NTRK3,PLXNA2,POU4F2,PTK2B,SLAMF1,THBS1,TIAM1
regulation of adaptive immune response based on somatic recombination of immune receptors built from immunoglobulin superfamily domains	210	7.16472e-05	0.00448477	2.58632	22	0.0278834	209	0.0370574	2.43151	17	122	0.0159925	ADA,ARG1,BCL6,CD4,CR1,FAM49B,IFNG,IL12A,IL20RB,IL7R,MALT1,PRKCQ,PRKCZ,PTPRC,SLAMF1,TNFAIP3,TRAF6
regulation of synaptic transmission, cholinergic	237	0.000104328	0.00578644	6.7253	7	0.00887199	145	0.00576142	9.69426	5	9	0.00470367	ACHE,CHRNA3,IFNG,LAMA2,TACR2
regulation of hepatocyte proliferation	246	0.00012035	0.00643089	5.59248	8	0.0101394	146	0.0063396	7.47843	6	14	0.0056444	CPB2,FBXW7,IFNG,SULF2,TNFAIP3,XBP1
regulation of lamellipodium organization	263	0.000165834	0.00828854	3.40881	13	0.0164765	212	0.0384879	3.65226	9	43	0.0084666	AUTS2,CAPZB,CD44,FER,HDAC4,LRRC16A,RREB1,SSH2,WASF2
positive regulation of myeloid cell differentiation	328	0.000398615	0.015975	2.45972	19	0.0240811	220	0.0445853	2.76641	13	82	0.0122295	CD4,ETS1,IFNG,INHBA,KITLG,LIF,MAPK14,POU4F2,RUNX1,SMAP1,TNFSF11,TRAF6,ZFP36L1
regulation of smooth muscle cell proliferation	351	0.000489424	0.018329	2.08185	26	0.0329531	180	0.0191502	2.60214	17	114	0.0159925	CDH13,FOXP1,GSTP1,HDAC4,ID2,IFNG,IL12A,IL15,MDM2,NAMPT,NOTCH3,TCF7L2,TERT,THBS1,TNFAIP3,TRAF6,VIPR2
cellular response to leukemia inhibitory factor	360	0.000531379	0.0194027	2.23176	22	0.0278834	148	0.00720066	2.97016	16	94	0.0150517	ARID5B,CACYBP,FGF4,GNPNAT1,JARID2,KAT6B,MPC1,NR5A2,PFKP,RARG,RNMT,SOCS3,SPRY2,TLE4,TNFSF11,XBP1
regulation of T cell mediated immunity	366	0.000566772	0.0203558	3.1593	12	0.0152091	230	0.0498768	3.23142	10	54	0.00940734	ARG1,FAM49B,IL12A,IL20RB,IL7R,MALT1,PRKCZ,PTPRC,SLAMF1,TRAF6
positive regulation of chemotaxis	376	0.000623821	0.0218088	2.08148	25	0.0316857	167	0.0148003	2.5117	19	132	0.0178739	ADAM10,ANO6,CAMK1D,CCL1,CDH13,CXCL13,CXCL6,EDN2,F3,FGFR1,IL12A,IL8,LPAR1,MAPK14,NTRK3,PTK2B,SLAMF1,THBS1,TIAM1
positive regulation of leukocyte proliferation	405	0.000831883	0.0270003	2.03866	25	0.0316857	186	0.0216517	2.42003	19	137	0.0178739	ADA,BCL6,BST1,CD1D,CD276,CD38,CD4,CDKN1A,IFNG,IL12A,IL15,IL2RA,KITLG,PELI1,PRKCQ,PTPRC,SLAMF1,TRAF6,VAV3

## Sheet: Dataset EV4 SP
Supplementary Table 3. The complete list of GO-terms (Biological Process) as identified by GREAT functional enrichment analysis. Red color indicates the terms which was not identified in other developmental groups.
# GREAT version 4.0.4	Species assembly: hg19	Association rule: Basal+extension: 5000 bp upstream, 1000 bp downstream, 1000000 bp max extension, curated regulatory domains included
# Term Name	Binom Rank	Binom Raw P-Value	Binom FDR Q-Val	Binom Fold Enrichment	Binom Observed Region Hits	Binom Region Set Coverage	Hyper Rank	Hyper FDR Q-Val	Hyper Fold Enrichment	Hyper Observed Gene Hits	Hyper Total Genes	Hyper Gene Set Coverage
regulation of immune response	3	1.88637e-22	8.26545e-19	2.18746	178	0.152267	47	8.03585e-07	1.67025	130	908	0.081761	A2M,ABCE1,ACTR3,ANGPT1,ARG1,ARPC2,BCL2,BCL6,BPIFB1,BRAF,C1orf106,CARD11,CCR7,CD180,CD200,CD226,CD247,CD36,CD55,CD79B,CD8A,CD96,CLEC4D,CLEC6A,CPN2,CR2,CRK,CRTAM,CTLA4,CYFIP2,DENND1B,DOCK1,DUSP22,ELMO1,ERBB2IP,ESR1,FAM105B,FAM49B,FER,FOS,FYN,GFI1,ICAM2,IFNAR1,IFNGR1,IFNGR2,IL15,IL18RAP,IL2,IL21,IL23R,IL6ST,IRF4,IRF7,ITGA4,ITGB1,JUN,KLRB1,KLRC1,KLRK1,KRAS,LAT,LCP2,LPXN,LSM14A,MAP2K6,MAP3K1,MAP3K7,ME…
positive regulation of immune system process	5	4.21103e-21	1.10708e-17	2.07883	186	0.15911	16	6.31712e-09	1.79176	137	892	0.0861635	ACTR3,ADAM17,ANO6,AP3B1,ARG1,ARPC2,BCL2,BCL6,BRAF,BTLA,C1orf106,CA2,CARD11,CCL2,CCR1,CCR7,CD180,CD2,CD226,CD247,CD274,CD36,CD55,CD79B,CD83,CLEC4D,CLEC6A,CR2,CREB1,CRK,CRTAM,CTLA4,CYFIP2,DAPK2,DENND1B,DOCK1,EDN1,ELMO1,ETS1,FAM105B,FAM49B,FAM65B,FER,FOS,FYN,GPI,GPR183,HES1,HHLA2,HIF1A,ICAM2,ICOS,IHH,IL15,IL18RAP,IL2,IL21,IL23R,IL6ST,IRF7,ITGA4,JAG1,JUN,KLRK1,KRAS,LAT,LCP2,LEF1,LSM14A,MAP2K6,MAP3K1,…
leukocyte activation	4	3.92777e-21	1.29076e-17	2.12997	177	0.151412	55	1.61647e-06	1.67043	124	866	0.0779874	ABCA13,ADAM17,AGA,ANO6,AP1M1,ARG1,ASAH1,BANK1,BCL11B,BCL2,BCL6,BRAF,CAB39,CALML5,CAND1,CARD11,CBL,CCR7,CD180,CD2,CD36,CD44,CD55,CD79B,CD8A,CD97,CDK13,CHD7,CLEC4D,COMMD3,COTL1,CPPED1,CR2,CRTC3,CTSC,DBNL,DCLRE1C,DEGS1,DLG1,DOCK2,EDN1,EOMES,EXO1,FOXP1,FUCA2,FYN,GOLGA7,GPI,GPR183,HDAC4,HGSNAT,IFNAR1,IFNE,IL15,IL18R1,IL18RAP,IL2,IQGAP1,IRF4,ITGA4,ITGB1,JUN,KLF6,KLRF2,KLRK1,KMT2E,LAMTOR3,LAT,LCP2,LEF1,…
cell activation	7	7.29673e-21	1.37022e-17	2.00502	199	0.170231	41	4.58675e-07	1.64506	142	1007	0.0893082	ABCA13,ADAM17,ADRA2A,AGA,ANO6,AP1M1,ARG1,ASAH1,BANK1,BCL11B,BCL2,BCL6,BRAF,CAB39,CALML5,CAND1,CARD11,CBL,CCR7,CD180,CD2,CD36,CD44,CD55,CD79B,CD8A,CD97,CDK13,CHD7,CLEC4D,CNTF,COMMD3,COTL1,CPPED1,CR2,CRTC3,CTSC,DBNL,DCLRE1C,DEGS1,DLG1,DOCK2,EDN1,EOMES,EXO1,FOXP1,FUCA2,FYN,GNA13,GNA14,GNAQ,GNG2,GOLGA7,GPI,GPR183,HDAC4,HGSNAT,IFNAR1,IFNE,IL15,IL18R1,IL18RAP,IL2,IQGAP1,IRF4,ITGA4,ITGB1,ITPR2,ITPR3,JUN…
leukocyte cell-cell adhesion	13	6.6374e-16	6.71143e-13	2.70407	85	0.0727117	86	1.07893e-05	2.23295	49	256	0.0308176	ADAM17,BCL11B,BCL2,BRAF,CARD11,CCR7,CD2,CD44,CD8A,CHD7,CLEC4D,DLG1,DOCK2,EOMES,FOXP1,FYN,GOLPH3,GPR183,IFNAR1,IFNE,IL15,IL18R1,IL2,IRF4,ITGA4,ITGB1,LAT,LEF1,LY9,NCK2,NHEJ1,PIK3CD,PPP3CA,PREX1,PTGER4,PTPRC,RAC2,RIPK2,RORA,SATB1,SELPLG,SMAD3,SOX4,SYK,THEMIS,TNFSF14,TNFSF18,ZFP36L1,ZFP36L2
leukocyte aggregation	16	1.15774e-15	9.51158e-13	2.7793	80	0.0684346	89	1.21892e-05	2.31265	45	227	0.0283019	ADAM17,BCL11B,BCL2,BRAF,CARD11,CCR7,CD2,CD44,CD8A,CHD7,CLEC4D,DLG1,DOCK2,EOMES,FOXP1,FYN,GPR183,IFNAR1,IFNE,IL15,IL18R1,IL2,IRF4,LAT,LEF1,LY9,NCK2,NHEJ1,PIK3CD,PPP3CA,PREX1,PTGER4,PTPRC,RAC2,RIPK2,RORA,SATB1,SMAD3,SOX4,SYK,THEMIS,TNFSF14,TNFSF18,ZFP36L1,ZFP36L2
immune response-regulating signaling pathway	17	1.28851e-15	9.96322e-13	2.40741	102	0.0872541	59	2.59891e-06	2.0007	71	414	0.0446541	ACTR3,ARPC2,BCL2,BRAF,C1orf106,CARD11,CD180,CD247,CD36,CD79B,CLEC4D,CLEC6A,CR2,CRK,CTLA4,CYFIP2,DENND1B,DOCK1,ELMO1,FAM105B,FER,FOS,FYN,ICAM2,IRF7,JUN,KLRK1,KRAS,LAT,LCP2,LSM14A,MAP2K6,MAP3K1,MAP3K7,MEF2C,MYO1C,NFAM1,NFATC2,NFATC3,PAK2,PDE4B,PDE4D,PIK3CD,PIK3R1,PLEKHA1,PPP3CA,PRKCB,PRKCE,PRKCQ,PSMA1,PSMB3,PSMB5,PSMD14,PSMD4,PSMD5,PSME4,PTPRC,PTPRJ,RIPK2,SKAP2,SYK,TAB2,TANK,TBK1,THEMIS,TNFAIP3,TNI…
immune response-regulating cell surface receptor signaling pathway	19	1.60485e-15	1.1103e-12	2.66127	85	0.0727117	73	4.47255e-06	2.13448	58	317	0.036478	ACTR3,ARPC2,BCL2,BRAF,CARD11,CD247,CD79B,CLEC4D,CLEC6A,CR2,CRK,CTLA4,CYFIP2,DENND1B,DOCK1,ELMO1,FER,FOS,FYN,ICAM2,JUN,KLRK1,KRAS,LAT,LCP2,MAP3K1,MAP3K7,MEF2C,MYO1C,NFAM1,NFATC2,NFATC3,PAK2,PDE4B,PDE4D,PIK3CD,PIK3R1,PLEKHA1,PPP3CA,PRKCB,PRKCE,PRKCQ,PSMA1,PSMB3,PSMB5,PSMD14,PSMD4,PSMD5,PSME4,PTPRC,PTPRJ,RIPK2,SYK,TAB2,THEMIS,TRAT1,VAV3,WIPF1
lymphocyte activation	18	1.5363e-15	1.12193e-12	2.40064	102	0.0872541	30	8.61181e-08	2.25252	67	347	0.0421384	ADAM17,BANK1,BCL11B,BCL2,BCL6,BRAF,CARD11,CCR7,CD180,CD2,CD79B,CD8A,CHD7,CLEC4D,CR2,DCLRE1C,DLG1,DOCK2,EOMES,EXO1,FOXP1,FYN,GPR183,HDAC4,IFNAR1,IFNE,IL15,IL18R1,IL2,IRF4,ITGA4,ITGB1,KLF6,KLRF2,KLRK1,LAT,LEF1,LY9,MEF2C,NCK2,NFAM1,NHEJ1,PIK3CD,PIK3R1,PLCL2,PPP3CA,PREX1,PRF1,PRKCB,PTGER4,PTPRC,RIPK2,RORA,SATB1,SKAP2,SLAMF7,SMAD3,SOX4,SWAP70,SYK,TBK1,THEMIS,TNFSF14,TNFSF18,TPD52,ZFP36L1,ZFP36L2
immune response-activating signal transduction	22	1.22548e-14	7.32227e-12	2.4522	92	0.0786997	74	4.5456e-06	2.02089	66	381	0.0415094	ACTR3,ARPC2,BCL2,BRAF,C1orf106,CARD11,CD180,CD247,CD36,CD79B,CLEC4D,CLEC6A,CR2,CRK,CTLA4,CYFIP2,DENND1B,DOCK1,ELMO1,FAM105B,FYN,ICAM2,IRF7,KLRK1,KRAS,LAT,LCP2,LSM14A,MAP2K6,MAP3K1,MAP3K7,MEF2C,MYO1C,NFAM1,NFATC2,PAK2,PDE4B,PDE4D,PIK3CD,PIK3R1,PLEKHA1,PRKCB,PRKCE,PRKCQ,PSMA1,PSMB3,PSMB5,PSMD14,PSMD4,PSMD5,PSME4,PTPRC,PTPRJ,RIPK2,SKAP2,SYK,TAB2,TANK,TBK1,THEMIS,TNFAIP3,TNIP3,TRAT1,UBE2D3,VAV3,WIPF1
positive regulation of immune response	24	1.6823e-14	9.2141e-12	2.15858	117	0.100085	140	0.000132928	1.67786	85	591	0.0534591	ACTR3,ARPC2,BCL2,BRAF,C1orf106,CARD11,CCR7,CD180,CD226,CD247,CD36,CD55,CD79B,CLEC4D,CLEC6A,CR2,CRK,CRTAM,CTLA4,CYFIP2,DENND1B,DOCK1,ELMO1,FAM105B,FAM49B,FYN,ICAM2,IL15,IL18RAP,IL2,IL21,IL23R,IL6ST,IRF7,KLRK1,KRAS,LAT,LCP2,LSM14A,MAP2K6,MAP3K1,MAP3K7,MEF2C,MMP2,MYB,MYO1C,NFAM1,NFATC2,NLRC5,PAK2,PDE4B,PDE4D,PIK3CD,PIK3R1,PLEKHA1,PRKCB,PRKCE,PRKCQ,PSMA1,PSMB3,PSMB5,PSMD14,PSMD4,PSMD5,PSME4,PTPRC,PTP…
lymphocyte aggregation	25	2.45152e-14	1.28901e-11	2.70337	76	0.0650128	93	1.42216e-05	2.32265	44	221	0.027673	ADAM17,BCL11B,BCL2,BRAF,CARD11,CCR7,CD2,CD8A,CHD7,CLEC4D,DLG1,DOCK2,EOMES,FOXP1,FYN,GPR183,IFNAR1,IFNE,IL15,IL18R1,IL2,IRF4,LAT,LEF1,LY9,NCK2,NHEJ1,PIK3CD,PPP3CA,PREX1,PTGER4,PTPRC,RAC2,RIPK2,RORA,SATB1,SMAD3,SOX4,SYK,THEMIS,TNFSF14,TNFSF18,ZFP36L1,ZFP36L2
T cell activation	27	5.86699e-14	2.85635e-11	2.6772	75	0.0641574	101	2.74001e-05	2.29059	43	219	0.027044	ADAM17,BCL11B,BCL2,BRAF,CARD11,CCR7,CD2,CD8A,CHD7,CLEC4D,DLG1,DOCK2,EOMES,FOXP1,FYN,GPR183,IFNAR1,IFNE,IL15,IL18R1,IL2,IRF4,LAT,LEF1,LY9,NCK2,NHEJ1,PIK3CD,PPP3CA,PREX1,PTGER4,PTPRC,RIPK2,RORA,SATB1,SMAD3,SOX4,SYK,THEMIS,TNFSF14,TNFSF18,ZFP36L1,ZFP36L2
regulation of leukocyte cell-cell adhesion	28	7.54912e-14	3.54404e-11	2.34772	94	0.0804106	39	4.01326e-07	2.2393	62	323	0.0389937	AP3B1,ARG1,BCL6,BRAF,BTLA,CARD11,CCL2,CCR7,CD2,CD247,CD274,CD44,CD55,CD83,CTLA4,DLG1,DUSP22,ETS1,FAM49B,FAM65B,FYN,GLMN,HES1,HHLA2,ICOS,IHH,IL15,IL2,IL21,IL23R,IL6ST,IRF4,ITGA4,KLRK1,LAT,MAD1L1,MAP3K7,MYB,NCK2,NFATC2,PAK2,PDCD1LG2,PELI1,PIK3R1,PRDM1,PRKCQ,PTPRC,RAC2,RASGRP1,RIPK2,RUNX1,SCGB1A1,SLC46A2,SMAD7,SYK,TFRC,TGFBR2,TNFSF11,TNFSF14,TNFSF18,ZC3H8,ZEB1
positive regulation of cell adhesion	32	2.80392e-13	1.1518e-10	2.10028	113	0.0966638	11	1.51537e-09	2.35177	76	377	0.0477987	ANGPT1,ANK3,AP3B1,ARPC2,BCL6,BRAF,BTLA,CARD11,CCL2,CCR7,CD247,CD274,CD36,CD44,CD55,CD83,CRK,CTLA4,CYTH3,DISC1,DNM2,DOCK1,ECM2,EGFLAM,EPB41L5,ETS1,FAM49B,FOXA1,FYN,GPR56,HES1,HHLA2,ICOS,IHH,IL15,IL2,IL21,IL23R,IL6ST,IQGAP1,ITGA4,ITGA6,KIF26B,KLRK1,LRRC16A,MAP3K7,MYB,NCK2,NDNF,NRP1,PAK2,PDCD1LG2,PIK3R1,PODXL,PREX1,PRKCA,PRKCE,PRKCQ,PTPRC,PTPRJ,RASGRP1,RIPK2,RSU1,SFRP2,SMAD3,SMAD7,SYK,TFRC,TGFBR2,TN…
activation of immune response	33	7.05373e-13	2.80974e-10	2.26749	93	0.0795552	141	0.000132115	1.79885	68	441	0.0427673	ACTR3,ARPC2,BCL2,BRAF,C1orf106,CARD11,CD180,CD247,CD36,CD55,CD79B,CLEC4D,CLEC6A,CR2,CRK,CTLA4,CYFIP2,DENND1B,DOCK1,ELMO1,FAM105B,FYN,ICAM2,IRF7,KLRK1,KRAS,LAT,LCP2,LSM14A,MAP2K6,MAP3K1,MAP3K7,MEF2C,MYO1C,NFAM1,NFATC2,PAK2,PDE4B,PDE4D,PIK3CD,PIK3R1,PLEKHA1,PRKCB,PRKCE,PRKCQ,PSMA1,PSMB3,PSMB5,PSMD14,PSMD4,PSMD5,PSME4,PTPRC,PTPRJ,RIPK2,SKAP2,SYK,TAB2,TANK,TBK1,THEMIS,TNFAIP3,TNIP3,TRAT1,UBE2D3,VAV3,…
immune response-activating cell surface receptor signaling pathway	35	8.011e-13	3.0087e-10	2.61643	71	0.0607357	98	1.91077e-05	2.12854	52	285	0.0327044	ACTR3,ARPC2,BCL2,BRAF,CARD11,CD247,CD79B,CLEC4D,CLEC6A,CR2,CRK,CTLA4,CYFIP2,DENND1B,DOCK1,ELMO1,FYN,ICAM2,KLRK1,KRAS,LAT,LCP2,MAP3K7,MEF2C,MYO1C,NFAM1,NFATC2,PAK2,PDE4B,PDE4D,PIK3CD,PIK3R1,PLEKHA1,PRKCB,PRKCE,PRKCQ,PSMA1,PSMB3,PSMB5,PSMD14,PSMD4,PSMD5,PSME4,PTPRC,PTPRJ,RIPK2,SYK,TAB2,THEMIS,TRAT1,VAV3,WIPF1
regulation of cell-cell adhesion	41	1.49652e-12	4.79798e-10	2.06871	110	0.0940975	13	2.91748e-09	2.28631	78	398	0.0490566	ANK3,AP3B1,ARG1,BCL6,BRAF,BTLA,CARD11,CCL2,CCR7,CD2,CD247,CD274,CD44,CD55,CD83,CDH1,CTLA4,DLG1,DUSP22,EFNA5,EPB41L5,EPHB3,ETS1,FAM49B,FAM65B,FOXA1,FYN,GLMN,HES1,HHLA2,ICOS,IHH,IL15,IL2,IL21,IL23R,IL6ST,IRF4,ITGA4,ITGA6,KIF26B,KLRK1,LAT,LEF1,MAD1L1,MAP3K7,MYB,NCK2,NFATC2,PAK2,PDCD1LG2,PELI1,PIK3R1,PODXL,PRDM1,PRKCA,PRKCQ,PTPRC,RAC2,RASGRP1,RDX,RIPK2,RUNX1,SCGB1A1,SLC46A2,SMAD7,SWAP70,SYK,TFRC,TGFB…
lymphocyte differentiation	43	1.62876e-12	4.97907e-10	2.49715	75	0.0641574	91	1.26734e-05	2.33321	44	220	0.027673	ADAM17,BCL11B,BCL2,BCL6,BRAF,CARD11,CCR7,CD79B,CD8A,CHD7,CLEC4D,CR2,DCLRE1C,DOCK2,EOMES,FOXP1,GPR183,HDAC4,IFNE,IL15,IL18R1,IL2,IRF4,ITGA4,ITGB1,KLF6,LEF1,LY9,NFAM1,NHEJ1,PIK3CD,PIK3R1,PLCL2,PREX1,PTGER4,PTPRC,RORA,SATB1,SOX4,SYK,THEMIS,TPD52,ZFP36L1,ZFP36L2
response to inorganic substance	42	1.59518e-12	4.99252e-10	2.08339	108	0.0923867	200	0.001128	1.66658	69	483	0.0433962	ANK3,APBB1,AQP9,AREG,AREGB,ARG1,AVPR1A,BCL2,BLM,BRAF,CA2,CALM3,CAMK2D,CCND1,CCR7,CDH1,CDK1,CLDN1,CPNE2,CPOX,CREB1,CRK,DNM2,DNMT3A,EDN1,ETS1,FABP1,FOS,FOXO1,GPI,HAAO,HIF1A,HNRNPD,HOMER1,IL18RAP,IQGAP1,ITPR3,JUN,KCNC2,KCNH1,KCNIP2,KLF2,MDM2,MEF2C,MMP9,MYB,NDRG1,NEDD4L,PDGFD,PGAM2,PLEKHA1,PPP1R15B,PPP3CA,PTCH1,PTGS2,SCGB1A1,SLC25A13,SLC25A24,SLC30A5,SLC8A1,SNCA,SPAG16,SPIDR,STK24,THBS1,TNFAIP3,TXNIP…
response to reactive oxygen species	44	2.16717e-12	6.47442e-10	2.96301	56	0.0479042	209	0.00133944	2.1211	34	187	0.0213837	AREG,AREGB,ARG1,BCL2,CCR7,CDK1,CRK,DNM2,EDN1,ERCC6L2,ETS1,FABP1,FER,FOS,FOXO1,HNRNPD,IL18RAP,JUN,KCNC2,KLF2,MDM2,MMP9,MYB,NME8,PDGFD,PLEKHA1,PPP1R15B,PTPRK,SCGB1A1,SLC8A1,STK24,TNFAIP3,TXNIP,UBE3A
single organismal cell-cell adhesion	45	3.87109e-12	1.13079e-09	2.08684	104	0.0889649	78	6.72784e-06	2.0359	63	361	0.0396226	ACVR1,ADAM17,BCL11B,BCL2,BRAF,CARD11,CCR7,CD2,CD44,CD8A,CHD7,CLEC4D,CNTN4,CTNNA1,CTNNA3,DLG1,DOCK2,EOMES,FER,FOXP1,FYN,GOLPH3,GPR183,IFNAR1,IFNE,IHH,IL15,IL18R1,IL2,IRF4,ITGA4,ITGB1,LAT,LEF1,LY9,MEGF11,METAP1,MMP24,NCK2,NHEJ1,PERP,PIK3CD,PPP3CA,PREX1,PTGER4,PTPRC,RAC2,RAP2B,RIPK2,RORA,SATB1,SELPLG,SMAD3,SOX4,SYK,TGFBR2,THBS4,THEMIS,TNFSF14,TNFSF18,UBASH3B,ZFP36L1,ZFP36L2
positive regulation of cytokine production	46	4.01024e-12	1.14597e-09	2.24263	89	0.0761335	126	8.95728e-05	1.88358	62	384	0.0389937	ADAM17,ADRA2A,C1orf106,CARD11,CCL2,CCR7,CD2,CD226,CD274,CD36,CD83,CLEC6A,CREB1,CRTAM,FAM49B,GLMN,HEG1,HGF,HHLA2,HIF1A,HTR2B,IFNAR1,IL12RB2,IL15,IL18R1,IL1RAP,IL2,IL21,IL23R,IL6ST,IRF4,IRF7,KLRK1,LSM14A,LY9,MAP3K7,MCOLN2,MYB,NFAM1,PANX1,PDE4B,PDE4D,PELI1,PIK3R1,POLR3E,POLR3GL,PRKCQ,PTGER4,PTGS2,RASGRP1,RIPK2,RORA,RUNX1,SETD2,SMAD3,SULF2,SYK,TBK1,THBS1,WNT5A,XRCC5,ZBTB20
T cell differentiation	48	4.58794e-12	1.25643e-09	2.84009	58	0.0496151	95	1.68705e-05	2.7819	31	130	0.0194969	ADAM17,BCL11B,BCL2,BRAF,CARD11,CCR7,CD8A,CHD7,CLEC4D,DOCK2,EOMES,FOXP1,GPR183,IL15,IL18R1,IL2,IRF4,LEF1,LY9,NHEJ1,PIK3CD,PREX1,PTGER4,PTPRC,RORA,SATB1,SOX4,SYK,THEMIS,ZFP36L1,ZFP36L2
antigen receptor-mediated signaling pathway	47	4.5834e-12	1.28189e-09	2.93974	55	0.0470488	97	1.82597e-05	2.50956	37	172	0.0232704	BCL2,BRAF,CARD11,CD247,CD79B,CTLA4,DENND1B,FYN,LAT,LCP2,MAP3K7,MEF2C,NFAM1,NFATC2,PAK2,PDE4B,PDE4D,PIK3CD,PIK3R1,PLEKHA1,PRKCB,PRKCQ,PSMA1,PSMB3,PSMB5,PSMD14,PSMD4,PSMD5,PSME4,PTPRC,PTPRJ,RIPK2,SYK,TAB2,THEMIS,TRAT1,VAV3
single organism cell adhesion	49	4.85849e-12	1.30336e-09	2.04452	108	0.0923867	79	7.13789e-06	1.99471	66	386	0.0415094	ACVR1,ADAM17,BCL11B,BCL2,BRAF,CARD11,CCR7,CD2,CD44,CD8A,CHD7,CLEC4D,CNTN4,CTNNA1,CTNNA3,DLG1,DOCK2,EOMES,EPHB3,FER,FOXP1,FYN,GOLPH3,GPR183,IFNAR1,IFNE,IHH,IL15,IL18R1,IL2,IRF4,ITGA4,ITGB1,LAT,LEF1,LY9,MEGF11,METAP1,MMP24,NCK2,NHEJ1,NRP1,PERP,PIK3CD,PPP3CA,PREX1,PTGER4,PTPRC,RAC2,RAP2B,RIPK2,RORA,SATB1,SELPLG,SMAD3,SOX4,SYK,TGFBR2,THBS4,THEMIS,TNFSF14,TNFSF18,UBASH3B,VAMP3,ZFP36L1,ZFP36L2
regulation of T cell activation	53	6.14364e-12	1.52374e-09	2.28828	84	0.0718563	49	8.70025e-07	2.23473	59	308	0.0371069	AP3B1,ARG1,BCL6,BRAF,BTLA,CARD11,CCL2,CCR7,CD2,CD247,CD274,CD55,CD83,CTLA4,DLG1,DUSP22,FAM49B,FAM65B,FYN,GLMN,HES1,HHLA2,ICOS,IHH,IL15,IL2,IL21,IL23R,IL6ST,IRF4,KLRK1,LAT,MAD1L1,MAP3K7,MYB,NCK2,NFATC2,PAK2,PDCD1LG2,PELI1,PIK3R1,PRDM1,PRKCQ,PTPRC,RAC2,RASGRP1,RIPK2,RUNX1,SCGB1A1,SLC46A2,SMAD7,SYK,TFRC,TGFBR2,TNFSF11,TNFSF14,TNFSF18,ZC3H8,ZEB1
regulation of lymphocyte activation	56	1.12089e-11	2.63108e-09	2.06565	102	0.0872541	38	3.76299e-07	2.09989	72	400	0.045283	AP3B1,ARG1,BANK1,BCL2,BCL6,BRAF,BTLA,CARD11,CCL2,CCR7,CD2,CD247,CD274,CD55,CD83,CTLA4,DLG1,DUSP22,FAM49B,FAM65B,FYN,GLMN,GPR183,HES1,HHLA2,ICOS,IHH,IL15,IL2,IL21,IL23R,IL6ST,IRF4,KLRK1,LAT,MAD1L1,MAP3K7,MEF2C,MYB,NCK2,NFAM1,NFATC2,PAK2,PDCD1LG2,PELI1,PIK3R1,PRDM1,PRKCQ,PTPRC,RAC2,RASGRP1,RIF1,RIPK2,RUNX1,SAMSN1,SCGB1A1,SLC39A10,SLC46A2,SMAD7,SYK,TFRC,TGFBR2,TNFAIP3,TNFSF11,TNFSF14,TNFSF18,VAV3,ZC…
leukocyte differentiation	59	2.32647e-11	5.18329e-09	2.20206	86	0.0735671	115	4.48006e-05	2.04735	53	302	0.0333333	ADAM17,BCL11B,BCL2,BCL6,BRAF,CARD11,CCR7,CD79B,CD8A,CHD7,CLEC4D,CR2,DCLRE1C,DOCK2,EOMES,FOXP1,GPR183,HDAC4,IFNE,IL15,IL18R1,IL2,IL31RA,IRF4,ITGA4,ITGB1,JUN,KLF6,L3MBTL3,LEF1,LY9,MEF2C,MMP9,NFAM1,NHEJ1,PIK3CD,PIK3R1,PLCL2,PREX1,PTGER4,PTPRC,RORA,SATB1,SNX10,SOX4,SYK,TFRC,TGFBR2,THEMIS,TNFSF11,TPD52,ZFP36L1,ZFP36L2
positive regulation of defense response	74	6.39418e-11	1.13583e-08	2.19307	83	0.0710009	275	0.0060697	1.65392	56	395	0.0352201	ARG1,C1orf106,CARD11,CCR7,CD180,CD226,CD36,CLEC4D,CLEC6A,CRTAM,ETS1,FAM105B,FYN,ICAM2,IL15,IL18RAP,IL2,IL21,IL6ST,IRF7,KLRK1,KRAS,LSM14A,MAP2K6,MAP3K1,MAP3K7,MEF2C,MGST2,MMP2,NLRC5,PAK2,PDCD4,PRKCE,PSMA1,PSMB3,PSMB5,PSMD14,PSMD4,PSMD5,PSME4,PTGER4,PTGS2,RASGRP1,RIPK2,SNCA,SYK,TAB2,TANK,TBK1,TNFAIP3,TNFSF11,TNFSF18,TNIP3,UBE2D3,WNT5A,XRCC5
T cell receptor signaling pathway	77	8.11489e-11	1.38533e-08	3.09583	45	0.0384944	246	0.00308781	2.23392	27	141	0.0169811	BRAF,CARD11,CD247,DENND1B,FYN,LAT,LCP2,MAP3K7,PAK2,PDE4B,PDE4D,PIK3CD,PIK3R1,PRKCQ,PSMA1,PSMB3,PSMB5,PSMD14,PSMD4,PSMD5,PSME4,PTPRC,PTPRJ,RIPK2,TAB2,THEMIS,TRAT1
positive regulation of antigen receptor-mediated signaling pathway	80	9.56919e-11	1.57234e-08	7.01031	19	0.0162532	296	0.00935771	4.44421	8	21	0.00503145	CCR7,CD226,NFAM1,PRKCB,PRKCH,PTPRC,SLC39A10,TRAT1
positive regulation of leukocyte cell-cell adhesion	86	1.40654e-10	2.14987e-08	2.43533	65	0.0556031	135	0.000121322	2.2221	40	210	0.0251572	AP3B1,BCL6,BTLA,CARD11,CCL2,CD247,CD274,CD44,CD55,CD83,CTLA4,ETS1,FAM49B,FYN,HES1,HHLA2,ICOS,IHH,IL15,IL2,IL21,IL23R,IL6ST,ITGA4,KLRK1,MAP3K7,MYB,NCK2,PAK2,PDCD1LG2,PIK3R1,PRKCQ,PTPRC,RASGRP1,RIPK2,SYK,TFRC,TGFBR2,TNFSF11,TNFSF14
Fc receptor signaling pathway	94	2.77566e-10	3.88149e-08	2.68368	53	0.0453379	129	0.000106362	2.32066	37	186	0.0232704	ACTR3,ARPC2,CARD11,CD247,CLEC4D,CRK,CYFIP2,DOCK1,ELMO1,FER,FOS,FYN,JUN,KRAS,LAT,LCP2,MAP3K1,MAP3K7,MYO1C,NFATC2,NFATC3,PAK2,PIK3R1,PPP3CA,PRKCE,PRKCQ,PSMA1,PSMB3,PSMB5,PSMD14,PSMD4,PSMD5,PSME4,SYK,TAB2,VAV3,WIPF1
cellular response to reactive oxygen species	100	4.98388e-10	6.55131e-08	3.16214	40	0.0342173	300	0.00973962	2.21751	23	121	0.0144654	ARG1,CDK1,CRK,DNM2,ERCC6L2,ETS1,FABP1,FER,FOS,FOXO1,HNRNPD,IL18RAP,JUN,KCNC2,KLF2,MDM2,MMP9,MYB,NME8,PDGFD,PLEKHA1,PTPRK,TNFAIP3
positive regulation of cell-cell adhesion	111	1.76287e-09	2.08765e-07	2.17363	72	0.0615911	83	1.00126e-05	2.2846	47	240	0.0295597	ANK3,AP3B1,BCL6,BTLA,CARD11,CCL2,CD247,CD274,CD44,CD55,CD83,CTLA4,ETS1,FAM49B,FOXA1,FYN,HES1,HHLA2,ICOS,IHH,IL15,IL2,IL21,IL23R,IL6ST,ITGA4,ITGA6,KIF26B,KLRK1,MAP3K7,MYB,NCK2,PAK2,PDCD1LG2,PIK3R1,PODXL,PRKCQ,PTPRC,RASGRP1,RIPK2,SMAD7,SYK,TFRC,TGFBR2,TNFSF11,TNFSF14,WNT5A
regulation of innate immune response	121	3.24346e-09	3.52358e-07	2.10243	75	0.0641574	233	0.00205315	1.69482	60	413	0.0377359	A2M,ABCE1,ARG1,BPIFB1,C1orf106,CARD11,CD180,CD226,CD36,CD96,CLEC4D,CLEC6A,CRK,CRTAM,ERBB2IP,ESR1,FAM105B,FYN,GFI1,ICAM2,IFNAR1,IFNGR1,IFNGR2,IL18RAP,IL21,IRF4,IRF7,KLRK1,KRAS,LSM14A,MAP2K6,MAP3K1,MAP3K7,MMP2,NLRC5,OTUD7A,PAK2,PELI1,POP4,PRKCE,PSMA1,PSMB3,PSMB5,PSMD14,PSMD4,PSMD5,PSME4,RASGRP1,RIPK2,SAMHD1,SYK,TAB2,TANK,TBK1,TNFAIP3,TNIP3,UBE2D3,USP18,WNT5A,XRCC5
positive regulation of lymphocyte activation	123	4.07241e-09	4.35219e-07	2.14259	71	0.0607357	112	4.40918e-05	2.13729	48	262	0.0301887	AP3B1,BCL2,BCL6,BTLA,CARD11,CCL2,CCR7,CD247,CD274,CD55,CD83,CTLA4,FAM49B,FYN,GPR183,HES1,HHLA2,ICOS,IHH,IL15,IL2,IL21,IL23R,IL6ST,KLRK1,MAP3K7,MEF2C,MYB,NCK2,NFATC2,PAK2,PDCD1LG2,PELI1,PIK3R1,PRDM1,PRKCQ,PTPRC,RASGRP1,RIF1,RIPK2,SLC39A10,SYK,TFRC,TGFBR2,TNFSF11,TNFSF14,VAV3,ZNF335
regulation of antigen receptor-mediated signaling pathway	127	5.06488e-09	5.24235e-07	4.02408	26	0.0222412	350	0.0189799	2.80849	13	54	0.0081761	CCR7,CD226,DUSP22,LPXN,NFAM1,PLCL2,PRKCB,PRKCH,PTPRC,PTPRJ,RUNX1,SLC39A10,TRAT1
cytokine production	128	5.18483e-09	5.32457e-07	2.77461	43	0.0367836	81	8.21883e-06	2.82813	32	132	0.0201258	ASH1L,C1orf106,CARD11,CCR7,CD226,CD36,CD55,CD96,DBH,DENND1B,DLG1,EOMES,FOXP1,GPR56,HEG1,HIF1A,IFNAR1,IL12RB2,IL18RAP,IL1RAP,IL31RA,IRF7,ITGB6,KLRF2,LCP2,MCOLN2,NFATC2,PCSK5,PIK3CD,PTGS2,RASGRP1,TBK1
response to hydrogen peroxide	138	1.1425e-08	1.08827e-06	3.07863	35	0.0299401	278	0.00665154	2.33321	22	110	0.0138365	AREG,AREGB,ARG1,BCL2,CDK1,CRK,ETS1,FABP1,FOXO1,IL18RAP,JUN,KLF2,MDM2,MYB,PDGFD,PLEKHA1,PPP1R15B,SLC8A1,STK24,TNFAIP3,TXNIP,UBE3A
adaptive immune response	142	1.49394e-08	1.38295e-06	2.31439	56	0.0479042	146	0.000144623	2.05357	47	267	0.0295597	ADAM17,ALCAM,ARG1,BCL6,BTLA,CD247,CD55,CD79B,CD8A,CLEC4D,CLEC6A,CR2,CTLA4,CTSC,DBNL,DCLRE1C,DENND1B,DLG1,EOMES,EXO1,FYN,GPR183,IFNE,IL18R1,IL18RAP,IL2,IL31RA,IRF4,IRF7,JAG1,KLRK1,LAT,LEF1,LY9,MCOLN2,MEF2C,PIK3CD,PRDM1,PRKCB,RIPK2,RORA,SLAMF7,SWAP70,SYK,THEMIS,TNFSF18,TRAT1
positive regulation of leukocyte activation	143	1.63809e-08	1.50578e-06	2.03179	74	0.063302	110	4.1994e-05	2.07042	52	293	0.0327044	AP3B1,BCL2,BCL6,BTLA,CARD11,CCL2,CCR7,CD2,CD226,CD247,CD274,CD55,CD83,CTLA4,FAM49B,FYN,GPR183,HES1,HHLA2,ICOS,IHH,IL15,IL2,IL21,IL23R,IL6ST,KLRK1,MAP3K7,MEF2C,MYB,NCK2,NFATC2,PAK2,PDCD1LG2,PELI1,PIK3R1,PRDM1,PRKCQ,PTPRC,RASGRP1,RIF1,RIPK2,SLC39A10,SYK,TFRC,TGFBR2,THBS1,TNFSF11,TNFSF14,VAV3,WNT5A,ZNF335
response to lipopolysaccharide	150	2.18032e-08	1.91068e-06	2.06501	70	0.0598802	240	0.00229516	1.82161	47	301	0.0295597	ADAM17,ADH5,ANKRD1,ARG1,ATP4B,CCL2,CCR7,CD180,CD36,CD96,CDC73,CLDN1,DCN,EDN1,ERBB2IP,FASLG,FER,FOS,FOXP1,GFI1,HPGD,IFNAR1,IL12RB2,IL23R,JUN,KLRK1,LITAF,MEF2C,MGST2,PDCD4,PDE4B,PDE4D,PELI1,PRKCE,PTGER4,PTGS2,RIPK2,SCGB1A1,SNCA,SRR,TFPI,TIMP4,TNFAIP3,TNFRSF1B,TNIP3,TRIB1,WNT5A
response to molecule of bacterial origin	158	3.34244e-08	2.78078e-06	2.0297	71	0.0607357	256	0.00392953	1.76647	48	317	0.0301887	ADAM17,ADH5,ANKRD1,ARG1,ATP4B,C1orf106,CCL2,CCR7,CD180,CD36,CD96,CDC73,CLDN1,DCN,EDN1,ERBB2IP,FASLG,FER,FOS,FOXP1,GFI1,HPGD,IFNAR1,IL12RB2,IL23R,JUN,KLRK1,LITAF,MEF2C,MGST2,PDCD4,PDE4B,PDE4D,PELI1,PRKCE,PTGER4,PTGS2,RIPK2,SCGB1A1,SNCA,SRR,TFPI,TIMP4,TNFAIP3,TNFRSF1B,TNIP3,TRIB1,WNT5A
negative regulation of homeostatic process	163	5.11299e-08	4.12333e-06	2.52255	44	0.037639	416	0.0342205	1.95794	24	143	0.0150943	ADRA2A,ARRDC3,BCL2,CALM3,CCR7,DCP2,HMGCR,HNRNPC,HTR2B,IAPP,ITPR2,ITPR3,JPH2,KLF13,MAP4K4,PAPD5,PRKCE,PTPRC,TNFAIP3,TNKS,TPCN2,UBASH3B,XRCC5,ZFP36L1
Fc-epsilon receptor signaling pathway	165	5.68483e-08	4.52892e-06	2.73514	38	0.0325064	243	0.00275916	2.33321	25	125	0.0157233	CARD11,FER,FOS,JUN,KRAS,LAT,LCP2,MAP3K1,MAP3K7,NFATC2,NFATC3,PAK2,PIK3R1,PPP3CA,PRKCQ,PSMA1,PSMB3,PSMB5,PSMD14,PSMD4,PSMD5,PSME4,SYK,TAB2,VAV3
positive regulation of T cell activation	171	6.63256e-08	5.09854e-06	2.22996	55	0.0470488	172	0.000536817	2.14748	37	201	0.0232704	AP3B1,BCL6,BTLA,CARD11,CCL2,CD247,CD274,CD55,CD83,CTLA4,FAM49B,FYN,HES1,HHLA2,ICOS,IHH,IL15,IL2,IL21,IL23R,IL6ST,KLRK1,MAP3K7,MYB,NCK2,PAK2,PDCD1LG2,PIK3R1,PRKCQ,PTPRC,RASGRP1,RIPK2,SYK,TFRC,TGFBR2,TNFSF11,TNFSF14
lymphocyte proliferation	187	1.16585e-07	8.19522e-06	3.08773	30	0.025663	320	0.0130034	2.51041	17	79	0.0106918	BCL2,CARD11,CD180,CR2,DOCK2,FYN,IFNE,IL15,LEF1,MEF2C,PLCL2,PTPRC,RIPK2,SATB1,TBK1,TNFSF14,TNFSF18
mononuclear cell proliferation	188	1.25118e-07	8.74825e-06	3.07729	30	0.025663	337	0.0168464	2.44843	17	81	0.0106918	BCL2,CARD11,CD180,CR2,DOCK2,FYN,IFNE,IL15,LEF1,MEF2C,PLCL2,PTPRC,RIPK2,SATB1,TBK1,TNFSF14,TNFSF18
cellular response to oxidative stress	189	1.35291e-07	9.4095e-06	2.16209	56	0.0479042	298	0.00936848	1.85831	36	226	0.0226415	ADNP2,ARG1,ARNTL,BCL2,CD36,CDK1,CHD6,CRK,DNM2,EPAS1,ERCC6L2,ETS1,FABP1,FER,FOS,FOXO1,GPX2,HIF1A,HNRNPD,IL18RAP,JUN,KCNC2,KLF2,MDM2,MMP9,MYB,NME8,PDGFD,PDK1,PLEKHA1,PTPRK,SLC25A24,SNCA,STK24,TNFAIP3,TXN
immunological synapse formation	200	2.33859e-07	1.53704e-05	7.08974	12	0.0102652	431	0.0417215	5.30274	5	11	0.00314465	CCR7,DLG1,DOCK2,NCK2,PRF1
positive regulation of innate immune response	210	4.50732e-07	2.82137e-05	2.09624	55	0.0470488	343	0.0179608	1.7013	42	288	0.0264151	C1orf106,CARD11,CD180,CD226,CD36,CLEC4D,CLEC6A,CRTAM,FAM105B,FYN,ICAM2,IL18RAP,IL21,IRF7,KLRK1,KRAS,LSM14A,MAP2K6,MAP3K1,MAP3K7,MMP2,NLRC5,PAK2,PRKCE,PSMA1,PSMB3,PSMB5,PSMD14,PSMD4,PSMD5,PSME4,RASGRP1,RIPK2,SYK,TAB2,TANK,TBK1,TNFAIP3,TNIP3,UBE2D3,WNT5A,XRCC5
leukocyte proliferation	217	5.8234e-07	3.52758e-05	2.79685	31	0.0265184	333	0.0163098	2.38624	18	88	0.0113207	BCL2,CARD11,CD180,CR2,DOCK2,FYN,IFNE,IL15,LEF1,MEF2C,PLCL2,PTPRC,RIPK2,SATB1,TBK1,TNFSF11,TNFSF14,TNFSF18
cellular response to oxygen levels	221	6.35318e-07	3.77885e-05	2.2241	47	0.0402053	285	0.00727608	1.92546	34	206	0.0213837	ANKRD1,ATP6V1A,BACH1,BCL2,BNIP3L,CBL,CUL2,DNMT3A,EDN1,EPAS1,FABP1,FOXO1,HIF1A,KCNK2,MDM2,MYC,NDNF,NDRG1,PDK1,PRKCE,PSMA1,PSMB3,PSMB5,PSMD14,PSMD4,PSMD5,PSME4,PTGS2,RORA,S100B,SLC8A1,SUV39H2,UBE2D3,ZFP36L1
regulation of T cell proliferation	233	1.19089e-06	6.71856e-05	2.31875	41	0.0350727	250	0.00358231	2.17766	28	150	0.0176101	ARG1,CARD11,CD274,CD55,CTLA4,DLG1,GLMN,HES1,HHLA2,IHH,IL15,IL2,IL21,IL23R,IL6ST,MAD1L1,NCK2,PDCD1LG2,PELI1,PRKCQ,PTPRC,RAC2,RIPK2,SCGB1A1,SYK,TFRC,TGFBR2,TNFSF18
regulation of interferon-gamma production	246	1.71209e-06	9.14854e-05	2.70426	30	0.025663	251	0.00372951	2.56396	20	91	0.0125786	CCR7,CD2,CD226,CD274,CD96,FAM49B,IFNAR1,IL12RB2,IL18R1,IL2,IL21,IL23R,KLRK1,PDCD1LG2,PDE4B,PDE4D,RASGRP1,RIPK2,SCGB1A1,WNT5A
innate immune response-activating signal transduction	258	3.0023e-06	0.000152966	2.15959	44	0.037639	455	0.0472523	1.71102	33	225	0.0207547	C1orf106,CARD11,CD180,CD36,CLEC4D,CLEC6A,FAM105B,FYN,ICAM2,IRF7,KLRK1,KRAS,LSM14A,MAP2K6,MAP3K1,MAP3K7,PAK2,PRKCE,PSMA1,PSMB3,PSMB5,PSMD14,PSMD4,PSMD5,PSME4,RIPK2,SYK,TAB2,TANK,TBK1,TNFAIP3,TNIP3,UBE2D3
positive regulation of fibroblast apoptotic process	260	3.20925e-06	0.000162252	5.49199	12	0.0102652	261	0.00419868	8.33288	5	7	0.00314465	BCL2L11,BTG1,STK17A,STK17B,TP63
positive regulation of T cell proliferation	287	6.25641e-06	0.000286552	2.57664	29	0.0248075	422	0.0377864	2.18738	18	96	0.0113207	CARD11,CD274,CD55,HES1,HHLA2,IL15,IL2,IL21,IL23R,IL6ST,NCK2,PDCD1LG2,PRKCQ,PTPRC,RIPK2,SYK,TFRC,TGFBR2
cellular response to decreased oxygen levels	291	6.91399e-06	0.000312318	2.13006	42	0.0359281	288	0.00757118	1.96481	32	190	0.0201258	ANKRD1,BACH1,BCL2,BNIP3L,CBL,CUL2,DNMT3A,EDN1,EPAS1,FABP1,HIF1A,KCNK2,MDM2,MYC,NDNF,NDRG1,PDK1,PRKCE,PSMA1,PSMB3,PSMB5,PSMD14,PSMD4,PSMD5,PSME4,PTGS2,RORA,S100B,SLC8A1,SUV39H2,UBE2D3,ZFP36L1
negative regulation of cell division	294	7.34541e-06	0.00032842	5.55493	11	0.00940975	207	0.0012501	5.83302	8	16	0.00503145	ASPM,BLM,CHMP4C,E2F7,MYC,PTCH1,SUSD2,TXNIP
cellular response to hypoxia	303	8.95579e-06	0.000388527	2.12898	41	0.0350727	294	0.00836409	1.97621	31	183	0.0194969	ANKRD1,BACH1,BCL2,BNIP3L,CUL2,DNMT3A,EDN1,EPAS1,FABP1,HIF1A,KCNK2,MDM2,MYC,NDNF,NDRG1,PDK1,PRKCE,PSMA1,PSMB3,PSMB5,PSMD14,PSMD4,PSMD5,PSME4,PTGS2,RORA,S100B,SLC8A1,SUV39H2,UBE2D3,ZFP36L1
positive regulation of lymphocyte proliferation	313	9.91616e-06	0.000416447	2.19325	38	0.0325064	193	0.00100294	2.40445	27	131	0.0169811	BCL2,BCL6,CARD11,CD274,CD55,GPR183,HES1,HHLA2,IL15,IL2,IL21,IL23R,IL6ST,MEF2C,NCK2,NFATC2,PDCD1LG2,PELI1,PRKCQ,PTPRC,RIPK2,SLC39A10,SYK,TFRC,TGFBR2,VAV3,ZNF335
regulation of cell killing	317	1.06957e-05	0.000443516	3.04625	21	0.0179641	414	0.0327513	2.51268	14	65	0.00880503	ARG1,BCL2L11,CCL2,CD226,CRK,CRTAM,FAM49B,IL18RAP,IL21,IL23R,KLRK1,PRF1,PTPRC,RASGRP1
positive regulation of mononuclear cell proliferation	323	1.10409e-05	0.000449328	2.18241	38	0.0325064	198	0.00113012	2.38624	27	132	0.0169811	BCL2,BCL6,CARD11,CD274,CD55,GPR183,HES1,HHLA2,IL15,IL2,IL21,IL23R,IL6ST,MEF2C,NCK2,NFATC2,PDCD1LG2,PELI1,PRKCQ,PTPRC,RIPK2,SLC39A10,SYK,TFRC,TGFBR2,VAV3,ZNF335
positive regulation of interleukin-2 production	325	1.20156e-05	0.000485986	3.24056	19	0.0162532	274	0.00606309	3.88868	10	30	0.00628931	CARD11,CD83,GLMN,IRF4,MAP3K7,PDE4B,PDE4D,PRKCQ,RIPK2,RUNX1
positive regulation of leukocyte proliferation	368	2.73318e-05	0.000976293	2.09146	38	0.0325064	229	0.00196127	2.29915	27	137	0.0169811	BCL2,BCL6,CARD11,CD274,CD55,GPR183,HES1,HHLA2,IL15,IL2,IL21,IL23R,IL6ST,MEF2C,NCK2,NFATC2,PDCD1LG2,PELI1,PRKCQ,PTPRC,RIPK2,SLC39A10,SYK,TFRC,TGFBR2,VAV3,ZNF335
B cell receptor signaling pathway	369	2.76902e-05	0.000986415	3.2941	17	0.0145423	206	0.00124135	3.99978	12	35	0.00754717	BCL2,CD79B,CTLA4,MEF2C,NFAM1,NFATC2,PIK3CD,PLEKHA1,PRKCB,PTPRC,SYK,VAV3
B cell activation	370	2.81398e-05	0.000999722	2.11282	37	0.031651	205	0.00119096	2.33321	28	140	0.0176101	ADAM17,BANK1,BCL2,BCL6,CARD11,CD180,CD79B,CR2,DCLRE1C,EXO1,GPR183,HDAC4,IFNE,ITGA4,ITGB1,KLF6,LEF1,MEF2C,NFAM1,NHEJ1,PIK3CD,PIK3R1,PLCL2,PRKCB,PTPRC,SKAP2,SWAP70,TPD52
visual behavior	377	3.12617e-05	0.00109001	2.82729	21	0.0179641	334	0.0163687	2.86148	13	53	0.0081761	BRAF,CREB1,DBH,DRD3,HIF1A,HMGCR,HRH2,ITGB1,KRAS,MEIS2,NPS,SLC1A2,TANC1
regulation of leukocyte apoptotic process	392	3.89605e-05	0.00130647	2.46177	26	0.0222412	427	0.0386327	2.3044	16	81	0.0100629	ADAM17,BCL6,CCR7,CD274,CDKN2A,FOXP1,HIF1A,IL2,IRF7,MEF2C,PIK3CD,PRKCQ,SLC39A10,SLC46A2,WNT5A,ZC3H8
regulation of leukocyte mediated cytotoxicity	403	4.42033e-05	0.00144182	3.04675	18	0.0153978	423	0.0381294	2.69216	12	52	0.00754717	ARG1,CCL2,CD226,CRK,CRTAM,FAM49B,IL18RAP,IL21,IL23R,KLRK1,PTPRC,RASGRP1
positive regulation of interferon-gamma production	441	7.70984e-05	0.00229809	2.64967	21	0.0179641	292	0.00815199	2.82243	15	62	0.00943396	CD2,CD226,FAM49B,IFNAR1,IL12RB2,IL18R1,IL2,IL21,IL23R,KLRK1,PDE4B,PDE4D,RASGRP1,RIPK2,WNT5A
platelet activation	473	0.000107284	0.0029815	2.07085	33	0.0282293	384	0.0245569	2.01428	24	139	0.0150943	ADRA2A,FYN,GNA13,GNA14,GNAQ,GNG2,ITPR2,ITPR3,LAT,LCP2,METAP1,P2RY1,PIK3CD,PIK3R1,PRKCA,PRKCB,PRKCE,PRKCH,PRKCQ,RAC2,RAP2B,SYK,UBASH3B,VAV3
T cell selection	486	0.000130565	0.00353143	2.89339	17	0.0145423	304	0.010492	3.37701	11	38	0.00691824	BCL11B,BCL2,BRAF,CARD11,CCR7,DOCK2,IL15,IRF4,LY9,SYK,THEMIS
regulation of CD4-positive, alpha-beta T cell activation	492	0.000138031	0.00368785	2.68834	19	0.0162532	359	0.0208863	2.91651	12	48	0.00754717	BCL6,CD55,CD83,IL2,IL23R,IRF4,MYB,PRKCQ,RIPK2,SMAD7,TGFBR2,TNFSF18
positive regulation of cell-substrate adhesion	502	0.000150038	0.0039288	2.00794	34	0.0290847	219	0.00157331	2.53131	23	106	0.0144654	ARPC2,BRAF,CCR7,CD36,CRK,DISC1,DNM2,DOCK1,ECM2,EGFLAM,EPB41L5,IQGAP1,ITGA6,LRRC16A,NDNF,NRP1,PREX1,PRKCE,PTPRJ,RSU1,SMAD3,TRIOBP,VIT
visual learning	503	0.000151943	0.00397075	2.75577	18	0.0153978	359	0.0208863	2.91651	12	48	0.00754717	BRAF,CREB1,DBH,DRD3,HIF1A,HMGCR,HRH2,ITGB1,KRAS,MEIS2,NPS,TANC1
response to calcium ion	510	0.000167689	0.0043221	2.01988	33	0.0282293	371	0.0227872	2.10371	22	122	0.0138365	BRAF,CALM3,CAMK2D,CCND1,CPNE2,EDN1,FOS,HNRNPD,HOMER1,IQGAP1,ITPR3,JUN,KCNH1,KCNIP2,MEF2C,PPP3CA,SLC25A13,SLC25A24,SPAG16,THBS1,TXNIP,WNT5A
regulation of Rac protein signal transduction	530	0.000211089	0.00523541	4.5618	9	0.00769889	372	0.0227971	4.99973	6	14	0.00377358	ARF6,AUTS2,CRK,DNM2,KRAS,SSX2IP
CD4-positive, alpha-beta T cell differentiation	533	0.000218351	0.00538504	2.99861	15	0.0128315	316	0.0127657	3.53516	10	33	0.00628931	BRAF,FOXP1,GPR183,IL18R1,IRF4,LEF1,LY9,PTGER4,RORA,SATB1
cellular response to leukemia inhibitory factor	543	0.000246564	0.00596884	2.05404	30	0.025663	271	0.00557218	2.48214	20	94	0.0125786	ADAM23,ARID5B,CREB1,EPS8,JARID2,KAT6B,KDM3A,KLF5,LAPTM5,MTF2,NR5A2,RIF1,SMAD7,SNX10,SPRY2,SSTR1,TFRC,TLE4,TNFSF11,XRCC5
alpha-beta T cell activation	557	0.000275241	0.00649559	2.40849	21	0.0179641	175	0.000539227	3.4566	16	54	0.0100629	BCL11B,BCL2,BRAF,DOCK2,EOMES,FOXP1,GPR183,IL15,IL18R1,IRF4,LEF1,LY9,PTGER4,RORA,SATB1,SYK
regulation of B cell activation	563	0.00029476	0.00688209	2.00474	31	0.0265184	263	0.00435644	2.35367	23	114	0.0144654	BANK1,BCL2,BCL6,CARD11,CTLA4,GPR183,IL2,IL21,MEF2C,NFAM1,NFATC2,PELI1,PRDM1,PTPRC,RIF1,SAMSN1,SLC39A10,SYK,TFRC,TNFAIP3,VAV3,ZFP36L1,ZFP36L2
CD4-positive, alpha-beta T cell activation	568	0.000311304	0.00720438	2.89794	15	0.0128315	353	0.0193463	3.33315	10	35	0.00628931	BRAF,FOXP1,GPR183,IL18R1,IRF4,LEF1,LY9,PTGER4,RORA,SATB1
formaldehyde metabolic process	569	0.000312079	0.00720962	12.7612	4	0.00342173	369	0.0223983	11.666	3	3	0.00188679	ADH5,ESD,KDM3A
negative regulation of fat cell differentiation	577	0.000335303	0.00763874	2.37196	21	0.0179641	326	0.0150806	3.04331	12	46	0.00754717	ARNTL,FOXO1,JAG1,JDP2,RORA,SMAD3,TRIB2,TRIO,WNT5A,ZADH2,ZFP36L2,ZFPM2
neuronal stem cell population maintenance	578	0.000337184	0.00766832	2.76133	16	0.0136869	314	0.0128252	4.2422	8	22	0.00503145	ASPM,FOXO1,HES1,HOOK3,JAG1,MMP24,PCM1,PROX1
alpha-beta T cell differentiation	594	0.000383822	0.00849385	2.47283	19	0.0162532	227	0.00187649	3.40259	14	48	0.00880503	BCL11B,BCL2,BRAF,EOMES,FOXP1,GPR183,IL18R1,IRF4,LEF1,LY9,PTGER4,RORA,SATB1,SYK
paraxial mesoderm morphogenesis	606	0.000428516	0.00929513	3.77042	10	0.00855432	394	0.0267807	5.83302	5	10	0.00314465	BMPR1A,EXOC4,LEF1,SMAD3,WNT5A
regulation of B cell receptor signaling pathway	608	0.000439117	0.00949374	3.47996	11	0.00940975	430	0.0406627	3.88868	7	21	0.00440252	LPXN,NFAM1,PLCL2,PRKCB,PRKCH,RUNX1,SLC39A10
positive regulation of cell killing	615	0.000474974	0.0101521	2.78052	15	0.0128315	284	0.00678459	3.33315	12	42	0.00754717	ARG1,BCL2L11,CCL2,CD226,CRTAM,FAM49B,IL18RAP,IL21,IL23R,KLRK1,PRF1,RASGRP1
regulation of alpha-beta T cell activation	624	0.000501266	0.0105595	2.2007	23	0.0196749	383	0.0242709	2.42411	16	77	0.0100629	AP3B1,BCL6,CD55,CD83,IHH,IL2,IL23R,IRF4,MYB,PRDM1,PRKCQ,RIPK2,SMAD7,SYK,TGFBR2,TNFSF18
positive regulation of B cell proliferation	657	0.000640964	0.0128242	2.59859	16	0.0136869	214	0.00141303	3.69899	13	41	0.0081761	BCL2,BCL6,CARD11,GPR183,IL2,IL21,MEF2C,NFATC2,PELI1,PTPRC,SLC39A10,TFRC,VAV3
transforming growth factor beta receptor signaling pathway	685	0.00076995	0.0147752	2.05526	25	0.0213858	225	0.00180769	2.63427	21	93	0.0132076	#N/A
response to methylmercury	692	0.00078878	0.0149834	5.66845	6	0.00513259	446	0.0449009	6.66631	4	7	0.00251572	#N/A
Fc-gamma receptor signaling pathway	694	0.000796885	0.0150937	2.32371	19	0.0162532	468	0.0498115	2.30251	15	76	0.00943396	#N/A
positive regulation of myeloid leukocyte differentiation	703	0.000847504	0.015847	2.37516	18	0.0153978	399	0.0279009	2.79985	12	50	0.00754717	#N/A
phosphatidylinositol 3-kinase signaling	722	0.000952898	0.0173488	2.59257	15	0.0128315	401	0.0283828	3.38691	9	31	0.00566038	#N/A
positive regulation of smooth muscle cell proliferation	723	0.00096298	0.0175081	2.05636	24	0.0205304	222	0.00156501	2.91651	18	72	0.0113207	#N/A
positive regulation of substrate adhesion-dependent cell spreading	756	0.00121237	0.0210801	2.74965	13	0.0111206	469	0.0499503	3.08807	9	34	0.00566038	#N/A
regulation of alpha-beta T cell differentiation	796	0.0015543	0.0256675	2.19041	19	0.0162532	287	0.00757916	2.96954	14	55	0.00880503	#N/A
platelet-derived growth factor receptor signaling pathway	802	0.00158679	0.0260079	2.55416	14	0.0119761	436	0.0427135	3.18165	9	33	0.00566038	#N/A
response to platelet-derived growth factor	804	0.00160492	0.0262396	2.95704	11	0.00940975	296	0.00935771	4.44421	8	21	0.00503145	#N/A
positive regulation of B cell receptor signaling pathway	855	0.00217272	0.0334041	4.63277	6	0.00513259	446	0.0449009	6.66631	4	7	0.00251572	#N/A
positive regulation of leukocyte mediated cytotoxicity	870	0.0024004	0.0362682	2.65978	12	0.0102652	316	0.0127657	3.53516	10	33	0.00628931	#N/A
positive regulation of interleukin-17 production	880	0.00249181	0.0372214	3.9037	7	0.00598802	331	0.0157826	5.38432	6	13	0.00377358	#N/A
regulation of B cell proliferation	929	0.00309282	0.0437622	2.10382	18	0.0153978	272	0.00588912	2.91651	15	60	0.00943396	#N/A
