# Supplementary material for: Chromatin accessibility landscape of pediatric T‐lymphoblastic leukemia and human T‐cell precursors
Source: EMBO Mol Med. 2020 Aug 5;12(9):e12104. doi: 10.15252/emmm.202012104 (PMC7507092; doi:10.15252/emmm.202012104)
Supplement: Supplementary file 7 — Dataset EV5 [file EMMM-12-e12104-s007.xlsx]

## Sheet: Dataset EV5
Dataset EV5. Transcription factor motif enrichment analysis of the five developmental groups. Columns B-F contain VST normalized motif counts. Columns G-AO contain the statistics of TF enrichment analysis. Literature column contains the DOI numbers of previous studies. Green: TFs known to play a role in specific stage of T-cell development, orange: TFs known to play a role in T-cell development, …
motif	DN2	DN3.ISP	DP	SPCD4	SPCD8	DN2_pval	DN2_odds	DN2_ci1	DN2_ci2	DN2_bonferoni	DN2_pval_adj	DN2_ln_odds	DN3.ISP_pval	DN3.ISP_odds	DN3.ISP_ci1	DN3.ISP_ci2	DN3.ISP_bonferoni	DN3.ISP_pval_adj	DN3.ISP_ln_odds	DP_pval	DP_odds	DP_ci1	DP_ci2	DP_bonferoni	DP_pval_adj	DP_ln_odds	SPCD4_pval	SPCD4_odds	SPCD4_ci1	SPCD4_ci2	SPCD4_bonferoni	SPCD4_pval_adj	SPCD4_ln_odds	SPCD8_pval	SPCD8_odds	SPCD8_ci1	SPCD8_ci2	SPCD8_bonferoni	SPCD8_pval_adj	SPCD8_ln_odds	literature	JASPAR_cluster	identified_in_mouse_ImmGen
SPI1	9.37788	8.33555	7.58294	7.58019	7.59592	1.53884e-138	4.07024	3.65458	4.53335	2.72374e-135	3.02638e-137	1.4037	0.0124661	0.865758	0.772081	0.969813	22.065	0.0245166	-0.144149	2.98839e-58	0.283157	0.234341	0.339745	5.28946e-55	2.46021e-57	-1.26175	4.58818e-15	0.347632	0.248291	0.474226	8.12108e-12	2.6197e-14	-1.05661	1.12626e-13	0.349306	0.244847	0.484007	1.99348e-10	4.80356e-13	-1.05181	doi:10.1038/nri2232 & doi: 10.1101/gr.231423.117 & doi: 10.1006/dbio.2002.0674	cluster_16	yes
MAF::NFE2	8.56687	7.79954	7.66656	6.90695	7.03013	3.44367e-49	3.1022	2.67829	3.59128	6.0953e-46	2.03177e-48	1.13211	0.0210772	0.834713	0.713938	0.973917	37.3067	0.0386598	-0.180667	1.14736e-06	0.647713	0.536554	0.777575	0.00203083	2.69556e-06	-0.434308	5.99914e-15	0.181882	0.0935765	0.31964	1.06185e-11	3.37094e-14	-1.7044	1.76486e-11	0.237628	0.12926	0.401239	3.1238e-08	6.71785e-11	-1.43705	doi: 10.1128/MCB.16.11.6083	cluster_1	yes
Bach1::Mafk	8.64656	7.99455	8.13353	7.41519	7.63338	1.46085e-29	2.18023	1.91086	2.48434	2.5857e-26	6.30659e-29	0.77943	0.000167612	0.776224	0.677074	0.888354	0.296674	0.000452937	-0.253314	0.393217	0.937439	0.810493	1.08147	695.994	0.481657	-0.0646034	1.13422e-10	0.369133	0.251057	0.524637	2.00757e-07	5.14762e-10	-0.996597	5.43693e-06	0.506063	0.357637	0.696955	0.00962337	1.34593e-05	-0.681095	doi: 10.1128/MCB.16.11.6083	cluster_1	yes
Nfe2l2	8.23789	7.71118	7.72075	7.14464	7.36375	3.10737e-20	2.18691	1.85729	2.57027	5.50004e-17	1.02805e-19	0.782488	0.057865	0.853558	0.722658	1.00588	102.421	0.0952754	-0.158342	0.0590455	0.83953	0.696954	1.00666	104.511	0.0836085	-0.174913	7.5104e-08	0.350584	0.212688	0.546053	0.000132934	2.79861e-07	-1.04815	0.000332749	0.513802	0.333055	0.760058	0.588966	0.000718252	-0.665917	doi: 10.1128/MCB.16.11.6083	cluster_1	yes
BACH2	8.86352	8.25226	8.35509	7.37483	7.72204	4.51871e-33	2.09399	1.86101	2.3536	7.99812e-30	2.13283e-32	0.739072	0.00562823	0.84757	0.752177	0.953973	9.96197	0.0116514	-0.165382	0.428246	0.9486	0.83392	1.07688	757.996	0.510435	-0.0527682	2.61966e-18	0.272297	0.182943	0.390736	4.6368e-15	1.656e-17	-1.30086	5.37563e-09	0.451153	0.326055	0.609382	9.51487e-06	1.76201e-08	-0.79595	doi: 10.1073/pnas.1306691110 & doi: 10.1038/ni.3441	cluster_1	yes
IRF4	7.0562	7.01665	6.61549	6.66191	6.42997	0.00195723	1.80031	1.22399	2.6111	3.46429	0.00322259	0.587958	0.00129793	1.75408	1.235	2.49277	2.29734	0.00318147	0.561945	2.58308e-05	0.360899	0.1999	0.610448	0.0457206	5.44293e-05	-1.01916	0.118123	0.517022	0.186314	1.1561	209.078	0.197243	-0.65967	0.00453709	0.186718	0.0223825	0.687771	8.03065	0.00827902	-1.67816	doi: 10.1016/j.immuni.2013.10.007 & doi: https://doi.org/10.4049/jimmunol.1601698	cluster_39	yes
IRF2	7.23801	7.17587	6.84257	6.87166	6.64504	0.0012644	1.66095	1.21001	2.25659	2.23799	0.00212132	0.507388	0.00572846	1.48449	1.11548	1.97276	10.1394	0.01179	0.395069	0.000189981	0.5036	0.334028	0.737729	0.336266	0.000367503	-0.685974	0.160553	0.638465	0.313456	1.16809	284.178	0.253073	-0.448688	0.00444834	0.314323	0.100951	0.745894	7.87357	0.00816278	-1.15733	doi: https://www.ncbi.nlm.nih.gov/pmc/articles/PMC1364001/pdf/immunology00056-0020.pdf	cluster_39	yes
Arid5a	7.9517	7.83682	7.34135	7.52789	7.43216	4.65299e-07	1.60443	1.33469	1.92179	0.000823579	9.5765e-07	0.472768	0.00037513	1.34909	1.14167	1.59292	0.66398	0.000983674	0.299431	1.44055e-11	0.484715	0.382367	0.608487	2.54977e-08	4.07964e-11	-0.724194	0.151758	0.776734	0.543727	1.07984	268.612	0.24543	-0.252657	0.0218278	0.651304	0.432116	0.945998	38.6352	0.0362617	-0.428778	doi: 10.1084/jem.20151289	cluster_97	yes
STAT1::STAT2	9.87862	9.59436	9.0735	9.25866	8.9328	2.82329e-37	1.62595	1.51156	1.74815	4.99722e-34	1.46977e-36	0.486091	2.77651e-06	1.17462	1.09796	1.25634	0.00491443	9.82885e-06	0.160947	9.6066e-34	0.606886	0.556677	0.660896	1.70037e-30	4.72324e-33	-0.499415	0.00369734	0.826564	0.722988	0.941391	6.54429	0.00855463	-0.190478	4.1069e-12	0.595424	0.505437	0.697283	7.26922e-09	1.65209e-11	-0.518481	doi: 10.1128/MCB.25.13.5456-5465.2005	cluster_39	yes
IRF5	6.85424	6.81071	6.57974	6.60976	6.3207	0.0251081	1.69563	1.03722	2.70485	44.4413	0.0376621	0.528054	0.0485928	1.52204	0.979571	2.35827	86.0092	0.0815253	0.420054	0.0164593	0.505282	0.263636	0.90146	29.1329	0.0258959	-0.682639	0.558998	0.666739	0.211003	1.61862	989.426	0.694658	-0.405357	0.0143796	0.142161	0.00356284	0.812961	25.4519	0.0245912	-1.9508	doi: https://doi.org/10.1016/j.celrep.2018.06.107	cluster_39	yes
ONECUT1	7.35892	7.24622	6.90023	7.14464	6.9602	0.000418274	1.64988	1.24225	2.17321	0.740345	0.000708465	0.5007	0.0583642	1.27746	0.986054	1.65095	103.305	0.0956195	0.244876	4.66271e-06	0.465828	0.319371	0.66264	0.008253	1.03811e-05	-0.763938	1	0.965666	0.579009	1.52624	1770	1	-0.0349368	0.117752	0.625482	0.318719	1.11306	208.422	0.169448	-0.469232	no prior known relevance to T-cell biology	cluster_14	no
IRF1	9.07438	9.0507	8.17428	8.31187	7.95434	1.0032e-16	1.55125	1.40074	1.71605	1.77566e-13	2.93498e-16	0.439059	6.75879e-25	1.61506	1.47373	1.77	1.19631e-21	5.31692e-24	0.479371	3.70495e-39	0.454452	0.398026	0.517303	6.55776e-36	2.01777e-38	-0.788662	1.87952e-06	0.629996	0.509769	0.770838	0.00332676	5.99416e-06	-0.462042	5.2315e-15	0.405721	0.307587	0.525832	9.25976e-12	2.40513e-14	-0.902089	doi: https://www.ncbi.nlm.nih.gov/pmc/articles/PMC1364001/pdf/immunology00056-0020.pdf	cluster_39	yes
IRF8	8.29869	8.26542	7.75398	7.86583	7.53731	1.32196e-06	1.44237	1.24363	1.66868	0.00233987	2.57129e-06	0.366285	9.96523e-08	1.42277	1.2481	1.62142	0.000176385	4.05482e-07	0.352603	7.57743e-12	0.570757	0.47904	0.676682	1.34121e-08	2.1987e-11	-0.560792	0.0489413	0.767205	0.5805	0.997192	86.6261	0.0921555	-0.265001	1.83651e-06	0.471534	0.324517	0.663838	0.00325063	4.9252e-06	-0.751763	doi: 10.1073/pnas.1201453109	cluster_39	yes
Arid3b	10.337	10.2026	9.53519	9.60543	9.61199	3.8776e-36	1.48084	1.3945	1.5719	6.86335e-33	1.96096e-35	0.39261	8.52409e-22	1.30246	1.23402	1.37461	1.50876e-18	6.03505e-21	0.264255	2.04984e-57	0.585127	0.545347	0.627356	3.62822e-54	1.64919e-56	-0.535926	1.01467e-09	0.716337	0.638726	0.80117	1.79597e-06	4.17667e-09	-0.333604	1.14486e-09	0.704686	0.624014	0.793189	2.02641e-06	4.05282e-09	-0.350003	doi: 10.1371/journal.pone.0161468 & doi:10.4049/jimmunol.1701336	cluster_3	no
TAL1::TCF3	9.83871	9.73034	9.42409	8.70899	8.63973	7.86047e-21	1.42362	1.32368	1.53021	1.3913e-17	2.6501e-20	0.353204	2.19026e-13	1.27465	1.19459	1.35994	3.87676e-10	1.09204e-12	0.242674	1.85307e-07	0.82085	0.760475	0.885301	0.000327994	4.52406e-07	-0.197415	4.16945e-26	0.457163	0.385458	0.538639	7.37992e-23	3.27996e-25	-0.782714	1.15865e-27	0.418486	0.346795	0.500944	2.05081e-24	8.04238e-27	-0.871112	doi:10.1038/nri2232 & doi: 10.1111/j.1600-065X.2010.00957.x	cluster_8	yes
RUNX3	12.3505	12.0983	11.6271	11.5951	11.608	1.39544e-156	1.49139	1.44932	1.53461	2.46993e-153	3.52848e-155	0.39971	2.19961e-26	1.15196	1.12233	1.18235	3.8933e-23	1.85395e-25	0.141467	5.21137e-133	0.681537	0.660075	0.703535	9.22413e-130	1.31773e-131	-0.383405	3.42223e-29	0.749524	0.710757	0.789984	6.05736e-26	3.10634e-28	-0.288317	1.02477e-28	0.740135	0.699747	0.782383	1.81384e-25	7.40342e-28	-0.300922	doi:10.1038/nri2232 & doi: 10.1006/scdb.2000.0186	cluster_57	yes
ZBTB18	9.87743	9.84189	9.52646	8.98796	8.87754	2.37662e-14	1.32244	1.23181	1.41889	4.20661e-11	6.47171e-14	0.279481	2.43471e-15	1.28465	1.20729	1.36682	4.30944e-12	1.39014e-14	0.250486	5.51293e-08	0.820974	0.763057	0.882622	9.75788e-05	1.36474e-07	-0.197264	5.11637e-19	0.54792	0.471711	0.633214	9.05598e-16	3.35407e-18	-0.601626	4.76767e-23	0.483427	0.408886	0.567998	8.43877e-20	2.67897e-22	-0.726854	no prior known relevance to T-cell biology	cluster_8	no
VSX1	10.5802	10.5249	9.95782	9.96399	9.90564	2.28698e-27	1.3549	1.28359	1.42968	4.04795e-24	9.41385e-27	0.303729	2.08917e-26	1.29505	1.23485	1.35812	3.69783e-23	1.80382e-25	0.258551	2.99094e-48	0.655101	0.617025	0.695103	5.29396e-45	2.03614e-47	-0.422966	7.75242e-10	0.746492	0.676127	0.822472	1.37218e-06	3.26709e-09	-0.29237	8.35544e-13	0.69503	0.624159	0.772007	1.47891e-09	3.52122e-12	-0.363801	doi: https://doi.org/10.1073/pnas.1010166107	cluster_3	no
IRF7	8.33892	8.31259	7.88261	8.01675	7.89658	5.78769e-05	1.34024	1.16089	1.54342	0.102442	0.000103477	0.292847	2.31865e-05	1.3089	1.15467	1.48302	0.04104	7.1374e-05	0.269186	4.56173e-10	0.619412	0.526761	0.725457	8.07427e-07	1.22337e-09	-0.478984	0.172641	0.840981	0.652428	1.06931	305.574	0.269228	-0.173186	0.0103771	0.704941	0.527184	0.925366	18.3675	0.0180073	-0.349642	doi: 10.1038/gene.2011.21	cluster_39	no
POU6F1	8.13684	8.07541	7.75398	7.90531	7.59592	0.00019027	1.3577	1.15566	1.59003	0.336778	0.000330175	0.30579	0.00299404	1.23714	1.07385	1.42416	5.29945	0.00659763	0.212805	2.69691e-06	0.671593	0.562207	0.79839	0.00477354	6.04245e-06	-0.398103	0.655679	0.932238	0.709163	1.20646	1160.55	0.772764	-0.0701674	0.0010366	0.591113	0.413085	0.822073	1.83479	0.00213348	-0.525748	doi: 10.1016/j.ydbio.2008.10.021	cluster_3	no
TWIST1	10.3737	10.3462	10.1365	9.3983	9.40533	9.0549e-16	1.2718	1.20004	1.34728	1.60272e-12	2.62741e-15	0.240434	1.67046e-16	1.23635	1.17546	1.30026	2.95671e-13	1.03744e-15	0.212161	0.000492668	0.903792	0.853108	0.95712	0.872022	0.000917918	-0.101156	8.00988e-33	0.514771	0.45457	0.58087	1.41775e-29	8.59242e-32	-0.664033	8.79381e-31	0.507657	0.44495	0.576947	1.5565e-27	7.23956e-30	-0.677949	doi: https://doi.org/10.1038/bcj.2014.22	cluster_8	no
JUN::JUNB(var.2)	8.09844	8.28061	8.52193	8.81705	8.72103	2.43347e-06	0.705695	0.604656	0.820211	0.00430725	4.63145e-06	-0.348572	0.00128464	0.82869	0.737037	0.930568	2.27381	0.00318147	-0.18791	0.0474671	1.12743	0.999077	1.27039	84.0168	0.0680298	0.119938	1.22646e-07	1.59623	1.34767	1.88053	0.000217084	4.34168e-07	0.467643	0.00042075	1.39828	1.15995	1.67396	0.744728	0.0009027	0.335242	doi: 10.4049/jimmunol.178.9.5690 & doi: 10.1128/mcb.16.3.1074	cluster_18	yes
USF2	9.13411	9.37362	9.79561	9.97261	10.0755	5.59314e-20	0.670851	0.612385	0.733794	9.89986e-17	1.79998e-19	-0.399208	1.60528e-12	0.784452	0.732209	0.840076	2.84135e-09	7.89263e-12	-0.24277	3.65646e-09	1.23199	1.14972	1.3195	6.47194e-06	9.44809e-09	0.208633	1.71712e-12	1.45491	1.31449	1.60726	3.0393e-09	8.80957e-12	0.374946	1.36216e-15	1.54626	1.39422	1.71134	2.41103e-12	6.60556e-15	0.435841	no prior known relevance to T-cell biology**	cluster_7	no
ELF1	10.0041	10.3163	10.741	10.9059	11.0134	1.42971e-42	0.660594	0.620162	0.703124	2.53058e-39	7.99573e-42	-0.414615	1.33791e-18	0.811834	0.774369	0.851012	2.36809e-15	8.9362e-18	-0.20846	5.45592e-17	1.22754	1.17029	1.28725	9.65697e-14	1.80504e-16	0.205014	1.97281e-21	1.42146	1.32474	1.52385	3.49188e-18	1.42526e-20	0.351686	3.22768e-27	1.50856	1.40384	1.61951	5.71299e-24	2.1973e-26	0.411155	doi: https://doi.org/10.1186/s13045-017-0446-7	cluster_16	yes
CREB1	9.45704	9.72121	10.0765	10.3594	10.3447	3.27412e-23	0.684714	0.632531	0.740366	5.79519e-20	1.18269e-22	-0.378754	2.25468e-11	0.818073	0.770457	0.868406	3.99078e-08	1.06421e-10	-0.200803	5.64622e-07	1.16889	1.09949	1.24227	0.000999381	1.3597e-06	0.156056	5.14214e-20	1.52538	1.39785	1.66217	9.10159e-17	3.43456e-19	0.422242	6.39611e-15	1.46092	1.33148	1.60027	1.13211e-11	2.90285e-14	0.379066	doi: https://doi.org/10.4049/jimmunol.1001829	cluster_18	yes
SP4	10.2018	10.5631	10.965	11.1477	11.1753	1.3361e-53	0.649962	0.613151	0.688554	2.3649e-50	8.15484e-53	-0.430841	1.72614e-16	0.836166	0.800831	0.873012	3.05527e-13	1.05354e-15	-0.178928	2.04988e-19	1.22479	1.17218	1.27947	3.62829e-16	7.11429e-19	0.202771	1.04912e-26	1.43794	1.3482	1.53243	1.85694e-23	8.84256e-26	0.363209	1.18985e-23	1.42798	1.33478	1.52638	2.10603e-20	6.90502e-23	0.35626	no prior known relevance to T-cell biology*	cluster_34	yes
FOSB::JUNB(var.2)	8.56383	8.86043	9.17489	9.42801	9.36112	9.3303e-15	0.645641	0.573095	0.725498	1.65146e-11	2.56041e-14	-0.437512	5.02271e-05	0.836892	0.766728	0.912971	0.088902	0.000145741	-0.17806	0.000107148	1.19309	1.091	1.30373	0.189652	0.000214296	0.176548	7.20377e-11	1.54583	1.36026	1.7514	1.27507e-07	3.31186e-10	0.435562	1.96632e-06	1.40739	1.22492	1.61097	0.00348039	5.23367e-06	0.34174	doi: 10.4049/jimmunol.178.9.5690 & doi: 10.1128/mcb.16.3.1074	cluster_18	no
ELK1	10.7114	11.0084	11.5039	11.6353	11.7777	8.20844e-72	0.660986	0.630013	0.693153	1.45289e-68	6.60406e-71	-0.414022	5.43384e-40	0.786801	0.758861	0.815728	9.61789e-37	6.20509e-39	-0.23978	4.49268e-36	1.2628	1.21793	1.30905	7.95204e-33	2.33884e-35	0.233333	1.29256e-33	1.40808	1.33439	1.48504	2.28783e-30	1.4299e-32	0.342226	1.72832e-49	1.53374	1.45271	1.61844	3.05912e-46	1.97363e-48	0.427712	doi: https://doi.org/10.4049/jimmunol.1800704 & doi: 10.1128/MCB.24.1.294-305.2004	cluster_16	yes
ETV3	10.7836	11.075	11.5761	11.6788	11.8357	4.33191e-73	0.665612	0.635243	0.69716	7.66749e-70	3.56627e-72	-0.407048	2.20751e-41	0.787978	0.76064	0.816246	3.90729e-38	2.60486e-40	-0.238285	8.58244e-40	1.27067	1.22664	1.31607	1.51909e-36	4.82251e-39	0.239547	2.5476e-31	1.38188	1.31071	1.45608	4.50926e-28	2.54676e-30	0.323443	5.39967e-50	1.52287	1.444	1.60515	9.55742e-47	6.37161e-49	0.420595	doi: https://doi.org/10.4049/jimmunol.179.11.7215	cluster_16	no
ELF4	9.15413	9.42155	9.82531	9.96974	10.0725	7.32112e-21	0.667049	0.609458	0.729031	1.29584e-17	2.492e-20	-0.404891	1.674e-10	0.805517	0.752724	0.861712	2.96298e-07	7.79732e-10	-0.216271	1.6253e-09	1.23461	1.15309	1.32123	2.87678e-06	4.29371e-09	0.210759	5.20059e-11	1.41493	1.27839	1.56295	9.20504e-08	2.42238e-10	0.347082	6.47586e-14	1.50383	1.356	1.6643	1.14623e-10	2.79568e-13	0.408017	doi: 10.1038/ni.1730	cluster_16	no
ELK3	11.062	11.3485	11.8314	11.9485	12.0827	4.10939e-82	0.676327	0.648452	0.705201	7.27363e-79	4.0409e-81	-0.391079	1.34076e-45	0.796714	0.771631	0.822564	2.37315e-42	2.06361e-44	-0.22726	6.83005e-43	1.25444	1.21482	1.29517	1.20892e-39	4.24182e-42	0.226685	6.94196e-38	1.38354	1.31879	1.45087	1.22873e-34	9.10168e-37	0.324646	7.35156e-55	1.496	1.42508	1.56977	1.30123e-51	9.63872e-54	0.402795	doi: 10.1016/bs.ai.2015.09.002	cluster_16	no
ATF7	8.37446	8.58071	8.84554	9.13501	9.13423	1.01321e-08	0.695434	0.609297	0.791355	1.79338e-05	2.28456e-08	-0.363219	9.61483e-05	0.823004	0.744637	0.908761	0.170182	0.00026591	-0.194794	0.0226751	1.12562	1.01539	1.24652	40.1348	0.034599	0.118335	6.30072e-09	1.55203	1.34174	1.78816	1.11523e-05	2.47828e-08	0.439565	3.48225e-07	1.50385	1.289	1.74651	0.000616358	9.86173e-07	0.408028	no prior known relevance to T-cell biology*	cluster_18	yes
FOSL2::JUNB(var.2)	8.19841	8.42751	8.68418	8.88053	8.95963	2.21369e-08	0.678811	0.586931	0.782153	3.91824e-05	4.86738e-08	-0.387412	0.00134215	0.839956	0.753562	0.935387	2.37561	0.00325426	-0.174406	0.0131866	1.15041	1.02876	1.28481	23.3402	0.0210272	0.140115	1.10158e-05	1.44789	1.22981	1.69598	0.019498	3.333e-05	0.370105	1.19959e-06	1.52375	1.28909	1.7914	0.00212327	3.29189e-06	0.421172	doi: 10.4049/jimmunol.178.9.5690 & doi: 10.1128/mcb.16.3.1074	cluster_18	no
MITF	7.37508	7.54329	7.7633	8.02854	7.94015	0.000159287	0.637887	0.494604	0.813178	0.281938	0.000277771	-0.449594	0.0130636	0.794542	0.659848	0.953709	23.1225	0.0255497	-0.229989	0.101308	1.16922	0.968128	1.40719	179.315	0.139004	0.15634	4.45921e-05	1.72523	1.32943	2.21115	0.0789281	0.000132652	0.545362	0.00678943	1.48386	1.11014	1.9511	12.0173	0.0122003	0.39465	doi: 10.1016/j.tranon.2018.10.014	cluster_7	no
RORB	9.24459	9.38624	10.296	9.29604	9.49437	2.63593e-19	0.687011	0.629795	0.748419	4.6656e-16	8.18526e-19	-0.375405	6.52772e-24	0.714029	0.667363	0.763591	1.15541e-20	4.71594e-23	-0.336832	2.10847e-108	2.04055	1.91755	2.17082	3.73199e-105	3.92841e-107	0.713217	4.38486e-07	0.728989	0.639394	0.828089	0.00077612	1.47832e-06	-0.316097	0.011571	0.852025	0.749288	0.96542	20.4806	0.0199811	-0.160139	doi: 10.11131/2015/101185	cluster_46	no
RORC	9.20872	9.36383	10.3672	9.31436	9.48525	1.78305e-24	0.651355	0.596493	0.710292	3.15599e-21	6.71488e-24	-0.4287	1.19904e-30	0.681202	0.636537	0.728618	2.12231e-27	1.21275e-29	-0.383896	3.71561e-134	2.19246	2.06189	2.33111	6.57663e-131	1.01179e-132	0.785024	3.94767e-07	0.729996	0.640963	0.828412	0.000698737	1.34372e-06	-0.314716	0.00350547	0.832247	0.731595	0.943374	6.20468	0.00663602	-0.183626	doi: 10.11131/2015/101185	cluster_46	yes
ZBTB7A	10.3729	10.7246	11.2215	11.3281	11.459	3.72942e-69	0.632985	0.599438	0.668041	6.60107e-66	2.87003e-68	-0.457308	1.60021e-29	0.796294	0.764852	0.82898	2.83238e-26	1.53101e-28	-0.227786	2.3403e-34	1.2881	1.23735	1.34075	4.14232e-31	1.16685e-33	0.25317	1.24675e-26	1.40204	1.32015	1.48798	2.20674e-23	1.02639e-25	0.33793	1.14231e-37	1.51456	1.42493	1.60865	2.02188e-34	1.12327e-36	0.415127	doi: https://doi.org/10.4049/jimmunol.1700181 & doi: 10.1038/nri2232	cluster_16	yes
HINFP	9.59013	9.9434	10.417	10.4215	10.634	1.8673e-39	0.627622	0.582571	0.675475	3.30512e-36	1.00155e-38	-0.465817	1.43292e-14	0.809938	0.76682	0.855309	2.53628e-11	7.57097e-14	-0.210798	5.28107e-22	1.31045	1.24086	1.38365	9.3475e-19	1.9474e-21	0.270371	9.77758e-10	1.30644	1.20064	1.41967	1.73063e-06	4.07207e-09	0.267307	1.76274e-21	1.51946	1.39826	1.64899	3.12005e-18	9.45469e-21	0.418355	no prior known relevance to T-cell biology	cluster_76	no
ZBTB33	8.65513	8.94895	9.28436	9.60913	9.58668	1.9349e-17	0.63289	0.564866	0.707436	3.42477e-14	5.75591e-17	-0.457459	2.36405e-07	0.806144	0.74155	0.875904	0.000418438	9.19643e-07	-0.215493	0.000220025	1.1734	1.07777	1.27671	0.389444	0.00042102	0.159902	7.95237e-15	1.62594	1.44396	1.8262	1.40757e-11	4.39865e-14	0.486085	5.81383e-11	1.54303	1.35954	1.74589	1.02905e-07	2.16641e-10	0.433746	doi: 10.1111/j.1600-065X.2012.01116.x	cluster_64	no
FOSL1::JUN(var.2)	7.69873	7.9507	8.18095	8.3763	8.3822	3.95845e-07	0.625386	0.513114	0.756858	0.000700645	8.19468e-07	-0.469386	0.0204388	0.848764	0.73617	0.97698	36.1766	0.037684	-0.163974	0.0239061	1.17995	1.01957	1.36276	42.3138	0.0361657	0.165471	0.000116531	1.51919	1.22961	1.86122	0.20626	0.000327397	0.418174	0.000541616	1.4838	1.18662	1.8374	0.95866	0.0011481	0.394604	doi: 10.4049/jimmunol.178.9.5690 & doi: 10.1128/mcb.16.3.1074	cluster_18	no
SRF	6.72805	6.93181	7.01371	7.06307	7.06302	0.00952892	0.54	0.315427	0.875927	16.8662	0.0148601	-0.616187	0.934101	0.980688	0.695183	1.37204	1653.36	0.981222	-0.019501	0.280247	1.20306	0.837844	1.70532	496.037	0.359447	0.184866	0.240028	1.37	0.775881	2.27392	424.85	0.355523	0.31481	0.282898	1.33089	0.725591	2.27085	500.73	0.377909	0.285845	doi: 10.1093/emboj/cdg401	cluster_108	no
RORA(var.2)	7.74571	8.10785	9.12095	7.89229	8.16208	1.14486e-23	0.436993	0.362255	0.52356	2.02641e-20	4.17816e-23	-0.827838	1.90004e-13	0.641836	0.566803	0.725543	3.36308e-10	9.60879e-13	-0.443422	7.93035e-82	2.94066	2.63431	3.28318	1.40367e-78	9.6805e-81	1.07864	1.19686e-06	0.557375	0.424701	0.719458	0.00211844	3.92674e-06	-0.584516	0.0200269	0.760923	0.594466	0.961136	35.4476	0.0334412	-0.273223	doi: 10.11131/2015/101185	cluster_46	no
TGIF1	7.01023	7.18704	7.04211	6.87166	6.75113	0.665517	0.914778	0.628156	1.30319	1177.97	0.724902	-0.0890736	0.00292108	1.52977	1.15085	2.03136	5.17032	0.00650354	0.425117	0.529772	0.896462	0.639869	1.23783	937.697	0.616906	-0.1093	0.16072	0.635174	0.311866	1.16194	284.474	0.253073	-0.453857	0.0312477	0.442276	0.175525	0.928433	55.3085	0.049604	-0.815821	doi: 10.1128/MCB.01076-13	cluster_8	yes
PAX3	7.28288	7.30695	7.08746	7.06307	6.9959	0.132141	1.24749	0.93069	1.65357	233.89	0.179226	0.221133	0.0168886	1.34469	1.04956	1.71965	29.8928	0.0318009	0.296164	0.0167596	0.701819	0.513426	0.945506	29.6645	0.0260215	-0.35408	0.269824	0.746756	0.428306	1.21959	477.588	0.393077	-0.292016	0.104808	0.627897	0.32986	1.09291	185.51	0.152683	-0.465379	no prior known relevance to T-cell biology	cluster_14	no
TGIF2	7.45977	7.58194	7.47485	7.26644	7.03013	0.809012	1.02896	0.804035	1.3051	1431.95	0.854896	0.0285456	0.00468361	1.32238	1.08477	1.61	8.29	0.00981065	0.279435	0.741853	0.957473	0.763214	1.19369	1313.08	0.80557	-0.0434579	0.108753	0.707145	0.452085	1.05953	192.492	0.183326	-0.346519	0.000728775	0.430316	0.233163	0.730419	1.28993	0.00151757	-0.843235	doi: 10.4049/jimmunol.1400930	cluster_8	no
Mecom	6.83967	6.85333	6.61549	6.66191	6.51345	0.133899	1.40605	0.861596	2.22944	237.001	0.180917	0.340781	0.0278164	1.56965	1.03326	2.3802	49.2351	0.0502399	0.450853	0.0165663	0.528168	0.288451	0.909796	29.3223	0.0259489	-0.638341	0.580928	0.730524	0.261333	1.65181	1028.24	0.71078	-0.313993	0.12061	0.395058	0.0800449	1.19005	213.479	0.172858	-0.928722	doi: 10.1182/bloodadvances.2018016501	cluster_48	no
REST	7.63089	7.60452	7.66151	7.00412	6.92283	0.0678563	1.22219	0.980425	1.51392	120.106	0.0953219	0.200643	0.15335	1.14356	0.946476	1.37925	271.429	0.228091	0.134149	0.0972142	1.18479	0.967221	1.4455	172.069	0.134429	0.169565	1.11609e-05	0.366856	0.203643	0.61151	0.0197548	3.34828e-05	-1.00279	2.4321e-06	0.297852	0.147646	0.537954	0.00430482	6.33062e-06	-1.21116	doi: 10.1016/j.immuni.2018.04.024	cluster_106	yes
RARA::RXRG	6.79408	6.89359	6.92211	6.90695	7.18363	0.181994	0.734049	0.448481	1.15281	322.129	0.236485	-0.309179	0.797164	0.95238	0.66485	1.35142	1410.98	0.871494	-0.0487916	1	0.995959	0.67152	1.45031	1770	1	-0.00404959	0.880288	1.01069	0.509367	1.825	1558.11	0.950067	0.0106286	0.0157481	1.88659	1.09928	3.07005	27.8741	0.0268021	0.634772	doi: 10.3390/nu8060349 & doi: 10.1016/j.immuni.2011.03.003 & doi: 10.1111/j.1365-2567.2007.02595.x	cluster_30	yes
Pparg::Rxra	6.96158	6.96825	6.94339	7.11826	7.29051	0.853267	0.939818	0.630336	1.3674	1510.28	0.880631	-0.0620694	0.536932	0.894939	0.647197	1.22721	950.369	0.637831	-0.110999	0.239431	0.798462	0.549285	1.13843	423.794	0.317448	-0.225068	0.274515	1.32195	0.775634	2.13249	485.892	0.396863	0.27911	0.00977006	1.83271	1.12868	2.84996	17.293	0.0171218	0.605796	doi: 10.3390/nu8060349 & doi: 10.1016/j.immuni.2011.03.003 & doi: 10.1111/j.1365-2567.2007.02595.x & doi: 10.1007/s10059-012-2297-y	cluster_4	no
PKNOX1	7.51039	7.57814	7.50434	7.3112	7.12533	0.51394	1.08159	0.852417	1.36137	909.673	0.590697	0.0784307	0.0373514	1.22718	1.00919	1.48995	66.112	0.0641864	0.204719	0.787711	0.966751	0.77445	1.19978	1394.25	0.842446	-0.0338144	0.137713	0.737644	0.48018	1.08928	243.752	0.224657	-0.304294	0.00331666	0.506327	0.292168	0.820579	5.87049	0.00634647	-0.680573	doi: 10.1128/MCB.25.24.10768-10781.2005	cluster_53	no
ONECUT2	6.7619	6.66347	6.52075	6.60976	6.51345	0.0332541	1.77754	1.00759	3.03926	58.8597	0.0488462	0.575233	0.613291	1.14972	0.678519	1.9204	1085.52	0.717701	0.139522	0.053917	0.531705	0.251158	1.02575	95.4331	0.0766531	-0.631666	1	0.903362	0.283389	2.22369	1770	1	-0.101632	0.485966	0.586391	0.117801	1.79251	860.16	0.599415	-0.533769
ESR1	6.21124	6.31879	6.59792	6.48591	6.58354	0.0309845	0.144209	0.003526	0.874936	54.8427	0.0457022	-1.93649	0.0481859	0.370284	0.109968	0.99578	85.289	0.0812277	-0.993485	0.00427132	3.1234	1.38646	7.13416	7.56024	0.0071661	1.13892	0.49708	1.3442	0.259774	4.40534	879.831	0.638628	0.295803	0.149302	2.08505	0.525818	6.06897	264.264	0.210569	0.734794	doi: 10.1016/j.cellimm.2015.01.018, doi: https://doi.org/10.1177/2470289718801379, doi: https://doi.org/10.4049/jimmunol.1101578
Nr2f6(var.2)	6.21124	6.42728	6.45275	6.66191	6.64504	0.0204301	0.134263	0.00329112	0.80979	36.1612	0.0310397	-2.00795	0.850337	0.851627	0.356004	1.90636	1505.1	0.914952	-0.160607	1	0.984346	0.378917	2.29569	1770	1	-0.0157775	0.0324844	2.80037	0.936279	7.0335	57.4975	0.0638861	1.02975	0.0671444	2.50196	0.748058	6.65438	118.846	0.10284	0.917074	doi: https://doi.org/10.1016/j.exphem.2013.09.010
TP73	6.32487	6.44531	6.61549	6.60976	6.3207	0.0951688	0.353963	0.0694547	1.1284	168.449	0.13058	-1.03856	0.492386	0.749452	0.332833	1.57906	871.523	0.594897	-0.288413	0.0236398	2.16563	1.04934	4.39835	41.8424	0.0359162	0.77271	0.214839	1.80674	0.548473	4.68701	380.266	0.326408	0.591522	0.518486	0.357435	0.00880421	2.12662	917.721	0.635101	-1.0288	doi: https://doi.org/10.1371/journal.pone.0007784
ZNF410	6.69227	6.57977	6.42725	6.48591	6.70042	0.0411371	1.83866	0.968482	3.35923	72.8126	0.0590876	0.609035	0.888012	1.03233	0.561357	1.85311	1571.78	0.944013	0.0318169	0.0288112	0.411955	0.156906	0.918611	50.9958	0.0432168	-0.886841	0.799901	0.672075	0.134087	2.08041	1415.82	0.887665	-0.397386	0.285323	1.59705	0.557964	3.74326	505.023	0.379716	0.468156
Rxra	6.59178	6.59257	6.54124	7.00412	6.9959	0.469145	0.765965	0.37537	1.43679	830.386	0.544516	-0.266618	0.181868	0.68787	0.393553	1.16197	321.906	0.261712	-0.374155	0.0471726	0.532498	0.260967	0.998868	83.4956	0.0678826	-0.630177	0.000751092	2.89683	1.52483	5.1791	1.32943	0.00192671	1.06362	0.00255446	2.71053	1.36494	4.99291	4.52139	0.00496857	0.997145	doi: 10.3390/nu8060349 & doi: 10.1016/j.immuni.2011.03.003 & doi: 10.1111/j.1365-2567.2007.02595.x
RXRB	6.85424	6.88571	6.8777	7.24328	7.47545	0.180342	0.745592	0.474671	1.13137	319.205	0.236116	-0.293576	0.0788599	0.742461	0.523558	1.04001	139.582	0.124627	-0.297785	0.0817478	0.712373	0.476259	1.04044	144.694	0.114382	-0.339153	0.00705634	1.8669	1.15844	2.88969	12.4897	0.0155152	0.624282	2.18308e-06	2.83065	1.85211	4.2055	0.00386406	5.76725e-06	1.04051	doi: 10.3390/nu8060349 & doi: 10.1016/j.immuni.2011.03.003 & doi: 10.1111/j.1365-2567.2007.02595.x
PPARA::RXRA	6.36637	6.29108	6.36996	6.40739	6.70042	1	0.916161	0.224277	2.80881	1770	1	-0.0875628	0.113348	0.400777	0.098098	1.2287	200.625	0.173702	-0.91435	1	0.84593	0.242357	2.41654	1770	1	-0.167318	0.688777	1.17913	0.133152	4.88797	1219.13	0.802062	0.164778	0.00337387	5.00415	1.5907	13.6432	5.97174	0.00642123	1.61027	doi: 10.3390/nu8060349 & doi: 10.1016/j.immuni.2011.03.003 & doi: 10.1111/j.1365-2567.2007.02595.x
Nr2f6	6.80961	6.84501	6.86617	7.11826	7.26487	0.302433	0.772294	0.476438	1.20403	535.306	0.366648	-0.25839	0.197916	0.791416	0.545301	1.13371	350.311	0.279133	-0.233932	0.399577	0.829163	0.547295	1.22734	707.252	0.484419	-0.187338	0.0466136	1.68916	0.984277	2.74902	82.506	0.0882417	0.524233	0.00122795	2.23764	1.35299	3.5419	2.17348	0.00251269	0.805421	doi: 10.1016/j.immuni.2008.06.008 & https://doi.org/10.1016/j.exphem.2013.09.010
TCF4	15.3376	15.4881	15.5494	14.7814	14.8989	0.213036	1.00616	0.996489	1.01591	377.073	0.269219	0.00614226	2.36292e-193	1.12897	1.12003	1.13801	4.18236e-190	8.36472e-191	0.121309	4.85566e-128	1.11235	1.10281	1.12198	8.59452e-125	1.07432e-126	0.106473	0	0.636476	0.625598	0.647475	0	0	-0.451809	0	0.680073	0.66823	0.692072	0	0	-0.385555
TCF3	15.0943	15.266	15.3444	14.5219	14.6474	0.0506926	0.989595	0.979258	1	89.7259	0.0717808	-0.0104593	1.46647e-174	1.13231	1.12258	1.14214	2.59564e-171	1.73043e-172	0.124261	4.9213e-155	1.13454	1.12406	1.14511	8.71071e-152	1.74214e-153	0.126225	0	0.621079	0.609528	0.632792	0	0	-0.476297	0	0.667507	0.654825	0.680346	0	0	-0.404205	doi:10.1038/nri2232 & doi: https://doi.org/10.1002/eji.201545821
SP1	15.2833	15.5497	15.8428	15.914	15.9934	0	0.761174	0.753893	0.768539	0	0	-0.272894	9.62838e-177	0.897495	0.890796	0.904292	1.70422e-173	1.70422e-174	-0.108147	4.57174e-260	1.14906	1.14013	1.15814	8.09198e-257	8.09198e-258	0.138943	1.37525e-274	1.24921	1.23429	1.26428	2.4342e-271	1.2171e-272	0.222514	0	1.29316	1.27721	1.30927	0	0	0.257091
KLF5	15.5871	15.8065	16.0717	16.0965	16.1839	0	0.800973	0.793986	0.807978	0	0	-0.221928	1.09821e-156	0.910559	0.90428	0.916887	1.94384e-153	9.7192e-155	-0.0936961	4.89423e-247	1.13327	1.1251	1.14152	8.66279e-244	5.77519e-245	0.125109	3.31377e-195	1.19117	1.17779	1.20467	5.86536e-192	1.67582e-193	0.174938	6.5797e-278	1.24179	1.22746	1.25628	1.16461e-274	5.82303e-276	0.216557
Tcf12	14.6061	14.7247	14.7676	14.0198	14.1255	1.23145e-07	1.03423	1.02144	1.04718	0.000217966	2.6261e-07	0.0336588	1.00328e-111	1.12638	1.11481	1.13808	1.7758e-108	5.91934e-110	0.11901	6.6423e-51	1.09004	1.07786	1.10228	1.17569e-47	5.00292e-50	0.0862168	0	0.639135	0.624987	0.653501	0	0	-0.447639	1.35519e-276	0.676728	0.661368	0.692338	2.39869e-273	9.59477e-275	-0.390487	doi: 10.1016/j.stemcr.2017.07.011
SP2	13.3515	13.7285	14.1607	14.3093	14.3526	0	0.659706	0.647593	0.671972	0	0	-0.415961	1.51339e-139	0.838716	0.827222	0.850452	2.6787e-136	1.07148e-137	-0.175883	3.27599e-186	1.23538	1.21804	1.25284	5.7985e-183	1.65672e-184	0.211375	7.24858e-204	1.40052	1.3716	1.42993	1.283e-200	4.27666e-202	0.336845	6.11559e-192	1.40678	1.37651	1.43761	1.08246e-188	3.6082e-190	0.341303
Tcfl5	13.3454	13.6822	14.0412	14.1057	14.2397	1.40314643418914e-321	0.705139	0.692116	0.718347	2.48356918851478e-318	9.93417794092994e-320	-0.34936	3.08936e-77	0.875043	0.862759	0.88755	5.46816e-74	1.09363e-75	-0.133483	4.7695e-123	1.19395	1.17668	1.21149	8.44202e-120	9.93179e-122	0.177266	6.24939e-97	1.2762	1.24806	1.30485	1.10614e-93	2.21229e-95	0.243887	6.6955e-158	1.37757	1.34673	1.4089	1.1851e-154	3.38601e-156	0.32032
NRF1	12.8019	13.1555	13.5941	13.6759	13.8162	4.15317e-294	0.670503	0.655596	0.685675	7.35111e-291	2.45037e-292	-0.399728	1.42523e-97	0.836252	0.822263	0.850548	2.52266e-94	7.2076e-96	-0.178825	5.44225e-131	1.24043	1.21929	1.2618	9.63279e-128	1.28437e-129	0.215458	5.58894e-98	1.33214	1.29802	1.36697	9.89242e-95	2.19832e-96	0.28679	4.89853e-153	1.44483	1.4074	1.48313	8.6704e-150	2.1676e-151	0.367992
ZEB1	14.3745	14.5842	14.7337	13.9949	14.163	2.23766e-27	0.92949	0.917137	0.941937	3.96066e-24	9.31919e-27	-0.0731196	3.31729e-53	1.08842	1.0767	1.10023	5.87161e-50	5.87161e-52	0.0847232	1.84325e-169	1.17802	1.16462	1.19166	3.26256e-166	7.25013e-168	0.163832	3.68676e-272	0.682035	0.66677	0.69754	6.52557e-269	2.61023e-270	-0.382674	3.73669e-140	0.756485	0.739544	0.773818	6.61393e-137	1.46976e-138	-0.279072	doi: 10.1146/annurev.immunol.23.021704.115737
SNAI2	14.4514	14.6027	14.7141	14.1185	14.2171	1.10393e-05	0.97126	0.958686	0.984004	0.0195396	2.02483e-05	-0.0291616	1.24869e-42	1.07776	1.0663	1.08936	2.21018e-39	1.5787e-41	0.0748853	9.25493e-88	1.12403	1.11122	1.13696	1.63812e-84	1.21342e-86	0.116922	4.46413e-190	0.733411	0.717624	0.749403	7.90151e-187	1.97538e-188	-0.310048	2.09624e-124	0.771983	0.754978	0.789307	3.71035e-121	7.42069e-123	-0.258793
E2F4	13.1021	13.4385	13.7903	13.8804	13.9678	1.39098e-267	0.706927	0.692716	0.721393	2.46203e-264	6.15508e-266	-0.346828	2.04609e-62	0.87784	0.864399	0.891517	3.62158e-59	4.82878e-61	-0.130291	3.6918e-99	1.18898	1.17028	1.20807	6.53449e-96	5.68217e-98	0.173094	3.12585e-94	1.2978	1.26689	1.32936	5.53276e-91	9.22126e-93	0.260668	1.81942e-116	1.35053	1.31742	1.38434	3.22037e-113	5.85522e-115	0.300499
KLF16	12.6333	12.9741	13.3728	13.4931	13.5727	7.10288e-229	0.686899	0.670679	0.703436	1.25721e-225	2.7938e-227	-0.375567	8.72353e-70	0.85116	0.835934	0.866688	1.54406e-66	2.57344e-68	-0.161155	7.19774e-91	1.21197	1.18972	1.23447	1.274e-87	9.8e-90	0.192243	1.19237e-93	1.34882	1.31201	1.38648	2.1105e-90	3.24692e-92	0.299232	1.68863e-107	1.39472	1.3555	1.4349	2.98888e-104	4.98147e-106	0.332692
Ahr::Arnt	13.7109	13.9231	14.1898	14.2511	14.349	4.28432e-156	0.803059	0.789838	0.816468	7.58325e-153	1.0111e-154	-0.219328	5.52651e-53	0.90316	0.891422	0.915074	9.78193e-50	9.31612e-52	-0.101856	1.19394e-58	1.12049	1.10522	1.13595	2.11327e-55	1.00632e-57	0.113766	3.1019e-68	1.21175	1.18641	1.23752	5.49035e-65	6.86294e-67	0.192066	2.24921e-99	1.27189	1.2446	1.29964	3.98109e-96	6.12476e-98	0.240505
MZF1	15.9148	16.0242	16.1976	16.0806	16.2291	3.38325e-107	0.915769	0.908567	0.923036	5.98835e-104	4.99029e-106	-0.0879915	4.58532e-45	0.954561	0.9484	0.960783	8.11601e-42	6.49281e-44	-0.0465041	4.07406e-99	1.0777	1.0703	1.08514	7.21109e-96	6.00924e-98	0.074832	0.000125795	1.02232	1.01084	1.03391	0.222658	0.000350642	0.0220711	2.58019e-82	1.11987	1.10718	1.13273	4.56694e-79	6.5242e-81	0.113213
SP3	12.2553	12.568	12.9585	13.0846	13.1598	1.80922e-155	0.701535	0.682578	0.720909	3.20232e-152	4.00289e-154	-0.354485	7.63491e-54	0.849954	0.832415	0.867862	1.35138e-50	1.4225e-52	-0.162574	6.09514e-63	1.20165	1.17634	1.22757	1.07884e-59	5.83156e-62	0.183698	4.76786e-70	1.34635	1.30402	1.38976	8.43911e-67	1.12521e-68	0.297394	1.0278e-78	1.38751	1.34256	1.43374	1.81921e-75	2.42562e-77	0.327514
ETV5	12.2382	12.5498	12.9735	13.0583	13.1512	5.58352e-161	0.696013	0.677096	0.715354	9.88283e-158	1.52044e-159	-0.362386	7.29471e-61	0.840433	0.823032	0.858238	1.29116e-57	1.61395e-59	-0.173838	1.85144e-79	1.23003	1.20406	1.25646	3.27706e-76	2.1847e-78	0.207042	1.07397e-62	1.32666	1.2846	1.36981	1.90093e-59	2.23638e-61	0.282665	4.9964e-78	1.38662	1.34153	1.43294	8.84363e-75	1.10545e-76	0.326868
Zfx	12.1898	12.4864	12.8932	12.9202	13.0847	9.71339e-137	0.711129	0.691444	0.731232	1.71927e-133	1.80976e-135	-0.340902	8.53834e-51	0.850163	0.832103	0.868608	1.51129e-47	1.3739e-49	-0.162328	2.99908e-71	1.22276	1.19627	1.24972	5.30836e-68	3.12257e-70	0.201114	8.43087e-40	1.26167	1.21983	1.3047	1.49226e-36	1.1479e-38	0.232439	2.85171e-77	1.39553	1.34902	1.44325	5.04753e-74	5.93827e-76	0.333276
Gabpa	11.9996	12.3464	12.7858	12.8809	12.9672	3.71453e-165	0.672387	0.652555	0.692691	6.57471e-162	1.09579e-163	-0.396922	5.28476e-56	0.836296	0.817689	0.855345	9.35403e-53	1.10047e-54	-0.178772	7.43704e-78	1.24533	1.21725	1.27392	1.31636e-74	8.22723e-77	0.219403	3.90491e-62	1.35035	1.30479	1.39718	6.91169e-59	7.67965e-61	0.300361	1.09169e-73	1.40406	1.35534	1.45423	1.93229e-70	2.14699e-72	0.339368
ELK4	13.2774	13.4806	13.8045	13.9032	13.9309	1.19306e-136	0.788633	0.773581	0.803918	2.11172e-133	2.11172e-135	-0.237455	3.13159e-68	0.874329	0.86114	0.887759	5.54292e-65	8.52756e-67	-0.134299	4.90167e-68	1.15157	1.13358	1.16982	8.67595e-65	4.95768e-67	0.141124	1.25735e-83	1.27451	1.2444	1.3052	2.22551e-80	3.17929e-82	0.242561	2.91935e-72	1.26608	1.23474	1.2981	5.16724e-69	5.4392e-71	0.235928	doi: https://doi.org/10.4049/jimmunol.1800704
Ascl2	12.3739	12.4546	12.474	11.6884	11.7869	2.30612e-07	1.07474	1.04583	1.10433	0.000408183	4.85932e-07	0.0720757	4.8736e-27	1.13415	1.10849	1.16038	8.62628e-24	4.42373e-26	0.125882	4.34373e-08	1.07206	1.04572	1.09903	7.6884e-05	1.09055e-07	0.0695799	5.93793e-96	0.608707	0.578383	0.640213	1.05101e-92	1.91093e-94	-0.496418	7.60767e-72	0.642204	0.609427	0.676371	1.34656e-68	1.34656e-70	-0.442849
HLTF	15.4725	15.3546	15.1973	15.2686	15.1661	0	1.21152	1.20012	1.223	0	0	0.191873	5.95943e-25	1.04434	1.03576	1.05299	1.05482e-21	4.79463e-24	0.0433807	6.67076e-287	0.843162	0.835287	0.851112	1.18072e-283	2.36145e-284	-0.170597	0.00016748	0.972181	0.957937	0.986586	0.29644	0.000459596	-0.0282137	2.47751e-60	0.87615	0.862117	0.890381	4.38519e-57	4.17637e-59	-0.132218
GATA3	13.2812	13.18	12.9578	13.0122	12.7344	5.57858e-92	1.236	1.21134	1.26104	9.87408e-89	6.58272e-91	0.211877	6.52589e-24	1.09482	1.07572	1.11424	1.15508e-20	4.71594e-23	0.090593	3.30487e-78	0.82692	0.810327	0.843851	5.84963e-75	3.77395e-77	-0.190047	0.000281128	0.942673	0.912779	0.973319	0.497597	0.000748266	-0.0590354	5.84157e-59	0.74542	0.718045	0.773626	1.03396e-55	9.39962e-58	-0.293808	doi:10.1038/nri2232 & doi: 10.1146/annurev.immunol.23.021704.115737
Arid3a	13.7524	13.7037	13.3605	13.4178	13.278	2.961e-122	1.23083	1.21002	1.25197	5.24097e-119	4.76452e-121	0.207689	1.2863e-83	1.15822	1.1412	1.17548	2.27675e-80	5.05945e-82	0.146888	1.30055e-191	0.773552	0.760104	0.787155	2.30197e-188	7.67323e-190	-0.256762	7.29547e-16	0.893665	0.869076	0.918832	1.2913e-12	4.30433e-15	-0.112424	1.83401e-57	0.785031	0.761116	0.809562	3.24619e-54	2.82278e-56	-0.242032
HOXB3	13.5097	13.4121	12.9812	12.9909	12.9277	2.55367e-172	1.31309	1.28877	1.33782	4.51999e-169	8.21817e-171	0.272384	2.05978e-91	1.18659	1.16722	1.20627	3.64582e-88	9.11455e-90	0.171085	4.47274e-231	0.727596	0.713295	0.742131	7.91675e-228	3.95837e-229	-0.31801	2.3687e-36	0.818395	0.792393	0.845109	4.1926e-33	2.89145e-35	-0.20041	3.62895e-57	0.762367	0.736194	0.789309	6.42324e-54	5.3527e-56	-0.271327
ARNT::HIF1A	13.4513	13.6561	13.8719	13.9308	14.0074	6.71998e-99	0.825816	0.810931	0.840953	1.18944e-95	8.49597e-98	-0.191384	4.09738e-24	0.928367	0.91504	0.941888	7.25235e-21	3.08611e-23	-0.0743287	1.31251e-29	1.09245	1.07584	1.10922	2.32315e-26	5.95679e-29	0.0884185	7.97652e-44	1.18534	1.15769	1.21351	1.41184e-40	1.17654e-42	0.170034	5.63725e-57	1.22394	1.19447	1.25399	9.97793e-54	7.98234e-56	0.202076
ETV4	11.4998	11.7679	12.1938	12.3333	12.4186	3.05534e-87	0.70692	0.681947	0.732619	5.40796e-84	3.18115e-86	-0.346838	3.49695e-45	0.822154	0.799781	0.845152	6.18961e-42	5.15801e-44	-0.195827	5.27432e-41	1.21313	1.17959	1.24744	9.33555e-38	3.11185e-40	0.193206	5.89803e-47	1.37188	1.31581	1.42986	1.04395e-43	9.94239e-46	0.316185	7.05482e-55	1.4258	1.36584	1.48781	1.2487e-51	9.60541e-54	0.354732
ETS1	12.3743	12.5702	12.8849	13.0401	13.0667	6.94173e-75	0.786813	0.766239	0.807831	1.22869e-71	6.14343e-74	-0.239765	6.01529e-42	0.866468	0.848567	0.884782	1.06471e-38	7.3428e-41	-0.14333	2.25191e-29	1.13335	1.10901	1.15818	3.98589e-26	1.00909e-28	0.12518	1.07202e-58	1.31616	1.27424	1.35919	1.89748e-55	1.99735e-57	0.274721	9.80796e-51	1.3061	1.26247	1.35089	1.73601e-47	1.24001e-49	0.267047	doi:10.1038/nri2232
TFAP2A	12.9113	13.1286	13.4087	13.3702	13.5272	4.87068e-89	0.804258	0.786783	0.822028	8.6211e-86	5.38819e-88	-0.217835	1.13087e-26	0.910426	0.894792	0.926318	2.00165e-23	1.00082e-25	-0.0938424	4.35079e-48	1.14477	1.12428	1.16564	7.7009e-45	2.906e-47	0.135207	1.0393e-18	1.13937	1.10723	1.1723	1.83955e-15	6.68928e-18	0.130476	1.53822e-50	1.25263	1.21701	1.2891	2.72266e-47	1.87769e-49	0.225243
ETV1	11.2176	11.5384	11.9862	12.0701	12.1901	1.06588e-91	0.676492	0.650103	0.703721	1.88661e-88	1.21716e-90	-0.390835	5.10619e-37	0.825486	0.801037	0.850544	9.03795e-34	5.64872e-36	-0.191783	4.47406e-46	1.24903	1.21173	1.28736	7.91909e-43	2.93299e-45	0.222369	1.59941e-34	1.34232	1.28222	1.40468	2.83095e-31	1.8873e-33	0.2944	1.79774e-48	1.43489	1.36955	1.50275	3.182e-45	1.98875e-47	0.36109
FOXP3	14.46	14.3635	14.2303	14.265	14.1311	6.34501e-139	1.18815	1.17239	1.20398	1.12307e-135	1.32126e-137	0.172395	3.68161e-15	1.0475	1.03547	1.05969	6.51646e-12	2.03639e-14	0.0464047	6.61948e-105	0.866444	0.855135	0.87785	1.17165e-101	1.11586e-103	-0.143358	0.00084694	0.965416	0.945497	0.985661	1.49908	0.00212636	-0.0351959	2.06189e-45	0.850717	0.831345	0.870457	3.64954e-42	2.21184e-44	-0.161675	doi: 10.1038/nri3278
E2F6	13.8754	14.071	14.2728	14.2717	14.3448	2.9809e-103	0.843977	0.830779	0.85733	5.27619e-100	4.22096e-102	-0.169631	6.06865e-19	0.944842	0.933054	0.956772	1.07415e-15	4.13135e-18	-0.0567379	3.62479e-40	1.09463	1.08016	1.10924	6.41587e-37	2.06964e-39	0.0904154	5.68165e-31	1.13311	1.10965	1.157	1.00565e-27	5.43596e-30	0.124967	3.18901e-43	1.16721	1.14223	1.19263	5.64454e-40	3.32032e-42	0.154614
NFYB	11.0404	11.2399	11.4705	11.7413	11.8384	3.0626e-30	0.785012	0.751991	0.819227	5.4208e-27	1.33847e-29	-0.242056	2.47832e-15	0.873728	0.8447	0.903712	4.38663e-12	1.39258e-14	-0.134986	0.00211808	1.05739	1.02035	1.09559	3.749	0.00371188	0.0557994	2.58992e-31	1.3715	1.30246	1.44352	4.58416e-28	2.54676e-30	0.315907	8.51205e-39	1.44014	1.36584	1.51765	1.50663e-35	8.60933e-38	0.36474
HOXA5	13.4681	13.3539	13.1281	13.0912	13.0154	1.24051e-114	1.24926	1.22589	1.27299	2.1957e-111	1.90931e-113	0.222554	7.38196e-26	1.09294	1.075	1.11118	1.30661e-22	6.07724e-25	0.0888692	3.0085e-92	0.82313	0.807554	0.838961	5.32505e-89	4.26004e-91	-0.194641	1.49411e-17	0.875717	0.848754	0.903381	2.64458e-14	9.11922e-17	-0.132713	1.30186e-37	0.807454	0.780488	0.835146	2.30429e-34	1.24556e-36	-0.213869
RUNX2	13.1274	12.9083	12.5166	12.5063	12.506	1.20004e-205	1.41233	1.38216	1.4431	2.12406e-202	4.24812e-204	0.345244	4.81713e-32	1.12426	1.1026	1.14634	8.52632e-29	5.01548e-31	0.117129	5.40528e-175	0.722628	0.705945	0.739646	9.56735e-172	2.39184e-173	-0.324861	4.57397e-32	0.801293	0.771143	0.83236	8.09593e-29	4.76231e-31	-0.221529	6.03505e-35	0.78285	0.751646	0.815077	1.0682e-31	5.62213e-34	-0.244814	doi: 10.1006/scdb.2000.0186
Klf1	12.4347	12.608	12.8887	12.943	13.0158	4.69236e-52	0.821728	0.8006	0.843299	8.30548e-49	2.81542e-51	-0.196346	3.81331e-27	0.892932	0.874594	0.911658	6.74956e-24	3.5524e-26	-0.113245	7.14641e-27	1.12641	1.1023	1.15104	1.26491e-23	2.97627e-26	0.119033	4.9882e-28	1.20961	1.16989	1.25043	8.82911e-25	4.41455e-27	0.190294	3.0516e-34	1.24553	1.20329	1.28897	5.40134e-31	2.76992e-33	0.219563
HOXB2	12.5472	12.4692	11.9541	11.9361	11.9245	5.52228e-98	1.33294	1.29833	1.36834	9.77444e-95	6.74099e-97	0.28739	2.28019e-72	1.23784	1.20949	1.26687	4.03593e-69	7.33805e-71	0.213369	1.3094e-152	0.692939	0.673471	0.712824	2.31764e-149	4.2139e-151	-0.366814	9.93891e-31	0.768556	0.733306	0.805167	1.75919e-27	9.25888e-30	-0.263242	3.57924e-34	0.744709	0.708349	0.782553	6.33526e-31	3.16763e-33	-0.294761
Hes1	11.0314	11.3399	11.6899	11.7613	11.9026	2.00738e-60	0.710846	0.681101	0.741644	3.55306e-57	1.34078e-59	-0.341299	1.52117e-17	0.869363	0.841551	0.898086	2.69247e-14	9.97212e-17	-0.139995	9.11177e-24	1.18837	1.14931	1.22874	1.61278e-20	3.54458e-23	0.172586	2.1299e-20	1.27944	1.2157	1.34584	3.76992e-17	1.44997e-19	0.246426	4.27695e-34	1.39234	1.32226	1.46538	7.5702e-31	3.69278e-33	0.330985	doi:10.1038/nri2232
FOXL1	14.1229	14.0333	13.9096	13.9244	13.816	1.27457e-101	1.17932	1.16181	1.19695	2.25599e-98	1.73538e-100	0.164938	6.76107e-12	1.04641	1.03295	1.06004	1.19671e-08	3.23435e-11	0.0453669	6.46303e-75	0.873689	0.860973	0.886553	1.14396e-71	6.93306e-74	-0.135031	0.000213083	0.957108	0.934953	0.979715	0.377156	0.000580241	-0.0438393	3.80865e-32	0.860027	0.838201	0.882309	6.74132e-29	3.21015e-31	-0.150791	doi: 10.1038/nri3278
NFYA	11.2129	11.4004	11.6189	11.9058	11.9211	8.30228e-29	0.800644	0.768978	0.83339	1.4695e-25	3.49882e-28	-0.222339	1.02128e-14	0.882734	0.854986	0.911312	1.80767e-11	5.4778e-14	-0.124731	0.00252139	1.05321	1.01826	1.08921	4.46286	0.00433288	0.0518466	8.3766e-37	1.3837	1.31791	1.45208	1.48266e-33	1.05904e-35	0.32476	2.73085e-30	1.36063	1.29267	1.43144	4.83361e-27	2.19709e-29	0.307947
MEIS1	15.8067	15.7952	15.7622	15.7199	15.692	2.17745e-81	1.08518	1.07618	1.09426	3.85409e-78	2.08329e-80	0.0817503	4.19347e-15	1.02882	1.02154	1.03614	7.42245e-12	2.28383e-14	0.0284098	2.44783e-61	0.936322	0.928993	0.943693	4.33266e-58	2.22188e-60	-0.0657959	2.12597e-06	0.969949	0.957688	0.982309	0.00376296	6.71958e-06	-0.030512	3.73375e-30	0.925062	0.912638	0.937656	6.60873e-27	2.93721e-29	-0.0778946
TFAP4	11.1235	11.0883	10.9222	10.3529	10.3987	5.50126e-20	1.22806	1.17571	1.28251	9.73722e-17	1.78665e-19	0.205439	1.62181e-16	1.17212	1.12871	1.21711	2.87061e-13	1.02522e-15	0.158811	2.82654e-05	0.913633	0.875358	0.953363	0.0500298	5.92068e-05	-0.0903268	4.13681e-34	0.619359	0.569224	0.672834	7.32215e-31	4.72396e-33	-0.479071	1.71369e-29	0.629184	0.576123	0.686015	3.03323e-26	1.3188e-28	-0.463332
Atf1	11.8119	12.0035	12.2033	12.4372	12.4316	5.05544e-36	0.816978	0.790853	0.843833	8.94812e-33	2.5206e-35	-0.202144	4.93055e-14	0.906353	0.883294	0.930017	8.72707e-11	2.52959e-13	-0.0983261	0.000107949	1.05549	1.02701	1.08468	0.191069	0.000214685	0.0540095	7.9206e-41	1.32529	1.27318	1.37914	1.40195e-37	1.12156e-39	0.281634	4.14476e-29	1.28236	1.22896	1.33762	7.33623e-26	3.1218e-28	0.2487
TFAP2A(var.2)	12.5067	12.71	12.987	12.8625	13.0606	2.16136e-55	0.820689	0.80014	0.841681	3.82561e-52	1.36629e-54	-0.19761	6.70914e-16	0.920971	0.902641	0.939676	1.18752e-12	3.8935e-15	-0.082327	1.63498e-40	1.15436	1.13039	1.17884	2.89391e-37	9.48824e-40	0.143542	6.43939e-05	1.07228	1.03623	1.10927	0.113977	0.000188392	0.0697899	6.45764e-29	1.21762	1.17696	1.25932	1.143e-25	4.76251e-28	0.196894
RUNX1	13.1721	12.8931	12.4607	12.3819	12.5282	7.30577e-279	1.49279	1.46113	1.525	1.29312e-275	3.69463e-277	0.400646	4.71032e-30	1.12049	1.09878	1.14257	8.33727e-27	4.63181e-29	0.113769	2.34887e-214	0.694848	0.678502	0.71147	4.15751e-211	1.663e-212	-0.364062	9.27939e-57	0.735646	0.706867	0.765419	1.64245e-53	1.64245e-55	-0.307006	2.08467e-28	0.803518	0.771708	0.836343	3.68987e-25	1.47595e-27	-0.218756	doi:10.1038/nri2232 & doi: 10.1006/scdb.2000.0186
PRDM1	12.0379	11.8648	11.6125	11.6832	11.4156	4.7836e-63	1.31522	1.27451	1.35715	8.46697e-60	3.52791e-62	0.274007	1.33306e-08	1.08443	1.05445	1.11519	2.35952e-05	5.75493e-08	0.0810588	1.58206e-45	0.794664	0.769131	0.820911	2.80024e-42	1.01827e-44	-0.229837	0.00241257	0.92429	0.877598	0.972952	4.27025	0.00561875	-0.0787297	9.98724e-27	0.733422	0.69055	0.778366	1.76774e-23	6.67072e-26	-0.310035
HOXA2	12.5207	12.4572	12.0389	11.98	11.9907	3.03959e-74	1.2838	1.25035	1.31804	5.38008e-71	2.56194e-73	0.249821	6.23594e-54	1.20065	1.17325	1.22877	1.10376e-50	1.2264e-52	0.182867	4.32465e-107	0.739753	0.719474	0.760488	7.65463e-104	7.65463e-106	-0.301439	3.19371e-26	0.787162	0.751565	0.824093	5.65287e-23	2.56949e-25	-0.239321	1.27079e-26	0.77561	0.738601	0.814103	2.24931e-23	8.33076e-26	-0.254106
HESX1	12.164	12.0673	11.6096	11.583	11.5474	1.12429e-74	1.33163	1.29212	1.37222	1.99e-71	9.70732e-74	0.286402	9.84639e-44	1.2076	1.17589	1.24013	1.74281e-40	1.29097e-42	0.188632	1.51587e-99	0.714417	0.691673	0.737755	2.68308e-96	2.43917e-98	-0.336288	7.33002e-21	0.783369	0.742608	0.825897	1.29741e-17	5.0879e-20	-0.244151	2.36256e-26	0.74497	0.703416	0.788461	4.18173e-23	1.51324e-25	-0.294411
TFDP1	10.9529	11.2067	11.5468	11.6117	11.7364	1.44556e-42	0.74396	0.711803	0.777303	2.55863e-39	7.99573e-42	-0.295768	1.97782e-16	0.867907	0.838757	0.898028	3.50074e-13	1.16691e-15	-0.141671	2.41516e-19	1.17619	1.13551	1.2182	4.27483e-16	8.30065e-19	0.162276	7.84037e-17	1.26295	1.19664	1.3322	1.38775e-13	4.70422e-16	0.233449	2.39383e-26	1.35681	1.28447	1.43238	4.23707e-23	1.51324e-25	0.305135
ETV6	13.0274	12.9748	13.2359	13.3759	13.3559	0.00178656	0.966621	0.946139	0.987486	3.16222	0.00295535	-0.0339485	7.96658e-66	0.855118	0.839803	0.870706	1.41009e-62	2.01441e-64	-0.156516	1.56166e-09	1.06033	1.04036	1.0806	2.76414e-06	4.1566e-09	0.0585761	1.11528e-44	1.23331	1.19841	1.269	1.97405e-41	1.71657e-43	0.209706	6.78609e-26	1.18133	1.14578	1.21776	1.20114e-22	4.21452e-25	0.166645
Gata1	12.0931	11.9587	11.7868	11.8345	11.5485	2.39973e-44	1.24805	1.21038	1.28677	4.24752e-41	1.37017e-43	0.221578	5.89734e-06	1.06421	1.03591	1.09327	0.0104383	1.96949e-05	0.0622371	8.60829e-28	0.844749	0.819066	0.871117	1.52367e-24	3.71626e-27	-0.168716	0.0646824	0.955016	0.909262	1.0026	114.488	0.116231	-0.0460267	7.20355e-26	0.747208	0.705541	0.790808	1.27503e-22	4.39665e-25	-0.291411
YY1	10.412	10.6427	10.9949	11.1375	11.26	4.21876e-31	0.735866	0.69703	0.776467	7.46721e-28	1.8668e-30	-0.306707	1.75595e-16	0.840535	0.806019	0.87646	3.10804e-13	1.05357e-15	-0.173716	3.85885e-12	1.16534	1.11625	1.21641	6.83017e-09	1.12895e-11	0.153014	4.97299e-18	1.33795	1.25445	1.42584	8.80219e-15	3.08849e-17	0.291137	7.69916e-26	1.43668	1.34565	1.53259	1.36275e-22	4.61949e-25	0.362335
NHLH1	12.3616	12.5127	12.6239	12.0295	12.1706	0.0184391	0.968098	0.942219	0.994603	32.6372	0.0282573	-0.0324218	1.86594e-10	1.07478	1.0512	1.09885	3.30272e-07	8.57848e-10	0.0721122	2.34436e-21	1.12239	1.09601	1.14931	4.14951e-18	8.46839e-21	0.115457	7.24045e-47	0.730111	0.697764	0.763679	1.28156e-43	1.16505e-45	-0.314559	1.23257e-24	0.794767	0.759133	0.831718	2.18166e-21	7.27219e-24	-0.229706
NFIA	13.1116	13.0828	13.0315	12.8778	12.8244	6.0354e-26	1.12098	1.09753	1.14481	1.06827e-22	2.37392e-25	0.114204	1.83806e-08	1.05321	1.03437	1.07237	3.25336e-05	7.83942e-08	0.0518399	1.80157e-09	0.940649	0.921933	0.95968	3.18879e-06	4.72413e-09	-0.0611856	1.62562e-11	0.892751	0.863148	0.923169	2.87734e-08	7.88312e-11	-0.113447	4.07008e-23	0.836987	0.807114	0.867805	7.20405e-20	2.32389e-22	-0.177947
Nkx2-5	13.3333	13.2126	12.9005	12.96	12.9172	8.57941e-123	1.27442	1.24945	1.29985	1.51856e-119	1.44624e-121	0.24249	1.31869e-32	1.11184	1.0926	1.13138	2.33408e-29	1.41459e-31	0.106015	9.99641e-144	0.7707	0.755018	0.786622	1.76936e-140	2.94894e-142	-0.260457	3.15252e-12	0.892296	0.863539	0.921818	5.57996e-09	1.59428e-11	-0.113957	1.3118e-22	0.843337	0.814145	0.873365	2.32188e-19	7.25588e-22	-0.170389
NFIX	15.3375	15.3762	15.4112	15.2474	15.2783	9.84172e-11	1.03261	1.0226	1.04269	1.74198e-07	2.38628e-10	0.0320875	5.5295e-09	1.02456	1.01625	1.03292	9.78721e-06	2.47777e-08	0.0242665	0.602146	0.997627	0.988797	1.00653	1065.8	0.683204	-0.00237536	2.79106e-23	0.928314	0.914616	0.942156	4.94017e-20	2.1479e-22	-0.0743856	5.31547e-22	0.927135	0.912814	0.941635	9.40837e-19	2.89488e-21	-0.0756565
ERF	10.9847	11.164	11.5483	11.638	11.6791	5.86974e-33	0.772861	0.739753	0.807228	1.03894e-29	2.73406e-32	-0.257656	3.19772e-24	0.838391	0.809972	0.867776	5.65997e-21	2.46085e-23	-0.176271	2.53774e-22	1.1922	1.15096	1.23486	4.4918e-19	9.45641e-22	0.1758	3.29001e-21	1.30208	1.23424	1.37284	5.82331e-18	2.32933e-20	0.263961	3.21485e-20	1.30799	1.23695	1.3823	5.69029e-17	1.69859e-19	0.268492
RHOXF1	16.8025	16.8217	16.8214	16.7577	16.7711	1.39197e-58	1.05087	1.0446	1.0572	2.46379e-55	9.12515e-58	0.0496154	3.61756e-17	1.02203	1.01683	1.02722	6.40309e-14	2.32839e-16	0.0217867	6.46589e-50	0.958824	0.953456	0.964172	1.14446e-46	4.76859e-49	-0.0420477	1.27022e-09	0.972524	0.963781	0.981357	2.24828e-06	5.16846e-09	-0.0278604	9.97508e-20	0.957089	0.948008	0.96621	1.76559e-16	5.19291e-19	-0.0438591
GATA2	11.2886	11.0968	10.9415	11.025	10.6564	1.6063e-34	1.29911	1.2466	1.35356	2.84315e-31	7.89763e-34	0.261676	0.0350491	1.04008	1.0026	1.07898	62.0369	0.0605238	0.0392937	5.72706e-17	0.838869	0.804322	0.874708	1.01369e-13	1.8772e-16	-0.1757	0.520185	0.978232	0.915534	1.04425	920.727	0.657662	-0.0220085	5.07495e-19	0.711626	0.656905	0.769877	8.98267e-16	2.60367e-18	-0.340202	doi:10.1038/nri2232
Sox5	12.3785	12.2273	12.0143	12.1024	11.9085	5.83095e-61	1.26723	1.23259	1.30277	1.03208e-57	4.12831e-60	0.236836	6.27252e-07	1.06422	1.03847	1.09058	0.00111024	2.33734e-06	0.0622381	2.39263e-48	0.813566	0.790848	0.836837	4.23496e-45	1.66077e-47	-0.206329	0.041025	0.954993	0.913347	0.998128	72.6143	0.0789286	-0.0460517	5.94277e-19	0.802873	0.763386	0.843968	1.05187e-15	3.00535e-18	-0.219559
GSX1	11.9482	11.89	11.4223	11.3633	11.4096	1.13488e-54	1.29977	1.25824	1.34248	2.00874e-51	7.0482e-54	0.262187	6.42407e-45	1.22697	1.19258	1.26235	1.13706e-41	8.74662e-44	0.204551	8.47609e-87	0.714873	0.690562	0.739885	1.50027e-83	1.07162e-85	-0.335651	9.09424e-22	0.764146	0.721171	0.809166	1.60968e-18	6.707e-21	-0.268996	3.07793e-18	0.774317	0.728885	0.821948	5.44793e-15	1.53463e-17	-0.255774
Hic1	12.1449	12.215	12.2243	11.928	11.9178	0.0140096	1.03758	1.00742	1.06849	24.797	0.0215626	0.0368895	5.42454e-08	1.07064	1.04455	1.0973	9.60144e-05	2.25916e-07	0.0682537	0.413755	1.01129	0.984371	1.03887	732.346	0.496506	0.0112267	6.337e-13	0.845525	0.806491	0.886067	1.12165e-09	3.29897e-12	-0.167798	7.49855e-16	0.819449	0.779277	0.861274	1.32724e-12	3.68678e-15	-0.199123
FOXO6	13.2441	13.1862	13.0967	13.0958	12.9929	6.9222e-37	1.1409	1.11807	1.16409	1.22523e-33	3.55139e-36	0.131819	4.73184e-06	1.0414	1.02347	1.05967	0.00837535	1.5953e-05	0.0405663	2.1523e-27	0.898762	0.88139	0.916453	3.80957e-24	9.0704e-27	-0.106737	0.0380489	0.967565	0.937722	0.99814	67.3465	0.0736028	-0.0329725	1.54282e-15	0.872824	0.843345	0.903103	2.73079e-12	7.38052e-15	-0.136021	doi: 10.1038/nri3278
REL	10.7027	10.6951	10.8099	11.0332	11.157	0.146534	0.964008	0.91729	1.01274	259.364	0.195747	-0.0366552	9.91168e-08	0.894269	0.857877	0.932138	0.000175437	4.05482e-07	-0.111749	0.111926	0.964322	0.921946	1.00844	198.109	0.15298	-0.0363296	1.70119e-09	1.23017	1.1508	1.31387	3.01111e-06	6.76653e-09	0.207155	1.98073e-15	1.32332	1.23664	1.41479	3.50588e-12	9.34902e-15	0.280145
Crem	10.3134	10.5517	10.7738	11.0975	11.0352	3.88763e-23	0.760396	0.71862	0.804169	6.88111e-20	1.39012e-22	-0.273917	3.41852e-08	0.885201	0.847267	0.924743	6.05078e-05	1.44066e-07	-0.121941	0.00476077	1.06849	1.02025	1.11874	8.42657	0.00783867	0.066244	3.57319e-27	1.45358	1.36115	1.55101	6.32455e-24	3.08515e-26	0.374031	2.46686e-15	1.34073	1.24893	1.43786	4.36635e-12	1.14904e-14	0.293216
LIN54	13.4264	13.304	13.0768	13.1844	13.1	1.98719e-100	1.23442	1.21107	1.25821	3.51733e-97	2.60543e-99	0.210601	4.33814e-14	1.06672	1.04898	1.08474	7.67851e-11	2.25839e-13	0.064587	1.83806e-109	0.806309	0.790803	0.822057	3.25337e-106	3.61486e-108	-0.215289	0.0105337	0.961512	0.932781	0.990964	18.6446	0.0227374	-0.0392484	7.25815e-15	0.879736	0.851124	0.909129	1.28469e-11	3.25239e-14	-0.128133
MYB	13.2024	13.2009	13.1931	13.0209	13.0166	4.9378e-14	1.08177	1.05992	1.10397	8.73991e-11	1.32423e-13	0.0785946	1.56302e-05	1.03881	1.02102	1.05692	0.0276655	5.07624e-05	0.0380713	0.00138322	0.969491	0.951201	0.988105	2.44831	0.00244831	-0.0309845	1.16204e-10	0.901801	0.873321	0.931017	2.05681e-07	5.20712e-10	-0.103361	1.13864e-14	0.877414	0.848022	0.907599	2.0154e-11	5.03849e-14	-0.130776	doi:10.1038/nri2232 & doi: 10.1146/annurev.immunol.23.021704.115737
Arntl	10.8157	11.0106	11.2455	11.3447	11.4168	9.43754e-20	0.809948	0.7729	0.848498	1.67044e-16	3.00981e-19	-0.210786	1.52352e-07	0.906374	0.873441	0.940462	0.000269662	6.12869e-07	-0.0983032	1.40662e-06	1.10063	1.05861	1.14413	0.00248972	3.25454e-06	0.0958829	8.37319e-12	1.23347	1.16233	1.30807	1.48205e-08	4.11682e-11	0.209832	4.85619e-14	1.27141	1.19568	1.35093	8.59545e-11	2.12233e-13	0.240129
Creb3l2	11.2367	11.4018	11.5869	11.6398	11.7354	2.6784e-15	0.853395	0.819749	0.888198	4.74076e-12	7.64639e-15	-0.158533	2.20106e-05	0.933085	0.903484	0.96357	0.0389588	6.89537e-05	-0.0692585	8.85683e-05	1.07081	1.03478	1.10795	0.156766	0.000180191	0.0684138	3.72779e-08	1.16209	1.10194	1.22485	6.59818e-05	1.41896e-07	0.150221	1.74665e-12	1.22028	1.15548	1.28791	3.09157e-09	7.27428e-12	0.199077
Foxj2	12.8742	12.8325	12.7272	12.7262	12.6301	1.80969e-26	1.13401	1.1082	1.16026	3.20316e-23	7.1981e-26	0.125756	3.10996e-07	1.0528	1.03222	1.07377	0.000550463	1.18379e-06	0.051458	6.89328e-24	0.893353	0.873719	0.913377	1.22011e-20	2.71136e-23	-0.112774	0.0351226	0.962598	0.928829	0.997342	62.167	0.0686928	-0.0381197	2.29145e-12	0.872767	0.839332	0.907232	4.05587e-09	9.43226e-12	-0.136086	doi: 10.1038/nri3278
ZNF384	12.0582	11.8898	11.6075	11.8267	11.6038	1.53402e-57	1.29521	1.25542	1.3361	2.71522e-54	9.87353e-57	0.258675	1.47691e-06	1.07029	1.04106	1.1003	0.00261413	5.28107e-06	0.0679255	4.63897e-62	0.764865	0.740368	0.790036	8.21098e-59	4.32157e-61	-0.268056	0.822281	1.00549	0.95706	1.05584	1455.44	0.903998	0.0054742	3.75538e-12	0.825004	0.779782	0.872302	6.64702e-09	1.52805e-11	-0.192366
Klf12	9.52438	9.74917	10.0157	10.1578	10.2754	2.98931e-14	0.750212	0.694208	0.809907	5.29108e-11	8.07799e-14	-0.2874	6.83327e-06	0.873255	0.822465	0.926934	0.0120949	2.26073e-05	-0.135527	0.000203727	1.12502	1.05698	1.19696	0.360597	0.000391953	0.117797	2.50415e-08	1.31022	1.19304	1.43644	4.43235e-05	9.63554e-08	0.270192	4.74556e-12	1.40906	1.28114	1.54705	8.39963e-09	1.88756e-11	0.342926
FOXO4	12.7574	12.687	12.5835	12.5807	12.4858	4.13212e-32	1.15687	1.12939	1.18486	7.31386e-29	1.8997e-31	0.145719	3.86955e-05	1.04442	1.02298	1.06628	0.0684911	0.000114152	0.0434623	1.22305e-23	0.888858	0.868321	0.909807	2.1648e-20	4.70609e-23	-0.117817	0.0216707	0.957339	0.922046	0.993704	38.3572	0.0440888	-0.0435981	4.99153e-12	0.868706	0.833735	0.904846	8.83501e-09	1.96333e-11	-0.14075	doi: 10.1038/nri3278
CEBPA	12.4229	12.2732	12.0506	12.1436	12.0285	2.29303e-61	1.26334	1.22935	1.29823	4.05866e-58	1.6566e-60	0.233762	9.32694e-07	1.06212	1.03685	1.08801	0.00165087	3.40385e-06	0.0602663	9.50501e-55	0.805159	0.782984	0.827851	1.68239e-51	7.31472e-54	-0.216715	0.0213219	0.950304	0.909443	0.99258	37.7398	0.0436298	-0.0509736	6.72757e-12	0.848806	0.808708	0.890452	1.19078e-08	2.6171e-11	-0.163925	doi:10.1038/nri2232
LBX2	11.1063	11.0607	10.6859	10.662	10.603	5.36665e-24	1.25759	1.2035	1.31377	9.49897e-21	1.97895e-23	0.229194	1.90276e-19	1.19262	1.14786	1.23908	3.36788e-16	1.32074e-18	0.176156	1.11658e-35	0.754836	0.721065	0.789955	1.97634e-32	5.72852e-35	-0.281255	1.07211e-07	0.821685	0.761936	0.885045	0.000189764	3.87273e-07	-0.196398	1.40884e-11	0.76569	0.705498	0.829779	2.49364e-08	5.42095e-11	-0.266977
Creb5	9.62189	9.87996	10.1405	10.379	10.3744	3.14424e-18	0.730148	0.677874	0.785734	5.56531e-15	9.43273e-18	-0.314508	3.49704e-06	0.875677	0.827272	0.926681	0.00618976	1.2019e-05	-0.132759	0.000262077	1.11641	1.05212	1.18421	0.463876	0.000493485	0.110116	1.54717e-14	1.41341	1.29667	1.53853	2.73849e-11	8.42613e-14	0.346002	5.23733e-11	1.3672	1.24782	1.49557	9.27007e-08	1.97236e-10	0.312765
BHLHE40	10.9399	11.131	11.3434	11.4571	11.4739	1.44754e-18	0.822701	0.78665	0.860094	2.56215e-15	4.37974e-18	-0.195163	2.86372e-06	0.919353	0.887318	0.952484	0.00506878	1.00372e-05	-0.0840847	8.89544e-06	1.08853	1.04848	1.12992	0.0157449	1.93189e-05	0.0848325	6.30494e-13	1.23674	1.16819	1.30845	1.11597e-09	3.29897e-12	0.212475	1.52644e-10	1.21937	1.14837	1.29387	2.7018e-07	5.62874e-10	0.198334
NFKB2	8.47898	8.47495	8.64715	8.96479	9.13423	0.0412278	0.877706	0.772609	0.994556	72.9732	0.0590876	-0.130444	2.11965e-05	0.800258	0.720424	0.888091	0.0375178	6.6996e-05	-0.222821	0.69857	0.977872	0.874877	1.09143	1236.47	0.763252	-0.0223763	5.79367e-06	1.44131	1.23211	1.67814	0.0102548	1.79909e-05	0.365553	4.78132e-10	1.65797	1.41992	1.92709	8.46294e-07	1.74494e-09	0.505594
MAFG::NFE2L1	14.2894	14.2099	14.13	14.1704	14.1184	6.28029e-78	1.14476	1.12874	1.16086	1.11161e-74	5.70057e-77	0.135196	0.00130022	1.02011	1.00779	1.03255	2.30138	0.00318147	0.0199106	4.04772e-63	0.891294	0.879225	0.903445	7.16447e-60	3.98026e-62	-0.115081	0.485183	0.992294	0.971147	1.01384	858.773	0.633781	-0.00773579	5.0818e-10	0.930022	0.90866	0.951755	8.99479e-07	1.83567e-09	-0.0725466
NFAT5	12.3898	12.2325	12.0097	12.1404	12.016	1.8904e-60	1.26462	1.23016	1.29993	3.34601e-57	1.28693e-59	0.234772	2.2923e-05	1.05409	1.02866	1.08012	0.0405738	7.1182e-05	0.0526824	1.78928e-56	0.800005	0.77764	0.8229	3.16702e-53	1.40757e-55	-0.223138	0.230865	0.973407	0.931483	1.0168	408.632	0.346298	-0.0269532	8.87424e-10	0.86291	0.821949	0.90547	1.57074e-06	3.17321e-09	-0.147445	doi: https://doi.org/10.1038/87704
Arnt	12.785	12.8988	13.0007	13.0499	13.0818	3.17899e-11	0.925242	0.90397	0.946893	5.62682e-08	7.81503e-11	-0.0777004	0.00231807	0.971012	0.952718	0.989616	4.10299	0.00532856	-0.0294165	0.0991788	1.01737	0.996697	1.03839	175.546	0.136612	0.0172169	1.20856e-10	1.11167	1.07663	1.14761	2.13915e-07	5.34787e-10	0.105862	1.5841e-09	1.10964	1.07304	1.14724	2.80386e-06	5.5522e-09	0.104036
NFIC	11.6944	11.7159	11.7235	11.5003	11.4693	0.000266517	1.06681	1.0303	1.10439	0.471735	0.000457996	0.0646747	0.00147315	1.04871	1.01841	1.07993	2.60747	0.00349996	0.0475647	0.641947	0.992304	0.96083	1.02466	1136.25	0.719143	-0.00772601	2.95932e-06	0.879665	0.832321	0.929114	0.005238	9.2708e-06	-0.128214	1.61278e-09	0.838505	0.79021	0.88907	2.85462e-06	5.59729e-09	-0.176135
HIF1A	11.9249	12.1275	12.2792	12.287	12.3487	3.24838e-24	0.8533	0.826958	0.880312	5.74963e-21	1.21045e-23	-0.158644	0.0142699	0.969413	0.945513	0.993891	25.2577	0.0276041	-0.0310643	1.1498e-06	1.06843	1.04028	1.09721	0.00203515	2.69556e-06	0.0661924	1.84361e-07	1.11888	1.07288	1.16647	0.000326319	6.46176e-07	0.11233	2.28161e-09	1.14332	1.09453	1.19383	4.03845e-06	7.84166e-09	0.133937
JDP2(var.2)	9.1097	9.32905	9.63243	9.83749	9.86771	5.15519e-13	0.723587	0.659565	0.792681	9.12468e-10	1.34186e-12	-0.323535	1.31503e-06	0.841812	0.784079	0.903427	0.0023276	4.7502e-06	-0.172199	0.000145771	1.15141	1.07025	1.23812	0.258014	0.000285098	0.140988	3.32435e-10	1.41925	1.27512	1.57622	5.8841e-07	1.4466e-09	0.350131	2.39e-09	1.41573	1.26556	1.57975	4.23031e-06	8.13521e-09	0.347646
TFAP2C(var.2)	11.7258	11.8463	12.0628	11.9934	12.116	1.70778e-12	0.887419	0.857974	0.917727	3.02277e-09	4.38083e-12	-0.119438	2.02911e-07	0.930332	0.905181	0.956117	0.000359153	8.07085e-07	-0.0722141	1.19325e-10	1.09985	1.06847	1.13205	2.11205e-07	3.35246e-10	0.0951754	0.00174979	1.07715	1.02805	1.128	3.09712	0.00415721	0.074321	3.65733e-09	1.15487	1.10141	1.21039	6.47348e-06	1.23304e-08	0.143991
STAT3	13.302	13.2742	13.2111	13.1976	13.138	4.89276e-23	1.10516	1.08357	1.12709	8.66019e-20	1.73204e-22	0.0999942	4.30942e-05	1.03578	1.01843	1.05328	0.0762767	0.000126077	0.0351516	9.78146e-20	0.917275	0.90018	0.934642	1.73132e-16	3.42835e-19	-0.0863476	0.0896098	0.974278	0.945231	1.00401	158.609	0.15399	-0.0260584	3.81496e-09	0.908179	0.879	0.938127	6.75248e-06	1.27405e-08	-0.0963141	doi: 10.1084/jem.20151289
YY2	8.80348	9.0359	9.37068	9.49767	9.6036	1.69901e-12	0.696657	0.62627	0.773424	3.00725e-09	4.38083e-12	-0.361462	3.47026e-06	0.829557	0.765246	0.898744	0.00614236	1.2019e-05	-0.186863	1.57227e-05	1.19824	1.10374	1.30011	0.0278292	3.37323e-05	0.180856	7.68007e-07	1.36955	1.21074	1.54462	0.00135937	2.56486e-06	0.314486	4.1695e-09	1.46692	1.29409	1.65775	7.38002e-06	1.37944e-08	0.383163
SOX15	12.1129	12.0214	11.8496	11.9521	11.7997	2.0383e-29	1.19203	1.15647	1.2286	3.60778e-26	8.69345e-29	0.175659	3.51001e-05	1.05708	1.02959	1.08523	0.0621271	0.0001053	0.0555074	1.03186e-30	0.840485	0.815481	0.866093	1.8264e-27	4.87039e-30	-0.173776	0.766842	0.992533	0.946827	1.03998	1357.31	0.861784	-0.00749471	7.4743e-09	0.860513	0.816431	0.906475	1.32295e-05	2.42743e-08	-0.150226
SRY	11.8414	11.7058	11.4839	11.619	11.459	1.32455e-37	1.24907	1.20781	1.2915	2.34446e-34	6.99837e-37	0.222398	5.26204e-05	1.06278	1.03184	1.09462	0.0931382	0.000150223	0.0608835	1.76148e-37	0.804012	0.776942	0.831879	3.11782e-34	9.30693e-37	-0.218141	0.51451	0.982106	0.93123	1.03516	910.683	0.652819	-0.0180564	1.08763e-08	0.845696	0.796825	0.896933	1.9251e-05	3.4657e-08	-0.167596
TCF7L2	11.5208	11.71	11.6363	11.619	11.4227	0.018577	0.957202	0.922787	0.992728	32.8813	0.028346	-0.0437411	3.34377e-12	1.11137	1.0788	1.14489	5.91847e-09	1.6215e-11	0.105594	0.0189493	0.961259	0.92996	0.993507	33.5403	0.0292928	-0.039511	0.756806	1.00839	0.956101	1.06291	1339.55	0.855993	0.00835357	1.09293e-08	0.843761	0.794337	0.895545	1.93449e-05	3.4657e-08	-0.169886
TFEB	11.1079	11.2239	11.3724	11.4652	11.52	1.41358e-07	0.894193	0.857098	0.932627	0.000250203	2.99644e-07	-0.111833	0.000192076	0.936996	0.905295	0.969701	0.339974	0.000515112	-0.0650766	0.0525453	1.03689	0.999381	1.07567	93.0052	0.0750042	0.036227	6.93861e-08	1.16997	1.10548	1.23739	0.000122813	2.61305e-07	0.156981	1.09649e-08	1.18964	1.12157	1.26098	1.94079e-05	3.4657e-08	0.17365
MAX	12.0328	12.1813	12.3104	12.3018	12.3904	4.35536e-13	0.895782	0.869105	0.923167	7.70898e-10	1.15059e-12	-0.110058	0.0156446	0.970384	0.946906	0.994417	27.6909	0.0297752	-0.0300632	0.000910033	1.04544	1.0183	1.0732	1.61076	0.00165206	0.0444344	0.00011241	1.08583	1.04149	1.13173	0.198965	0.000319194	0.082349	1.42388e-08	1.13326	1.08563	1.18253	2.52028e-05	4.46066e-08	0.125101
Foxo1	12.1737	12.098	11.9729	11.965	11.889	3.96669e-25	1.17075	1.13656	1.20574	7.02104e-22	1.52631e-24	0.157645	7.63197e-05	1.05294	1.02633	1.08024	0.135086	0.000216137	0.0515906	8.48946e-20	0.875809	0.850787	0.90148	1.50263e-16	3.00527e-19	-0.132607	0.0112156	0.942034	0.898964	0.986763	19.8517	0.0239177	-0.0597138	1.46531e-08	0.866886	0.823847	0.911688	2.5936e-05	4.55018e-08	-0.142848	doi: 10.1038/nri3278
FOSL2::JUN(var.2)	8.93509	9.16036	9.4348	9.67769	9.68134	1.06855e-11	0.719226	0.650595	0.793782	1.89133e-08	2.68274e-11	-0.329579	2.07112e-05	0.84905	0.786435	0.916232	0.0366587	6.66523e-05	-0.163637	0.00227059	1.131	1.04483	1.22354	4.01894	0.00394013	0.123104	3.35089e-10	1.45531	1.29775	1.628	5.93108e-07	1.4466e-09	0.375218	3.11401e-08	1.41731	1.25563	1.59527	5.5118e-05	9.58573e-08	0.348763	doi: 10.4049/jimmunol.178.9.5690 & doi: 10.1128/mcb.16.3.1074
TEAD4	12.4437	12.3416	12.2249	12.265	12.1677	8.72517e-34	1.18281	1.15141	1.21489	1.54436e-30	4.23111e-33	0.167893	0.00406033	1.03486	1.01091	1.0593	7.18678	0.00865877	0.034266	2.15343e-25	0.870719	0.847955	0.893996	3.81157e-22	8.76222e-25	-0.138436	0.203287	0.973149	0.933018	1.01461	359.817	0.31153	-0.0272181	3.17414e-08	0.880977	0.841302	0.922123	5.61822e-05	9.68659e-08	-0.126724
NRL	11.4102	11.2876	11.1838	11.2083	11.0491	1.69399e-20	1.20544	1.15922	1.25325	2.99836e-17	5.65728e-20	0.186848	0.0769556	1.03121	0.996488	1.06699	136.211	0.122163	0.0307362	1.13925e-11	0.876735	0.843501	0.911097	2.01647e-08	3.25236e-11	-0.13155	0.290004	0.967246	0.909261	1.02813	513.308	0.415634	-0.033302	6.61967e-08	0.832208	0.776507	0.890993	0.000117168	2.00287e-07	-0.183673
ZNF354C	15.3625	15.3197	15.3018	15.2189	15.2744	7.27466e-86	1.10275	1.09211	1.11346	1.28761e-82	7.3578e-85	0.0978107	0.0014731	1.01355	1.00519	1.02198	2.60739	0.00349996	0.0134549	1.17122e-41	0.939069	0.930506	0.947727	2.07305e-38	7.14846e-41	-0.0628667	2.62278e-15	0.94184	0.927826	0.956056	4.64233e-12	1.52207e-14	-0.0599202	8.11831e-08	0.958482	0.943635	0.973528	0.000143694	2.43549e-07	-0.0424045
TFAP2A(var.3)	10.0931	10.3442	10.5952	10.3418	10.6764	9.1287e-15	0.790148	0.742817	0.839959	1.61578e-11	2.52466e-14	-0.235535	0.0298503	0.94835	0.903889	0.994846	52.835	0.052835	-0.0530312	1.74681e-10	1.17765	1.1201	1.23796	3.09186e-07	4.86907e-10	0.163523	0.510257	0.970739	0.890773	1.05627	903.154	0.652097	-0.029698	1.0213e-07	1.24867	1.15153	1.3522	0.000180769	3.03814e-07	0.22208
Atf3	11.382	11.4896	11.5901	11.7497	11.7411	2.62301e-06	0.913325	0.878933	0.948834	0.00464273	4.96548e-06	-0.0906638	0.00191865	0.951949	0.922631	0.98218	3.39601	0.00448025	-0.0492443	0.945232	1.00117	0.96783	1.03552	1673.06	0.992914	0.00116852	5.9205e-12	1.19916	1.13933	1.26142	1.04793e-08	2.95191e-11	0.181624	1.15297e-07	1.1592	1.0979	1.22315	0.000204075	3.40126e-07	0.147733
MLX	9.04675	9.2451	9.59361	9.68121	9.74748	1.49886e-11	0.732089	0.665478	0.80412	2.65299e-08	3.7366e-11	-0.311854	8.33788e-07	0.833873	0.774723	0.897177	0.0014758	3.07459e-06	-0.181675	6.79468e-07	1.20877	1.12156	1.30202	0.00120266	1.61431e-06	0.189604	1.57121e-06	1.32583	1.18317	1.48195	0.00278105	5.10284e-06	0.28204	2.41673e-07	1.36776	1.21597	1.53423	0.000427762	7.07044e-07	0.313178
RELA	9.71047	9.6786	9.75147	10.1143	10.1054	0.607001	0.980349	0.910868	1.05428	1074.39	0.679995	-0.0198468	9.09868e-05	0.885078	0.832007	0.941297	0.161047	0.000253617	-0.12208	0.0162507	0.921651	0.861454	0.985519	28.7637	0.0256819	-0.0815882	6.87735e-10	1.35845	1.2347	1.49197	1.21729e-06	2.93323e-09	0.306341	2.51643e-07	1.30974	1.18338	1.44657	0.000445409	7.30179e-07	0.269827
HOXA10	10.2822	10.1408	9.85837	9.82483	9.73603	1.33106e-19	1.327	1.24909	1.40916	2.35597e-16	4.20709e-19	0.282919	2.11415e-05	1.12316	1.06449	1.18491	0.0374204	6.6996e-05	0.116142	3.61724e-16	0.774887	0.727274	0.825123	6.40252e-13	1.15361e-15	-0.255038	0.000336697	0.831856	0.748831	0.921957	0.595953	0.000882894	-0.184096	3.29259e-07	0.753098	0.670895	0.842928	0.000582788	9.47623e-07	-0.28356
Stat5a::Stat5b	13.2333	13.2088	13.1372	13.1791	13.0896	4.22541e-20	1.09973	1.07772	1.12208	7.47897e-17	1.38499e-19	0.0950604	0.000196182	1.03328	1.01557	1.05117	0.347243	0.000519517	0.0327419	3.84803e-23	0.908134	0.890794	0.925741	6.81101e-20	1.44915e-22	-0.0963635	0.582277	1.00856	0.9783	1.03956	1030.63	0.71078	0.00851872	3.43042e-07	0.918533	0.888519	0.949347	0.000607184	9.79329e-07	-0.0849769	doi: https://doi.org/10.1182/blood-2005-09-3596
Srebf1(var.2)	9.24085	9.3997	9.72018	9.73973	9.86421	7.93969e-09	0.780169	0.714514	0.850792	1.40532e-05	1.8017e-08	-0.248245	4.32133e-06	0.852605	0.795704	0.913257	0.00764875	1.47091e-05	-0.159459	2.56826e-06	1.18507	1.10403	1.27149	0.00454583	5.79086e-06	0.169805	0.00028816	1.22688	1.09832	1.36713	0.510042	0.000761257	0.204473	6.85957e-07	1.33297	1.19179	1.48714	0.00121414	1.92721e-06	0.287409
FOXP2	11.8683	11.8113	11.7165	11.7245	11.6194	2.90641e-15	1.14265	1.10562	1.18068	5.14435e-12	8.23095e-15	0.133354	0.00315541	1.04346	1.01432	1.0734	5.58508	0.00685286	0.0425448	3.42434e-12	0.894377	0.866293	0.923232	6.06108e-09	1.01018e-11	-0.111628	0.24648	0.970208	0.921816	1.02059	436.27	0.363558	-0.0302448	9.04436e-07	0.872326	0.824665	0.922163	0.00160085	2.52103e-06	-0.136592	doi: 10.1038/nri3278
Mafb	9.16206	8.95816	8.83331	8.89902	8.5079	4.48181e-10	1.36242	1.23714	1.49869	7.93281e-07	1.05771e-09	0.309265	0.482788	1.03133	0.945533	1.12433	854.535	0.587309	0.0308509	0.000236538	0.833491	0.754362	0.9197	0.418673	0.000450186	-0.182133	0.757378	0.971684	0.828966	1.13304	1340.56	0.855993	-0.0287244	1.15218e-06	0.63663	0.519785	0.772693	0.00203937	3.18651e-06	-0.451566
EGR2	9.02512	9.18287	9.56104	9.72277	9.69718	1.47273e-10	0.74075	0.672628	0.814464	2.60674e-07	3.54658e-10	-0.300092	5.70313e-09	0.803818	0.745644	0.866168	1.00945e-05	2.49248e-08	-0.218382	6.33055e-07	1.21288	1.12415	1.30786	0.00112051	1.5142e-06	0.193	1.54325e-09	1.42309	1.27191	1.58848	2.73155e-06	6.20806e-09	0.352828	1.32485e-06	1.35028	1.19756	1.51812	0.00234498	3.60766e-06	0.300315
HOXD13	11.2651	11.1082	10.7805	10.781	10.8128	9.51454e-40	1.33056	1.27615	1.38703	1.68407e-36	5.18177e-39	0.285602	5.66836e-09	1.11653	1.07585	1.15865	1.0033e-05	2.49248e-08	0.110229	2.34764e-39	0.751627	0.719168	0.785299	4.15532e-36	1.29854e-38	-0.285515	3.6459e-07	0.83499	0.776838	0.896529	0.000645324	1.25306e-06	-0.180335	1.57582e-06	0.836683	0.775625	0.901415	0.00278921	4.25833e-06	-0.17831
BATF::JUN	12.2098	11.9698	11.8183	11.9679	11.8366	1.07734e-67	1.30586	1.26775	1.34491	1.9069e-64	8.11445e-67	0.266858	0.756618	0.995746	0.969693	1.02248	1339.21	0.841893	-0.00426351	3.71976e-41	0.815799	0.791368	0.840897	6.58398e-38	2.23186e-40	-0.203587	0.840234	1.00463	0.958609	1.05242	1487.21	0.918034	0.00462023	2.32923e-06	0.885109	0.840305	0.931775	0.00412274	6.10776e-06	-0.122045	doi: 10.4049/jimmunol.178.9.5690 & doi: 10.1128/mcb.16.3.1074
ZNF740	8.94436	9.1398	9.39008	9.19076	9.55657	1.08986e-06	0.786274	0.711036	0.868036	0.00192906	2.15537e-06	-0.24045	0.0216521	0.913502	0.844712	0.987449	38.3242	0.0395095	-0.0904694	7.47744e-05	1.17799	1.08605	1.27699	0.132351	0.000153896	0.163809	0.972673	0.994466	0.865457	1.13817	1721.63	1	-0.00554983	2.48877e-06	1.36134	1.19847	1.54134	0.00440512	6.43084e-06	0.308472
CTCF	10.9221	11.0547	11.363	10.9443	10.9005	1.15975e-06	0.895215	0.855471	0.936511	0.00205275	2.28084e-06	-0.110692	0.0194898	0.95738	0.922829	0.993136	34.4969	0.0361224	-0.0435552	3.10546e-30	1.25011	1.20349	1.29827	5.49666e-27	1.44649e-29	0.223232	0.00123243	0.896077	0.837133	0.958237	2.1814	0.00300883	-0.109729	3.02727e-06	0.844932	0.785215	0.908156	0.00535826	7.7656e-06	-0.168499
MEIS2	13.287	13.326	13.3343	13.1813	13.2199	0.000105817	1.0397	1.01942	1.06031	0.187297	0.000188238	0.0389324	5.22436e-05	1.03474	1.01772	1.05193	0.0924712	0.000150223	0.0341474	0.040297	0.98122	0.963558	0.999169	71.3257	0.0589469	-0.0189585	2.23433e-07	0.924075	0.896426	0.952358	0.000395477	7.75446e-07	-0.0789622	3.5098e-06	0.928617	0.899583	0.958408	0.00621235	8.93864e-06	-0.0740585
ISL2	11.783	11.7314	11.6052	11.5219	11.5255	4.54662e-17	1.15793	1.11921	1.19774	8.04752e-14	1.34125e-16	0.14663	1.18973e-05	1.06753	1.03672	1.09922	0.0210582	3.89967e-05	0.0653433	1.28079e-13	0.883933	0.85514	0.913601	2.267e-10	3.84237e-13	-0.123374	4.52397e-05	0.894457	0.846648	0.944364	0.0800742	0.000133457	-0.111538	4.1077e-06	0.875689	0.826212	0.927496	0.00727063	1.03516e-05	-0.132744
TFE3	12.1076	12.1342	12.2325	12.3148	12.3349	0.200121	0.980756	0.952036	1.01021	354.214	0.256677	-0.0194312	3.07539e-05	0.948886	0.925676	0.972658	0.0544344	9.30503e-05	-0.0524669	0.692996	0.994534	0.968189	1.0215	1226.6	0.761865	-0.00548061	9.70995e-08	1.12059	1.07494	1.16777	0.000171866	3.54363e-07	0.113852	4.12311e-06	1.10855	1.06109	1.1577	0.00729791	1.03516e-05	0.103056
PAX5	8.33169	8.58415	8.84757	8.97642	9.06821	2.58307e-09	0.681412	0.595297	0.777525	4.57204e-06	5.89941e-09	-0.383588	0.00328221	0.861812	0.779325	0.952288	5.80951	0.00708477	-0.148718	0.00238849	1.17369	1.05816	1.30048	4.22762	0.00412451	0.160153	8.90328e-05	1.36459	1.16804	1.5868	0.157588	0.000258341	0.310853	4.92828e-06	1.45277	1.23967	1.69409	0.00872306	1.2286e-05	0.37347
FOSB::JUN	8.40222	8.57552	8.84351	9.09834	9.08652	2.95572e-07	0.724719	0.635947	0.823502	0.000523162	6.19126e-07	-0.321971	0.000112031	0.824221	0.745499	0.910391	0.198295	0.000307434	-0.193316	0.0167568	1.13237	1.02124	1.25423	29.6596	0.0260215	0.124311	8.77318e-08	1.50643	1.29947	1.73922	0.000155285	3.23511e-07	0.409745	6.18846e-06	1.4445	1.23433	1.68229	0.0109536	1.52133e-05	0.367766	doi: 10.4049/jimmunol.178.9.5690 & doi: 10.1128/mcb.16.3.1074
OTX1	12.964	12.9676	12.8956	12.8439	12.8378	2.93153e-13	1.08632	1.06248	1.11059	5.18881e-10	7.80272e-13	0.0827979	2.65972e-07	1.05058	1.03099	1.07052	0.000470771	1.02342e-06	0.0493425	5.34781e-15	0.92037	0.901218	0.93987	9.46562e-12	1.632e-14	-0.0829793	0.00222272	0.948532	0.916642	0.981325	3.93421	0.00521938	-0.0528393	6.48652e-06	0.921173	0.888313	0.954995	0.0114811	1.58361e-05	-0.0821074
SOX13	10.983	10.9703	10.8859	10.7563	10.7195	1.0225e-06	1.12006	1.07028	1.17176	0.00180982	2.04499e-06	0.113379	0.000488546	1.07125	1.03053	1.11349	0.864726	0.00126237	0.0688229	0.000169472	0.921011	0.881876	0.961666	0.299966	0.000329633	-0.0822832	0.00118151	0.889072	0.826472	0.95536	2.09128	0.00290456	-0.117577	8.98389e-06	0.842788	0.779157	0.910412	0.0159015	2.17829e-05	-0.17104	doi:10.1038/nri2232
NFATC2	11.3455	11.2282	11.0517	11.1324	11.0102	3.68987e-22	1.22161	1.17357	1.27131	6.53107e-19	1.29328e-21	0.200172	0.00300062	1.05446	1.01808	1.09204	5.31109	0.00659763	0.0530289	5.06941e-20	0.831755	0.798887	0.865774	8.97286e-17	1.8127e-19	-0.184217	0.327922	0.968871	0.909174	1.03163	580.422	0.464337	-0.0316237	1.00716e-05	0.858029	0.799731	0.919629	0.0178267	2.42541e-05	-0.153118	doi: https://doi.org/10.1038/87704
Hoxa9	8.914	8.7927	8.4452	8.56069	8.26572	2.57032e-09	1.39219	1.24926	1.54926	4.54947e-06	5.89941e-09	0.330881	0.000448649	1.18708	1.07799	1.30668	0.794109	0.00116781	0.171498	2.97405e-10	0.697047	0.619047	0.783198	5.26407e-07	8.16135e-10	-0.360903	0.207102	0.887037	0.735623	1.06175	366.571	0.316009	-0.119869	1.15222e-05	0.627683	0.498035	0.781753	0.0203942	2.75598e-05	-0.46572
USF1	11.9873	12.0212	12.1445	12.1366	12.2191	0.104638	0.974777	0.945048	1.00536	185.208	0.143018	-0.0255466	7.84805e-05	0.949518	0.925287	0.974322	0.13891	0.000220493	-0.0518003	0.158394	1.02012	0.992175	1.04876	280.357	0.214833	0.019919	0.00495191	1.06545	1.01934	1.11314	8.76487	0.011025	0.0633947	1.3563e-05	1.10699	1.05763	1.15817	0.0240065	3.22235e-05	0.101643
NR2C2	8.19037	8.28061	8.5245	8.52899	8.76759	0.00287886	0.805931	0.695003	0.931184	5.09558	0.0046535	-0.215757	0.00267074	0.839007	0.74609	0.942451	4.7272	0.00606051	-0.175536	0.0271632	1.14503	1.01459	1.29037	48.0789	0.0409182	0.135434	0.0867325	1.17966	0.973091	1.41945	153.517	0.149772	0.165225	2.90671e-05	1.48255	1.23439	1.76901	0.0514489	6.85985e-05	0.393764
NFATC1	11.8091	11.6798	11.4801	11.6524	11.5078	2.43104e-31	1.22598	1.18515	1.26806	4.30294e-28	1.08935e-30	0.203741	0.00270903	1.04636	1.01576	1.07789	4.79498	0.00610825	0.0453215	1.25784e-34	0.810674	0.783317	0.838855	2.22638e-31	6.36108e-34	-0.209889	0.487152	1.01838	0.966173	1.07279	862.259	0.634014	0.0182166	3.8357e-05	0.887058	0.836597	0.939894	0.0678919	8.99231e-05	-0.119845	doi: https://doi.org/10.1038/87704
HEY1	10.7134	10.9113	11.0841	11.0509	11.1354	5.36889e-12	0.845722	0.805381	0.887759	9.50294e-09	1.35756e-11	-0.167565	0.0502304	0.962086	0.925456	1.0001	88.9079	0.0830915	-0.0386514	3.76067e-05	1.09065	1.04656	1.13637	0.0665639	7.83105e-05	0.0867702	0.00445978	1.10009	1.02991	1.17401	7.8938	0.0101856	0.0953953	7.65099e-05	1.14704	1.07175	1.22641	0.135423	0.000178188	0.137185
TFEC	11.2863	11.3175	11.4142	11.5258	11.5343	0.175375	0.972883	0.934735	1.01238	310.414	0.230791	-0.0274917	0.000821541	0.945026	0.914096	0.976983	1.45413	0.00209227	-0.0565428	0.6484	0.991505	0.95639	1.02774	1147.67	0.721803	-0.00853087	1.72824e-06	1.14567	1.08393	1.21017	0.00305898	5.56178e-06	0.135986	0.00010371	1.1231	1.05928	1.18996	0.183567	0.000239957	0.116094
NR4A2	11.3698	11.3404	11.5061	11.4571	11.5796	0.782361	1.00546	0.967089	1.04513	1384.78	0.829358	0.0054478	3.84385e-07	0.919028	0.889352	0.949649	0.000680361	1.44758e-06	-0.0844387	0.0456321	1.03626	1.00056	1.07312	80.7689	0.066204	0.0356195	0.131475	1.0439	0.986465	1.10394	232.71	0.217486	0.0429645	0.000106258	1.12078	1.05812	1.18635	0.188077	0.000244255	0.114024
FOSL2::JUND(var.2)	8.28375	8.43905	8.75535	8.95306	8.91919	8.9824e-07	0.720261	0.6266	0.825147	0.00158989	1.80669e-06	-0.328141	3.68294e-05	0.802888	0.721336	0.892817	0.065188	0.00010956	-0.21954	0.00129333	1.19332	1.07057	1.32864	2.28919	0.00232305	0.176737	1.19799e-06	1.48785	1.27041	1.73426	0.00212044	3.92674e-06	0.39733	0.000125398	1.39496	1.17723	1.64361	0.221954	0.000286393	0.332867	doi: 10.4049/jimmunol.178.9.5690 & doi: 10.1128/mcb.16.3.1074
Hand1::Tcf3	11.2542	11.1895	11.0803	11.0346	11.0007	2.0199e-12	1.16047	1.11355	1.209	3.57522e-09	5.14421e-12	0.148827	0.00444109	1.05288	1.01605	1.09094	7.86074	0.00941405	0.0515254	2.62832e-09	0.886783	0.851856	0.92298	4.65213e-06	6.84137e-09	-0.120155	0.0150258	0.923034	0.86418	0.984975	26.5957	0.031289	-0.0800888	0.000173208	0.877024	0.817187	0.940223	0.306578	0.000393049	-0.131221
GATA1::TAL1	9.31901	9.0359	8.76184	8.85549	8.68098	6.77733e-19	1.5236	1.39058	1.66781	1.19959e-15	2.08624e-18	0.421073	0.185631	1.05813	0.97267	1.1506	328.566	0.264973	0.0565009	7.88294e-12	0.713388	0.64455	0.788399	1.39528e-08	2.26875e-11	-0.337729	0.105981	0.877426	0.74651	1.02564	187.586	0.180371	-0.130763	0.000179603	0.719295	0.597141	0.859883	0.317897	0.000404964	-0.329483	doi:10.1038/nri2232
HOXA13	10.3116	10.1611	9.87217	9.90514	9.86771	1.53112e-19	1.32237	1.24567	1.40322	2.71009e-16	4.79661e-19	0.279424	0.000196653	1.10582	1.04867	1.16592	0.348077	0.000519517	0.100585	1.15156e-18	0.760862	0.714467	0.809807	2.03827e-15	3.91974e-18	-0.273303	0.00476336	0.867495	0.783451	0.958475	8.43115	0.0106723	-0.142146	0.000228387	0.820612	0.735306	0.913457	0.404245	0.000511703	-0.197704
FOSL1::JUND(var.2)	9.08068	9.33106	9.61256	9.83117	9.70112	4.5842e-13	0.720272	0.655766	0.789955	8.11403e-10	1.20208e-12	-0.328127	0.000137446	0.872139	0.812039	0.936327	0.243279	0.000374276	-0.136807	7.62742e-05	1.1605	1.07794	1.24879	0.135005	0.000156076	0.148847	4.95289e-11	1.44633	1.29895	1.60695	8.76662e-08	2.33777e-10	0.369031	0.000263586	1.24995	1.10924	1.40442	0.466547	0.000586851	0.223103	doi: 10.4049/jimmunol.178.9.5690 & doi: 10.1128/mcb.16.3.1074
NR4A1	10.3465	10.3427	10.4567	10.5649	10.6155	0.616053	0.98544	0.930769	1.04281	1090.41	0.687958	-0.0146666	0.000877182	0.922696	0.879627	0.967744	1.55261	0.00221802	-0.0804551	0.804655	0.99314	0.943203	1.04541	1424.24	0.857975	-0.00688412	0.000640975	1.14849	1.06083	1.24187	1.13453	0.00165624	0.13845	0.000269608	1.16599	1.07349	1.26469	0.477206	0.000596507	0.15357
Npas2	12.2918	12.4237	12.5156	12.484	12.5495	2.29481e-08	0.925029	0.899787	0.950825	4.06182e-05	5.01459e-08	-0.0779303	0.46011	0.991502	0.969389	1.01412	814.395	0.564883	-0.00853415	0.0336744	1.0267	1.00197	1.05197	59.6037	0.0500871	0.0263493	0.0117444	1.05136	1.01111	1.09286	20.7877	0.0247472	0.050088	0.000280472	1.0778	1.03506	1.12199	0.496436	0.00061669	0.074925
Gfi1b	12.044	11.9362	11.7006	11.9154	11.7823	1.82231e-33	1.2135	1.17633	1.25165	3.22549e-30	8.71754e-33	0.193507	2.36045e-05	1.06028	1.03186	1.08945	0.04178	7.20344e-05	0.0585344	3.5904e-49	0.79324	0.768544	0.818582	6.35501e-46	2.542e-48	-0.231629	0.178235	1.03309	0.984808	1.08321	315.476	0.276733	0.0325516	0.000284248	0.908326	0.861412	0.957219	0.50312	0.000621135	-0.0961518
MZF1(var.2)	12.1807	12.2771	12.4184	12.3154	12.4268	7.95256e-06	0.937074	0.910423	0.964379	0.014076	1.46625e-05	-0.0649935	0.00827979	0.968758	0.946101	0.991926	14.6552	0.0166537	-0.0317405	2.10941e-05	1.05645	1.03	1.0835	0.0373366	4.49839e-05	0.0549105	0.41711	1.01707	0.97581	1.0597	738.284	0.559306	0.016927	0.000318395	1.08078	1.03605	1.12708	0.563558	0.000691483	0.0776791
MEF2C	9.87743	9.55717	9.32097	9.5293	9.31032	7.59696e-26	1.48284	1.37972	1.59276	1.34466e-22	2.9553e-25	0.393959	0.906411	1.00433	0.939702	1.07311	1604.35	0.960687	0.00432181	7.00779e-16	0.732269	0.676722	0.79166	1.24038e-12	2.21496e-15	-0.311608	0.8592	0.986876	0.875475	1.10916	1520.78	0.935867	-0.0132109	0.000459801	0.790111	0.687625	0.904064	0.813847	0.000980539	-0.235582
JUND(var.2)	11.1659	11.2077	11.2764	11.3967	11.3988	0.235451	0.975111	0.935175	1.01649	416.748	0.294522	-0.0252036	0.0192068	0.959471	0.926677	0.993312	33.9961	0.0357854	-0.0413733	0.236875	0.977352	0.941059	1.0149	419.268	0.315239	-0.0229079	9.37051e-06	1.14084	1.07647	1.20825	0.0165858	2.87321e-05	0.131763	0.000642673	1.11284	1.04653	1.18249	1.13753	0.0013542	0.106916	doi: 10.4049/jimmunol.178.9.5690 & doi: 10.1128/mcb.16.3.1074
MXI1	10.2338	10.4178	10.5507	10.4444	10.6237	1.24499e-06	0.867375	0.817778	0.91952	0.00220363	2.43495e-06	-0.142284	0.513818	0.984288	0.939119	1.03146	909.458	0.616582	-0.0158364	0.0064359	1.07204	1.01946	1.12703	11.3915	0.0104991	0.0695679	0.616082	1.0204	0.939358	1.10691	1090.46	0.746893	0.0201988	0.000687121	1.15343	1.06225	1.25075	1.2162	0.00143929	0.142739
RELB	9.89404	9.91969	10.0499	10.1728	10.1999	0.161459	0.952971	0.890305	1.01937	285.782	0.21327	-0.0481707	0.00256598	0.917776	0.867403	0.970834	4.54179	0.00586037	-0.0858015	0.747561	1.01005	0.950637	1.07273	1323.18	0.809287	0.00999752	0.000388295	1.18216	1.07752	1.2947	0.687283	0.00101071	0.16734	0.000961258	1.17748	1.06833	1.2952	1.70143	0.00198997	0.163372
ZNF143	7.81831	7.78686	7.8784	8.22411	8.22067	0.4691	0.93321	0.773078	1.12036	830.308	0.544516	-0.0691246	0.00904925	0.816334	0.6977	0.95315	16.0172	0.0180985	-0.202932	0.365594	0.924915	0.780638	1.09194	647.101	0.452518	-0.0780538	0.000234369	1.54688	1.22844	1.9285	0.414833	0.000629037	0.436239	0.00127333	1.49381	1.16949	1.88592	2.25379	0.00259056	0.40133
Ddit3::Cebpa	8.59693	8.5581	8.59698	8.34907	8.23208	0.0452566	1.13185	1.00068	1.27755	80.1042	0.0646002	0.123856	0.507055	1.03605	0.932447	1.1503	897.488	0.610536	0.0354122	0.644152	1.02738	0.915891	1.15073	1140.15	0.719336	0.0270098	0.0552349	0.820949	0.666115	1.00235	97.7658	0.101839	-0.197294	0.00143792	0.70267	0.554639	0.879299	2.54513	0.00290872	-0.352867
MYCN	9.38465	9.45784	9.49102	9.48965	9.70112	0.317377	0.957986	0.880711	1.04098	561.757	0.383452	-0.0429225	0.676291	0.985118	0.919357	1.05524	1197.04	0.777296	-0.014994	0.426747	0.969707	0.898966	1.04534	755.342	0.510366	-0.0307611	0.645945	1.02808	0.90997	1.15795	1143.32	0.764764	0.0276938	0.00148287	1.21165	1.07543	1.36122	2.62468	0.00298259	0.191981
HEY2	10.3499	10.5431	10.6875	10.6884	10.7424	1.12307e-08	0.852401	0.805803	0.901229	1.98783e-05	2.51625e-08	-0.159698	0.198828	0.971252	0.928806	1.01549	351.925	0.279305	-0.0291693	0.00462004	1.07124	1.02128	1.12337	8.17746	0.00764249	0.0688182	0.00454708	1.11504	1.03382	1.20131	8.04834	0.0103184	0.108888	0.00157478	1.13524	1.04938	1.22658	2.78737	0.00314957	0.126846
POU2F2	10.2197	10.1867	9.89551	9.90814	9.89882	1.44884e-09	1.20939	1.13748	1.28521	2.56444e-06	3.35221e-09	0.190113	2.13217e-07	1.14992	1.09064	1.21227	0.000377393	8.38652e-07	0.13969	2.21842e-15	0.782946	0.735491	0.832994	3.9266e-12	6.94973e-15	-0.244692	0.00727407	0.873134	0.788617	0.964615	12.8751	0.0158952	-0.135666	0.00169568	0.84591	0.75897	0.940458	3.00135	0.0033723	-0.167342
NFKB1	7.63089	7.54722	7.64622	7.83878	7.98225	0.915628	1.01146	0.81498	1.24672	1620.66	0.942245	0.0113905	0.0148854	0.799106	0.663895	0.958858	26.3471	0.0284834	-0.224261	0.531789	0.937791	0.768752	1.13849	941.266	0.617224	-0.0642287	0.0509211	1.32595	0.99202	1.74335	90.1304	0.0948741	0.282127	0.00182057	1.56703	1.18048	2.0482	3.2224	0.00360045	0.449182
MYC	9.99756	10.1845	10.3406	10.2362	10.3939	1.04571e-06	0.855117	0.801598	0.911604	0.00185091	2.07968e-06	-0.156517	0.31273	0.973832	0.9251	1.02495	553.532	0.419342	-0.0265161	0.0016902	1.09128	1.03325	1.15225	2.99165	0.00297677	0.0873547	0.438625	1.03504	0.946079	1.13047	776.366	0.583734	0.0344419	0.00206922	1.15138	1.05227	1.25774	3.66252	0.00406947	0.14096
GSC	11.1982	11.1699	11.0782	10.9688	11.0071	2.54262e-08	1.12715	1.08077	1.17513	4.50044e-05	5.52201e-08	0.119688	0.00141024	1.06	1.02262	1.09869	2.49612	0.00339609	0.0582689	1.58232e-06	0.907104	0.871233	0.944258	0.0028007	3.6138e-06	-0.0974982	0.000781883	0.893454	0.835192	0.954837	1.38393	0.00197705	-0.11266	0.00245669	0.899156	0.837901	0.963868	4.34833	0.00480479	-0.106298
RBPJ	13.8035	13.8175	13.8033	13.7464	13.7651	2.08779e-10	1.05498	1.03773	1.07249	3.6954e-07	4.99378e-10	0.0535265	0.000701493	1.02435	1.01016	1.03869	1.24164	0.00179948	0.0240568	2.58341e-10	0.951954	0.937413	0.966654	4.57264e-07	7.14475e-10	-0.0492384	0.021045	0.971242	0.947313	0.995655	37.2496	0.0433135	-0.0291798	0.00263884	0.96082	0.935877	0.986278	4.67076	0.00510465	-0.0399678	doi:10.1093/intimm/dxr078
ZBTB7C	7.99472	8.19595	8.46948	8.48829	8.57101	6.11685e-06	0.701533	0.595224	0.82298	0.0108268	1.1457e-05	-0.354487	0.0133528	0.858129	0.758463	0.969714	23.6344	0.0259719	-0.153001	0.00102373	1.23325	1.0874	1.39653	1.812	0.00184898	0.209649	0.0167115	1.26936	1.04208	1.53435	29.5793	0.0345957	0.238516	0.00312527	1.3522	1.10568	1.64041	5.53173	0.00601275	0.301732
GMEB2	9.25202	9.40448	9.46514	9.85003	9.66533	0.000216612	0.850536	0.778782	0.927756	0.383403	0.000374051	-0.161888	0.0955965	0.94271	0.878863	1.01088	169.206	0.147135	-0.0589969	0.339993	0.96335	0.892405	1.03927	601.788	0.423794	-0.0373389	2.23442e-11	1.45219	1.30526	1.6122	3.95492e-08	1.0689e-10	0.37307	0.00357319	1.19529	1.05907	1.34497	6.32454	0.00672823	0.178389
TFAP2C	10.2291	10.3716	10.5791	10.344	10.5776	1.81938e-05	0.881093	0.83052	0.934205	0.0322031	3.3199e-05	-0.126592	0.0586142	0.955384	0.911007	1.00179	103.747	0.0956195	-0.0456421	1.54414e-06	1.13083	1.07553	1.18865	0.00273312	3.54951e-06	0.12295	0.30191	0.955477	0.876843	1.03954	534.381	0.430952	-0.0455445	0.00382988	1.13047	1.03964	1.22747	6.77889	0.00717343	0.122636
NFATC3	11.1013	10.935	10.7085	10.953	10.7873	4.19705e-25	1.26572	1.21114	1.32245	7.42877e-22	1.59759e-24	0.235639	0.0645923	1.03728	0.997563	1.07843	114.328	0.104888	0.0365992	2.89643e-28	0.78007	0.745345	0.816175	5.12668e-25	1.28167e-27	-0.248372	0.156608	1.04975	0.98048	1.12282	277.196	0.251996	0.0485546	0.00400939	0.895846	0.829772	0.966008	7.09662	0.00747012	-0.109986	doi: https://doi.org/10.1038/87704
FOXB1	9.20489	9.12592	8.87368	8.9994	8.81999	2.27012e-06	1.25408	1.14197	1.37569	0.00401811	4.34391e-06	0.226402	0.00624612	1.1199	1.03198	1.2149	11.0556	0.0127076	0.113242	3.34643e-08	0.769142	0.698034	0.846342	5.92318e-05	8.46169e-08	-0.26248	0.659251	0.963103	0.827734	1.11528	1166.87	0.772764	-0.0375954	0.00438016	0.788244	0.662221	0.932117	7.75288	0.0081182	-0.237948	doi: 10.1038/nri3278
Stat6	10.7477	10.6144	10.4895	10.5226	10.4601	8.97438e-15	1.221	1.16134	1.28336	1.58847e-11	2.50152e-14	0.19967	0.191036	1.02972	0.985428	1.07584	338.133	0.270507	0.0292915	3.22701e-10	0.854554	0.812894	0.898088	5.71181e-07	8.72032e-10	-0.157176	0.2539	0.954409	0.880947	1.03261	449.403	0.371408	-0.0466627	0.00445033	0.884915	0.811274	0.963684	7.87708	0.00816278	-0.122263	doi:10.1093/intimm/dxr078
ZBTB7B	8.17004	8.34586	8.6796	8.56069	8.71311	7.40432e-06	0.726521	0.626217	0.839697	0.0131056	1.37232e-05	-0.319488	0.00303439	0.845227	0.754612	0.945796	5.37086	0.0066307	-0.168149	6.06073e-06	1.30055	1.16026	1.45618	0.0107275	1.33261e-05	0.26279	0.172017	1.13784	0.94186	1.36466	304.471	0.269228	0.129132	0.00490834	1.30342	1.08112	1.56042	8.68776	0.00891053	0.264991
EGR1	7.61812	7.71118	7.97974	8.04023	8.11323	0.0039793	0.743869	0.601606	0.912761	7.04336	0.00635787	-0.29589	0.00455942	0.793882	0.673407	0.933641	8.07017	0.00960735	-0.230821	0.0129723	1.22843	1.04106	1.44571	22.9609	0.0207791	0.205736	0.0218579	1.34134	1.03935	1.70924	38.6884	0.0442154	0.293668	0.00569207	1.43036	1.10272	1.83078	10.075	0.0102806	0.357923
Nkx3-1	11.5695	11.5226	11.4484	11.3513	11.4024	4.86662e-11	1.13132	1.09061	1.17328	8.61392e-08	1.18813e-10	0.123388	0.00952678	1.04238	1.01013	1.07565	16.8624	0.0189465	0.0415084	1.46844e-07	0.910983	0.879451	0.943498	0.000259914	3.60991e-07	-0.0932307	0.000771697	0.906395	0.854896	0.960318	1.3659	0.00196533	-0.0982805	0.00705629	0.920938	0.866481	0.97806	12.4896	0.0126158	-0.0823627
ZNF263	9.71983	9.93817	10.0412	10.0855	10.123	5.83952e-07	0.836599	0.778352	0.898441	0.0010336	1.18804e-06	-0.178411	0.752514	0.990622	0.935952	1.04827	1331.95	0.840346	-0.00942246	0.122695	1.04903	0.986806	1.11471	217.17	0.167054	0.0478638	0.00747034	1.13869	1.03467	1.25087	13.2225	0.0162239	0.129882	0.00757075	1.145	1.03588	1.263	13.4002	0.0134676	0.135404
XBP1	7.31738	7.29211	7.3277	7.52789	7.65166	0.842958	0.966499	0.732991	1.25974	1492.04	0.875095	-0.034075	0.151345	0.847997	0.673458	1.06302	267.881	0.22606	-0.164878	0.367791	0.888699	0.689367	1.13626	650.99	0.453652	-0.117996	0.0798827	1.35564	0.941523	1.90215	141.392	0.140689	0.304272	0.00770761	1.6039	1.12393	2.23415	13.6425	0.0136425	0.47244
Nkx2-5(var.2)	12.4772	12.5035	12.5667	12.3851	12.445	0.0261102	1.0301	1.0035	1.05732	46.215	0.039	0.0296538	0.460089	1.00834	0.986389	1.03073	814.357	0.564883	0.00830696	0.295093	1.01282	0.988935	1.03727	522.315	0.375766	0.0127426	0.000137752	0.925943	0.889426	0.963658	0.243821	0.00038097	-0.0769422	0.00849598	0.94608	0.90733	0.986138	15.0379	0.0149631	-0.0554286
Pitx1	11.737	11.7218	11.6571	11.5566	11.609	3.44802e-08	1.10182	1.06458	1.14015	6.103e-05	7.44268e-08	0.0969612	0.00222079	1.04662	1.01643	1.07769	3.93079	0.00513829	0.0455686	1.18968e-06	0.92294	0.893266	0.95349	0.00210574	2.77071e-06	-0.0801914	0.000907945	0.913967	0.865694	0.964338	1.60706	0.00226347	-0.0899611	0.00989677	0.929259	0.8782	0.982632	17.5173	0.0172584	-0.0733683
MAX::MYC	8.65797	8.78083	8.81059	8.70899	8.98595	0.140097	0.916144	0.815021	1.02762	247.971	0.187857	-0.0875815	0.740135	1.01601	0.924746	1.11561	1310.04	0.831771	0.0158874	0.958893	0.995976	0.898413	1.10278	1697.24	0.998679	-0.00403205	0.559259	0.947241	0.79595	1.12025	989.888	0.694658	-0.0542017	0.0143517	1.22162	1.03741	1.43075	25.4025	0.0245912	0.20018
FOXK2	10.8439	10.8504	10.8437	10.8572	10.7386	0.0231826	1.05636	1.0073	1.10745	41.0333	0.0350712	0.0548336	0.37513	1.01827	0.978218	1.05984	663.981	0.484658	0.018106	0.0360991	0.954139	0.912757	0.997104	63.8954	0.0534689	-0.0469459	0.451051	1.02731	0.957207	1.1014	798.361	0.593577	0.0269434	0.0160975	0.910375	0.84193	0.983081	28.4926	0.0272657	-0.0938985	doi: 10.1038/nri3278
THAP1	13.8645	13.9374	14.0596	13.917	14.0137	5.27416e-05	0.96772	0.952375	0.983288	0.0933526	9.47742e-05	-0.0328123	0.00524494	0.98134	0.968436	0.99441	9.28355	0.0109218	-0.0188359	3.04559e-10	1.04681	1.03204	1.06177	5.3907e-07	8.29339e-10	0.0457513	0.101055	0.980611	0.957825	1.00381	178.868	0.172819	-0.0195789	0.0178216	1.02954	1.00496	1.05458	31.5442	0.0300421	0.0291141
KLF9	9.33133	9.41588	9.50505	9.44055	9.61616	0.139188	0.937618	0.860435	1.02062	246.362	0.187348	-0.0644123	0.458749	0.97397	0.907963	1.04443	811.985	0.564883	-0.026375	0.539131	1.02392	0.949104	1.10395	954.262	0.621669	0.0236352	0.827883	1.01352	0.894812	1.14428	1465.35	0.907339	0.0134248	0.0190777	1.15792	1.02354	1.30584	33.7675	0.0320071	0.146621
MEF2D	9.38127	9.15354	8.85767	8.9822	8.92601	1.9599e-15	1.43738	1.31596	1.5686	3.46902e-12	5.64069e-15	0.362824	0.0799826	1.0737	0.991069	1.16284	141.569	0.125839	0.0711132	2.44197e-13	0.708354	0.642946	0.779351	4.32229e-10	7.26436e-13	-0.344811	0.151834	0.897229	0.770488	1.03974	268.746	0.24543	-0.108444	0.0219209	0.829502	0.702757	0.973304	38.8	0.0362617	-0.18693
FOS	12.4656	12.1972	12.0306	12.2427	12.1677	9.64823e-88	1.32188	1.2866	1.35801	1.70774e-84	1.03499e-86	0.279057	0.0939329	0.979399	0.955783	1.00355	166.261	0.145206	-0.0208165	2.89782e-61	0.794034	0.772041	0.816572	5.12914e-58	2.56457e-60	-0.230629	0.160511	1.03061	0.987705	1.07499	284.104	0.253073	0.0301497	0.0226246	0.948275	0.905448	0.99269	40.0456	0.0372517	-0.0531107
BHLHE23	8.64081	8.65454	8.45605	8.55284	8.36177	0.0265151	1.1445	1.01441	1.2887	46.9317	0.0394384	0.134968	0.00977396	1.14338	1.0322	1.26589	17.2999	0.0193295	0.133993	0.000477158	0.812961	0.721063	0.914744	0.84457	0.000893725	-0.207073	0.963367	0.990208	0.81993	1.18707	1705.16	1	-0.0098402	0.0235652	0.784485	0.629224	0.967784	41.7104	0.0386208	-0.242728
EGR3	8.13684	8.33555	8.65883	8.75731	8.66463	5.20328e-07	0.695967	0.598458	0.806148	0.00092098	1.06472e-06	-0.362453	0.00130314	0.832606	0.743001	0.931916	2.30656	0.00318147	-0.183194	6.02067e-05	1.26408	1.12697	1.41607	0.106566	0.000124639	0.234345	0.00011271	1.40706	1.18352	1.66322	0.199496	0.000319194	0.341504	0.0244489	1.23927	1.02364	1.48924	43.2745	0.0398348	0.214523
Tcf7	8.64081	8.76736	8.62349	8.62943	8.47046	0.834918	1.0123	0.898634	1.13796	1477.81	0.8706	0.012221	0.00187297	1.16588	1.05787	1.28436	3.31516	0.00442022	0.153477	0.039805	0.891932	0.797964	0.995429	70.4549	0.0584688	-0.114365	0.759271	0.967959	0.807459	1.15241	1343.91	0.855993	-0.0325655	0.024531	0.797668	0.647829	0.972986	43.4199	0.0398348	-0.226062	doi:10.1038/nri2232
JUNB	12.4619	12.2073	12.0443	12.2644	12.1776	6.73578e-81	1.30663	1.27181	1.34232	1.19223e-77	6.27491e-80	0.267454	0.126442	0.981239	0.957674	1.00536	223.803	0.191285	-0.0189388	3.48048e-59	0.797984	0.775971	0.82054	6.16045e-56	3.0051e-58	-0.225667	0.0576824	1.04139	0.998313	1.08586	102.098	0.105255	0.0405575	0.0251673	0.949346	0.906628	0.993641	44.5461	0.0406814	-0.0519824	doi: 10.4049/jimmunol.178.9.5690 & doi: 10.1128/mcb.16.3.1074
ESR2	8.30609	8.36016	8.59941	8.38526	8.64808	0.0766417	0.884117	0.768674	1.01379	135.656	0.106397	-0.123166	0.0316467	0.884482	0.789635	0.989756	56.0146	0.0557359	-0.122753	0.00391587	1.18677	1.05565	1.33245	6.93109	0.00663263	0.171234	0.658656	0.952581	0.775303	1.16011	1165.82	0.772764	-0.0485797	0.026777	1.2371	1.02023	1.48881	47.3953	0.0430866	0.212774
OLIG1	9.08277	9.06169	8.90126	8.89289	8.81999	0.00249403	1.16279	1.05414	1.2809	4.41443	0.00404993	0.150821	0.0175433	1.1064	1.01729	1.20281	31.0516	0.0328588	0.101107	0.000571042	0.847695	0.7695	0.932731	1.01074	0.00105286	-0.165234	0.274665	0.914931	0.780467	1.06686	486.157	0.396863	-0.0889062	0.029915	0.830936	0.697913	0.982851	52.9496	0.0479182	-0.185203
NFIL3	8.83882	8.78826	8.55998	8.66617	8.52623	0.000331555	1.22248	1.09464	1.36299	0.586853	0.000564282	0.200881	0.0148511	1.12461	1.02208	1.23688	26.2864	0.0284834	0.117436	6.5367e-06	0.778899	0.695563	0.870667	0.01157	1.42839e-05	-0.249874	0.699533	0.962064	0.805251	1.14185	1238.17	0.811917	-0.0386745	0.0310263	0.810399	0.662063	0.983201	54.9165	0.0494743	-0.210228
Rfx1	10.1104	10.2124	10.1679	10.2968	10.3296	0.296461	0.967435	0.908863	1.02922	524.736	0.360643	-0.0331067	0.322572	1.02615	0.97485	1.07994	570.952	0.430907	0.0258158	0.00528314	0.922894	0.871597	0.976845	9.35116	0.00865848	-0.080241	0.0278191	1.10315	1.01025	1.20271	49.2399	0.0556383	0.0981663	0.0326204	1.10455	1.00731	1.2091	57.7381	0.0515518	0.0994347
HSF2	7.64352	7.66262	7.74458	7.5099	7.91127	0.836169	0.973406	0.786493	1.19656	1480.02	0.8706	-0.0269545	0.574728	0.950888	0.797949	1.13065	1017.27	0.675926	-0.050359	0.57316	1.05272	0.871981	1.26595	1014.49	0.654512	0.0513736	0.128608	0.77035	0.536524	1.07558	227.636	0.213743	-0.26091	0.0379117	1.34988	1.00571	1.78075	67.1038	0.0596478	0.300015
MEF2A	9.49189	9.28821	8.98637	9.06613	9.08045	3.63986e-15	1.40637	1.29318	1.52828	6.44255e-12	1.02263e-14	0.341011	0.0293533	1.08755	1.00824	1.1727	51.9554	0.0524802	0.0839289	6.35202e-14	0.716111	0.653554	0.783619	1.12431e-10	1.92189e-13	-0.33392	0.0452086	0.865163	0.747431	0.996905	80.0192	0.0860421	-0.144838	0.0426109	0.856503	0.733939	0.994425	75.4213	0.0667445	-0.154897
TBX21	9.39139	9.41019	9.47943	9.33694	9.26831	0.441071	1.03285	0.949121	1.12276	780.696	0.517614	0.0323181	0.844118	1.00745	0.93861	1.08104	1494.09	0.91103	0.00742714	0.436707	1.03071	0.954553	1.11221	772.972	0.515315	0.0302464	0.43144	0.947931	0.832401	1.07571	763.649	0.576339	-0.0534734	0.044276	0.868498	0.753587	0.996587	78.3685	0.0690471	-0.140991	doi:10.1093/intimm/dxr078
Gfi1	11.7623	11.7149	11.6546	11.9579	11.8223	3.3527e-05	1.07454	1.03865	1.11145	0.0593427	6.05538e-05	0.0718967	0.125046	0.977601	0.949638	1.00628	221.331	0.189984	-0.0226539	3.53081e-16	0.875378	0.847366	0.904206	6.24953e-13	1.13628e-15	-0.133099	3.97758e-14	1.20389	1.14809	1.26183	7.04031e-11	2.13343e-13	0.18556	0.0496966	1.05355	0.999595	1.10973	87.963	0.0771605	0.0521607	doi:10.1038/nri2232
JUND	12.2294	11.9779	11.8125	11.9885	11.9485	2.89236e-70	1.31044	1.27253	1.34943	5.11947e-67	2.27532e-69	0.270366	0.33135	0.986943	0.961189	1.01332	586.489	0.437678	-0.0131432	1.33612e-49	0.799382	0.775452	0.823913	2.36493e-46	9.65276e-49	-0.223916	0.72353	1.00831	0.962452	1.0559	1280.65	0.828898	0.00827917	0.0587177	0.953259	0.90676	1.00161	103.93	0.0907688	-0.0478688	doi: 10.4049/jimmunol.178.9.5690 & doi: 10.1128/mcb.16.3.1074
PBX2	9.22771	9.35002	9.44807	9.53321	9.52581	0.0112787	0.89311	0.816657	0.975487	19.9633	0.0175117	-0.113045	0.328739	0.964701	0.897632	1.03646	581.868	0.435857	-0.0359367	0.503548	1.02679	0.949979	1.10904	891.28	0.588304	0.0264388	0.0118671	1.16511	1.03292	1.31039	21.0047	0.0248576	0.152818	0.0617307	1.12677	0.991326	1.27638	109.263	0.0950116	0.119351
MEF2B	8.89499	8.7354	8.45875	8.6069	8.5171	1.93254e-08	1.37025	1.22865	1.52592	3.4206e-05	4.27576e-08	0.314993	0.0667336	1.095	0.993248	1.20658	118.119	0.107871	0.0907526	4.65701e-09	0.714393	0.634803	0.802296	8.2429e-06	1.19462e-08	-0.336321	0.512905	0.937516	0.780584	1.11812	907.842	0.652819	-0.064521	0.0673979	0.831946	0.678939	1.01041	119.294	0.10284	-0.183988
HIC2	14.5391	14.6406	14.7629	14.509	14.6854	1.56034e-11	0.957654	0.945625	0.96984	2.7618e-08	3.86266e-11	-0.0432689	0.976691	0.999835	0.989443	1.01031	1728.74	1	-0.000165441	1.36926e-27	1.06431	1.05242	1.07628	2.42358e-24	5.83996e-27	0.0623295	6.44271e-22	0.911851	0.894577	0.929362	1.14036e-18	4.8526e-21	-0.092279	0.0676997	1.01795	0.998645	1.03755	119.828	0.102857	0.0177905
ATF4	8.35681	8.28707	8.21055	8.3763	8.10072	0.0241299	1.17165	1.01849	1.3442	42.7099	0.0363488	0.158409	0.738334	1.02153	0.90506	1.15189	1306.85	0.831771	0.021298	0.0317066	0.86241	0.751355	0.987422	56.1208	0.0473593	-0.148025	0.218526	1.13504	0.921477	1.38585	386.79	0.33059	0.126672	0.0729877	0.801174	0.61995	1.02073	129.188	0.110417	-0.221677
PBX3	7.65602	7.73472	7.79538	7.69364	7.94015	0.34468	0.902088	0.73133	1.10509	610.084	0.413617	-0.103044	0.835526	0.978857	0.827728	1.15536	1478.88	0.904515	-0.0213694	0.717817	1.03467	0.862831	1.23612	1270.54	0.781868	0.0340793	0.714977	0.936725	0.682712	1.25873	1265.51	0.824436	-0.0653651	0.0774558	1.28654	0.964368	1.68786	137.097	0.116678	0.251958
KLF4	11.2067	11.2573	11.342	11.2359	11.361	0.560425	0.987608	0.947709	1.02895	991.951	0.633835	-0.0124691	0.380483	0.984717	0.951506	1.01901	673.455	0.488011	-0.0154012	0.405873	1.01582	0.978789	1.0541	718.396	0.490373	0.0157006	0.561383	0.981545	0.92326	1.04272	993.648	0.694858	-0.0186278	0.0781453	1.057	0.993251	1.12392	138.317	0.117218	0.055439
BHLHE22	8.96954	8.94631	8.80433	8.77751	8.7445	0.00512598	1.15772	1.04414	1.28172	9.07299	0.00810089	0.146448	0.0408568	1.09604	1.00338	1.19672	72.3165	0.069535	0.0917016	0.00224158	0.85701	0.774334	0.947251	3.96759	0.00390896	-0.154306	0.251221	0.905915	0.765829	1.06528	444.661	0.369013	-0.0988099	0.0816365	0.855366	0.71358	1.0181	144.497	0.121938	-0.156226
FOXP1	10.5333	10.5559	10.5035	10.5362	10.4508	0.0395838	1.05735	1.00227	1.11498	70.0634	0.0571946	0.0557612	0.0877541	1.0397	0.993958	1.0875	155.325	0.13625	0.0389356	0.00255636	0.926552	0.881162	0.973974	4.52475	0.00437174	-0.0762851	0.628326	1.01945	0.941171	1.10275	1112.14	0.753991	0.0192627	0.0831052	0.926864	0.849357	1.0098	147.096	0.12361	-0.0759481	doi: 10.1038/nri3278
POU3F3	7.92715	7.77081	7.51591	7.66234	7.51707	2.47874e-05	1.48932	1.23783	1.78507	0.0438737	4.49986e-05	0.39832	0.17622	1.11986	0.946854	1.32251	311.91	0.25462	0.1132	2.23894e-05	0.655734	0.53113	0.804007	0.0396293	4.74602e-05	-0.422	0.709645	0.930102	0.672976	1.25767	1256.07	0.820961	-0.0724607	0.0855291	0.72808	0.496301	1.0345	151.387	0.126683	-0.317344
Hoxc9	8.21435	8.04731	7.86138	7.79705	7.82035	4.52995e-06	1.43685	1.23021	1.67355	0.00801801	8.5298e-06	0.362454	0.229218	1.08778	0.945381	1.25025	405.716	0.313294	0.0841351	0.000604636	0.755519	0.63897	0.88976	1.07021	0.00110902	-0.28035	0.0613868	0.768163	0.573571	1.01015	108.655	0.110872	-0.263753	0.0892954	0.775079	0.570456	1.03186	158.053	0.131711	-0.25479
POU2F1	8.81113	8.75375	8.51161	8.50472	8.52623	0.000106367	1.24852	1.11608	1.39445	0.18827	0.00018827	0.221957	0.00720583	1.14212	1.03606	1.25847	12.7543	0.0145764	0.13289	5.3677e-06	0.772532	0.688002	0.865807	0.00950084	1.1876e-05	-0.258082	0.0798501	0.847739	0.699369	1.01959	141.335	0.140689	-0.165182	0.0984546	0.847338	0.692049	1.02832	174.265	0.144618	-0.165656
Nr1h3::Rxra	7.69272	7.75781	7.86992	7.73906	7.96837	0.287425	0.896846	0.731096	1.09297	508.742	0.350856	-0.108871	0.492157	0.942243	0.799719	1.10804	871.119	0.594897	-0.0594921	0.311998	1.09321	0.918364	1.29716	552.236	0.39305	0.0891225	0.775821	0.942716	0.693995	1.25577	1373.2	0.869116	-0.0589905	0.100438	1.25734	0.947645	1.64151	177.775	0.146921	0.228995	doi: 10.3390/nu8060349 & doi: 10.1016/j.immuni.2011.03.003 & doi: 10.1111/j.1365-2567.2007.02595.x
TEF	8.9281	8.91557	8.65417	8.78418	8.69714	0.00160785	1.18435	1.06571	1.31413	2.8459	0.00267221	0.169192	0.00287736	1.14643	1.04737	1.25441	5.09293	0.00644675	0.136653	3.75246e-07	0.764754	0.686661	0.850358	0.000664185	9.09842e-07	-0.268201	0.744931	0.968269	0.81866	1.13855	1318.53	0.847927	-0.0322455	0.114852	0.864579	0.71813	1.03324	203.287	0.166629	-0.145513
SMAD2::SMAD3::SMAD4	9.509	9.52511	9.42811	9.40258	9.37106	0.0355683	1.08989	1.00522	1.18054	62.9558	0.0518155	0.0860726	0.0386364	1.07407	1.00319	1.14966	68.3865	0.0660739	0.0714573	0.0068583	0.900593	0.833786	0.972064	12.1392	0.0111369	-0.104702	0.408792	0.947134	0.834768	1.07106	723.562	0.552337	-0.0543142	0.116206	0.898132	0.784095	1.0247	205.685	0.167906	-0.107438
STAT1	11.5731	11.5536	11.4216	11.4953	11.4705	1.32249e-08	1.11201	1.07211	1.15315	2.34081e-05	2.94441e-08	0.106173	0.00103571	1.05341	1.02111	1.08671	1.8332	0.00260029	0.0520279	2.39269e-15	0.868972	0.838784	0.900084	4.23506e-12	7.42994e-15	-0.140445	0.966463	0.998251	0.944192	1.05475	1710.64	1	-0.00175089	0.12313	0.954727	0.899565	1.01253	217.941	0.175759	-0.0463293
HSF1	7.35892	7.32157	7.28561	7.19524	7.49646	0.341657	1.13191	0.863262	1.46901	604.733	0.411383	0.123906	1	0.997648	0.792009	1.2522	1770	1	-0.00235467	0.294148	0.870094	0.668816	1.12181	520.642	0.375766	-0.139154	0.318834	0.792385	0.48945	1.22139	564.337	0.453282	-0.232708	0.141283	1.33001	0.89352	1.91827	250.071	0.20086	0.285187
HMBOX1	10.4104	10.3506	10.2158	10.2668	10.2462	6.1252e-07	1.15541	1.09178	1.22217	0.00108416	1.23904e-06	0.144455	0.0495496	1.04998	1	1.10236	87.7028	0.0827385	0.0487741	3.1719e-08	0.857595	0.811214	0.906303	5.61427e-05	8.07808e-08	-0.153624	0.540199	0.972291	0.889901	1.06061	956.152	0.678122	-0.0280999	0.142367	0.932366	0.848177	1.02296	251.989	0.201591	-0.0700295
LEF1	7.75145	7.87892	7.95616	7.87913	7.70484	0.211937	0.882199	0.725249	1.06662	375.128	0.268909	-0.125338	0.615892	1.04025	0.891571	1.21201	1090.13	0.717701	0.0394571	0.19299	1.11463	0.944602	1.31149	341.591	0.259765	0.108525	0.785632	1.0369	0.784154	1.34926	1390.57	0.877331	0.0362327	0.154341	0.794571	0.56966	1.08203	273.183	0.216812	-0.229953	doi:10.1038/nri2232
Znf423	8.8162	8.87024	9.01901	8.58399	8.75994	0.849424	0.987415	0.885382	1.09927	1503.48	0.879228	-0.0126652	0.909842	1.00514	0.918631	1.09924	1610.42	0.961445	0.00513106	0.00459934	1.1462	1.04194	1.25976	8.14083	0.00764249	0.136448	0.00140479	0.754723	0.627887	0.900567	2.48648	0.00338297	-0.281404	0.168034	0.883953	0.738318	1.05098	297.42	0.235115	-0.123351
FOS::JUN(var.2)	6.8248	6.7462	6.8777	7.00412	6.9959	1	0.993278	0.613217	1.55398	1770	1	-0.00674452	0.0502177	0.677446	0.44424	1.01291	88.8854	0.0830915	-0.389425	0.685772	1.07664	0.706037	1.60973	1213.82	0.756272	0.073847	0.13526	1.55579	0.841694	2.68172	239.411	0.222708	0.441985	0.169034	1.47848	0.763047	2.63463	299.19	0.235583	0.391016	doi: 10.4049/jimmunol.178.9.5690 & doi: 10.1128/mcb.16.3.1074
Foxj3	8.16594	8.20512	8.30159	8.51286	8.11323	0.45924	0.944276	0.810932	1.09574	812.855	0.536538	-0.0573364	0.337781	0.939984	0.829749	1.06367	597.873	0.444515	-0.0618927	0.614065	1.03345	0.903743	1.17939	1086.89	0.692309	0.0329061	0.0012849	1.37925	1.13422	1.66482	2.27427	0.00311544	0.321541	0.189276	0.845104	0.654943	1.07534	335.018	0.26276	-0.168296	doi: 10.1038/nri3278
JDP2	9.61474	9.44027	9.04388	9.7431	9.53024	2.5645e-10	1.29244	1.19442	1.39741	4.53916e-07	6.09284e-10	0.256528	0.455804	1.02698	0.957412	1.10124	806.774	0.564883	0.0266255	1.28933e-29	0.622069	0.56985	0.678339	2.28212e-26	5.92758e-29	-0.474704	1.21809e-07	1.35427	1.21192	1.50976	0.000215603	4.34168e-07	0.303265	0.190136	1.08682	0.956623	1.23062	336.541	0.262923	0.0832522
FOS::JUN	10.5632	10.3338	10.0611	10.5108	10.4274	1.13167e-21	1.30722	1.23829	1.37949	2.00305e-18	3.88943e-21	0.267901	0.758655	0.992164	0.945095	1.04144	1342.82	0.841893	-0.00786689	7.78897e-33	0.713032	0.672916	0.755162	1.37865e-29	3.77711e-32	-0.338228	0.000234556	1.16417	1.07345	1.26091	0.415165	0.000629037	0.152012	0.204359	1.05771	0.968058	1.1537	361.715	0.281132	0.0561048	doi: 10.4049/jimmunol.178.9.5690 & doi: 10.1128/mcb.16.3.1074
Stat4	11.976	11.9425	11.8499	11.9324	11.8958	4.59843e-10	1.10589	1.07154	1.14115	8.13922e-07	1.07804e-09	0.100648	0.0336424	1.02962	1.00221	1.0577	59.5471	0.0583795	0.0291926	2.98906e-15	0.886574	0.860063	0.913793	5.29063e-12	9.2011e-15	-0.120391	0.383623	1.02123	0.973818	1.07046	679.013	0.524334	0.021011	0.204893	0.967805	0.919683	1.01789	362.66	0.281132	-0.0327242	doi:10.1093/intimm/dxr078
HSF4	7.75145	7.71118	7.83541	7.63019	7.89658	0.730045	1.03572	0.848875	1.25635	1292.18	0.785519	0.0350945	0.249295	0.90731	0.766869	1.07121	441.251	0.338124	-0.0972707	0.370443	1.084	0.907242	1.2908	655.685	0.455336	0.0806565	0.27712	0.836782	0.601445	1.13764	490.503	0.398783	-0.178191	0.223778	1.19044	0.885833	1.5715	396.088	0.305859	0.174322
MGA	12.1473	12.1608	12.2465	12.1555	12.2367	0.277322	1.01635	0.986893	1.04654	490.86	0.340875	0.0162156	0.0695741	0.977425	0.953606	1.00183	123.146	0.111444	-0.0228336	0.549194	1.00816	0.98153	1.03541	972.073	0.629174	0.00812565	0.635793	0.989269	0.946872	1.03316	1125.35	0.757814	-0.0107886	0.239183	1.02722	0.98181	1.07425	423.353	0.325657	0.0268581
FOXO3	10.7874	10.7763	10.7275	10.8117	10.7233	0.0035915	1.07481	1.02375	1.128	6.35696	0.00577906	0.0721422	0.372941	1.01895	0.977755	1.06175	660.105	0.484658	0.0187699	0.000127333	0.914957	0.873803	0.957828	0.225379	0.000251821	-0.0888777	0.160851	1.05205	0.978938	1.12933	284.707	0.253073	0.0507363	0.246123	0.954754	0.882481	1.03159	435.638	0.333822	-0.0463012	doi: 10.1038/nri3278
GCM2	9.509	9.72806	9.89648	9.7565	9.82875	1.92888e-06	0.830616	0.767692	0.897745	0.00341412	3.711e-06	-0.185588	0.720057	0.988713	0.929494	1.05147	1274.5	0.814378	-0.0113509	0.000250045	1.12955	1.05795	1.20547	0.44258	0.000473348	0.121821	0.621494	1.02666	0.920594	1.14214	1100.05	0.75026	0.0263125	0.250325	1.06614	0.952653	1.18996	443.076	0.338226	0.0640454
GRHL1	7.59868	7.57432	7.27842	7.39521	7.33992	0.0136791	1.32239	1.05303	1.64999	24.212	0.0211459	0.279442	0.0159251	1.27049	1.04279	1.54571	28.1874	0.030147	0.239402	0.000100829	0.625845	0.484506	0.800236	0.178467	0.000203962	-0.468652	0.536989	0.879113	0.589261	1.26825	950.47	0.676491	-0.128842	0.265995	0.779921	0.498672	1.16836	470.812	0.358032	-0.248563
SOX4	6.32487	6.44531	6.47668	6.48591	6.58354	0.180755	0.43262	0.0839937	1.40591	319.937	0.236116	-0.837896	1	0.986122	0.423962	2.18056	1770	1	-0.0139755	0.684073	1.1601	0.467768	2.64236	1210.81	0.756272	0.14851	0.733418	1.24464	0.241644	4.04447	1298.15	0.837516	0.218845	0.278092	1.92472	0.488122	5.5478	492.223	0.372896	0.654781
TEAD2	8.79321	8.67077	8.70682	8.64424	8.61437	0.00398714	1.17756	1.05237	1.31533	7.05724	0.00635787	0.163447	0.43249	0.960712	0.870824	1.05918	765.507	0.542913	-0.0400809	0.439073	0.957837	0.859908	1.06536	777.16	0.516385	-0.0430775	0.634797	0.954491	0.797405	1.13489	1123.59	0.757814	-0.0465772	0.29805	0.902704	0.743677	1.08697	527.548	0.395167	-0.10236
RREB1	7.04493	7.02998	6.86617	6.7097	7.09472	0.182374	1.27761	0.879333	1.82337	322.802	0.236485	0.244992	0.204145	1.22155	0.887674	1.67371	361.336	0.284536	0.200121	0.046393	0.67676	0.450417	0.991593	82.1156	0.0670332	-0.390438	0.0500675	0.481074	0.190393	1.01385	88.6194	0.0937772	-0.731735	0.304114	1.29977	0.7247	2.17904	538.282	0.401703	0.262191
MTF1	6.36637	6.05566	6.05566	6.05566	6.3207	0.00729314	15.5736	1.54124	763.659	12.9089	0.0114238	2.74558	0.165226	0	0	1.85888	292.451	0.241695	#NAME?	0.333091	0	0	2.95413	589.571	0.416658	#NAME?	1	0	0	12.2245	1770	1	#NAME?	0.31921	3.12756	0.0635071	31.5905	565.001	0.420075	1.14025
SMAD3	8.03632	7.84597	7.83541	7.87913	8.00955	0.00247659	1.29792	1.09501	1.53285	4.38356	0.00404015	0.260759	0.187515	0.903351	0.774692	1.05147	331.902	0.266588	-0.101644	0.0650894	0.852098	0.716965	1.00873	115.208	0.0917994	-0.160054	0.94719	0.983174	0.743987	1.27851	1676.53	1	-0.0169697	0.33028	1.13731	0.864366	1.47335	584.596	0.433034	0.128666
CREB3L1	6.83967	6.87775	6.83046	7.11826	6.9959	0.674672	0.895883	0.561203	1.38186	1194.17	0.730379	-0.109945	0.860689	0.956908	0.662804	1.36803	1523.42	0.920496	-0.0440484	0.251226	0.777007	0.503548	1.16774	444.67	0.330609	-0.252306	0.0284748	1.77363	1.03187	2.89213	50.4005	0.0566297	0.573027	0.333727	1.29075	0.668737	2.2881	590.696	0.435938	0.255221
FOSB::JUNB	11.2306	10.9909	10.8079	11.1053	11.0734	1.18068e-31	1.2906	1.23738	1.3458	2.08981e-28	5.35849e-31	0.255103	0.184588	0.974741	0.938604	1.01218	326.721	0.264551	-0.0255835	3.13245e-32	0.77402	0.74084	0.808457	5.54443e-29	1.49849e-31	-0.256157	0.0106497	1.08733	1.01937	1.15892	18.85	0.0228484	0.083727	0.350859	1.03281	0.963779	1.10566	621.021	0.456633	0.0322853	doi: 10.4049/jimmunol.178.9.5690 & doi: 10.1128/mcb.16.3.1074
CREB3	7.41441	7.60078	7.71592	7.76841	7.72204	0.00661922	0.723981	0.564793	0.918287	11.716	0.0104142	-0.32299	0.717179	0.96384	0.802054	1.15554	1269.41	0.814378	-0.0368297	0.183346	1.14015	0.938888	1.37927	324.522	0.247727	0.131163	0.110454	1.26319	0.932308	1.68059	195.503	0.185311	0.233644	0.358455	1.14918	0.82396	1.56674	634.465	0.464809	0.139047
FOXK1	8.62634	8.78083	8.93212	9.04424	8.91234	0.0015797	0.832469	0.739969	0.934444	2.79607	0.00263781	-0.183359	0.211518	0.94274	0.859183	1.0338	374.387	0.29249	-0.0589645	0.0869606	1.08926	0.98702	1.2008	153.92	0.121197	0.0854963	0.00222635	1.26268	1.08668	1.46068	3.94063	0.00521938	0.233237	0.370004	1.07811	0.911072	1.26837	654.907	0.478034	0.0752064	doi: 10.1038/nri3278
SREBF1	10.9703	10.9767	11.0198	11.007	11.0491	0.217473	1.02867	0.983175	1.07593	384.927	0.272998	0.0282623	0.429902	0.984759	0.948006	1.02284	760.926	0.541584	-0.0153585	0.232585	0.97492	0.935193	1.01615	411.675	0.310698	-0.0253997	0.497913	1.02317	0.95707	1.09286	881.307	0.638628	0.0229065	0.374715	1.03177	0.962233	1.10522	663.246	0.482361	0.0312721
E2F8	6.89628	6.84501	6.79285	6.8346	6.70042	0.213702	1.29789	0.828572	1.9815	378.252	0.269219	0.260739	0.777057	1.05881	0.716399	1.55031	1375.39	0.856942	0.0571452	0.411328	0.823863	0.519432	1.26963	728.051	0.495273	-0.193752	0.868335	1.01834	0.475067	1.94455	1536.95	0.940032	0.0181775	0.385154	0.65841	0.236676	1.4779	681.723	0.494002	-0.417927
IRF9	7.30887	7.4185	7.18776	7.14464	7.18363	0.627421	1.07038	0.807793	1.40227	1110.54	0.69845	0.068014	0.00372282	1.39359	1.1103	1.74694	6.58939	0.00798713	0.33188	0.0198242	0.730459	0.550373	0.95827	35.0889	0.030512	-0.314082	0.222207	0.746755	0.449632	1.17421	393.306	0.334728	-0.292018	0.391806	0.789667	0.468849	1.25494	693.497	0.50072	-0.236144
RFX5	8.0766	8.20512	8.04054	8.09709	8.22067	0.782501	0.97587	0.830845	1.14178	1385.03	0.829358	-0.024426	0.0295916	1.15386	1.01362	1.31246	52.3771	0.0526403	0.143115	0.0133506	0.830697	0.713942	0.963572	23.6305	0.0211933	-0.18549	0.861959	0.973526	0.763534	1.22609	1525.67	0.935993	-0.0268307	0.394802	1.10222	0.865752	1.38644	698.799	0.502733	0.0973274
NFIC::TLX1	7.18127	7.20898	7.13898	6.97302	7.26487	0.640526	1.07615	0.783353	1.45721	1133.73	0.706374	0.0733898	0.363453	1.1244	0.865745	1.45503	643.312	0.476527	0.117251	0.396278	0.874123	0.645604	1.16956	701.411	0.483385	-0.134534	0.136119	0.653459	0.35189	1.11802	240.931	0.223084	-0.425476	0.40279	1.18632	0.7292	1.83967	712.938	0.511066	0.17086
HOXD12	8.59396	8.51536	8.2267	8.42915	8.37202	0.000144271	1.27434	1.12454	1.44122	0.25536	0.000252832	0.242427	0.0322017	1.12603	1.0094	1.25537	56.997	0.0564327	0.118701	4.86908e-08	0.703155	0.615196	0.801544	8.61827e-05	1.21384e-07	-0.352177	1	0.993561	0.812284	1.20511	1770	1	-0.00646013	0.411637	0.90947	0.729613	1.12195	728.598	0.520427	-0.0948931
NR4A2::RXRA	6.27558	6.42728	6.39982	6.48591	6.51345	0.203804	0.353963	0.0403499	1.43986	360.734	0.260211	-1.03856	0.674774	1.21663	0.483491	2.94483	1194.35	0.777296	0.196086	1	0.902323	0.293208	2.37283	1770	1	-0.102783	0.442263	1.60024	0.305646	5.35906	782.806	0.586372	0.470152	0.418514	1.78718	0.341334	5.98541	740.77	0.527033	0.58064	doi: 10.3390/nu8060349 & doi: 10.1016/j.immuni.2011.03.003 & doi: 10.1111/j.1365-2567.2007.02595.x
Smad4	13.1873	13.1976	13.2264	13.1589	13.2358	0.000301509	1.03829	1.01731	1.05961	0.533671	0.000515624	0.037578	1	1	0.982974	1.0173	1770	1	0	0.00322506	0.972171	0.954059	0.990637	5.70836	0.00548881	-0.0282232	0.182865	0.979463	0.949867	1.00976	323.671	0.282682	-0.0207504	0.41984	1.01305	0.981442	1.04541	743.116	0.527033	0.0129627
ZNF24	7.3342	7.37347	7.43219	7.5456	7.49646	0.524578	0.910202	0.694152	1.17988	928.503	0.600108	-0.0940892	0.523794	0.927805	0.746071	1.14977	927.115	0.626429	-0.0749342	0.953938	1.00656	0.794811	1.26645	1688.47	0.998679	0.00654008	0.15948	1.28115	0.895232	1.78762	282.28	0.253073	0.24776	0.432737	1.15038	0.774669	1.65448	765.945	0.541304	0.140089
RARA(var.2)	6.27558	6.22222	6.25468	6.30468	6.3207	0.669991	1.29788	0.128137	7.25907	1185.88	0.727537	0.260735	0.718492	0.567768	0.05602	3.17492	1271.73	0.814378	-0.566043	1	0.902323	0.0890592	5.04605	1770	1	-0.102783	0.495443	1.60024	0.0355066	12.4571	876.935	0.638628	0.470151	0.459468	1.78718	0.0396542	13.9099	813.259	0.572718	0.580639
PLAG1	7.01023	7.19807	7.10496	7.33285	7.23854	0.0815186	0.737145	0.509501	1.04202	144.288	0.112725	-0.30497	0.289683	1.15498	0.885667	1.50097	512.739	0.389915	0.14408	0.280097	0.839594	0.614214	1.13276	495.772	0.359447	-0.174837	0.0790324	1.44539	0.93845	2.14842	139.887	0.14059	0.368381	0.463472	1.17284	0.711899	1.83704	820.345	0.575681	0.15943
CLOCK	9.64456	9.67781	9.78418	9.64923	9.7626	0.820134	0.990505	0.918348	1.06742	1451.64	0.861505	-0.00954027	0.392852	0.973123	0.91378	1.03602	695.348	0.502056	-0.0272451	0.255919	1.03962	0.97154	1.11189	452.976	0.333071	0.0388514	0.558551	0.965406	0.86159	1.07881	988.634	0.694658	-0.0352064	0.483659	1.04045	0.926896	1.16457	856.076	0.598655	0.0396507
IRF3	6.80961	6.88571	6.83046	6.75402	6.92283	0.824579	0.925242	0.566746	1.45533	1459.51	0.863613	-0.0777004	0.404604	1.17389	0.805202	1.69978	716.149	0.513368	0.160324	0.616038	0.892723	0.57476	1.35246	1090.39	0.692309	-0.113479	0.623097	0.76591	0.323073	1.55964	1102.88	0.75026	-0.26669	0.495074	1.20713	0.586064	2.24234	876.282	0.608529	0.188249
ZBED1	6.36637	6.29108	6.05566	6.30468	6.3207	0.128654	2.59578	0.538769	10.9463	227.718	0.175168	0.953886	1	1.13553	0.235689	4.78847	1770	1	0.1271	0.0717168	0	0	1.20765	126.939	0.100745	#NAME?	0.574757	1.24464	0.0283962	8.98266	1017.32	0.708934	0.218845	0.536525	1.39002	0.0317133	10.0325	949.649	0.65493	0.329318
JUN	11.0207	11.0031	11.0119	11.169	11.0704	0.0529887	1.04464	0.999211	1.0918	93.79	0.0747331	0.0436682	0.209533	0.976181	0.940152	1.0135	370.873	0.290881	-0.0241072	0.00129933	0.934821	0.896811	0.974236	2.29982	0.00232305	-0.0674006	8.98679e-05	1.1347	1.06528	1.20773	0.159066	0.000258644	0.126371	0.539495	1.0213	0.952973	1.09342	954.905	0.656292	0.0210796	doi: 10.4049/jimmunol.178.9.5690 & doi: 10.1128/mcb.16.3.1074
JUN::JUNB	9.96313	9.85377	9.61374	9.97547	9.88508	1.00993e-07	1.20271	1.12387	1.28632	0.000178757	2.16675e-07	0.184574	0.286358	1.03249	0.973155	1.0952	506.853	0.386911	0.0319695	1.10097e-16	0.752243	0.701496	0.806099	1.94872e-13	3.57563e-16	-0.284696	0.00699348	1.14699	1.03767	1.26527	12.3785	0.0154731	0.137143	0.542382	1.03306	0.925595	1.15007	960.017	0.657546	0.0325288	doi: 10.4049/jimmunol.178.9.5690 & doi: 10.1128/mcb.16.3.1074
NFE2	9.32607	9.10129	8.77259	9.49366	9.17467	6.02591e-10	1.32859	1.2149	1.45155	1.06659e-06	1.4034e-09	0.28412	0.627081	0.979751	0.903865	1.06155	1109.93	0.727825	-0.0204573	8.92126e-22	0.632684	0.572563	0.697965	1.57906e-18	3.2558e-21	-0.457785	1.08284e-08	1.44447	1.27626	1.63009	1.91663e-05	4.21238e-08	0.367743	0.575534	1.04039	0.896447	1.20186	1018.69	0.695355	0.0395964
HLF	9.91046	9.84189	9.56956	9.9495	9.77384	1.71874e-06	1.18408	1.10491	1.26796	0.00304218	3.32478e-06	0.168965	0.0328364	1.067	1.00503	1.13256	58.1204	0.0572615	0.06485	4.39428e-17	0.745985	0.694786	0.80035	7.77788e-14	1.46753e-16	-0.29305	0.00408141	1.15881	1.0472	1.27968	7.2241	0.00938194	0.147389	0.593371	0.968822	0.863831	1.08352	1050.27	0.714467	-0.0316744
CEBPB	10.0828	9.94405	9.90513	10.1298	10.0325	7.36802e-06	1.15876	1.08645	1.23513	0.0130414	1.37232e-05	0.147349	0.0874934	0.952554	0.900432	1.00741	154.863	0.13625	-0.0486089	1.18856e-05	0.871	0.817813	0.927175	0.0210376	2.56556e-05	-0.138113	0.00458487	1.14506	1.04218	1.25585	8.11522	0.0103379	0.135454	0.602476	1.0264	0.925548	1.13568	1066.38	0.722971	0.0260604
RARA::RXRA	6.27558	6.31879	6.39982	6.40739	6.05566	0.75008	0.599031	0.0656275	2.64604	1327.64	0.8022	-0.512443	1	0.851627	0.228407	2.73481	1770	1	-0.160607	0.25378	1.80459	0.528572	5.67686	449.19	0.332552	0.590335	0.351365	1.72334	0.188795	7.61214	621.915	0.491633	0.544266	0.621675	0	0	3.48799	1100.37	0.740987	#NAME?	doi: 10.3390/nu8060349 & doi: 10.1016/j.immuni.2011.03.003 & doi: 10.1111/j.1365-2567.2007.02595.x
TP63	6.36637	6.36683	6.29931	6.30468	6.05566	0.525518	1.41587	0.328818	4.77827	930.167	0.600108	0.347746	0.435303	1.49033	0.460062	4.70346	770.486	0.544513	0.398999	0.772404	0.676765	0.122551	2.50767	1367.15	0.831097	-0.390432	1	0.80011	0.0189228	5.25854	1770	1	-0.223006	0.621675	0	0	3.48799	1100.37	0.740987	#NAME?
CENPB	6.98626	6.91675	7.02328	6.97302	6.88357	0.500547	1.12554	0.758651	1.6339	885.969	0.577178	0.118261	0.375131	0.851625	0.604608	1.18762	663.981	0.484658	-0.160609	0.430499	1.14344	0.801531	1.61001	761.983	0.510974	0.134045	0.886727	1.03858	0.554475	1.79736	1569.51	0.954108	0.0378583	0.654428	0.807101	0.379504	1.52461	1158.34	0.777408	-0.214306
KLF13	6.89628	7.0431	6.92211	7.0341	7.03013	0.394358	0.822601	0.535385	1.22647	698.013	0.466899	-0.195284	0.15494	1.25596	0.915269	1.71667	274.244	0.229493	0.227897	0.229072	0.793777	0.540658	1.14187	405.457	0.307164	-0.230953	0.577252	1.1489	0.640772	1.92532	1021.74	0.709538	0.138805	0.662092	1.10849	0.592401	1.91571	1171.9	0.783882	0.103002
SREBF2	10.2263	10.2503	10.1806	10.2598	10.2136	0.0900885	1.05321	0.991672	1.11799	159.457	0.124091	0.0518442	0.156916	1.03709	0.985872	1.0907	277.741	0.231451	0.0364198	0.000635586	0.907091	0.856995	0.959698	1.12499	0.00115978	-0.097513	0.341497	1.04277	0.953915	1.13805	604.45	0.481633	0.0418824	0.669234	0.977999	0.888457	1.07446	1184.54	0.789697	-0.0222466
NR3C1	7.35074	7.33598	7.42595	7.19524	7.29051	0.689537	1.05543	0.80499	1.36917	1220.48	0.744195	0.0539501	0.824111	0.971111	0.773987	1.21406	1458.68	0.894893	-0.0293147	0.304486	1.12697	0.885638	1.42543	538.941	0.386337	0.119536	0.239694	0.758245	0.468626	1.16792	424.258	0.355523	-0.276749	0.681304	0.888067	0.554978	1.35615	1205.91	0.801268	-0.118708
HNF4G	9.47932	9.49411	9.69153	9.53321	9.59516	0.493682	0.971472	0.89599	1.05231	873.816	0.571122	-0.0289431	0.0288254	0.928217	0.867808	0.992548	51.021	0.051798	-0.0744893	0.00408428	1.10876	1.0328	1.18967	7.22918	0.00688494	0.103244	0.929258	0.992638	0.880736	1.11546	1644.79	0.990836	-0.00738908	0.709789	1.02323	0.904017	1.15443	1256.33	0.832005	0.0229603
FOS::JUNB	10.3763	10.1288	9.88874	10.2598	10.1318	1.05069e-21	1.33523	1.25954	1.4149	1.85973e-18	3.64652e-21	0.289106	0.749569	0.991329	0.940506	1.04472	1326.74	0.839707	-0.00870899	2.59982e-24	0.733029	0.688759	0.779646	4.60168e-21	1.03409e-23	-0.31057	0.0114356	1.12127	1.02546	1.22409	20.2409	0.0242407	0.114466	0.712932	0.980618	0.887999	1.08064	1261.89	0.83293	-0.0195727	doi: 10.4049/jimmunol.178.9.5690 & doi: 10.1128/mcb.16.3.1074
Rarg(var.2)	6.36637	6.49488	6.42725	6.40739	6.3207	0.638085	0.648947	0.163631	1.88888	1129.41	0.705882	-0.432404	0.17218	1.70323	0.75268	3.85454	304.758	0.249848	0.532524	1	0.902323	0.324039	2.20319	1770	1	-0.102783	1	0.861665	0.0991131	3.44172	1770	1	-0.148889	0.719564	0.463343	0.0113199	2.81114	1273.63	0.837914	-0.769289
FOSL1::JUNB	9.1914	9.05192	8.70906	9.23478	9.06205	3.43367e-07	1.27999	1.1646	1.40519	0.00060776	7.15011e-07	0.246853	0.236104	1.05164	0.967406	1.14277	417.904	0.321465	0.0503511	1.36252e-17	0.65496	0.590668	0.724991	2.41166e-14	4.59364e-17	-0.423181	0.00153876	1.24645	1.08623	1.42491	2.7236	0.00368054	0.220301	0.725399	1.02795	0.878851	1.19612	1283.96	0.841135	0.0275628	doi: 10.4049/jimmunol.178.9.5690 & doi: 10.1128/mcb.16.3.1074
E2F1	7.45977	7.59329	7.59373	7.64638	7.51707	0.236487	0.86525	0.678807	1.0926	418.582	0.294776	-0.144737	0.451699	1.07245	0.888299	1.29207	799.507	0.563033	0.0699482	0.959183	1.00457	0.815682	1.23102	1697.75	0.998679	0.0045578	0.362069	1.14825	0.82537	1.56277	640.861	0.502636	0.138241	0.727982	0.915379	0.622405	1.30438	1288.53	0.841135	-0.0884171
MYBL2	6.52062	6.44531	6.47668	6.40739	6.3207	0.275414	1.5236	0.620499	3.41796	487.483	0.34029	0.421079	0.855816	0.892191	0.388487	1.9357	1514.79	0.918057	-0.114075	0.844067	1.05925	0.431389	2.37626	1494	0.897296	0.0575631	1	0.746762	0.0864746	2.9431	1770	1	-0.292009	0.729458	0.403556	0.00990474	2.42159	1291.14	0.841135	-0.907439
CEBPG	8.3461	8.26542	8.17762	8.32127	8.30927	0.0282808	1.16904	1.01544	1.34224	50.057	0.0418887	0.156182	1	0.999434	0.8847	1.12802	1770	1	-0.000566124	0.00790665	0.832662	0.723962	0.955184	13.9948	0.0127806	-0.183128	0.484745	1.07652	0.868789	1.32136	857.999	0.633781	0.0737347	0.735659	1.0347	0.822836	1.28683	1302.12	0.84553	0.0341097
HES5	7.53831	7.71118	7.64622	7.5971	7.59592	0.261796	0.876065	0.697191	1.0918	463.38	0.325179	-0.132315	0.0674513	1.17469	0.984756	1.39925	119.389	0.108535	0.161008	0.697992	0.959028	0.785721	1.16495	1235.45	0.763252	-0.0418355	0.813669	0.946622	0.673731	1.2984	1440.19	0.897317	-0.0548553	0.741728	0.922065	0.641644	1.28859	1312.86	0.849747	-0.0811393
FOSL2	12.0823	11.8614	11.768	11.8915	11.8983	6.34478e-46	1.25449	1.21647	1.29359	1.12303e-42	3.68205e-45	0.226725	0.0262535	0.969486	0.943207	0.996413	46.4687	0.0476602	-0.030989	3.0502e-28	0.84263	0.816852	0.869101	5.39885e-25	1.33305e-27	-0.171227	0.642276	1.0113	0.963652	1.06075	1136.83	0.762972	0.0112359	0.748823	0.991376	0.942092	1.04266	1325.42	0.855107	-0.00866101
Hoxa11	8.26484	8.12499	7.96012	7.90531	8.13789	0.000136675	1.33439	1.14902	1.54537	0.241914	0.000240711	0.288472	0.461161	1.05195	0.920731	1.20062	816.255	0.564883	0.0506484	0.000531749	0.766661	0.654828	0.89444	0.941196	0.000985545	-0.26571	0.0765516	0.790234	0.60207	1.02095	135.496	0.136865	-0.235426	0.757441	1.03427	0.803158	1.31411	1340.67	0.859315	0.0336968
PAX9	6.54553	6.44531	6.52075	6.48591	6.51345	0.419021	1.39059	0.602656	2.94945	741.668	0.494445	0.329729	0.40095	0.693937	0.310637	1.44532	709.681	0.510562	-0.365374	0.85498	1.10283	0.493668	2.29705	1513.31	0.906176	0.09788	1	0.960149	0.188927	3.04593	1770	1	-0.0406669	0.758274	1.07234	0.210999	3.40152	1342.14	0.859315	0.0698453
FOS::JUND	10.8464	10.5934	10.4257	10.6953	10.6543	1.65437e-26	1.30754	1.24543	1.37232	2.92823e-23	6.65507e-26	0.268145	0.163735	0.969461	0.927878	1.01275	289.811	0.240507	-0.0310155	2.74611e-23	0.779307	0.740773	0.819546	4.86062e-20	1.0453e-22	-0.24935	0.0591477	1.0742	0.996247	1.15689	104.691	0.107376	0.0715717	0.75979	1.01241	0.933652	1.0963	1344.83	0.859315	0.0123296	doi: 10.4049/jimmunol.178.9.5690 & doi: 10.1128/mcb.16.3.1074
HES7	6.99833	7.14736	7.02328	7.11826	7.03013	0.44158	0.860223	0.588755	1.22825	781.597	0.517614	-0.150563	0.0861082	1.27746	0.960991	1.69308	152.412	0.134877	0.244874	0.244557	0.823861	0.585721	1.14077	432.865	0.323034	-0.193754	0.61478	1.1143	0.656399	1.78857	1088.16	0.746893	0.108226	0.792309	0.893585	0.479651	1.53556	1402.39	0.890799	-0.112514
EOMES	7.9517	7.99993	8.03682	7.87913	8.02298	0.965929	0.990794	0.832714	1.1736	1709.69	0.988262	-0.00924878	0.775396	1.02135	0.885564	1.17641	1372.45	0.856942	0.0211229	0.785937	1.02175	0.874401	1.19065	1391.11	0.842446	0.0215165	0.345966	0.873776	0.661975	1.13472	612.36	0.486	-0.134931	0.79266	1.02781	0.783737	1.32726	1403.01	0.890799	0.0274308
TBX1	11.6058	11.6439	11.7249	11.583	11.6791	0.744331	1.00591	0.970623	1.04229	1317.47	0.798464	0.00589484	0.633601	0.992703	0.96355	1.02268	1121.47	0.732989	-0.00732326	0.273692	1.01815	0.98577	1.05149	484.434	0.353601	0.01799	0.107084	0.95697	0.906809	1.00931	189.538	0.181376	-0.0439832	0.81251	1.00636	0.952263	1.06285	1438.14	0.910217	0.00634424
CUX2	7.24715	7.29211	7.11359	7.35406	7.26487	0.661768	1.06348	0.789698	1.41399	1171.33	0.724902	0.0615428	0.223339	1.15864	0.908153	1.47395	395.31	0.306442	0.147247	0.0116693	0.694409	0.512551	0.927957	20.6547	0.018777	-0.364694	0.238877	1.24943	0.820354	1.83768	422.813	0.355523	0.222691	0.822705	1.03082	0.635154	1.59357	1456.19	0.918731	0.0303521
CUX1	8.31346	8.36422	8.26468	8.32127	8.35143	0.594506	1.03805	0.901051	1.19239	1052.27	0.668111	0.0373413	0.213143	1.0771	0.957922	1.21018	377.262	0.293589	0.0742705	0.0455391	0.873958	0.764343	0.996935	80.6042	0.066204	-0.134723	0.916863	1.01016	0.815743	1.23919	1622.85	0.980572	0.0101087	0.827028	1.01944	0.81508	1.26163	1463.84	0.920654	0.0192569
Gmeb1	7.32582	7.47434	7.40702	7.66234	7.40985	0.193258	0.83772	0.638856	1.08547	342.067	0.249684	-0.177072	0.379411	1.09598	0.891048	1.34485	671.557	0.488011	0.0916487	0.311798	0.88738	0.699887	1.11706	551.882	0.39305	-0.119482	0.0223111	1.45151	1.04355	1.97739	39.4906	0.0448756	0.372605	0.848579	0.939105	0.61554	1.37983	1501.98	0.938856	-0.0628281
MYBL1	7.40666	7.50326	7.41968	7.33285	7.40985	0.950681	0.982507	0.760243	1.25731	1682.71	0.975481	-0.0176478	0.121148	1.1737	0.956065	1.43801	214.432	0.184855	0.160165	0.431586	0.908314	0.717667	1.14158	763.907	0.510974	-0.0961648	0.413361	0.838617	0.549709	1.23215	731.649	0.556387	-0.176001	0.848683	0.936594	0.613915	1.37608	1502.17	0.938856	-0.0655057
POU4F1	6.88253	6.86156	6.71061	6.66191	6.75113	0.159442	1.36044	0.859115	2.09883	282.212	0.211395	0.307807	0.204159	1.27746	0.859903	1.88664	361.361	0.284536	0.244872	0.0883289	0.661725	0.395142	1.06396	156.342	0.122621	-0.412905	0.38606	0.634087	0.227564	1.42648	683.326	0.525636	-0.455569	0.855951	0.834008	0.327312	1.77968	1515.03	0.943749	-0.181512
JUN(var.2)	11.7425	11.4365	11.2705	11.5248	11.5022	1.69487e-60	1.34932	1.30274	1.39736	2.99992e-57	1.17644e-59	0.299601	0.0061343	0.956577	0.926492	0.987564	10.8577	0.0125523	-0.0443942	2.32793e-43	0.77693	0.748792	0.805957	4.12044e-40	1.47159e-42	-0.252405	0.0834685	1.04963	0.993236	1.10851	147.739	0.144842	0.0484385	0.858438	1.00502	0.947478	1.06528	1519.44	0.943749	0.00500249	doi: 10.4049/jimmunol.178.9.5690 & doi: 10.1128/mcb.16.3.1074
DBP	9.39139	9.38913	9.22837	9.45711	9.37601	0.0336475	1.09519	1.00588	1.19118	59.5561	0.0492199	0.0909313	0.148457	1.05416	0.980892	1.13256	262.768	0.222685	0.0527405	2.38016e-06	0.823378	0.757651	0.893984	0.00421289	5.40114e-06	-0.19434	0.0820673	1.11368	0.983649	1.25699	145.259	0.143112	0.107669	0.892694	1.0074	0.879269	1.14966	1580.07	0.978371	0.00737324
Ar	7.14146	7.19807	7.25653	7.17029	7.21148	0.649339	0.915102	0.660832	1.24647	1149.33	0.71387	-0.0887194	1	0.997792	0.770577	1.28623	1770	1	-0.00221034	0.535661	1.0913	0.826436	1.429	948.12	0.619686	0.0873714	0.911563	0.952373	0.579099	1.48838	1613.47	0.977858	-0.0487986	0.907273	1.00889	0.605658	1.59224	1605.87	0.99128	0.00885457
Bcl6	8.37446	8.28921	8.19089	8.06328	8.28767	0.00479316	1.2207	1.06187	1.39973	8.48389	0.00760887	0.199423	0.463171	1.04688	0.927158	1.18104	819.813	0.565388	0.0458188	0.0217176	0.852696	0.741874	0.977578	38.4401	0.0332815	-0.159352	0.0525801	0.794116	0.620785	1.00273	93.0667	0.0974521	-0.230525	0.910173	1.01308	0.803565	1.26289	1611.01	0.991389	0.0129913
NR3C2	7.38306	7.26175	7.31386	7.00412	7.26487	0.0486235	1.30347	0.995402	1.69129	86.0636	0.0691274	0.265028	0.681058	0.945326	0.742732	1.19807	1205.47	0.780241	-0.0562252	0.898357	1.01811	0.783837	1.31204	1590.09	0.949309	0.0179457	0.0292986	0.567671	0.313697	0.951628	51.8586	0.0579425	-0.566213	0.913871	0.952337	0.587548	1.46995	1617.55	0.992363	-0.0488367
Nr5a2	7.8398	7.82143	7.92401	7.85238	7.85141	0.816733	1.0232	0.848451	1.22765	1445.62	0.860487	0.022938	0.416397	0.936437	0.800316	1.09377	737.024	0.526445	-0.0656735	0.448849	1.06384	0.899519	1.25433	794.463	0.526134	0.0618827	0.945668	1.00594	0.757233	1.31431	1673.83	1	0.00592414	0.943141	0.979718	0.724079	1.30025	1669.36	1	-0.0204902
Esrra	8.02261	7.97007	7.99905	7.87913	7.99597	0.197792	1.11594	0.942904	1.31547	350.092	0.254613	0.109694	0.801937	0.980199	0.848604	1.13062	1419.43	0.873494	-0.0199992	0.755272	0.974316	0.831665	1.13808	1336.83	0.815141	-0.0260193	0.377184	0.882809	0.668731	1.14661	667.616	0.519545	-0.124646	0.947317	1.00341	0.761785	1.30073	1676.75	1	0.00340586
RFX2	8.5299	8.69	8.49071	8.61445	8.59719	0.665015	0.971888	0.857324	1.09919	1177.08	0.724902	-0.0285151	0.00192372	1.17194	1.0593	1.29591	3.40499	0.00448025	0.158662	0.00135055	0.829674	0.737278	0.931913	2.39047	0.00240248	-0.186723	0.682314	1.03566	0.862315	1.23529	1207.7	0.797159	0.0350425	0.962019	0.99141	0.814883	1.19646	1702.77	1	-0.00862694
TFCP2	8.86841	8.75223	8.62826	8.79742	8.75224	0.000515122	1.21238	1.08741	1.34966	0.911766	0.000868348	0.192587	0.885732	1.00749	0.91596	1.10748	1567.75	0.944013	0.00745998	0.00014086	0.813191	0.728579	0.906164	0.249322	0.000277025	-0.206789	0.448037	1.0625	0.898691	1.24891	793.025	0.59181	0.0606242	0.964754	0.98898	0.824923	1.17746	1707.61	1	-0.0110807
RFX3	8.85861	8.97639	8.8836	8.9822	8.93956	0.634129	0.973401	0.874845	1.08124	1122.41	0.703704	-0.0269595	0.0701693	1.08279	0.992676	1.18059	124.2	0.111892	0.0795399	0.0366341	0.9023	0.817796	0.994334	64.8424	0.0540353	-0.102808	0.371153	1.07113	0.918853	1.2426	656.942	0.513236	0.0687169	0.967523	1.00107	0.848133	1.17477	1712.52	1	0.00106715
FOSL1::JUN	10.2513	10.0203	9.75467	10.1926	10.0388	9.89472e-19	1.32194	1.24346	1.40472	1.75137e-15	3.0196e-18	0.279097	0.922472	0.997077	0.943718	1.05326	1632.77	0.97189	-0.00292772	1.62061e-25	0.715611	0.670172	0.763581	2.86848e-22	6.67088e-25	-0.334618	0.000948372	1.16753	1.06504	1.27776	1.67862	0.00234772	0.154889	0.979548	0.997511	0.899816	1.10334	1733.8	1	-0.00249173	doi: 10.4049/jimmunol.178.9.5690 & doi: 10.1128/mcb.16.3.1074
E2F7	6.27558	6.4083	6.39982	6.05566	6.3207	0.556804	0.486716	0.0542921	2.07017	985.543	0.631758	-0.720075	0.328601	1.70322	0.599048	4.84355	581.624	0.435857	0.532523	0.595819	1.35348	0.416782	3.89678	1054.6	0.678199	0.302682	0.393608	0	0	2.54782	696.686	0.533859	#NAME?	1	0.735882	0.0176086	4.69646	1770	1	-0.306686
TP53	6.05566	6.22222	6.05566	6.05566	6.05566	1	0	0	20.7373	1770	1	#NAME?	0.136839	Inf	0.319912	Inf	242.206	0.206132	Inf	1	0	0	14.4153	1770	1	#NAME?	1	0	0	59.707	1770	1	#NAME?	1	0	0	66.5645	1770	1	#NAME?
MAFG	6.21124	6.17347	6.05566	6.05566	6.05566	0.366935	3.89365	0.0496026	304.875	649.475	0.43589	1.35935	1	1.70322	0.0216988	133.567	1770	1	0.532522	1	0	0	14.4153	1770	1	#NAME?	1	0	0	59.707	1770	1	#NAME?	1	0	0	66.5645	1770	1	#NAME?
MAFK	6.21124	6.17347	6.05566	6.05566	6.05566	0.366935	3.89365	0.0496026	304.875	649.475	0.43589	1.35935	1	1.70322	0.0216988	133.567	1770	1	0.532522	1	0	0	14.4153	1770	1	#NAME?	1	0	0	59.707	1770	1	#NAME?	1	0	0	66.5645	1770	1	#NAME?
FOSL1::JUND	10.481	10.2091	9.88777	10.4299	10.2327	4.737e-27	1.36892	1.29403	1.4476	8.38449e-24	1.92747e-26	0.31402	0.786509	0.992891	0.943516	1.04469	1392.12	0.864671	-0.00713449	1.84114e-38	0.677637	0.637028	0.720371	3.25882e-35	9.8752e-38	-0.389144	9.41504e-06	1.2102	1.11283	1.31424	0.0166646	2.87321e-05	0.190783	1	0.998727	0.907879	1.09657	1770	1	-0.00127374	doi: 10.4049/jimmunol.178.9.5690 & doi: 10.1128/mcb.16.3.1074
Rarg	6.27558	6.44531	6.49928	6.66191	6.42997	0.0709058	0.268525	0.0310536	1.06146	125.503	0.0988214	-1.31481	1	0.93681	0.405451	2.051	1770	1	-0.0652747	0.544142	1.28904	0.542012	2.85993	963.132	0.62541	0.253901	0.0375765	2.68841	0.901969	6.71405	66.5104	0.0730883	0.98895	1	0.862771	0.0997566	3.41049	1770	1	-0.147606
TBP	9.34529	9.32199	9.21129	9.4322	9.32062	0.0377906	1.09519	1.00417	1.19316	66.8893	0.0548273	0.0909318	0.525975	1.02413	0.951316	1.1021	930.976	0.62692	0.0238395	0.000105722	0.849992	0.781431	0.923736	0.187129	0.000212646	-0.162528	0.0417754	1.13623	1.00211	1.28425	73.9425	0.0799379	0.127716	1	0.998719	0.868856	1.14334	1770	1	-0.00128206
NR1A4::RXRA	6.05566	6.2596	6.05566	6.40739	6.05566	0.590519	0	0	4.24908	1045.22	0.665745	#NAME?	0.366187	2.55497	0.29265	30.5865	648.15	0.47834	0.938039	0.333091	0	0	2.95413	589.571	0.416658	#NAME?	0.0568194	7.46785	0.623735	65.2969	100.57	0.104218	2.01061	1	0	0	13.6532	1770	1	#NAME?	doi: 10.3390/nu8060349 & doi: 10.1016/j.immuni.2011.03.003 & doi: 10.1111/j.1365-2567.2007.02595.x
NR1H2::RXRA	6.05566	6.05566	6.05566	6.30468	6.05566	1	0	0	151.495	1770	1	#NAME?	1	0	0	66.3609	1770	1	#NAME?	1	0	0	105.399	1770	1	#NAME?	0.0819555	Inf	0.287224	Inf	145.061	0.143112	Inf	1	0	0	484.217	1770	1	#NAME?	doi: 10.3390/nu8060349 & doi: 10.1016/j.immuni.2011.03.003 & doi: 10.1111/j.1365-2567.2007.02595.x
RORA	9.52743	9.52424	10.0316	9.59053	9.70504	0.00247538	0.888095	0.820958	0.959788	4.38142	0.00404015	-0.118676	1.99e-10	0.813332	0.762145	0.867689	3.5223e-07	9.03154e-10	-0.206616	2.19618e-24	1.40013	1.31312	1.49243	3.88723e-21	8.83462e-24	0.336568	0.188467	0.924878	0.823238	1.03613	333.586	0.290075	-0.0780932	1	0.998531	0.887258	1.12046	1770	1	-0.00146964	doi: 10.11131/2015/101185
Rhox11	7.21947	7.10589	7.19565	7.26644	7.15494	0.275885	1.17813	0.865035	1.58385	488.316	0.34029	0.163925	0.172212	0.826773	0.628202	1.08073	304.815	0.249848	-0.190225	0.943693	1.00963	0.754342	1.33802	1670.34	0.992914	0.00957935	0.358532	1.2229	0.775048	1.85184	634.601	0.499686	0.201229	1	0.954171	0.555825	1.54126	1770	1	-0.0469121
RXRA::VDR	6.27558	6.31879	6.39982	6.40739	6.3207	0.550981	0.556244	0.0613553	2.42173	975.236	0.627161	-0.586548	0.797638	0.774224	0.210886	2.41715	1411.82	0.871494	-0.255894	0.397359	1.62418	0.485121	4.93248	703.325	0.483385	0.485003	0.381797	1.60024	0.176499	6.96748	675.781	0.523861	0.470152	1	0.83401	0.0198114	5.42028	1770	1	-0.18151	doi: 10.3390/nu8060349 & doi: 10.1016/j.immuni.2011.03.003 & doi: 10.1111/j.1365-2567.2007.02595.x
EBF1	7.81288	7.83988	7.91993	7.9182	7.86666	0.781882	0.970035	0.802484	1.16625	1383.93	0.829358	-0.030423	0.616331	0.958562	0.820253	1.11829	1090.91	0.717701	-0.0423209	0.614864	1.04434	0.883021	1.23126	1088.31	0.692309	0.0433894	0.497434	1.08951	0.829347	1.40982	880.458	0.638628	0.0857288	1	0.991097	0.734648	1.31206	1770	1	-0.00894283
T	6.52062	6.4083	6.33689	6.30468	6.3207	0.0706816	2.33621	0.901437	5.69784	125.107	0.0988214	0.848528	1	1.02199	0.394327	2.4926	1770	1	0.0217542	0.35796	0.541374	0.134534	1.61621	633.589	0.444624	-0.613646	0.717468	0.487054	0.0118259	2.99946	1269.92	0.824622	-0.719381	1	0.543897	0.013207	3.34967	1770	1	-0.608996
EWSR1-FLI1	6.61341	6.57977	6.47668	6.48591	6.51345	0.281048	1.44622	0.702126	2.80173	497.454	0.344259	0.36895	0.550477	1.21663	0.649725	2.23839	974.344	0.651735	0.196086	0.254581	0.624653	0.266097	1.31107	450.608	0.332552	-0.470559	0.796101	0.746761	0.148478	2.32628	1409.1	0.886225	-0.29201	1	0.834009	0.165778	2.59822	1770	1	-0.181511
ZSCAN4	7.13123	7.17587	6.93282	7.0341	7.09472	0.354155	1.16581	0.832324	1.60762	626.855	0.423551	0.153413	0.0413854	1.32632	1.0035	1.74867	73.2521	0.0700977	0.282408	0.00451155	0.611709	0.422756	0.866291	7.98544	0.00753343	-0.491498	0.804008	0.891674	0.500023	1.48394	1423.09	0.889434	-0.114655	1	0.995842	0.558437	1.65736	1770	1	-0.00416621
BATF3	6.05566	6.22222	6.19644	6.05566	6.05566	1	0	0	9.42419	1770	1	#NAME?	0.559424	3.40661	0.177341	200.735	990.18	0.66012	1.22572	1	1.35348	0.0229414	25.9998	1770	1	0.302681	1	0	0	27.1055	1770	1	#NAME?	1	0	0	30.2509	1770	1	#NAME?
ZNF282	6.32487	6.2596	6.19644	6.05566	6.05566	0.15559	2.92023	0.42777	17.2598	275.393	0.207063	1.07166	0.714625	1.27745	0.187129	7.55128	1264.89	0.814378	0.244869	0.682676	0.451148	0.00981217	3.71905	1208.34	0.756272	-0.79596	1	0	0	7.77255	1770	1	#NAME?	1	0	0	8.68061	1770	1	#NAME?
RARA	6.05566	6.05566	6.19644	6.05566	6.05566	1	0	0	151.495	1770	1	#NAME?	1	0	0	66.3609	1770	1	#NAME?	0.269762	Inf	0.0694092	Inf	477.479	0.349802	Inf	1	0	0	433.913	1770	1	#NAME?	1	0	0	484.217	1770	1	#NAME?
Sox11	6.21124	6.05566	6.05566	6.05566	6.05566	0.204346	Inf	0.0998372	Inf	361.693	0.260211	Inf	1	0	0	66.3609	1770	1	#NAME?	1	0	0	105.399	1770	1	#NAME?	1	0	0	433.913	1770	1	#NAME?	1	0	0	484.217	1770	1	#NAME?
E2F2	6.05566	6.05566	6.05566	6.05566	6.05566	1	0	0	Inf	1770	1	#NAME?	1	0	0	Inf	1770	1	#NAME?	1	0	0	Inf	1770	1	#NAME?	1	0	0	Inf	1770	1	#NAME?	1	0	0	Inf	1770	1	#NAME?
E2F3	6.05566	6.05566	6.05566	6.05566	6.05566	1	0	0	Inf	1770	1	#NAME?	1	0	0	Inf	1770	1	#NAME?	1	0	0	Inf	1770	1	#NAME?	1	0	0	Inf	1770	1	#NAME?	1	0	0	Inf	1770	1	#NAME?
*reported in cis-Regulatory Atlas of the Mouse Immune System without specifying TF's role in T-cell biology
**reported in erythroid cell diffeerentiation
