# Supplementary material for: Chromatin accessibility landscape of pediatric T‐lymphoblastic leukemia and human T‐cell precursors
Source: EMBO Mol Med. 2020 Aug 5;12(9):e12104. doi: 10.15252/emmm.202012104 (PMC7507092; doi:10.15252/emmm.202012104)
Supplement: Supplementary file 8 — Dataset EV6 [file EMMM-12-e12104-s008.xlsx]

## Sheet: Dataest EV6
Dataset EV6. Clinical characteristics of the patients.
Study	patient	Time point	Sex	Category	Initial_Diagnosis_Date	Immunophenotype	Leukocyte_count/µl	Risk_group	FACS-MRD(Day15)	Age	Prednisone response	MRD_NR	MRD1(Day33)	MRD2(Day78)	Status by 07.Nov.2019	BlastContentPrimary(%)	FusionGeneGroup
ALL_BFM 2009	P1	Initial diagnosis	female	xenograft	2010-08-03	cortical T	33100	MR	0	12.3	goodResp.	4233	0	0	0	82	NKX2-4/5
ALL_BFM 2000	P2	Initial diagnosis	male	xenograft	2006-06-02	cortical T	255800	MR	2	11	goodResp.	2608	3	4	Relapsed	89	TAL1/2
COALL03	P3	Initial diagnosis	male	xenograft	NA	cortical T	25600	HR	NA	15.786	NA	NA	NA	NA	NA	74	HOXA
COALL03	P4	Initial diagnosis	male	xenograft	NA	pre-T	630000	HR	NA	3.633	NA	NA	NA	NA	NA	NA	TLX1/3
COALL09	P5	Initial diagnosis	female	xenograft	NA	cortical T	139100	MR	NA	1.342	NA	NA	4	6	NA	NA	NKX2-4/5
ALL_BFM 2000	P6	Initial diagnosis	male	xenograft	2006-05-23	pre-T	803000	HR	83	2.2	poorResp.	2596	1	4	Relapsed	97	LMO2
ALL_BFM 2000	P7	Initial diagnosis	female	xenograft	2009-09-07	pro-T	170500	HR	0	5.6	poorResp.	3903	1	4	Relapsed	93	TLX1/3
ALL_BFM 2000	P8	Initial diagnosis	male	xenograft	2008-11-28	mature T	226500	HR	59	11.7	poorResp.	3606	1	4	Relapsed	88	TAL1/2
ALL_BFM 2000	P9	Initial diagnosis	male	xenograft	2005-10-06	cortical T	144000	HR	4.5	2	poorResp.	2358	4	7	Relapsed	86	TLX1/3
ALL_BFM 2009	P10	Initial diagnosis	male	xenograft	2010-09-21	cortical T	36300	MR	1	9.7	goodResp.	4293	0	0	0	86	TAL1/2
ALL_BFM 2000	P11	Initial diagnosis	male	xenograft	2002-01-15	pre-T	131300	MR	2	3	goodResp.	859	4	4	Relapsed	NA	LMO2-TAL1/2
ALL_BFM 2000	P12	Initial diagnosis	female	xenograft	2003-05-20	cortical T	170900	MR	0	8.2	goodResp.	1378	3	4	Relapsed	NA	TAL1/2
ALL_BFM 2000	P27	Relapse	male	xenograft	2006-06-17	mature T	112340	HR	20.5	6.8	poorResp.	2626	3	4	Relapsed	NA	HOXA
ALL_BFM 2000	P41	Initial diagnosis	female	xenograft	2010-05-12	cortical T	56800	SR	0.5	5.2	goodResp.	4151	7	7	CCR	NA	LMO2-TAL1/2
ALL_BFM 2000	P52	Initial diagnosis	male	xenograft	2003-01-20	cortical T	28900	MR	NA	14.4	goodResp.	1262	7	7	CCR	NA	LMO2-TAL1/2
NA	P59	Initial diagnosis	male	xenograft	NA	cortical T	NA	NA	NA	NA	poorResp.	NA	NA	NA	NA	NA	LMO2-TAL1/2
NA	P63	Initial diagnosis	male	xenograft	NA	NA	NA	NA	NA	NA	NA	NA	NA	NA	NA	NA	LMO2
NA	P68	Initial diagnosis	male	xenograft	2017-02-24	NA	NA	NA	NA	16.5	NA	NA	NA	NA	NA	95	TAL1/2
NA	P69	Initial diagnosis	female	xenograft	2017-11-21	NA	>650000	NA	NA	15.75	NA	NA	NA	NA	nonRelapsed	93	HOXA
