# Supplementary material for: Chromatin accessibility landscape of pediatric T‐lymphoblastic leukemia and human T‐cell precursors
Source: EMBO Mol Med. 2020 Aug 5;12(9):e12104. doi: 10.15252/emmm.202012104 (PMC7507092; doi:10.15252/emmm.202012104)
Supplement: Supplementary file 9 — Dataset EV7 [file EMMM-12-e12104-s009.xlsx]

## Sheet: Dataset EV7
Dataset EV7. VST normalized read counts of all peaks collected in the combined analysis of all sorted populations and of all T-ALL patients. Peaks are annotated by the nearest genes (±10 kb).
chr	start	end	id	peak type (TSS or distal)	peak category	annotation_geneSymbol	T1DN2	T1DPCD3n	T1DPCD3p	T1ISP	T1SPCD4	T1SPCD8	T2SPCD4	T2SPCD8	T2DN2	T2DN3	T2DPCD3n	T2DPCD3p	T2ISP	T3SPCD4	T3SPCD8	T3DN3	T3DPCD3n	T3DPCD3p	T3ISP	T4SPCD4	T4SPCD8	T4DN2	T4DN3	T4DPCD3n	T4DPCD3p	T4ISP	T5SPCD4	T5SPCD8	T5DN2	T5DN3	T5DPCD3n	T5DPCD3p	T5ISP	T6DN2	T6DN3	T6DPCD3n	T6ISP	P1	P2	P41	P3	P4	P5
chr1	10343	10682	Peak00000001	distal (non-TSS)	both	DDX11L1,WASH7P	4.66102	5.06686	4.77219	4.86804	4.71206	4.79559	3.96493	2.03114	4.22239	4.25552	4.05519	4.37265	4.40663	4.45846	4.85268	4.60107	4.51731	4.48068	4.70845	3.77822	4.05616	4.58027	4.00686	3.9856	4.55269	4.59773	4.59897	3.96872	4.24111	4.64628	4.63708	4.28282	3.88571	4.28222	4.3847	4.3292	4.805	3.5599	3.70937	4.20658	4.80893	3.73051	3.88798
chr1	521415	521772	Peak00000002	distal (non-TSS)	only T-ALL	RP5-857K21.1,RP5-857K21.2,RP5-857K21.3	3.14102	3.05661	2.68695	3.14113	2.03114	3.18452	2.03114	2.03114	3.11066	3.67424	3.51622	2.74686	2.65168	2.84173	2.79828	2.62371	3.64801	3.17546	2.76966	3.07938	2.91359	3.1003	3.40154	3.46192	3.40601	2.03114	2.86265	3.20329	3.29094	2.79377	3.12889	2.89745	3.38452	3.21124	2.83046	3.26739	2.93361	3.46879	3.90801	3.43689	4.23634	3.6516	3.88798
chr1	713743	714694	Peak00000006	distal (non-TSS)	both	RP11-206L10.2,RP11-206L10.9	6.85811	7.07795	6.64308	7.00847	7.144	6.83965	7.14359	6.93511	6.69075	6.41826	7.58832	6.86871	7.1307	6.36016	6.91214	6.59713	7.25606	6.68414	6.7052	7.2512	7.54179	6.8882	7.13115	7.21969	7.67363	7.17455	6.91997	7.04454	7.45038	6.97852	7.61133	7.66159	7.1838	6.59182	6.60669	7.29377	6.74351	7.43451	7.84434	7.22285	7.27415	6.84348	8.35543
chr1	762633	763280	Peak00000007	distal (non-TSS)	both	RP11-206L10.10,FAM87B,LINC00115,LINC01128	4.22613	4.56184	5.10116	4.93064	4.85489	4.69447	5.24778	5.61451	4.56375	4.55322	5.68199	5.01342	5.0785	4.91353	5.35385	4.5576	5.10997	5.06226	4.64509	5.45496	5.74442	4.96032	4.72341	5.31221	5.45311	4.88186	5.21079	4.92712	4.82445	4.83959	5.18056	5.56393	5.30993	4.45049	4.2889	5.2695	4.99472	5.00913	5.36935	5.15746	4.89943	4.662	6.07487
chr1	779583	780163	Peak00000008	distal (non-TSS)	only T-ALL	LINC01128	4.50349	3.60733	4.13197	4.80249	3.60084	4.52725	4.294	3.49375	4.27016	4.38265	4.43176	4.21482	4.40663	4.15661	4.65883	4.26245	4.56923	4.48068	4.64509	4.60867	4.63544	3.81067	3.90775	4.24182	2.84449	4.59773	4.9713	4.70359	4.6885	4.04569	4.48046	4.15946	4.51852	3.7982	3.95048	4.24711	3.99442	4.21771	4.4284	3.95338	4.08505	4.41821	3.88798
chr1	804914	805776	Peak00000009	distal (non-TSS)	both	FAM41C,TUBB8P11	5.30417	5.84332	5.69133	5.52134	6.3692	6.11792	5.94971	6.07424	5.21298	4.96534	6.23032	5.70052	5.92805	5.8635	5.65643	5.82862	5.73917	5.51529	5.65923	6.08042	6.49213	5.98004	5.34147	5.46382	6.5855	5.6527	5.63549	5.70113	5.95073	5.33961	6.22859	5.858	5.8863	5.17153	4.74734	5.18668	5.24891	5.81617	6.06842	5.39429	4.76136	5.0488	6.36325
chr1	811844	812213	Peak00000010	distal (non-TSS)	only T-ALL	FAM41C,TUBB8P11,AL645608.2	4.11902	3.60733	4.20466	4.1192	4.55263	4.52725	4.294	4.69046	4.17281	4.18704	3.37027	4.29609	3.60623	4.91353	4.72652	3.88097	3.92702	4.38693	4.5088	3.90181	3.9015	3.81067	3.68183	4.12006	3.91352	3.57536	3.80284	4.10233	3.6628	4.89845	3.71227	4.15946	4.45413	3.73072	3.66054	3.73303	3.46879	3.64422	4.07919	3.80478	4.3059	4.06278	4.24259
chr1	833872	834498	Peak00000011	distal (non-TSS)	only T-ALL	RP11-54O7.16	4.11902	4.07684	4.51802	4.86804	3.60084	4.33642	4.05541	3.49375	4.44569	4.55322	4.36455	4.21482	4.45981	4.77792	4.79104	4.2062	4.00753	4.28609	3.98912	4.11743	5.46197	4.9038	4.09877	4.35324	4.16292	4.67445	4.41613	4.43642	4.42673	4.33675	3.98254	4.39563	4.07507	3.92288	4.23827	4.24711	4.0969	3.13621	3.70937	5.00632	3.47483	3.56695	5.81683
chr1	839643	841041	Peak00000012	distal (non-TSS)	only T-ALL	RP11-54O7.16,RP11-54O7.1,RP11-54O7.2	6.41736	6.26433	5.95507	6.13333	6.5447	6.21056	6.1749	6.34237	6.05868	6.0645	6.55507	6.11974	6.35209	6.23855	6.28109	6.1755	6.44106	5.92428	6.42122	6.87492	6.86885	6.76879	5.96684	6.10811	6.60543	6.47665	6.6254	6.2273	6.29476	6.59759	6.10351	6.30995	6.59959	5.62829	5.76027	6.20678	5.84424	6.40542	6.77616	6.13341	6.48859	5.72791	7.10862
chr1	842059	842539	Peak00000013	distal (non-TSS)	only thymus	RP11-54O7.16,RP11-54O7.1,RP11-54O7.2,RP11-54O7.3	5.1029	4.69111	4.57278	4.66123	4.71206	4.97804	4.67168	5.135	5.3479	4.84115	4.43176	4.37265	4.86306	4.84738	4.43291	4.51269	4.28691	4.6507	4.82703	4.80035	4.72646	6.05873	5.34147	4.8782	4.372	5.11755	4.68193	4.22337	6.15007	4.95491	4.20487	4.28282	5.16003	5.30561	5.06249	4.90412	4.83374	4.92038	4.29959	4.31679	5.24671	5.02038	5.30128
chr1	846286	847072	Peak00000014	distal (non-TSS)	both	RP11-54O7.16,RP11-54O7.1,RP11-54O7.2,RP11-54O7.3	6.45971	5.32408	5.06404	6.1593	4.16287	5.67244	4.92218	5.61451	6.05868	6.3301	5.2475	5.38044	6.06728	4.77792	5.0227	6.02815	4.88619	5.42642	5.65923	5.16546	5.0403	6.13331	6.36596	5.08084	4.16292	6.45561	5.09615	5.2889	6.0984	6.48891	5.22971	4.39563	6.4153	5.52258	5.92292	5.2695	6.07482	5.51011	5.84171	5.18582	4.66098	5.72791	6.77518
chr1	847778	848742	Peak00000015	distal (non-TSS)	both	RP11-54O7.16,RP11-54O7.1,RP11-54O7.2,RP11-54O7.3	6.61765	5.78787	5.53857	6.30593	5.10283	5.8446	5.24778	5.74405	6.42444	6.37486	5.83401	5.54948	6.03372	5.92799	5.475	6.21691	5.49901	5.12042	5.80842	5.45496	4.81182	6.8738	6.53037	5.51095	5.73368	6.17561	5.26478	5.39142	6.41217	6.649	5.81488	5.25204	6.73694	5.98671	6.0123	5.85432	6.1885	5.46936	5.99007	5.84688	5.58015	5.37393	6.88988
chr1	855884	856871	Peak00000016	distal (non-TSS)	both	RP11-54O7.16,RP11-54O7.1,RP11-54O7.2,RP11-54O7.3,SAMD11,AL645608.1	6.57976	5.63901	5.51144	6.23449	5.31344	5.95599	4.92218	5.86279	6.0324	6.15291	5.57081	5.51724	6.36562	5.57171	5.96192	6.24386	5.62415	5.63897	5.83647	5.69523	5.51311	6.6555	6.19994	5.08084	4.85495	6.27514	5.50756	5.34109	6.72726	6.56227	5.64526	6.03622	6.5851	5.89113	6.05498	5.42184	5.85808	5.91022	6.1427	5.51052	6.36924	5.58134	6.68727
chr1	858927	859480	Peak00000017	distal (non-TSS)	only T-ALL	RP11-54O7.16,RP11-54O7.1,RP11-54O7.2,RP11-54O7.3,SAMD11,AL645608.1	5.25648	4.91808	4.72499	5.39521	4.85489	5.31801	4.36479	5.31352	4.67236	4.88379	5.09414	4.21482	5.23573	4.77792	5.07506	4.64319	5.07507	4.93815	4.76901	5.11879	4.89223	5.54167	4.48076	5.08084	5.31351	5.06225	5.03512	5.44002	5.38553	5.00918	4.90508	5.51648	4.80142	4.8278	4.78228	4.15956	4.65154	5.17132	5.36935	4.94098	5.06448	4.62429	6.06091
chr1	864210	864598	Peak00000018	distal (non-TSS)	only T-ALL	RP11-54O7.3,SAMD11,AL645608.1	4.86782	4.56184	4.05495	4.93064	3.16708	4.74596	3.37042	3.49375	4.17281	3.95675	3.51622	3.57349	4.51097	4.62751	4.51247	4.83637	3.64801	3.17546	4.57865	4.30208	4.1941	5.06693	4.26505	3.83507	3.76734	4.23807	4.51064	4.10233	4.90818	5.00918	3.55017	3.49117	4.31528	4.41037	4.13074	4.15956	4.3224	4.21771	4.07919	4.02153	3.81801	4.06278	4.71638
chr1	875555	876174	Peak00000019	distal (non-TSS)	only T-ALL	SAMD11,AL645608.1,NOC2L	5.56076	5.28434	5.17258	5.48053	5.10283	5.50626	4.77739	5.86279	5.11527	4.92516	5.01067	4.70119	5.48093	4.54562	5.3954	4.79984	4.84514	4.6507	5.26265	4.80035	5.0403	5.38687	4.48076	5.08084	5.31351	5.22203	4.59897	5.66081	5.2004	5.49864	4.96469	4.02314	5.34504	5.07448	4.59795	4.61488	5.16171	5.19662	5.59881	4.80029	5.99851	4.73446	5.95921
chr1	876870	877473	Peak00000020	distal (non-TSS)	only T-ALL	SAMD11,NOC2L	5.25648	5.24345	4.86201	5.77829	5.65893	5.67244	5.21098	5.31352	5.08975	4.75171	4.61534	4.70119	5.73247	5.09498	5.0227	4.90666	5.10997	4.87169	4.5088	5.25441	5.23662	5.50452	4.66667	4.72456	4.71212	5.36551	4.59897	5.05836	4.86695	5.25285	4.77758	4.68645	5.56909	4.60003	4.88209	4.90412	4.77564	5.17132	5.23899	4.31679	5.49671	4.37293	5.30128
chr1	894119	895574	Peak00000021	TSS	both	DDX11L1,WASH7P	6.54085	7.12327	6.89332	6.54112	7.03073	7.31801	6.82013	7.99473	6.24177	5.89017	7.02245	6.86871	6.7834	6.88233	6.66507	6.21691	7.04991	6.74014	6.82163	7.15171	7.45361	6.91657	6.21936	7.02394	7.46063	6.70772	7.04734	6.93107	6.27939	6.66574	7.01908	7.05066	6.96652	6.06384	6.25118	7.04914	6.42938	6.40542	7.07948	6.50052	6.48859	5.92288	7.36793
chr1	895717	896874	Peak00000022	TSS	both	RP5-857K21.1,RP5-857K21.2,RP5-857K21.3	6.32871	6.68321	6.55338	6.43896	6.05768	6.50183	6.56986	7.31278	5.77123	5.95067	7.0433	6.64982	6.91791	6.13324	6.30293	6.10372	6.71171	6.54432	6.68997	6.5494	6.78867	6.41801	5.76976	6.77832	6.80822	6.53799	6.35659	6.61134	6.08075	6.28724	6.71212	6.89351	6.54075	5.46662	5.74294	6.79634	6.21019	6.16012	6.40645	5.8988	6.15125	5.4394	7.01066
chr1	901671	902830	Peak00000023	TSS	both	RP11-206L10.2,RP11-206L10.9	6.3957	6.58937	6.57958	6.76021	7.08848	6.57326	6.48083	7.91495	5.90777	6.16995	6.66687	6.52647	6.55465	6.28844	6.64812	6.10372	6.72288	6.60591	5.96903	6.63385	6.68173	6.82973	6.33069	6.30717	6.4152	6.51784	6.38102	6.59012	6.46746	6.80818	6.71212	6.51595	6.85026	5.8335	5.96831	6.6357	6.51893	6.32822	6.21332	5.793	6.50283	5.50198	7.0034
chr1	911175	912091	Peak00000024	distal (non-TSS)	both	PLEKHN1,C1orf170	6.10662	6.15924	5.66698	6.52126	6.5447	6.37961	5.68229	6.4968	5.84869	5.97028	6.46511	5.91315	6.36562	5.68824	5.93415	5.44143	5.86596	5.51529	6.04304	6.19621	6.54193	6.51405	6.41728	5.68525	6.1146	6.36821	5.86132	5.88724	6.33992	6.3299	6.15486	6.16437	6.36528	5.48552	5.68964	5.68477	5.7583	5.9253	6.60316	5.65876	7.51774	5.93799	7.18759
chr1	919253	919944	Peak00000025	distal (non-TSS)	both	PLEKHN1,C1orf170	5.63693	5.50758	5.39739	5.9668	5.93672	5.41526	4.96727	5.74405	5.11527	5.28288	5.76002	5.67157	5.6008	5.35335	5.55038	5.18534	5.24148	5.75275	5.72079	5.98054	5.78649	5.83845	5.10907	5.94682	5.83884	5.76	5.31679	5.17835	5.23299	5.97386	5.49333	5.65432	5.30993	4.73476	5.09042	5.80002	5.18402	4.92038	5.54482	4.72419	6.07692	4.9005	5.71336
chr1	933880	934855	Peak00000026	TSS	only T-ALL	RP11-206L10.10,FAM87B,LINC00115,LINC01128	6.84221	6.3043	5.95507	7.06438	5.99847	6.17422	5.83432	6.25844	6.69075	6.93864	6.73258	5.98538	7.3572	5.72506	5.98916	6.84577	6.59496	5.98751	6.77907	5.92785	6.68173	7.19648	6.8495	6.33348	6.27276	7.61445	6.02556	5.85191	6.60938	6.92395	6.32134	6.06935	7.26775	6.39732	6.83559	7.10597	7.06197	5.2935	6.37601	5.36985	6.59878	6.17306	7.64002
chr1	934906	936485	Peak00000027	TSS	both	LINC01128	7.76624	7.37812	7.18526	8.10299	7.17098	7.08402	7.10444	7.46999	7.53513	7.99476	7.80516	7.29411	8.3421	6.9916	6.99486	7.95807	7.45656	7.00676	7.76273	7.20783	7.40069	8.29792	7.84943	7.31502	7.08855	8.56505	7.19219	6.82615	7.79589	7.90426	7.63856	6.94783	8.3671	7.64411	7.86234	8.21573	8.10156	6.25857	7.87724	6.29684	8.37803	7.52509	9.14989
chr1	937172	937525	Peak00000028	distal (non-TSS)	only T-ALL	RP11-54O7.17,HES4,RP11-54O7.10,RP11-54O7.11	5.81123	5.57481	5.02591	6.10689	4.71206	5.53534	5.21098	5.86279	4.86678	5.46071	5.59943	5.51724	5.853	5.20408	4.51247	5.00585	5.3029	5.00159	5.08552	5.29686	5.23662	5.42718	5.19087	5.60077	5.26373	5.61506	5.31679	5.05836	4.7806	5.16039	5.68084	4.49967	5.70993	4.91497	5.034	5.49228	5.40864	4.75859	5.74945	4.76276	6.25599	5.07666	6.32876
chr1	940396	940734	Peak00000029	distal (non-TSS)	only T-ALL	RP11-54O7.17,HES4,RP11-54O7.10,RP11-54O7.11,ISG15	5.1029	4.49228	4.27353	4.58475	4.16287	4.93463	4.49601	4.02645	4.4862	4.79716	4.49576	4.91694	4.60784	4.36527	4.58762	4.68406	4.40706	4.48068	5.03751	4.73938	4.63544	5.38687	4.7779	4.35324	4.2716	5.06225	4.83416	4.22337	5.02503	5.20738	4.30323	4.39563	4.90009	4.63497	4.74734	4.24711	4.83374	4.26801	4.29959	4.51311	5.2121	4.80329	5.03922
chr1	948188	950095	Peak00000030	TSS	both	FAM41C,TUBB8P11	7.66147	7.6106	7.96817	7.74104	7.144	7.6635	7.79939	7.74076	7.35663	7.44398	7.78674	7.87027	7.83115	7.06486	7.263	7.3577	7.30143	7.5668	7.15684	7.48715	8.06822	7.76284	7.49141	7.50025	7.68303	7.82566	7.17834	7.36466	7.85399	7.58208	8.03672	7.25108	7.65476	7.08557	7.33303	7.98694	7.38576	7.6352	7.61646	7.37662	7.64503	7.55955	8.01664
chr1	954493	956033	Peak00000031	TSS	both	FAM41C,TUBB8P11,AL645608.2	7.47823	7.79683	7.70251	7.91066	8.03084	7.97922	8.07209	8.94518	7.1221	7.25777	8.49496	7.85755	8.0643	7.39533	7.81894	7.34533	7.98738	7.48185	7.5175	8.10464	8.25117	7.6492	6.98025	7.84856	8.22995	7.75004	7.56631	7.58419	7.19636	7.47234	8.04353	7.93669	7.81209	7.06077	7.05417	7.88029	7.34233	7.39186	8.03136	7.24299	7.40866	6.64668	8.33535
chr1	968021	968943	Peak00000032	distal (non-TSS)	both	AGRN	6.54085	7.15634	6.67988	6.65483	6.45963	6.70627	6.46544	7.13629	6.25319	6.18679	7.58121	6.67907	6.8713	6.07754	6.69837	6.48875	7.27892	6.64556	6.3838	6.60067	7.16713	7.03772	6.62068	7.35402	7.31103	7.05388	6.47477	6.82615	6.76082	7.05669	7.30633	7.427	7.10484	6.13703	6.12341	7.0375	6.37284	6.6695	7.66752	6.98041	7.1799	5.77921	7.73943
chr1	975627	976835	Peak00000033	distal (non-TSS)	both	AGRN	6.37372	6.62134	6.73919	7.02265	7.24901	6.88524	6.94732	7.39353	6.35201	6.16995	7.01191	6.66452	7.2002	6.38329	6.82439	6.18944	6.90059	6.18913	6.51073	7.00736	7.34575	6.81474	6.38327	6.81608	6.79092	6.61591	6.28072	6.56859	6.58459	6.93779	6.99116	6.83707	7.09466	6.11305	6.28739	6.47224	6.42938	6.38378	7.72288	6.659	6.53091	5.69266	7.67697
chr1	994165	995444	Peak00000034	distal (non-TSS)	both	AGRN,RP11-54O7.14,RP11-465B22.3,RP11-54O7.18	6.87385	7.23068	7.06068	6.99415	7.39343	7.16939	6.8909	7.99473	6.35201	6.60508	7.41525	7.13447	7.14644	7.02135	6.99486	6.65844	7.34542	6.81156	7.10037	7.33422	7.47936	6.82973	6.48299	7.37945	7.41623	6.89118	7.00089	6.997	6.77183	7.17821	7.62047	7.4142	7.30354	6.33654	6.32271	7.26412	6.7135	6.98154	7.44413	6.94804	7.1799	6.24761	7.86881
chr1	999024	999920	Peak00000035	distal (non-TSS)	both	AGRN,RP11-54O7.14,RP11-465B22.3,RP11-54O7.18,RNF223	6.10662	6.52323	6.67988	6.32898	6.16921	6.58713	6.38592	6.8229	5.75522	5.86941	6.03543	6.11974	6.13212	6.13324	6.34565	5.86387	5.88604	6.162	6.15847	6.32384	7.06876	6.2042	5.76976	6.59494	6.77341	6.14961	6.25451	6.2273	6.53371	6.26542	6.25234	6.30995	6.27784	6.01288	5.68964	6.45482	6.0866	6.08156	6.57665	5.793	6.40002	6.05343	6.70529
chr1	1004013	1005444	Peak00000036	distal (non-TSS)	both	RP11-465B22.3,RP11-54O7.18,RNF223	6.93511	7.24099	7.06995	6.6365	7.58609	7.17857	7.29037	7.64508	6.28689	6.59251	7.39917	7.25583	7.22265	7.09316	7.02141	6.52213	6.9394	6.58567	6.62734	7.29331	7.84878	7.11318	6.29453	7.00772	6.92381	7.05388	7.03202	6.9808	6.59704	6.83801	7.11272	7.14664	6.85026	6.34685	6.2389	7.22361	6.35349	6.52882	7.20581	6.6887	5.37722	4.93145	6.19471
chr1	1014799	1015858	Peak00000037	distal (non-TSS)	both	RNF223,C1orf159	6.15903	5.94816	6.08908	6.58003	5.93672	6.03924	5.78542	6.93511	6.19519	6.13566	5.62748	5.93763	6.1789	6.18686	6.25891	6.05886	5.86596	5.92428	5.96903	6.00617	6.27365	6.55074	6.31272	6.28037	6.22195	6.49739	5.86132	5.88724	6.46746	6.43133	5.87745	5.81952	6.49498	6.03859	5.70763	6.00587	6.16647	6.28217	6.24737	5.18582	6.8196	4.86885	6.88988
chr1	1027229	1027643	Peak00000038	TSS	only T-ALL	RP11-54O7.16	4.32515	4.628	3.57648	4.58475	3.91348	4.33642	2.99453	4.02645	3.43653	3.86963	3.76135	4.57915	4.29347	4.54562	4.25801	4.08584	4.15473	3.41589	4.70845	3.77822	3.9015	4.71893	3.22841	3.83507	4.16292	4.01326	4.31446	3.96872	3.85712	4.50036	4.20487	4.49967	3.38452	3.21124	4.07343	4.06567	3.38234	3.5599	4.23017	3.80478	3.7144	3.26546	3.95438
chr1	1051171	1052365	Peak00000039	distal (non-TSS)	both	C1orf159	7.67947	8.18102	7.72612	8.08285	8.35858	8.05092	8.2663	8.66537	7.84077	7.57737	8.83376	8.18733	8.3825	7.48344	7.98988	7.79042	8.74104	8.09597	7.56833	8.3832	8.57143	8.05187	7.9744	8.52592	8.76035	8.22991	8.17324	8.08596	8.33764	7.97971	8.794	8.88055	8.52696	7.88552	7.90558	8.32022	7.78584	8.29471	8.88768	8.21456	7.88107	7.61209	9.41195
chr1	1057202	1058296	Peak00000040	distal (non-TSS)	both	C1orf159	6.28224	7.03117	6.7039	6.61792	6.11453	6.75622	6.43416	7.67768	5.78706	5.86941	6.87901	6.70774	6.50662	6.04885	6.71474	6.55475	6.72288	6.72171	6.2653	6.61735	6.90732	6.91657	5.92006	6.77832	7.14407	6.61591	6.6254	6.43212	6.53371	6.52606	6.87377	6.83707	6.76291	5.77344	6.18872	6.85058	6.33387	6.1728	6.85544	5.8988	6.77337	5.87658	7.02507
chr1	1071679	1073485	Peak00000041	distal (non-TSS)	only T-ALL	RP11-465B22.5	6.72566	6.68321	6.63061	6.50113	6.97056	6.37961	5.90466	6.4968	6.05868	6.04615	6.71967	6.69348	6.5664	6.36016	6.30293	6.71724	6.9394	6.84599	6.79339	6.5319	6.54193	7.11318	6.25744	6.85288	6.70116	6.6717	6.47477	6.7517	6.92767	6.97852	6.81127	6.94783	6.6699	6.01288	6.10998	6.95328	6.57845	6.82997	6.78776	6.17604	6.41516	6.0395	7.08818
chr1	1078132	1078633	Peak00000042	distal (non-TSS)	both	RP11-465B22.5	5.20713	5.47273	5.20698	5.15622	4.37195	4.40309	3.64542	5.47199	5.32629	5.28288	5.68199	5.54948	5.50573	5.20408	4.51247	5.29341	5.3029	5.55772	5.30365	4.73938	5.17418	5.74622	5.26818	5.51095	5.45311	5.41027	4.83416	4.85655	5.26485	5.49864	5.84651	5.73931	5.93294	4.79747	4.74734	5.82743	5.37037	5.84821	4.65406	4.02153	4.1629	5.23312	6.18188
chr1	1079141	1080565	Peak00000043	distal (non-TSS)	both	RP11-465B22.5	6.9048	6.97047	6.57958	7.2324	6.5447	6.62795	6.2123	6.8229	7.19478	6.91865	7.28128	6.72187	7.10676	6.42847	6.44718	7.10981	7.00489	6.91247	6.76459	6.80383	6.63663	7.59761	7.16152	7.20554	6.93959	7.08158	6.70489	6.56859	7.70122	7.27945	7.15106	7.22201	7.14486	7.25908	6.83559	7.14987	6.72858	7.89386	7.59023	6.92328	6.86438	6.8984	8.55465
chr1	1085364	1085899	Peak00000044	distal (non-TSS)	only thymus	RP11-465B22.5	4.99031	5.15793	4.9867	5.04797	4.37195	4.4666	4.21922	5.135	4.80496	4.44194	4.49576	4.37265	4.90136	5.03708	4.65883	4.97357	4.80282	4.72837	4.88271	4.80035	4.72646	5.11734	4.7779	5.14235	4.55269	5.06225	4.31446	4.33416	5.26485	5.53576	4.90508	4.49967	5.3793	4.63497	4.23827	4.79559	4.47866	4.85791	4.4284	4.14779	4.66098	4.41821	4.4347
chr1	1092731	1094135	Peak00000045	distal (non-TSS)	both	MIR200B,MIR200A	6.84221	7.2614	7.00381	6.70849	6.41512	6.50183	6.44988	7.03921	6.19519	6.36009	7.09414	6.95491	6.57807	6.47227	6.80923	6.53309	7.02307	6.94459	6.4577	6.94266	6.88821	6.93054	6.6352	6.90637	7.17105	6.6717	6.40504	6.52452	6.78276	6.79303	7.11272	7.03402	6.8381	6.30515	6.08275	6.92829	6.32396	6.84587	6.65475	6.7835	6.86438	6.36383	7.43419
chr1	1105296	1105805	Peak00000046	distal (non-TSS)	only T-ALL	MIR200B,MIR200A,MIR429,RP11-465B22.8,TTLL10-AS1,TTLL10	5.59936	5.06686	4.72499	5.10314	4.55263	5.17695	4.05541	5.47199	4.95462	4.88379	4.92191	5.2684	5.0785	4.62751	5.07506	4.83637	5.07507	4.72837	4.82703	5.02051	4.72646	5.57787	4.92956	5.20128	4.78538	5.45366	5.03512	4.99428	4.90818	5.67524	4.96469	5.25204	4.94692	4.56416	4.59795	4.79559	4.83374	4.72382	4.89215	4.51311	5.55288	4.62429	5.32499
chr1	1107142	1107948	Peak00000047	distal (non-TSS)	both	MIR200B,MIR200A,MIR429,RP11-465B22.8,TTLL10-AS1,TTLL10	6.18454	6.06924	6.01404	5.9668	5.99847	5.79749	5.0533	5.74405	5.72265	5.73815	6.21198	5.98538	5.90966	5.3998	5.62195	6.07397	6.19025	5.75275	5.83647	5.29686	5.98006	5.68125	5.60173	5.98057	5.83884	6.06866	4.76015	6.14227	5.97005	6.26542	5.90774	5.36381	5.76259	5.78869	5.68964	6.52326	5.91211	5.53005	5.30567	4.76276	5.60691	5.93799	6.3053
chr1	1108845	1109662	Peak00000048	distal (non-TSS)	only T-ALL	MIR200B,MIR200A,MIR429,RP11-465B22.8,TTLL10-AS1,TTLL10	5.84367	6.13726	5.33673	5.67379	5.65893	5.8902	5.01095	6.07424	5.43119	5.51535	5.65499	5.54948	5.64606	5.65045	5.6901	5.44143	5.17726	5.51529	5.56158	5.41706	5.17418	5.86791	4.97665	5.64364	5.36159	5.61506	5.46222	5.77851	5.97005	6.02676	5.78253	5.858	5.68286	5.6112	5.53691	5.38526	5.48221	6.32822	5.54482	5.03788	5.6843	5.87658	5.91331
chr1	1115371	1115646	Peak00000049	TSS	only thymus	RP11-54O7.16,RP11-54O7.1,RP11-54O7.2	3.87351	3.45376	3.68858	2.82545	4.55263	3.35207	3.20079	4.39936	2.80316	3.30013	3.76135	3.93511	3.49879	3.59589	3.33115	3.6351	3.64801	3.41589	4.0914	3.07938	3.72474	3.51211	3.90775	3.66336	3.60088	3.38321	4.90442	3.4488	3.6628	3.32381	3.98254	3.69599	3.66192	3.50138	3.38334	3.73303	2.55779	2.59371	2.96333	2.86364	3.60086	2.99845	3.27527
chr1	1118061	1118607	Peak00000050	distal (non-TSS)	only thymus	TTLL10-AS1,TTLL10	5.39496	4.96946	4.67611	5.15622	5.65893	4.33642	4.432	5.74405	4.44569	4.44194	4.55687	4.29609	4.56027	5.09498	4.58762	5.00585	4.34834	5.00159	4.57865	4.53831	4.81182	5.06693	4.97665	4.55157	4.85495	4.88186	5.09615	4.85655	4.90818	5.33961	4.39478	4.99772	5.07864	4.91497	4.23827	4.24711	4.36321	4.61392	4.54592	4.14779	4.00218	3.26546	4.67953
chr1	1136347	1137202	Peak00000051	distal (non-TSS)	both	TTLL10,TNFRSF18,TNFRSF4	5.48028	5.47273	5.8072	5.7443	6.5028	6.53083	5.92736	6.5682	5.01025	5.43258	5.41836	5.2684	5.73247	6.07754	6.32445	5.51002	5.57541	5.47155	5.30365	6.36398	6.44055	6.15733	5.26818	5.72569	5.659	5.41027	6.51944	6.3587	5.71904	5.91892	5.45266	6.19469	5.5984	4.97019	4.94485	5.14337	5.38963	5.31671	5.40015	5.46516	5.06448	5.30528	6.00369
chr1	1143321	1144713	Peak00000052	distal (non-TSS)	only T-ALL	TNFRSF18,TNFRSF4,SDF4	7.00819	5.97321	6.05205	6.39598	6.45963	6.34735	5.97171	5.97242	6.52194	6.16995	5.48132	5.91315	6.23898	5.9897	6.38713	6.24386	6.12427	5.63897	6.36472	6.44105	6.51725	7.08846	6.60602	5.68525	5.36159	6.6717	6.6254	6.54672	6.93748	6.89587	5.60877	6.19469	6.8979	6.47455	6.09643	5.82743	6.60322	6.72214	6.49407	5.44193	7.51774	7.40026	7.06745
chr1	1148168	1149563	Peak00000053	TSS	both	RP11-54O7.16,RP11-54O7.1,RP11-54O7.2,RP11-54O7.3	6.85811	6.78547	6.48569	6.35166	6.66356	6.75622	6.1365	7.22723	6.52194	6.23617	6.15551	6.66452	6.72167	6.1603	6.32445	6.6484	6.52007	6.50174	6.28574	6.36398	6.30285	6.99846	6.34843	6.35932	6.43762	6.77717	6.54127	6.17118	7.23664	6.8527	6.32134	6.13339	6.82584	6.60904	6.33429	6.53987	6.25261	6.29382	6.40645	5.6385	7.04055	6.38599	6.45136
chr1	1166632	1168170	Peak00000054	TSS	both	RP11-54O7.16,RP11-54O7.1,RP11-54O7.2,RP11-54O7.3	7.48848	8.25917	7.6479	7.73244	8.13035	7.82415	8.02047	8.45584	7.3246	7.3576	8.7219	8.16169	8.30404	7.39533	8.0165	7.52048	8.50945	7.82136	7.53464	8.08081	8.10175	7.67432	7.77938	8.33779	8.74697	8.07327	7.91406	7.65733	7.95398	7.86861	8.57196	8.88519	8.13859	7.32303	7.26821	8.08059	7.52175	8.13264	8.58325	7.97078	8.0696	7.25159	9.27109
chr1	1185987	1186873	Peak00000055	distal (non-TSS)	both	FAM132A,RP5-902P8.12,UBE2J2	6.13307	5.78787	6.01404	5.70948	5.93672	5.72379	6.51112	7.43226	6.10984	6.04615	5.83401	6.20279	6.20925	5.65045	6.1181	5.55397	5.07507	5.37981	5.72079	5.59718	6.49213	6.03298	5.44474	5.08084	5.69683	5.6527	6.30646	6.52452	6.23225	6.26542	5.71555	5.96757	6.43159	6.14887	6.10998	6.02963	6.12138	6.77292	6.57665	5.2939	6.23905	6.05343	6.462
chr1	1195259	1196963	Peak00000056	distal (non-TSS)	only T-ALL	RP5-902P8.12,UBE2J2	5.99567	5.75932	6.22829	6.1848	6.27268	5.77335	5.6553	5.61451	4.89668	5.21826	5.62748	5.81079	5.26517	5.95918	6.01589	5.03741	5.59999	5.75275	5.7506	5.63062	5.74442	5.83845	5.15057	5.84053	5.83884	5.36551	5.59412	5.11964	5.57476	5.2969	5.78253	5.13063	5.41275	5.36816	5.27174	5.62346	5.31094	6.42674	5.27272	5.34498	6.03825	6.19834	6.60327
chr1	1208371	1210408	Peak00000057	distal (non-TSS)	both	UBE2J2,RP5-902P8.10,SCNN1D	7.49865	7.95548	7.82787	7.57785	7.56591	7.84735	7.6443	8.72896	7.01911	7.19271	8.26152	8.10363	7.91619	7.54616	7.74126	7.47582	7.93077	7.9455	7.50885	7.90873	7.87811	7.76284	7.30448	8.08321	8.46597	7.64261	7.3238	7.55168	7.49755	7.52825	8.07043	8.06498	7.85492	7.04821	7.14888	8.09749	7.25654	7.54079	7.92523	7.40669	7.49658	6.81113	8.52203
chr1	1225558	1225948	Peak00000058	distal (non-TSS)	only T-ALL	RP5-902P8.10,SCNN1D,ACAP3	5.25648	5.28434	4.62542	5.30441	4.85489	4.93463	4.432	4.39936	4.56375	4.44194	4.82708	4.57915	4.78313	4.26506	4.65883	3.80445	4.80282	4.72837	4.5088	5.11879	5.17418	4.9038	4.60748	4.6408	4.98442	4.81612	4.76015	4.43642	4.98716	5.38107	5.02186	4.9262	4.99222	3.98081	3.66054	3.73303	4.0969	4.26801	4.977	4.20658	5.2121	4.11987	4.71638
chr1	1226846	1227862	Peak00000059	distal (non-TSS)	both	SCNN1D,ACAP3	6.37372	6.54005	6.41465	6.35166	5.93672	6.68064	5.76033	6.4968	5.84869	5.95067	6.11659	6.37373	6.01664	5.79596	5.96192	5.88117	6.26867	6.04807	5.83647	5.87315	6.84922	6.33627	5.82164	6.43415	6.54478	6.36821	6.02556	6.17118	6.19994	6.48891	6.51042	6.25348	6.33094	5.74244	5.95334	6.26794	5.93838	6.08156	6.66736	6.02869	6.28927	5.6747	6.89773
chr1	1234304	1234882	Peak00000060	distal (non-TSS)	only T-ALL	SCNN1D,ACAP3,PUSL1	4.93041	5.32408	5.10116	5.48053	5.10283	5.31801	4.72555	5.74405	4.36081	4.38265	5.51178	5.34408	4.97493	5.35335	4.85268	5.00585	5.33263	4.87169	4.93624	4.91478	5.0403	5.57787	4.72341	5.60077	5.31351	4.88186	4.20432	4.62023	4.6885	5.53576	5.18056	5.41655	4.80142	4.63497	4.2889	5.00479	4.71499	5.66235	5.09532	4.76276	4.76136	4.06278	6.04682
chr1	1235371	1235822	Peak00000061	distal (non-TSS)	only T-ALL	SCNN1D,ACAP3,PUSL1	4.93041	5.43701	5.39739	5.48053	4.55263	5.53534	5.09442	5.135	4.83622	5.04238	5.45019	4.96601	5.50573	4.84738	5.6901	5.06827	5.3029	5.00159	5.26265	5.16546	5.61019	5.11734	4.66667	5.46382	5.31351	5.11755	4.31446	4.62023	5.13286	5.16039	5.36765	5.30903	4.80142	4.88652	4.91383	5.65444	5.22761	5.24589	5.36935	4.83682	5.06448	4.62429	5.34832
chr1	1240662	1241606	Peak00000062	distal (non-TSS)	both	ACAP3,PUSL1,CPSF3L	7.20751	7.5372	7.51861	7.18276	6.5028	7.07421	6.38592	7.74076	7.13447	6.90855	7.71062	7.43782	7.25204	6.53556	6.85424	7.11711	7.5155	6.89613	6.79339	7.2512	7.33168	6.97168	7.12088	7.31502	7.79994	7.03982	6.38102	6.43212	7.64847	7.14282	7.82393	7.65073	7.52435	6.86694	6.62565	7.30352	6.90491	6.93029	7.2315	6.98839	7.43857	6.55193	7.61643
chr1	1242991	1244533	Peak00000063	TSS	both	RP11-54O7.16,RP11-54O7.1,RP11-54O7.2,RP11-54O7.3	7.50876	8.18102	7.87617	7.97766	7.97072	8.10966	7.97237	8.58173	7.14674	7.37236	8.61114	8.09282	8.32838	7.62576	7.98988	7.31396	8.32412	7.6664	7.72589	8.30307	8.29531	7.88978	7.25838	8.18762	8.6304	8.05942	7.81914	7.78402	7.6183	7.66755	8.30374	8.25629	8.0882	7.19786	7.12245	8.23623	7.56017	8.03213	8.64822	7.92582	8.02103	7.36729	9.13337
chr1	1259635	1260778	Peak00000064	TSS	both	RP11-54O7.16,RP11-54O7.1,RP11-54O7.2,RP11-54O7.3,SAMD11,AL645608.1	7.19504	7.85167	7.36907	7.61575	7.62562	7.55494	7.66462	8.49294	6.86428	6.93864	8.02012	7.56065	7.66636	7.07908	7.58105	7.02706	7.79465	7.48185	7.31408	7.4689	8.09344	7.28614	7.06841	7.71517	7.93192	7.24972	7.33632	6.71297	7.47079	7.58208	8.01611	7.84435	7.48593	6.77079	6.79431	7.58504	7.07383	7.64885	7.84987	7.17472	7.51072	6.84348	8.28539
chr1	1284193	1285380	Peak00000065	TSS	both	RP11-54O7.16,RP11-54O7.1,RP11-54O7.2,RP11-54O7.3,SAMD11,AL645608.1	7.02237	7.82451	7.47744	7.41545	7.46055	7.16939	7.39951	8.66537	6.51249	6.79253	8.30098	7.90159	7.7766	6.9144	7.25184	6.87188	7.72422	7.54603	7.20048	7.70553	7.63637	7.38075	6.78589	7.65399	7.79128	7.37811	7.10704	7.24772	7.32149	6.9515	7.78385	7.8057	7.59103	6.71622	6.79431	7.34186	6.66727	7.18262	7.86636	7.11038	7.43115	6.6189	8.30027
chr1	1306639	1307776	Peak00000066	distal (non-TSS)	both	MXRA8,AURKAIP1,RP5-890O3.3	6.88941	7.1672	7.10642	6.97968	6.5028	6.98283	6.91373	7.46999	6.68234	6.7815	6.9134	7.22644	6.8426	7.00655	6.91214	6.76447	6.88078	6.60591	6.59498	7.10518	7.33168	7.17317	6.6638	6.81608	7.17105	6.99682	6.35659	6.91411	7.1633	6.92395	7.30633	6.51595	6.98868	6.6345	6.76896	7.08351	6.73607	6.83794	6.96162	6.3598	7.36261	6.5021	7.13543
chr1	1309672	1311180	Peak00000067	TSS	both	RP11-54O7.3,SAMD11,AL645608.1	7.57757	8.1153	7.93309	7.67975	7.60599	7.79462	8.17483	8.16535	7.03899	7.16754	8.14104	7.86393	7.82139	7.25215	7.66759	7.42386	8.03738	7.62738	7.37246	7.94879	8.35909	7.55317	7.25838	7.93682	8.43293	7.85804	7.52316	7.33948	7.56236	7.17821	8.42856	8.03187	7.67539	7.28607	7.29803	8.25141	7.52607	7.79507	8.24809	7.72094	7.81423	7.41647	8.7878
chr1	1334123	1335549	Peak00000068	TSS	both	SAMD11,AL645608.1,NOC2L	7.47823	8.2743	8.07319	8.01358	8.23627	8.07569	8.14621	8.61577	7.60345	7.70528	8.80049	8.1197	8.43787	7.48344	7.81894	7.69136	8.65631	7.75956	7.78438	8.15116	8.61852	7.85359	8.03031	8.52592	8.72894	8.29639	7.88879	8.03199	8.26554	8.01274	8.84553	8.65454	8.07273	7.66892	7.68865	8.27636	7.85956	8.16148	8.65772	7.95865	7.98096	7.5932	9.09806
chr1	1341756	1343596	Peak00000069	TSS	both	SAMD11,NOC2L	7.4365	7.90451	7.59757	7.53894	7.50363	7.62374	7.67801	8.23271	6.76429	6.69011	7.91098	7.83826	7.70935	7.00655	7.43078	7.06527	7.44312	7.68552	7.14572	7.63362	7.97177	6.98513	7.04687	7.65399	7.82562	7.57604	7.17834	7.1784	7.11225	7.01814	7.7757	7.69371	7.2403	6.69219	6.59711	7.58504	7.21967	7.40264	7.7349	7.22959	7.24058	6.81929	8.05223
chr1	1358130	1358563	Peak00000070	distal (non-TSS)	only T-ALL	ANKRD65,RP4-758J18.7,TMEM88B,RP4-758J18.10	4.80227	4.1711	4.27353	4.32534	3.60084	4.40309	3.51639	3.49375	3.8267	4.18704	2.99441	3.57349	3.79519	3.90776	3.67622	4.08584	3.64801	4.17692	4.0914	3.90181	3.9015	4.50526	3.90775	4.24182	3.76734	4.51642	3.19185	4.62023	3.85712	4.57528	3.36072	3.49117	4.57998	4.36901	4.18561	3.85412	4.28029	3.86611	4.15687	3.80478	3.60086	4.9005	4.07752
chr1	1370522	1371349	Peak00000072	TSS	both	PLEKHN1,C1orf170	5.77803	6.24391	6.07069	6.10689	5.80457	6.1557	5.21098	6.4968	5.23638	5.40388	6.52571	5.86289	6.14788	5.89611	5.78657	5.48752	6.20628	6.10617	6.3059	5.52785	6.27365	6.22708	5.82164	6.48196	6.32183	6.39056	5.63549	5.98827	5.97005	6.22076	6.40846	5.93197	6.27784	5.54075	5.65297	5.88072	5.35084	5.96964	6.23045	5.9973	4.6079	3.73051	6.16893
chr1	1376174	1376809	Peak00000073	distal (non-TSS)	both	RP4-758J18.10,VWA1,ATAD3C	5.84367	5.78787	5.59133	5.52134	5.99847	5.31801	5.17319	5.86279	5.14034	5.00439	5.70848	5.38044	5.45569	5.44477	5.72299	5.24041	5.80397	5.42642	5.65923	5.98054	6.0507	5.30262	5.26818	6.04576	5.69683	5.53665	5.71481	5.77851	5.52322	5.80228	5.90774	6.00231	5.83809	5.0233	5.14465	5.62346	5.29057	5.40594	5.88569	5.00632	5.91556	4.93145	6.00369
chr1	1376938	1377353	Peak00000074	distal (non-TSS)	only T-ALL	RP4-758J18.10,VWA1,ATAD3C	4.58453	4.75145	4.40135	4.80249	3.91348	4.4666	3.96493	4.93042	4.22239	4.65606	3.86723	4.37265	4.65381	4.77792	4.43291	4.2062	4.46331	4.72837	4.18613	4.46409	4.43285	4.84488	4.72341	4.24182	4.46537	4.42992	4.83416	4.78219	4.7806	5.06142	4.30323	4.15946	4.94692	4.45049	4.59795	4.40651	4.40281	3.93191	4.65406	4.31679	4.55266	3.87428	4.82136
chr1	1397690	1398415	Peak00000075	distal (non-TSS)	only T-ALL	ATAD3C,ATAD3B	4.86782	4.96946	4.86201	4.5037	4.71206	5.06103	4.49601	4.39936	3.8267	4.3206	3.96472	4.29609	4.93863	3.90776	4.65883	3.88097	4.08324	4.17692	4.82703	4.30208	4.1941	4.96032	4.3409	4.45606	4.55269	5.06225	5.21079	5.34109	4.6885	5.25285	4.48046	5.30903	4.99222	4.23659	3.88418	5.00479	4.19182	4.92038	4.54592	4.83682	5.2121	3.47549	4.64166
chr1	1406191	1407367	Peak00000076	TSS	both	RP11-54O7.17,HES4,RP11-54O7.10,RP11-54O7.11	6.32871	6.4539	6.64308	6.65483	6.66356	6.70627	6.48083	6.63623	6.00563	6.10052	6.80765	6.63497	6.63501	5.20408	5.35385	5.53216	6.22214	5.67791	5.26265	6.68224	6.94479	6.90245	6.38327	6.77832	7.05997	6.51784	6.40504	6.47906	6.66952	6.48891	6.99116	6.96548	6.80099	6.05127	6.17589	6.52326	6.3632	6.89253	7.12588	6.91493	6.6636	6.08089	7.45561
chr1	1438778	1439166	Peak00000077	distal (non-TSS)	only T-ALL	ATAD3B,ATAD3A	4.22613	3.9751	4.13197	4.1192	3.16708	4.02975	3.51639	3.49375	3.11066	3.1385	3.64524	4.0353	4.51097	3.90776	3.81637	4.02117	3.92702	3.61193	3.87782	3.90181	4.05616	3.1003	3.40154	4.24182	2.84449	4.42992	3.95132	2.03114	3.6628	3.93195	3.71227	3.69599	3.98394	3.21124	3.7398	3.59822	3.54891	4.1654	4.48844	4.20658	4.00218	4.69871	4.98037
chr1	1439961	1441252	Peak00000078	distal (non-TSS)	both	ATAD3B,ATAD3A	6.50085	6.3043	6.40001	5.9668	6.3692	6.29757	5.85815	5.61451	6.26451	5.98963	6.13618	5.88824	6.0506	6.31275	6.46666	6.35925	6.41373	5.98751	6.3838	6.24003	6.01581	6.49535	6.01214	6.01353	5.99855	6.45561	5.50756	6.02043	6.21618	6.48891	6.25234	6.16437	6.2597	5.69463	5.90746	6.18579	6.10988	6.8139	7.12588	6.87244	7.11654	6.69181	7.63063
chr1	1446390	1447724	Peak00000079	TSS	both	RP11-54O7.17,HES4,RP11-54O7.10,RP11-54O7.11,ISG15	6.99386	7.34026	7.19376	7.11819	7.48225	7.04439	7.11433	7.18248	6.94377	6.90855	7.77433	7.13447	7.30207	6.71026	7.14726	6.92271	7.49612	6.8629	7.00514	7.36416	7.50466	7.55317	7.11054	7.30178	7.78256	7.24972	6.96906	6.93107	7.44352	6.66574	7.70017	7.70426	7.50142	7.07322	6.80266	7.44234	7.044	7.50122	7.75274	7.43615	7.25746	6.77804	8.44916
chr1	1475560	1476361	Peak00000080	TSS	only T-ALL	AGRN	5.90642	6.11495	5.78476	6.23449	5.87217	6.41115	5.68229	6.5682	5.06375	5.59355	6.03543	5.78401	6.25362	5.76095	5.62195	5.61744	6.12427	5.42642	6.11341	6.36398	6.41405	6.08402	5.41115	6.16786	5.968	5.72513	5.6757	6.17118	5.74173	5.97386	6.25234	5.93197	6.34822	4.97019	5.59612	5.74356	5.56912	5.98412	5.36935	5.57595	4.71209	3.26546	6.39693
chr1	1486385	1486902	Peak00000081	distal (non-TSS)	only T-ALL	SSU72	4.58453	5.32408	4.90483	4.99054	4.37195	5.24924	4.6156	5.31352	4.52553	4.44194	4.55687	5.18844	5.04482	4.54562	4.85268	4.79984	5.00256	5.00159	4.35722	4.38554	5.17418	5.01464	4.5456	4.94907	4.71212	4.23807	4.08405	4.33416	4.36769	4.64628	4.84279	4.49967	4.63878	3.98081	4.2889	4.61488	4.65154	4.31647	4.89215	4.08621	4.49508	3.9403	4.88716
chr1	1509299	1510886	Peak00000082	TSS	both	AGRN	7.33793	7.87833	7.98295	7.67078	7.7912	8.03585	7.84165	8.25448	6.65682	6.90855	8.27038	7.92617	7.73559	7.39533	7.98314	7.18112	8.0194	7.84706	7.61743	8.15116	8.33109	7.87541	7.34914	8.00372	8.47681	7.99536	7.31116	7.7366	7.26808	7.16651	7.80002	7.82515	7.64084	7.02916	7.18764	8.01093	7.3618	7.28522	7.76451	7.38872	7.45329	6.76964	8.08352
chr1	1529976	1530268	Peak00000083	distal (non-TSS)	only T-ALL	C1orf233	4.11902	4.56184	4.33897	3.72994	3.91348	4.79559	3.76155	4.02645	4.01154	3.86963	3.96472	3.93511	3.60623	4.03825	4.34833	4.02117	3.92702	4.38693	4.70845	4.01419	3.72474	4.15452	3.55038	4.12006	3.76734	4.74711	3.19185	3.96872	3.55214	4.33675	3.71227	3.69599	4.31528	4.18932	3.88418	3.96434	3.62371	4.61392	4.60106	4.31679	4.08505	3.56695	4.94999
chr1	1532674	1533444	Peak00000084	distal (non-TSS)	both	C1orf233	5.81123	5.92266	4.67611	5.25672	5.31344	5.35117	5.09442	5.61451	5.36919	5.31412	5.13407	4.91694	5.37716	4.84738	5.26691	5.31918	5.4726	5.42642	5.26265	5.33807	5.51311	5.77763	5.50963	5.14235	5.21214	5.72513	4.51064	4.99428	5.2004	5.42136	4.90508	5.30903	5.3793	5.28413	5.19687	5.18668	5.11599	5.86397	5.67612	5.31967	5.70918	5.28163	6.75802
chr1	1534777	1535540	Peak00000085	TSS	only T-ALL	AGRN,RP11-54O7.14,RP11-465B22.3,RP11-54O7.18	4.80227	5.28434	5.30539	5.81149	5.80457	5.53534	5.01095	5.86279	3.95291	4.75171	5.68199	5.10366	5.6008	5.61162	5.72299	4.79984	4.7141	4.72837	5.22041	5.45496	6.0507	5.64762	4.60748	4.55157	5.21214	5.06225	4.90442	5.44002	4.73532	5.00918	5.02186	5.19264	5.3793	4.76647	4.71149	5.05252	4.8895	5.60715	6.04923	4.97403	3.81801	4.06278	6.37456
chr1	1540291	1540748	Peak00000086	distal (non-TSS)	only T-ALL	C1orf233,RP11-345P4.9	5.04774	5.47273	5.06404	4.80249	4.71206	4.74596	5.13436	4.69046	4.60092	4.60561	4.72529	4.57915	4.78313	4.84738	5.0227	5.03741	5.03929	4.80189	5.30365	5.16546	4.63544	5.06693	4.48076	4.80352	4.46537	4.42992	4.90442	5.11964	5.26485	5.11178	4.77758	4.68645	4.94692	4.85747	5.00491	4.40651	4.91656	4.49438	4.80178	4.6015	4.00218	4.27746	5.09569
chr1	1549987	1552050	Peak00000087	TSS	both	AGRN,RP11-54O7.14,RP11-465B22.3,RP11-54O7.18,RNF223	8.13567	8.82283	8.77964	8.302	8.82535	8.89325	8.9183	9.45798	7.80641	7.82277	9.15892	8.90821	8.60085	8.08591	8.59525	7.82198	8.90915	8.49853	8.19342	8.84594	9.41306	8.29252	7.98576	8.71246	9.30468	8.40445	8.45731	8.42195	8.18553	8.23056	9.17481	8.96628	8.60787	7.86777	7.77599	8.75243	8.08994	8.15512	8.77292	8.18712	8.18873	7.49996	9.19196
chr1	1564095	1566486	Peak00000088	distal (non-TSS)	both	MIB2,MMP23B,CDK11B	8.53209	9.44779	9.23128	8.79015	8.97817	9.24068	9.10332	9.68335	8.34767	8.27944	9.66661	9.23266	8.81032	8.42311	8.76575	8.39872	9.31133	9.10676	8.46776	9.12468	9.84539	8.85041	8.56861	9.36803	9.97042	8.8368	8.73762	8.81787	8.74457	8.79495	9.74153	9.50171	9.27241	7.96447	8.32881	9.05024	8.42428	8.34025	8.8412	8.33512	8.41233	6.75271	9.10993
chr1	1590213	1590886	Peak00000089	distal (non-TSS)	both	CDK11B,RP11-345P4.10,SLC35E2B	4.73346	5.15793	5.36738	4.80249	5.80457	4.88981	5.81008	5.74405	5.21298	5.43258	6.24842	6.0982	5.37716	5.25561	5.35385	4.87196	5.7827	5.33161	4.93624	5.69523	5.35378	4.25129	5.15057	5.55657	5.58018	5.49576	5.89571	5.95538	6.13305	5.89064	6.34362	6.69608	6.02188	5.30561	5.36576	6.1645	5.61883	5.56913	7.17083	6.27086	6.03825	4.73446	6.92872
chr1	1596482	1597283	Peak00000090	distal (non-TSS)	only thymus	CDK11B,RP11-345P4.10,SLC35E2B,RP11-345P4.7,RP11-345P4.6	5.35029	5.67005	5.617	5.15622	5.10283	5.69834	5.59973	5.86279	4.74026	5.1154	5.3858	5.70052	5.45569	5.3998	4.72652	5.09847	4.92607	5.75275	5.22041	5.98054	5.40891	5.06693	4.26505	5.60077	5.49674	4.94462	5.21079	5.57656	4.36769	5.2969	5.45266	5.25204	4.99222	4.14027	4.13074	5.2287	4.91656	3.86611	5.09532	4.36864	4.85492	4.00302	4.64166
chr1	1598730	1599194	Peak00000091	distal (non-TSS)	only T-ALL	CDK11B,RP11-345P4.10,SLC35E2B,RP11-345P4.7,RP11-345P4.6	3.37511	3.86441	3.8853	3.14113	3.60084	3.7388	3.86743	4.02645	3.6859	4.03821	3.51622	3.42272	3.95857	3.59589	3.33115	3.95303	3.92702	3.77933	3.87782	4.11743	2.91359	4.15452	3.55038	3.21439	3.60088	4.13055	3.19185	3.8192	3.29094	3.66726	3.36072	2.89745	4.24001	3.58302	3.57551	3.4454	3.82312	4.68816	3.32836	3.32226	3.47483	3.47549	4.01744
chr1	1601109	1601622	Peak00000092	distal (non-TSS)	only T-ALL	RP11-345P4.10,SLC35E2B,RP11-345P4.7,RP11-345P4.6	4.32515	4.56184	4.51802	4.66123	3.91348	4.79559	5.01095	4.93042	3.52591	4.18704	4.21899	5.14669	4.1697	4.45846	4.34833	3.95303	4.51731	4.72837	4.64509	4.30208	4.63544	4.25129	3.01767	4.55157	4.92119	4.51642	4.08405	4.53144	4.02483	4.95491	4.90508	4.49967	3.77899	3.73072	3.95048	4.73795	4.47866	4.75859	4.07919	3.6354	3.7144	3.26546	4.07752
chr1	1604035	1604423	Peak00000093	distal (non-TSS)	only T-ALL	RP11-345P4.10,SLC35E2B,RP11-345P4.7,RP11-345P4.6	4.00221	4.49228	3.79093	3.37524	4.55263	4.58529	4.1399	4.02645	3.33908	3.67424	3.86723	4.44506	3.79519	4.03825	4.51247	3.32201	3.84094	4.17692	3.98912	3.90181	4.1941	3.93602	2.73538	3.66336	4.2716	3.14786	3.19185	3.64871	3.76388	3.80681	4.20487	4.15946	3.2133	3.09225	3.57551	4.40651	3.54891	2.82185	3.59611	3.32226	3.7144	2.59651	3.74337
chr1	1608942	1610756	Peak00000094	TSS	both	RP11-465B22.3,RP11-54O7.18,RNF223	7.2801	7.08942	6.98434	6.70849	6.5447	6.95103	6.56986	7.03921	6.49338	6.59251	7.23673	7.03623	6.82314	6.72842	6.28109	6.78294	7.07626	6.82888	6.7052	6.94266	6.86885	7.40096	6.78589	6.85288	7.59615	6.85952	6.35659	6.47906	7.12947	6.99185	7.21278	6.81776	6.86232	6.68409	6.6162	7.01394	6.72106	7.22576	7.59023	6.44355	6.59878	6.62822	7.21926
chr1	1623772	1624811	Peak00000095	distal (non-TSS)	both	SLC35E2B,MMP23A,CDK11A,RP1-283E3.8	5.52109	6.3043	6.14288	6.02449	6.32175	6.11792	6.8441	6.70118	6.26451	6.20344	7.45468	6.70774	6.51878	6.13324	6.7939	6.10372	7.46322	6.41259	6.01879	6.24003	6.49213	5.68125	5.92006	6.52822	6.82531	5.8273	6.4519	5.95538	5.87076	5.74017	6.71212	6.67476	6.33094	5.67833	5.43239	6.66627	5.58589	6.31684	6.87731	6.43188	5.85003	5.37393	7.72186
chr1	1625377	1626366	Peak00000096	distal (non-TSS)	only thymus	SLC35E2B,MMP23A,CDK11A,RP1-283E3.8	6.02423	6.13726	6.44349	5.48053	4.71206	6.17422	5.92736	5.47199	4.4862	4.96534	5.73448	6.03158	5.29401	5.48836	5.31105	5.21314	5.24148	5.85812	5.49255	6.03135	6.56619	5.77763	4.60748	5.94682	5.90488	5.31928	4.51064	5.98827	4.7806	5.83234	5.68084	5.96757	5.34504	4.56416	4.63685	5.80002	5.24891	4.26801	4.93522	4.6845	4.49508	4.27746	4.24259
chr1	1655514	1656185	Peak00000097	distal (non-TSS)	both	CDK11A,RP1-283E3.8,RP1-283E3.4,SLC35E2	6.05222	6.71318	6.22829	6.05249	7.27411	6.34735	6.70698	6.8229	6.08449	5.6187	7.0433	6.46058	6.29665	5.83013	6.40743	5.89827	7.28646	6.26754	6.04304	6.72905	7.08562	6.37772	6.34843	6.97472	7.07433	6.77717	6.38102	6.33336	7.04123	6.45078	7.5361	7.46471	6.77571	6.22914	5.86006	6.92829	6.27336	6.73073	7.20581	6.7743	6.23905	6.09443	7.63063
chr1	1657672	1658067	Peak00000098	distal (non-TSS)	only thymus	CDK11A,RP1-283E3.8,RP1-283E3.4,SLC35E2	4.80227	3.86441	5.17258	3.87367	4.71206	4.64097	4.432	4.39936	3.75836	4.44194	4.29377	4.64153	4.03289	4.77792	4.65883	4.14742	3.53819	4.72837	4.18613	4.67559	4.81182	3.51211	3.80004	4.45606	4.04431	3.88401	4.08405	4.43642	3.13037	3.80681	4.96469	3.8704	4.31528	3.86211	3.7398	3.96434	3.69397	2.99377	3.81274	3.7231	3.47483	2.82574	3.48673
chr1	1677091	1678091	Peak00000099	distal (non-TSS)	both	RP1-283E3.8,RP1-283E3.4,SLC35E2,NADK	5.25648	5.87026	5.59133	5.30441	6.05768	5.69834	4.294	3.49375	3.6859	3.95675	4.43176	3.42272	4.23304	4.15661	4.65883	4.08584	4.88619	4.28609	3.87782	5.90076	6.33147	5.57787	5.37674	6.16786	6.56528	6.17561	5.41538	5.48701	5.64873	5.49864	6.58708	6.58617	6.08513	4.91497	4.88209	5.34772	4.9431	3.79659	5.8192	3.54052	5.49671	4.93145	4.4787
chr1	1680001	1680912	Peak00000100	distal (non-TSS)	both	SLC35E2,NADK	5.90642	5.92266	6.2772	5.9668	5.10283	5.86758	5.68229	5.61451	5.30435	5.43258	5.57081	6.28129	5.57762	5.72506	5.58661	5.48752	5.33263	5.12042	5.83647	5.95444	6.41405	5.74622	4.83032	5.72569	5.87224	4.88186	5.82608	5.48701	4.98716	5.20738	6.17986	5.69745	4.74932	4.997	4.3847	5.9817	5.35084	4.36321	5.23899	4.87241	4.98439	4.41821	4.38921
chr1	1709342	1710910	Peak00000101	distal (non-TSS)	both	NADK,GNB1	7.2801	7.43312	7.24373	7.37182	7.00096	7.42985	6.96929	8.16535	7.22401	6.80347	7.74918	7.50463	7.76646	7.036	7.06033	6.97984	7.09357	7.08087	7.12322	7.44108	7.25921	8.05187	6.94575	7.34114	7.39351	7.23746	6.76175	7.22039	7.81197	7.27945	7.41533	6.94783	7.1838	7.26452	6.64436	7.45988	7.06197	7.17005	7.48741	7.08084	7.7501	6.92887	7.89648
chr1	1711500	1712285	Peak00000102	distal (non-TSS)	both	NADK,GNB1	6.3957	5.78787	5.78476	6.13333	5.65893	5.99822	5.57111	5.86279	6.1833	6.08263	6.09673	5.93763	6.11618	5.65045	5.78657	6.14722	6.17404	5.85812	6.01879	6.05609	5.82736	6.35715	5.98967	5.94682	6.08646	6.27514	4.51064	5.70113	7.05931	5.77156	6.20443	5.93197	6.14572	6.35708	6.13671	6.47224	6.34371	6.40542	5.9698	5.57595	6.48859	6.35263	6.60327
chr1	1729435	1729766	Peak00000103	distal (non-TSS)	only thymus	GNB1	4.00221	3.74277	4.40135	4.1192	3.91348	4.52725	4.294	4.39936	3.8267	3.86963	3.86723	4.21482	3.60623	4.15661	4.25801	3.43662	4.15473	4.38693	3.46466	4.21301	4.05616	3.93602	3.55038	3.21439	4.46537	3.88401	3.43529	3.8192	4.98716	4.24674	2.81649	4.02314	4.07507	4.08929	3.27255	3.59822	3.54891	3.3694	3.70937	3.7231	3.47483	2.99845	2.83227
chr1	1747621	1747874	Peak00000104	distal (non-TSS)	only thymus	GNB1	3.56629	3.27482	3.79093	2.82545	3.91348	3.8436	3.51639	4.69046	3.43653	3.95675	3.37027	3.70657	4.10311	3.59589	3.67622	3.80445	3.53819	3.61193	3.87782	4.11743	4.05616	3.81067	3.40154	3.46192	3.40601	3.14786	3.80284	3.8192	4.73532	3.0978	3.55017	3.8704	3.38452	3.6592	3.38334	3.59822	3.93989	3.5599	3.4704	3.43689	2.96633	2.82574	3.48673
chr1	1771652	1772376	Peak00000105	distal (non-TSS)	only T-ALL	GNB1	5.04774	4.34137	4.27353	4.80249	4.98436	5.02015	4.6156	5.61451	3.6859	4.96534	4.43176	4.96601	4.40663	3.76193	4.85268	4.51269	4.00753	4.93815	4.18613	3.90181	4.05616	4.9038	4.09877	4.24182	3.60088	4.23807	3.80284	5.11964	4.36769	4.42105	4.48046	3.69599	3.88571	3.73072	3.88418	3.85412	3.82312	5.0653	4.15687	4.08621	4.3059	4.06278	3.57879
chr1	1774296	1774555	Peak00000106	distal (non-TSS)	only thymus	GNB1	4.32515	3.74277	4.20466	3.72994	3.91348	3.49633	3.76155	2.03114	3.95291	4.18704	4.05519	3.42272	3.60623	3.90776	3.67622	4.14742	3.84094	4.17692	4.43515	3.30191	2.91359	3.93602	4.09877	4.12006	4.04431	4.01326	3.95132	3.64871	4.73532	4.33675	4.48046	4.15946	4.31528	4.03621	3.81413	3.85412	4.14523	3.93191	3.59611	3.32226	3.33241	3.6516	3.48673
chr1	1787360	1787646	Peak00000107	distal (non-TSS)	only thymus	GNB1	3.14102	3.74277	3.97298	3.37524	4.71206	4.02975	3.64542	4.02645	3.52591	4.03821	3.86723	3.57349	3.60623	3.76193	4.05622	3.80445	3.27908	4.05774	3.98912	3.77822	3.51698	3.93602	3.40154	3.9856	2.03114	2.83038	4.20432	3.96872	3.13037	3.32381	4.63708	3.49117	3.88571	3.21124	3.38334	3.26739	3.54891	3.3694	3.90801	3.7231	3.33241	3.14152	3.27527
chr1	1790011	1790474	Peak00000108	distal (non-TSS)	only T-ALL	GNB1	4.80227	3.9751	4.46095	4.1192	4.85489	4.33642	4.05541	4.02645	3.75836	3.67424	3.64524	3.82618	3.79519	4.54562	3.94203	4.2062	3.64801	2.85061	4.0914	4.11743	4.43285	4.9038	3.80004	3.46192	3.40601	4.51642	4.31446	3.96872	3.76388	4.24674	3.98254	3.8704	3.88571	3.92288	4.2889	3.59822	4.0969	4.31647	4.07919	4.55802	4.71209	4.00302	4.29329
chr1	1821401	1823704	Peak00000109	distal (non-TSS)	both	GNB1,RP1-140A9.1	7.52875	8.07554	8.0453	7.91066	7.9397	8.15685	7.8535	8.45584	7.39311	7.2657	8.46824	8.17713	8.07256	7.33739	7.94208	7.49832	7.97809	7.82998	7.76273	8.36851	8.63578	8.22047	7.5765	8.16587	8.67817	7.99536	7.99524	8.21612	7.81197	7.8541	8.66756	8.19779	8.23438	7.38426	7.38397	8.33455	7.60985	8.00764	8.03622	7.80461	8.01608	7.33923	8.68955
chr1	1828231	1828514	Peak00000110	distal (non-TSS)	only T-ALL	GNB1,RP1-140A9.1	4.00221	3.45376	3.57648	4.00239	3.16708	4.02975	3.37042	3.49375	3.75836	3.77589	3.51622	2.74686	3.60623	4.03825	3.94203	4.02117	4.00753	3.41589	4.18613	4.11743	2.91359	4.04994	3.55038	3.9856	2.84449	3.88401	3.63361	3.4488	3.29094	3.80681	3.71227	3.69599	3.66192	3.73072	4.07343	3.26739	3.54891	2.59371	4.15687	4.14779	3.47483	2.99845	3.66397
chr1	1830464	1831533	Peak00000111	distal (non-TSS)	only T-ALL	GNB1,RP1-140A9.1	6.35139	5.78787	5.89356	5.93706	5.99847	5.72379	5.41865	6.1693	5.87854	5.98963	5.68199	5.83708	5.55406	5.53064	5.84744	5.86387	5.59999	5.82385	5.91747	5.63062	4.96823	6.49535	6.03427	5.94682	5.7696	5.98285	5.63549	5.57656	6.33992	6.07778	5.78253	5.36381	6.4153	6.20666	5.98312	5.85432	5.81617	6.41612	5.79632	4.90712	5.6843	5.69266	5.92878
chr1	1837679	1838103	Peak00000112	distal (non-TSS)	only T-ALL	CALML6	5.39496	5.57481	5.33673	5.30441	4.71206	5.50626	5.51207	5.31352	4.83622	4.70472	5.76002	5.61183	4.65381	4.70478	4.9683	5.00585	5.41826	5.2817	4.9878	5.37812	5.90575	5.16599	4.72341	5.72569	5.58018	5.06225	5.50756	5.61931	5.296	5.33961	5.60877	5.41655	5.5086	4.97019	4.71149	4.95536	5.18402	5.31671	5.70098	4.76276	6.03825	5.25759	5.67713
chr1	1839677	1841247	Peak00000113	distal (non-TSS)	both	CALML6,TMEM52	7.50876	8.27931	8.0453	7.81619	8.35858	8.20254	8.21212	8.87665	7.17096	7.29699	8.49117	8.09823	7.87902	7.64499	7.83398	7.5531	8.11987	8.00759	7.61743	7.92221	8.38656	7.79373	7.025	8.08321	8.31702	7.89752	7.6185	7.99217	7.5999	7.33277	8.25766	8.33304	7.95393	7.63574	7.41152	8.02278	7.54322	7.64431	8.19688	7.57502	7.72606	7.01658	8.63663
chr1	1850286	1852094	Peak00000114	TSS	both	RNF223,C1orf159	8.02741	8.86343	8.35272	8.34774	8.53496	8.61443	8.58331	8.93173	7.8256	7.96099	9.01606	8.67803	8.52467	7.93005	8.19022	7.99017	8.97127	8.3507	8.22015	8.49561	9.1095	8.71177	7.77938	8.74704	9.1608	8.6599	7.91406	8.36073	7.92471	8.24175	8.99342	9.01791	8.50792	7.83526	7.83412	8.73453	8.08994	8.22963	8.88229	8.30032	8.14407	6.92131	9.05311
chr1	1875273	1875872	Peak00000115	distal (non-TSS)	only T-ALL	C1orf222	4.86782	5.06686	5.02591	4.99054	4.98436	5.02015	5.01095	4.93042	4.63711	4.79716	5.35247	4.96601	5.14351	4.91353	4.85268	4.87196	5.64791	4.80189	4.88271	5.11879	5.23662	4.58027	4.26505	5.41507	5.26373	5.22203	4.90442	5.11964	5.09783	4.71378	5.36765	5.19264	5.23697	4.52732	4.78228	5.00479	4.61868	5.19662	5.27272	4.80029	5.60691	4.41821	6.07487
chr1	1891227	1891921	Peak00000116	distal (non-TSS)	both	C1orf222	5.52109	5.60727	5.48377	4.80249	5.58011	5.44625	5.28365	4.69046	4.52553	4.49872	5.45019	4.96601	5.23573	5.3998	5.65643	4.90666	4.84514	5.37981	4.88271	5.49187	5.10884	5.57787	5.41115	5.20128	5.31351	5.31928	5.86132	5.44002	5.74173	5.74017	4.77758	4.99772	5.47737	4.48945	4.51664	4.24711	4.51504	5.11931	5.79632	4.97403	5.89405	4.46202	5.89768
chr1	1919842	1920764	Peak00000117	distal (non-TSS)	only T-ALL	C1orf222	4.66102	4.69111	5.27334	4.5037	6.11453	4.74596	5.41865	5.135	3.89141	4.11477	5.35247	4.0353	4.23304	5.3998	5.0227	4.31639	5.00256	5.00159	4.70845	5.72647	4.53792	4.34143	3.55038	5.14235	4.78538	4.74711	5.92929	4.78219	4.36769	4.89845	4.70913	4.39563	4.85164	3.7982	3.66054	4.47959	3.88289	3.93191	5.09532	4.31679	4.23634	3.80452	4.01744
chr1	1927455	1928048	Peak00000118	distal (non-TSS)	only T-ALL	C1orf222	3.37511	4.07684	4.05495	3.87367	4.98436	4.19208	4.432	4.02645	4.12126	3.95675	4.21899	4.0353	3.24563	4.84738	4.05622	4.08584	3.84094	3.61193	4.27445	4.67559	4.05616	4.04994	3.68183	3.83507	3.40601	4.01326	5.03512	4.10233	4.30591	4.33675	3.85483	4.15946	4.45413	3.86211	3.95048	3.59822	3.82312	3.72284	4.36555	4.41854	4.37198	4.00302	5.12309
chr1	1941866	1942190	Peak00000119	distal (non-TSS)	only T-ALL	C1orf222,RP11-547D24.1,GABRD	4.11902	3.27482	3.97298	3.37524	3.60084	3.62392	2.99453	3.49375	3.43653	2.68078	2.03114	3.24723	2.90221	3.16334	3.81637	3.43662	3.92702	3.77933	3.75548	3.4842	3.26107	3.67088	3.55038	3.21439	4.16292	3.73964	3.63361	3.64871	3.42944	3.66726	3.36072	3.23918	3.88571	2.95507	3.48361	3.59822	3.18436	3.99442	3.81274	3.04402	3.47483	2.82574	3.00631
chr1	1950549	1951433	Peak00000120	TSS	only T-ALL	C1orf159	5.1029	5.06686	5.17258	4.99054	5.58011	5.17695	5.62778	5.86279	4.40393	4.65606	5.17291	5.38044	5.77379	5.03708	5.0227	4.83637	5.14402	4.87169	5.13194	5.90076	5.35378	5.16599	4.88083	5.20128	4.71212	5.76	5.71481	5.48701	5.26485	5.42136	4.96469	5.30903	5.11992	4.7023	4.74734	4.6778	4.77564	4.82559	5.4598	4.76276	3.81801	3.87428	4.94999
chr1	1956768	1958001	Peak00000121	distal (non-TSS)	only T-ALL	RP11-547D24.1,GABRD	5.63693	5.60727	5.64221	5.7443	5.65893	5.41526	5.24778	5.86279	4.77299	5.37459	5.59943	5.51724	5.17493	5.65045	5.75513	5.03741	5.33263	5.59892	5.52749	5.98054	4.63544	5.42718	4.92956	5.60077	5.40809	5.45366	5.99418	5.53249	5.64873	6.10262	5.78253	5.60984	5.65526	5.04912	5.36576	5.09868	4.8895	5.87955	5.54482	5.2409	5.14023	5.30528	5.41606
chr1	1969008	1969365	Peak00000122	distal (non-TSS)	only T-ALL	GABRD	3.87351	3.86441	3.1487	3.37524	4.16287	3.8436	2.99453	3.49375	3.43653	3.4395	2.99441	3.82618	3.60623	3.90776	4.25801	3.54023	4.00753	4.28609	3.75548	3.77822	3.26107	3.32678	3.68183	4.12006	3.76734	3.57536	3.19185	4.33416	4.02483	3.93195	3.36072	3.23918	4.16016	2.95507	3.81413	3.26739	3.06785	3.5599	4.36555	3.43689	4.08505	3.14152	3.81782
chr1	1976110	1976815	Peak00000123	distal (non-TSS)	both	RP11-547D24.3,PRKCZ	5.9368	5.81587	5.48377	5.70948	5.99847	5.41526	5.17319	6.8801	5.2594	5.15053	5.78511	5.45049	5.45569	5.30533	5.93415	5.31918	6.0901	5.67791	5.86398	5.98054	5.65635	5.77763	5.19087	5.98057	5.90488	5.41027	5.63549	5.98827	5.87076	5.42136	5.64526	5.89546	5.7365	5.17153	4.67468	5.55938	5.20598	5.95501	6.04923	5.34498	5.78134	4.662	6.38579
chr1	1981271	1982393	Peak00000124	TSS	both	C1orf159	6.32871	5.75932	5.73881	5.84393	6.73766	7.08402	6.87934	7.83048	5.28205	5.1154	5.57081	5.83708	5.75328	6.42847	6.82439	5.24041	5.96365	5.78874	5.65923	6.81833	7.37348	6.18096	5.34147	5.64364	5.73368	5.6527	6.58395	6.9808	5.87076	6.12704	5.74943	6.41664	5.81337	5.40837	5.17101	5.59178	4.74565	4.49438	4.93522	4.08621	4.08505	3.26546	4.4347
chr1	2005105	2005731	Peak00000125	TSS	only T-ALL	RP11-465B22.5	4.32515	4.56184	4.13197	4.00239	5.40802	4.58529	3.76155	5.135	3.6859	3.67424	3.76135	3.93511	4.10311	4.97667	4.85268	4.08584	4.40706	4.87169	4.57865	4.46409	3.51698	4.42584	4.18456	4.12006	3.60088	4.51642	4.20432	4.10233	2.93564	4.64628	3.85483	3.69599	4.63878	3.58302	3.57551	4.06567	3.69397	3.25962	3.90801	3.43689	3.33241	3.14152	3.38627
chr1	2006436	2006860	Peak00000126	TSS	only T-ALL	RP11-465B22.5	3.56629	4.49228	3.31165	3.87367	3.91348	3.94013	3.20079	3.49375	2.80316	3.77589	4.36455	3.57349	3.79519	3.40156	3.51702	4.14742	4.34834	4.17692	4.0914	3.77822	3.9015	3.81067	3.01767	3.66336	3.60088	4.67445	3.80284	3.96872	3.42944	4.42105	4.84279	3.69599	3.88571	3.58302	3.48361	3.4454	3.46879	3.3694	3.4704	3.54052	3.7144	3.14152	3.27527
chr1	2023009	2023519	Peak00000127	distal (non-TSS)	only T-ALL	PRKCZ	4.11902	4.34137	4.67611	4.58475	4.16287	4.40309	3.96493	2.03114	3.75836	3.56294	4.49576	4.21482	3.95857	3.90776	4.58762	4.02117	4.28691	4.72837	4.76901	3.6405	3.51698	3.51211	4.18456	4.35324	5.1029	3.57536	4.68193	3.96872	4.48329	4.57528	4.63708	4.15946	4.57998	4.03621	3.57551	4.54892	3.82312	5.14555	5.20442	4.20658	3.33241	4.22701	4.85465
chr1	2040005	2040673	Peak00000128	distal (non-TSS)	only T-ALL	PRKCZ	4.41728	5.15793	4.13197	4.58475	4.37195	4.4666	4.432	5.31352	4.17281	4.55322	4.49576	4.64153	4.10311	4.91353	4.79104	3.95303	4.46331	5.17626	4.64509	3.90181	4.53792	4.9038	3.55038	4.72456	4.372	4.81612	4.31446	4.92712	4.30591	5.25285	4.0985	4.68645	4.80142	4.36901	3.38334	4.54892	3.93989	5.14555	5.30567	4.02153	4.66098	4.17454	4.82136
chr1	2046078	2047448	Peak00000129	distal (non-TSS)	only T-ALL	PRKCZ	5.77803	5.70043	5.5652	5.35054	5.21207	5.53534	5.24778	6.07424	5.14034	5.1848	5.31834	5.88824	5.26517	5.79596	5.26691	4.90666	5.44569	5.06226	5.41999	4.96865	4.81182	5.38687	4.66667	4.94907	4.92119	5.45366	4.83416	5.17835	4.90818	5.60721	5.22971	5.41655	5.47737	5.14789	4.91383	5.2287	4.805	6.31684	6.71674	6.13341	4.6079	4.54558	4.98037
chr1	2057364	2059320	Peak00000130	distal (non-TSS)	both	PRKCZ	7.11791	6.75699	6.55338	6.56071	6.73766	6.42667	6.44988	6.34237	6.93673	6.81433	6.97981	6.79048	6.81331	6.45054	6.61361	6.77374	6.79873	6.47996	6.59498	6.36398	6.41405	7.12538	6.79884	6.1383	6.52398	6.68982	5.92929	6.65286	7.1633	7.14282	6.77897	6.36429	6.72378	6.59182	6.74315	7.00201	6.53618	6.41612	7.05091	6.40825	6.55844	5.63809	5.58231
chr1	2063689	2064001	Peak00000131	distal (non-TSS)	only T-ALL	PRKCZ,RP5-892K4.1	4.80227	4.69111	4.90483	4.41749	4.71206	4.93463	4.87557	4.02645	4.22239	4.3206	5.28336	4.81327	4.78313	3.40156	4.79104	3.88097	4.84514	4.56835	4.70845	3.77822	4.53792	4.84488	4.18456	4.80352	5.04491	4.33745	3.80284	4.43642	4.02483	4.89845	4.56103	3.69599	4.51852	4.45049	4.78228	5.05252	4.9431	4.61392	5.16899	4.64363	4.76136	3.80452	4.29329
chr1	2064229	2065628	Peak00000132	distal (non-TSS)	both	PRKCZ,RP5-892K4.1	7.13106	7.49474	6.91405	7.07802	7.37034	6.91851	7.06419	7.27064	6.86428	7.11583	8.2526	7.79221	7.4168	6.65435	6.9541	7.11711	7.67337	7.16505	7.11184	7.04482	7.2139	7.23076	6.99157	7.27493	7.76497	7.40027	6.88628	6.78941	7.22066	7.40424	7.73423	7.72512	7.62678	6.92994	6.85981	8.14704	7.2874	7.69342	8.08867	7.59081	7.44595	5.69266	6.37456
chr1	2068692	2069511	Peak00000133	distal (non-TSS)	both	PRKCZ,RP5-892K4.1	5.70923	5.84332	5.73881	5.25672	5.21207	5.82124	5.31863	4.69046	5.18918	5.31412	6.28396	5.81079	5.55406	5.20408	5.58661	5.12803	5.14402	5.17626	5.72079	5.25441	5.17418	5.30262	4.97665	5.41507	5.49674	5.45366	5.21079	4.85655	5.71904	5.42136	5.78253	5.06575	5.27392	5.99986	5.59612	6.20678	6.21019	6.9598	5.59881	5.48802	4.98439	5.23312	4.52131
chr1	2071134	2071764	Peak00000134	distal (non-TSS)	only T-ALL	PRKCZ,RP5-892K4.1	4.93041	5.20134	5.06404	4.73367	5.87217	5.10074	5.31863	4.93042	4.86678	5.07936	5.80977	5.30675	4.74136	4.97667	5.26691	4.79984	4.88619	5.33161	5.17687	5.16546	4.96823	5.54167	5.41115	5.20128	5.04491	4.42992	5.09615	5.34109	5.26485	5.11178	5.74943	4.68645	5.53917	4.997	5.19687	5.49228	5.0445	5.48988	5.92836	4.87241	5.40805	4.37293	5.52222
chr1	2077284	2078509	Peak00000135	distal (non-TSS)	both	PRKCZ,RP5-892K4.1	6.54085	7.01923	6.75076	6.69082	6.22188	6.68064	6.36947	7.22723	6.12235	6.70186	7.91098	7.41194	7.30207	6.01958	6.32445	6.62811	7.29397	6.81156	6.94225	6.30334	6.51725	6.37772	6.57624	7.16224	7.32311	6.6717	5.89571	6.45578	6.64577	6.83801	7.30633	7.32131	7.1547	6.25127	6.70801	7.93146	7.21967	7.42924	7.28971	5.59711	5.2121	5.37393	6.72308
chr1	2080080	2080654	Peak00000136	distal (non-TSS)	only T-ALL	PRKCZ,RP5-892K4.1	5.04774	5.73018	5.5652	5.43851	5.99847	5.69834	5.68229	5.97242	4.74026	5.28288	6.30141	5.91315	5.57762	5.25561	5.31105	5.06827	5.27252	5.17626	4.88271	5.29686	5.51311	5.06693	4.41266	5.14235	5.36159	5.11755	5.5515	5.44002	5.0619	4.42105	5.36765	5.56393	5.03609	4.94285	5.19687	5.90664	5.83027	5.38416	6.17845	5.77458	4.1629	4.41821	5.60178
chr1	2084107	2085124	Peak00000137	distal (non-TSS)	both	PRKCZ,RP5-892K4.1	5.20713	7.35931	6.59251	6.41763	6.5028	6.47224	6.68058	6.8801	5.2594	6.36009	8.25707	7.50463	7.48645	5.8635	6.38713	5.94837	7.63844	6.99146	6.84932	5.845	6.44055	4.15452	5.63114	7.26132	7.27418	6.04062	5.50756	6.05187	5.13286	5.80228	7.487	7.34847	6.65611	4.28222	6.37971	8.1897	7.59348	6.16012	6.84438	4.26284	3.9135	3.73051	4.34211
chr1	2094533	2095092	Peak00000138	distal (non-TSS)	only T-ALL	PRKCZ	4.58453	4.69111	4.90483	4.32534	5.21207	4.74596	4.36479	5.31352	3.11066	3.30013	4.29377	4.44506	4.1697	4.03825	4.43291	3.6351	4.7141	4.56835	4.57865	4.67559	4.31884	3.51211	3.68183	4.35324	4.92119	3.38321	4.59897	4.53144	3.55214	4.24674	3.55017	4.15946	4.85164	3.50138	4.07343	5.18668	4.04669	5.2935	5.05698	4.08621	3.60086	3.26546	3.95438
chr1	2105556	2106216	Peak00000139	distal (non-TSS)	only T-ALL	PRKCZ,RP11-181G12.2,C1orf86	5.48028	5.5416	5.64221	5.15622	5.40802	5.61918	5.35276	6.25844	4.77299	4.96534	5.51178	5.22899	5.55406	5.61162	5.12553	4.87196	5.3029	5.78874	5.69034	5.69523	5.78649	5.34537	5.19087	5.25783	5.45311	5.36551	5.21079	4.99428	5.09783	5.86179	5.84651	5.25204	5.53917	4.60003	4.59795	5.2695	5.18402	5.36203	5.74945	5.1285	5.60691	4.32605	5.52222
chr1	2120734	2121493	Peak00000140	distal (non-TSS)	both	PRKCZ,RP11-181G12.2,C1orf86,AL590822.2	5.52109	6.55668	6.05205	6.28251	6.32175	6.41115	7.14359	6.4968	5.83353	5.84836	6.56953	6.61996	6.41851	5.79596	6.52354	5.88117	6.32847	6.13436	6.3059	6.66629	6.98131	6.2042	5.74309	6.10811	6.68252	6.27514	6.22781	6.08264	5.67255	6.0525	6.27571	6.13339	6.38215	5.8626	5.63427	6.07601	5.89879	6.58675	6.78776	5.69842	4.85492	3.73051	6.63182
chr1	2125937	2127243	Peak00000141	TSS	both	RP11-465B22.5	7.15699	7.91098	7.80032	7.4682	7.9553	7.93117	7.88847	8.66537	6.99895	7.16754	8.25707	7.56848	7.82628	7.07908	7.59878	7.53688	7.98274	7.39158	7.21118	7.81071	7.81885	7.40096	7.33144	7.821	8.38192	7.67023	7.47867	7.60547	7.63648	7.59086	8.21006	7.90961	7.93124	7.14576	7.01159	8.05197	7.50435	7.78687	8.19688	7.59604	7.38582	7.07902	8.78358
chr1	2130147	2131160	Peak00000142	distal (non-TSS)	only T-ALL	C1orf86,AL590822.2	6.54085	6.98281	6.76224	6.74318	6.5447	6.91851	6.86769	7.22723	6.30893	6.46039	6.74536	6.89387	6.40547	6.31275	6.54201	6.61786	6.74496	6.70305	6.61125	7.12863	7.34575	6.53251	6.49896	6.73955	7.01599	6.93741	6.96906	6.78941	6.77183	6.74661	6.99116	6.94783	7.21233	6.29454	6.28739	6.73998	6.53618	7.07888	6.67987	6.89808	7.53168	4.7693	7.15521
chr1	2135968	2136385	Peak00000143	distal (non-TSS)	only T-ALL	C1orf86,AL590822.1,RP11-181G12.5,RP11-181G12.4	5.63693	5.81587	5.975	5.04797	5.73361	5.79749	5.83432	5.61451	4.86678	5.04238	6.03543	5.64201	5.20566	5.03708	5.72299	5.21314	5.86596	5.47155	5.59488	5.59718	5.98006	5.61317	4.92956	5.80327	6.08646	5.76	5.26478	5.48701	4.86695	5.60721	5.74943	6.06935	5.27392	4.60003	4.81635	5.85432	5.26989	5.24589	5.23899	5.06874	5.49671	4.32605	4.85465
chr1	2136523	2137802	Peak00000144	distal (non-TSS)	both	C1orf86,AL590822.1,RP11-181G12.5,RP11-181G12.4	6.65456	7.73981	7.52535	7.06438	7.17098	7.3263	7.54548	7.77129	6.24177	6.41826	8.01486	7.78551	7.53507	6.67323	7.0345	6.5761	7.57212	7.54603	7.11184	7.59206	7.70344	7.29696	6.49896	7.56816	7.91607	7.44359	6.56277	6.93107	6.59704	6.99185	7.84746	7.62875	7.1547	6.37734	6.50793	7.68536	6.9698	6.98154	7.60995	7.11038	6.87536	6.22319	7.75247
chr1	2143785	2144571	Peak00000145	distal (non-TSS)	both	C1orf86,AL590822.1,RP11-181G12.5,RP11-181G12.4	5.84367	6.18088	6.05205	5.25672	6.11453	5.99822	6.35283	5.74405	5.90777	5.66768	5.78511	5.93763	5.42999	5.8635	5.75513	5.67821	5.80397	6.26754	5.99412	6.17379	5.70107	6.05873	5.82164	5.87685	5.7696	5.79405	5.59412	5.53249	6.4262	6.12704	6.38717	6.22439	6.49498	5.59392	5.59612	5.77207	5.31094	5.87955	6.1427	6.24441	5.99851	5.52224	6.45136
chr1	2158474	2159962	Peak00000146	TSS	both	RP11-465B22.5	6.93511	8.05231	7.70251	7.36071	8.31089	7.6635	7.9394	8.64903	6.49338	6.70186	8.5025	7.78551	7.72515	7.036	7.29599	6.93102	8.32045	7.49275	7.41011	8.05045	8.13452	7.31837	6.5912	7.90216	8.27414	7.13544	8.04947	7.6471	7.30643	7.10653	8.15457	8.39294	7.70245	6.99029	6.85178	7.84068	7.20358	7.89003	8.26061	7.69681	7.96564	7.21499	9.06883
chr1	2160309	2161054	Peak00000147	TSS	only T-ALL	MIR200B,MIR200A	5.99567	6.38104	6.29314	5.81149	5.99847	6.1557	6.44988	7.03921	5.32629	5.48829	6.59802	6.51028	6.23898	5.68824	6.04214	5.48752	6.5072	6.01811	6.22352	6.40303	6.65936	6.08402	5.44474	6.19683	6.24758	5.72513	5.89571	6.2273	5.95073	5.89064	6.22859	6.06935	5.7882	5.44747	5.47513	6.48945	5.65102	6.50897	6.08736	5.8644	6.16925	5.93799	6.60327
chr1	2165763	2166344	Peak00000148	distal (non-TSS)	only T-ALL	SKI	4.99031	4.628	5.10116	4.5037	4.55263	5.31801	5.24778	5.47199	4.60092	4.25552	4.61534	4.96601	4.60784	4.77792	5.26691	4.64319	4.51731	5.17626	4.82703	5.11879	5.78649	5.06693	4.26505	5.20128	4.372	4.33745	5.26478	5.53249	5.0619	4.71378	5.02186	4.68645	5.11992	4.63497	4.23827	4.90412	4.61868	5.17132	3.70937	4.20658	4.00218	4.5855	4.24259
chr1	2168350	2169487	Peak00000149	distal (non-TSS)	both	SKI	6.05222	5.75932	5.66698	6.02449	6.16921	5.8446	5.38609	5.47199	5.43119	5.51535	6.03543	5.86289	5.66816	5.72506	6.06791	5.63799	6.0551	5.59892	5.69034	5.845	5.51311	5.98004	5.82164	5.84053	5.36159	6.36821	5.5515	5.98827	5.85005	6.28724	5.90774	6.03622	6.36528	5.48552	5.55693	5.85432	5.77299	6.22244	5.9698	5.67872	4.66098	5.63809	6.20743
chr1	2174599	2175136	Peak00000150	distal (non-TSS)	only T-ALL	SKI	4.93041	4.56184	4.77219	4.41749	4.16287	4.97804	4.1399	5.135	2.97127	4.18704	4.05519	3.70657	4.29347	4.77792	4.58762	4.02117	4.34834	4.38693	4.82703	4.38554	4.63544	4.25129	3.80004	3.9856	5.1029	4.13055	4.59897	4.62023	3.6628	4.24674	4.0985	4.39563	4.16016	3.86211	3.95048	4.47959	4.14523	5.24589	4.15687	3.6354	3.9135	3.14152	3.95438
chr1	2177834	2178460	Peak00000151	distal (non-TSS)	only T-ALL	SKI	4.86782	4.91808	4.77219	4.22632	4.71206	5.24924	4.82735	4.69046	4.67236	4.44194	4.43176	5.01342	4.69828	4.84738	5.22134	4.46624	4.66749	4.6507	5.22041	4.73938	4.81182	4.71893	3.90775	4.72456	5.21214	4.94462	5.03512	5.53249	5.38553	5.06142	4.39478	4.99772	4.74932	4.7023	4.71149	4.54892	4.55047	5.33955	3.99649	3.32226	4.55266	3.87428	3.57879
chr1	2186694	2188426	Peak00000152	distal (non-TSS)	both	SKI	6.41736	6.58937	7.05136	6.23449	6.80814	7.54787	7.20965	6.63623	5.67236	5.73815	6.56953	6.79048	6.44424	6.94578	7.13516	6.23045	6.558	6.54432	6.34538	7.42223	8.19013	6.76879	6.23853	6.73955	6.70116	6.68982	6.76175	7.37709	5.89118	6.24326	6.51042	6.60883	5.7365	5.89113	6.08275	6.85058	6.60322	6.44774	7.22299	7.61162	6.79667	6.12112	6.66902
chr1	2190434	2190883	Peak00000153	distal (non-TSS)	only T-ALL	SKI	3.14102	4.41895	4.33897	4.22632	4.85489	5.41526	4.77739	5.31352	3.43653	3.67424	3.86723	4.37265	3.70448	4.62751	4.65883	3.54023	4.15473	4.05774	4.57865	4.80035	4.43285	4.34143	3.90775	3.83507	4.16292	3.88401	5.09615	5.53249	3.55214	4.1501	4.0985	4.49967	4.07507	3.58302	4.13074	3.59822	3.62371	5.33955	5.01756	5.15746	3.33241	3.47549	4.01744
chr1	2207377	2208154	Peak00000154	distal (non-TSS)	both	SKI	5.56076	5.24345	5.30539	5.67379	4.85489	5.10074	4.67168	5.74405	5.23638	5.1848	5.45019	5.01342	5.37716	5.48836	5.26691	5.46466	5.62415	5.33161	5.26265	5.16546	5.0403	5.30262	5.541	4.8782	4.85495	5.53665	4.41613	4.78219	5.57476	5.60721	5.18056	5.77998	5.90981	5.19478	5.17101	5.55938	5.77299	6.18537	5.51705	5.39429	4.98439	5.41791	6.15587
chr1	2210351	2211535	Peak00000155	distal (non-TSS)	both	SKI	6.15903	5.81587	5.87245	5.56102	5.58011	5.91247	4.77739	5.86279	5.50985	5.51535	5.28336	5.01342	5.34998	5.79596	5.93415	5.48752	5.64791	5.82385	5.56158	5.33807	5.0403	6.2042	5.82164	5.46382	4.55269	5.36551	4.90442	6.11277	5.71904	5.89064	5.45266	5.69745	6.34822	5.75802	5.27174	5.71447	5.35084	6.38378	4.80178	5.81119	5.73364	5.65651	6.08869
chr1	2219782	2220190	Peak00000156	distal (non-TSS)	only T-ALL	SKI	4.58453	4.34137	4.94637	4.1192	3.91348	4.69447	4.432	3.49375	3.6859	3.67424	4.36455	4.64153	4.35125	4.54562	3.81637	4.36823	4.28691	4.05774	4.43515	4.85875	4.05616	4.15452	3.90775	3.83507	4.04431	4.94462	4.41613	4.33416	3.94378	5.06142	4.39478	4.85081	4.94692	3.86211	4.07343	3.96434	4.61868	4.68816	4.07919	4.87241	4.1629	4.62429	5.0101
chr1	2221538	2222892	Peak00000157	distal (non-TSS)	both	SKI	6.77677	6.62134	6.37028	6.1848	6.22188	6.57326	6.46544	6.4968	6.37308	6.1182	6.54046	6.39153	6.08376	6.42847	6.30293	6.37152	6.42746	6.13436	6.22352	6.58378	6.68173	6.58651	6.56111	6.57305	6.16928	6.39056	6.33175	6.3587	7.25245	6.43133	6.40846	6.16437	6.8979	6.51166	6.33429	5.82743	6.30394	6.5677	6.45093	6.81077	6.9706	6.78638	6.77518
chr1	2231683	2233306	Peak00000158	distal (non-TSS)	both	SKI	7.32655	7.5288	7.50502	7.61575	7.82555	8.06088	8.02571	8.68154	7.51162	6.86744	7.87656	7.47161	7.39062	7.2893	7.72521	7.32029	7.83634	7.10948	6.99278	7.8814	8.61271	7.87541	7.54614	7.70515	7.92401	7.38923	7.65894	7.94288	8.3115	7.45321	7.816	7.90046	7.47812	7.80573	7.21292	7.74379	7.08559	8.31481	8.32164	8.28745	7.55916	7.64455	8.55465
chr1	2242840	2243567	Peak00000159	distal (non-TSS)	only T-ALL	SKI,MORN1	5.81123	5.84332	6.10724	5.52134	5.93672	6.41115	6.23063	6.76332	5.45127	5.6434	5.94939	5.86289	5.92805	5.35335	5.98916	5.48752	5.92537	5.22997	5.69034	5.95444	6.0507	6.03298	5.57169	5.51095	5.80464	5.8273	5.82608	5.88724	5.54922	5.77156	5.96646	5.77998	5.93294	5.66184	5.55693	5.9321	5.42739	6.04061	6.06842	5.82914	5.60691	5.39609	6.35185
chr1	2245997	2247344	Peak00000160	distal (non-TSS)	only T-ALL	SKI,MORN1	6.77677	7.39669	7.44933	6.74318	6.93951	7.36701	7.00162	7.64508	6.15923	6.02756	7.35816	7.2461	6.8426	7.07908	7.24059	6.28337	7.03207	6.77629	6.77907	7.15171	7.70344	6.56874	5.8717	6.99132	7.66417	6.70772	6.40504	7.14971	6.63374	6.61493	7.49696	7.38827	7.06368	6.16062	6.18872	7.3132	6.1441	6.25857	6.88812	6.91493	6.59878	5.84485	7.18117
chr1	2276952	2277484	Peak00000161	distal (non-TSS)	only T-ALL	MORN1,RP4-740C4.6,RP4-740C4.5	4.41728	4.49228	4.13197	4.32534	4.71206	4.26622	3.64542	4.02645	3.52591	3.67424	3.76135	3.57349	3.79519	4.03825	4.25801	3.88097	4.34834	4.05774	4.70845	3.90181	4.05616	3.51211	3.68183	3.66336	3.40601	3.57536	4.9713	4.43642	3.76388	4.33675	4.0985	4.28282	3.77899	3.7982	3.88418	3.59822	3.62371	3.5599	3.90801	4.94098	3.33241	3.26546	3.57879
chr1	2312901	2313909	Peak00000162	distal (non-TSS)	both	MORN1,RP4-740C4.9,RP4-740C4.8,AL513477.1,RER1	6.13307	6.52323	6.49948	6.23449	5.99847	6.44202	6.46544	6.5682	5.43119	6.18679	6.17458	6.0982	6.6125	6.31275	6.25891	5.98082	6.12427	6.10617	5.89098	6.21829	6.63663	6.55074	5.76976	6.52822	6.4597	6.32243	5.78994	6.63225	6.50758	6.45078	6.84286	6.3907	6.49498	5.69463	5.53691	6.20678	5.69799	5.64419	6.10604	5.98135	6.38471	5.13078	6.29343
chr1	2322408	2323955	Peak00000163	TSS	both	MIR200B,MIR200A,MIR429,RP11-465B22.8,TTLL10-AS1,TTLL10	7.45751	8.30901	7.97804	7.89534	8.18428	8.06088	8.17483	8.78986	7.58103	7.48531	8.91795	8.41273	8.37585	7.51515	8.00325	7.71076	8.52547	8.15202	7.64137	8.01945	8.66411	7.87541	7.93979	8.38246	8.664	8.07327	7.78302	7.71719	7.94915	7.59958	8.74474	8.63813	8.06233	7.5132	7.55673	8.3813	7.85613	8.16465	8.58657	8.20433	8.01608	7.44835	8.99396
chr1	2343280	2345307	Peak00000164	TSS	both	MIR200B,MIR200A,MIR429,RP11-465B22.8,TTLL10-AS1,TTLL10	7.80774	8.62848	8.29468	8.35896	8.37026	8.39192	8.53998	9.19077	7.44368	7.76802	8.81873	8.62648	8.51259	8.03581	8.20186	7.60586	8.39208	8.03765	7.88137	8.40735	8.87271	8.20906	7.685	8.33779	8.73799	8.08699	7.90569	8.18819	7.78507	7.83944	8.51434	8.51176	8.27098	7.50403	7.66138	8.46616	7.82492	7.87464	8.51521	7.89221	8.06002	7.18376	8.77721
chr1	2345709	2346220	Peak00000165	distal (non-TSS)	only T-ALL	RER1,PEX10	6.10662	6.15924	6.21161	6.07995	5.31344	6.21056	5.8816	5.97242	5.06375	5.78326	6.5108	6.31898	5.87214	5.9897	5.75513	5.5966	5.94464	5.89158	5.86398	6.26145	6.38705	5.92508	5.541	6.45825	6.27276	5.53665	5.86132	5.85191	5.71904	5.67524	6.02287	5.858	5.7882	5.44747	5.36576	6.26794	5.51762	5.78339	5.88569	5.65876	6.01852	5.23312	6.07487
chr1	2375308	2375697	Peak00000166	distal (non-TSS)	only T-ALL	PLCH2	4.80227	4.41895	4.05495	4.32534	4.16287	4.11346	3.37042	4.02645	3.6859	4.25552	3.76135	4.44506	3.95857	3.76193	4.25801	3.95303	4.08324	4.05774	3.98912	4.30208	3.72474	4.42584	4.18456	4.12006	4.04431	4.13055	3.80284	4.22337	4.90818	4.64628	4.20487	3.49117	3.98394	3.86211	3.95048	3.96434	3.46879	3.99442	4.36555	3.7231	2.96633	3.14152	4.56262
chr1	2399397	2399913	Peak00000167	distal (non-TSS)	both	PLCH2	4.99031	5.60727	5.53857	4.80249	4.55263	4.74596	4.05541	5.31352	4.4862	4.88379	5.41836	4.75837	4.51097	4.62751	5.0227	4.68406	5.62415	5.47155	4.93624	4.91478	4.89223	4.71893	4.83032	5.41507	5.15858	4.88186	4.59897	4.62023	5.09783	5.49864	5.36765	5.30903	5.34504	4.79747	4.5579	4.85092	4.47866	5.17132	5.40015	4.83682	4.66098	4.27746	6.16893
chr1	2425092	2426016	Peak00000168	distal (non-TSS)	both	PLCH2,RP3-395M20.2,RP3-395M20.3	6.65456	6.94545	6.66772	6.35166	6.16921	6.36357	5.45048	6.42166	5.78706	5.82699	6.86736	6.39153	6.16347	5.68824	6.30293	6.20324	7.05875	6.47996	6.28574	5.52785	6.38705	5.83845	6.16028	6.45825	6.73774	6.17561	5.26478	6.25456	6.18351	6.28724	7.21278	6.81776	6.73694	5.59392	6.0409	6.71095	5.83027	6.51893	6.06842	6.14776	6.13302	5.71039	6.62237
chr1	2427591	2428026	Peak00000169	distal (non-TSS)	only T-ALL	PLCH2,RP3-395M20.2,RP3-395M20.3	5.04774	6.3043	5.617	5.70948	4.98436	5.10074	4.294	5.135	4.31626	4.44194	5.80977	5.05926	4.78313	4.54562	4.85268	4.46624	5.98242	5.71582	5.13194	3.90181	4.89223	4.42584	4.72341	5.08084	5.73368	5.06225	4.90442	4.53144	4.42673	5.11178	6.15486	5.60984	5.3793	4.8278	4.84961	5.9817	5.0445	5.60715	5.16899	5.2409	4.94256	4.50444	5.92878
chr1	2431025	2431996	Peak00000170	distal (non-TSS)	both	PLCH2,RP3-395M20.2,RP3-395M20.3,PANK4	6.85811	7.51187	6.86165	6.85839	6.41512	6.33095	5.38609	6.70118	6.17132	6.41826	6.95801	6.88134	6.73215	6.18686	6.28109	6.46606	7.12757	6.54432	6.13612	4.91478	6.01581	6.39801	6.25744	6.61651	7.0308	6.55787	5.92929	6.2273	6.62161	6.58004	7.15106	6.44212	7.09466	6.11305	6.44525	7.22361	6.6195	7.16373	6.02978	5.9973	6.25599	6.09443	7.26853
chr1	2457272	2458693	Peak00000171	TSS	both	MIR200B,MIR200A,MIR429,RP11-465B22.8,TTLL10-AS1,TTLL10	7.20751	7.91742	7.72026	7.78327	7.56591	7.64376	7.56002	8.41775	7.1589	7.02529	8.48737	7.92006	7.78668	6.78158	7.24059	7.28188	8.18585	7.54603	7.50885	7.68195	8.11823	7.63221	7.23953	7.95384	8.31097	7.73268	7.40925	7.5626	7.71839	7.52825	8.51923	8.24911	7.75509	7.16334	7.01877	8.02866	7.48673	8.3542	8.0459	7.47071	7.52473	7.52509	9.12504
chr1	2466214	2467160	Peak00000172	distal (non-TSS)	only T-ALL	PANK4,HES5	6.15903	6.22321	5.78476	6.23449	6.11453	5.93439	5.21098	4.93042	6.05868	6.13566	5.85784	5.70052	5.96415	5.3998	5.475	6.10372	5.52493	5.78874	5.89098	5.11879	6.15052	5.86791	5.79593	5.31221	5.80464	6.59683	5.03512	5.61931	6.15007	6.79303	5.96646	5.69745	6.90956	5.50417	6.0123	6.26794	6.00201	5.26989	5.9698	5.75592	5.17663	4.00302	6.22003
chr1	2471971	2472680	Peak00000173	distal (non-TSS)	only T-ALL	RP3-395M20.12,RP3-395M20.8	5.74404	5.50758	5.66698	6.2587	6.11453	5.67244	5.51207	6.4968	5.39016	5.6434	5.76002	6.05413	6.43143	5.25561	5.6901	5.6979	5.80397	5.37981	5.72079	5.63062	6.01581	5.77763	5.74309	5.84053	5.7696	6.09616	5.6757	5.66081	5.89118	6.02676	6.15486	5.60984	6.24132	5.6112	5.06249	6.05301	5.95133	5.2935	5.88569	5.21363	5.65896	5.28163	6.51406
chr1	2474901	2475358	Peak00000174	distal (non-TSS)	both	RP3-395M20.12,RP3-395M20.8	6.25843	6.11495	5.95507	6.07995	5.65893	6.17422	6.23063	6.34237	5.72265	5.80529	6.24842	5.86289	6.11618	5.25561	5.96192	5.79248	6.12427	6.04807	5.41999	5.95444	6.56619	5.71411	5.50963	6.1383	6.2975	6.17561	5.15464	5.95538	6.0984	6.15105	6.45012	6.28199	6.27784	5.57642	5.59612	6.18579	5.68251	6.10823	6.21332	5.34498	5.89405	6.01122	6.77518
chr1	2477246	2479314	Peak00000175	distal (non-TSS)	both	RP3-395M20.12,RP3-395M20.8,TNFRSF14	8.34745	8.94764	8.6652	8.54225	8.77352	8.65114	8.76992	8.90445	8.01805	8.12246	9.25582	8.78601	8.6263	7.97633	8.21916	8.11189	8.81326	8.56196	8.22015	8.58726	8.97123	8.4987	7.93394	8.63017	9.24568	8.44764	8.42837	8.44574	8.44119	8.17911	9.33036	8.87122	8.7147	7.86777	7.89782	9.06749	8.29867	8.48162	8.96112	8.36605	8.49645	8.11068	9.57736
chr1	2479937	2480562	Peak00000176	distal (non-TSS)	both	RP3-395M20.12,RP3-395M20.8,TNFRSF14	5.84367	6.72793	6.45769	6.35166	6.58542	6.8163	7.02278	7.50675	6.28689	6.25226	6.84377	6.7497	6.55465	5.8635	6.30293	6.38368	6.77746	6.60591	6.24456	6.83269	6.98131	6.43774	6.36596	6.6587	7.04546	6.81068	6.51944	6.63225	6.84666	6.24326	7.23674	7.03402	6.69709	6.47455	6.06893	7.01394	6.60322	6.82997	7.13499	6.76504	6.28927	6.64668	7.75247
chr1	2486093	2488698	Peak00000177	TSS	both	TTLL10-AS1,TTLL10	8.22415	8.30901	8.2465	8.11627	7.71994	8.16148	7.82369	8.16535	7.9392	7.68769	8.2346	8.13559	7.83115	7.41787	7.74922	7.96212	8.29825	8.07437	7.79153	7.94879	8.16656	8.13261	7.84943	8.06766	8.32904	8.08699	7.47867	7.62644	8.35969	8.02574	8.50943	8.27055	8.15337	7.8749	7.76749	8.33929	7.89003	7.92409	8.1794	7.91331	8.26995	7.6897	8.56207
chr1	2508866	2510289	Peak00000178	distal (non-TSS)	both	RP3-395M20.7,RP3-395M20.9,FAM213B	6.48043	6.38104	5.91436	6.1593	6.80814	6.1925	6.62629	6.8801	5.45127	5.89017	6.40185	6.0982	5.98186	6.10566	6.09322	5.94837	6.45453	6.04807	6.3059	6.65016	6.33147	6.27176	6.03427	6.30717	6.39242	6.04062	6.05626	5.57656	6.11583	5.74017	6.17986	5.56393	6.04328	5.91909	5.70763	6.34564	6.22091	6.19783	5.72542	5.31967	4.37198	4.69871	7.21298
chr1	2516549	2519186	Peak00000179	TSS	both	TTLL10,TNFRSF18,TNFRSF4	8.33047	8.82626	8.56073	8.52742	8.56576	8.83352	8.71253	9.14488	8.1669	8.16121	9.02917	8.59235	8.6037	7.77287	8.21916	8.1656	8.68226	8.23869	8.24639	8.55736	8.96669	8.51269	8.22971	8.69232	9.04535	8.51517	8.21451	8.29023	8.84434	8.39992	8.99342	8.89443	8.68109	8.26762	8.0316	8.66065	8.34095	8.76865	8.93532	8.52521	8.53846	8.1532	9.7487
chr1	2573689	2575360	Peak00000180	distal (non-TSS)	both	MMEL1,RP13-436F16.1,TTC34	7.29186	7.93658	7.84415	7.53894	7.73809	7.75222	7.59574	8.23271	6.97851	6.99698	8.16024	7.69544	7.5821	7.16155	7.58994	7.22902	7.93557	7.44866	7.2738	7.60883	8.07667	7.11318	7.28622	7.86665	8.12355	7.75004	7.42106	7.82087	7.70122	7.74823	8.2161	8.3056	8.12366	7.1807	7.11577	7.54452	7.32756	7.90905	8.05551	7.69194	7.56595	7.07902	8.64364
chr1	2688818	2689235	Peak00000182	distal (non-TSS)	only T-ALL	TTC34	4.50349	4.41895	3.97298	3.56643	4.55263	3.94013	3.37042	3.49375	3.52591	3.56294	3.51622	4.12817	3.70448	4.84738	4.85268	4.08584	4.80282	4.56835	4.35722	4.80035	4.72646	4.96032	4.18456	4.35324	4.85495	4.74711	4.31446	3.8192	4.24111	4.33675	4.30323	4.59626	4.24001	3.21124	3.48361	3.05037	3.88289	3.64422	4.23017	3.54052	4.76136	3.3757	4.18986
chr1	2702984	2703599	Peak00000183	distal (non-TSS)	only T-ALL	TTC34	5.20713	5.36274	4.94637	4.86804	5.10283	5.10074	4.432	5.135	4.36081	4.38265	4.92191	4.91694	4.90136	4.77792	5.3954	4.64319	5.07507	5.06226	5.26265	4.80035	4.72646	4.65135	4.26505	5.01651	5.1029	5.27149	5.31679	5.39142	4.86695	5.38107	4.84279	5.25204	5.5984	4.88652	4.5579	4.79559	4.55047	4.36321	5.01756	4.46666	4.98439	3.9403	5.39383
chr1	2718084	2718665	Peak00000184	distal (non-TSS)	both	TTC34,RP11-740P5.2	4.93041	4.96946	5.30539	4.86804	5.21207	4.8435	4.05541	4.02645	4.06757	4.03821	4.43176	4.0353	4.51097	4.77792	5.31105	4.08584	5.20973	4.6507	4.57865	4.38554	4.43285	4.04994	4.5456	4.72456	4.98442	4.88186	5.15464	4.92712	5.38553	5.46053	4.96469	5.36381	4.99222	4.32632	4.33766	3.73303	4.28029	4.45206	5.40015	4.26284	5.43822	4.11987	5.30128
chr1	2738333	2739050	Peak00000185	distal (non-TSS)	both	RP11-740P5.2,RP11-740P5.3	5.63693	5.11313	5.20698	4.93064	5.93672	5.59178	4.294	6.07424	5.2594	5.25094	5.41836	4.86607	5.48093	5.15059	5.31105	5.21314	5.52493	4.87169	5.56158	4.96865	4.81182	4.96032	5.26818	5.31221	5.21214	5.68938	4.76015	5.2889	5.6245	5.94665	5.57132	5.13063	6.31346	4.997	4.59795	4.61488	4.28029	5.31671	5.92836	5.18582	6.03825	5.02038	5.81683
chr1	2756487	2757480	Peak00000186	distal (non-TSS)	both	NA	6.20959	5.32408	5.51144	5.77829	6.11453	5.99822	5.45048	5.135	6.29795	5.82699	5.51178	5.14669	5.94621	5.3998	5.75513	6.2963	5.39029	5.17626	5.59488	5.78696	5.61019	6.31509	6.49896	5.36457	5.58018	6.6717	5.59412	5.85191	6.44008	6.28724	5.9374	5.4674	6.47939	6.27307	6.17589	5.55938	6.13278	5.74984	6.2641	6.75571	6.33778	6.05343	6.60327
chr1	2762318	2762789	Peak00000187	distal (non-TSS)	both	NA	4.86782	3.60733	4.05495	3.56643	4.85489	4.52725	3.20079	3.49375	4.60092	4.44194	3.76135	3.82618	4.03289	3.76193	4.16103	4.14742	4.40706	4.05774	4.0914	3.90181	4.05616	5.11734	4.26505	3.9856	3.76734	4.42992	4.41613	3.96872	5.23299	4.71378	3.71227	4.02314	4.45413	4.28222	4.5579	4.15956	3.69397	3.72284	3.59611	3.6354	4.3059	4.86885	3.57879
chr1	2804339	2805403	Peak00000188	distal (non-TSS)	both	NA	5.96654	4.86473	4.90483	5.52134	5.99847	5.24924	4.294	5.74405	6.09722	5.51535	4.61534	4.70119	5.34998	5.03708	5.6901	5.61744	5.33263	4.93815	5.49255	4.01419	4.53792	6.15733	6.14003	5.08084	4.46537	5.5764	5.21079	4.62023	6.15007	6.17467	4.63708	5.19264	6.33094	5.36816	5.38832	4.6778	4.44127	3.72284	4.89215	5.2409	4.85492	5.35141	4.60272
chr1	2810786	2811804	Peak00000189	distal (non-TSS)	only T-ALL	NA	4.58453	4.96946	4.20466	4.58475	4.85489	4.97804	3.96493	4.39936	3.75836	3.67424	4.21899	4.37265	4.23304	5.25561	5.72299	4.26245	4.46331	4.93815	4.43515	4.85875	4.53792	4.65135	4.5456	4.45606	4.2716	4.42992	4.83416	5.44002	4.48329	5.16039	4.63708	5.19264	4.90009	3.98081	4.07343	3.85412	3.62371	3.25962	4.65406	6.18998	5.95764	4.83646	4.34211
chr1	2838600	2838949	Peak00000190	distal (non-TSS)	only T-ALL	NA	4.32515	4.1711	3.8853	3.37524	4.37195	3.7388	3.64542	4.39936	3.33908	3.77589	4.67142	3.57349	4.03289	3.59589	4.25801	3.54023	4.08324	4.38693	4.5088	3.6405	4.63544	3.81067	3.90775	3.66336	4.46537	4.23807	4.51064	4.43642	4.17295	4.42105	4.56103	4.99772	4.38651	3.86211	3.88418	4.06567	3.46879	3.5599	4.60106	3.7231	4.89943	3.80452	4.38921
chr1	2886066	2886870	Peak00000191	distal (non-TSS)	both	NA	5.67354	4.75145	4.67611	4.99054	5.10283	4.58529	3.76155	4.39936	6.13475	5.73815	4.49576	4.21482	5.23573	5.03708	4.51247	5.86387	4.7141	4.72837	5.3435	4.11743	3.72474	6.15733	6.05606	4.35324	3.91352	5.41027	4.31446	4.33416	6.90784	6.649	4.70913	4.39563	6.16535	6.28384	5.90746	4.47959	5.4459	3.46879	4.70509	4.20658	4.85492	5.0488	4.98037
chr1	2928990	2929884	Peak00000192	distal (non-TSS)	both	ACTRT2	5.63693	5.47273	5.66698	5.77829	5.80457	5.53534	4.294	4.69046	4.40393	4.60561	5.3858	5.45049	4.69828	5.53064	5.55038	4.60107	5.44569	5.12042	5.41999	4.67559	4.63544	5.11734	4.7779	5.64364	5.58018	5.31928	4.9713	5.23471	5.23299	5.53576	5.18056	5.41655	5.41275	4.85747	4.81635	5.34772	4.96915	4.1654	5.48871	4.76276	5.89405	4.62429	5.50161
chr1	2949071	2950355	Peak00000193	distal (non-TSS)	both	ACTRT2	6.50085	6.8134	6.29314	6.92031	6.5028	6.62795	5.35276	4.69046	5.78706	6.2839	6.95801	6.22282	6.19415	5.48836	5.55038	5.73649	6.52007	5.59892	5.69034	5.75704	5.82736	5.57787	6.40038	6.79733	6.50287	6.7254	6.05626	6.38359	6.16688	6.86723	7.26031	6.92995	7.24951	5.89113	6.79431	7.27407	6.82997	5.68028	7.59023	6.88104	6.45967	6.89068	6.95153
chr1	2985258	2987056	Peak00000194	TSS	only T-ALL	TNFRSF18,TNFRSF4,SDF4	6.35139	5.78787	5.45556	5.56102	5.73361	5.93439	4.21922	5.31352	4.92595	5.15053	5.28336	5.581	5.71136	4.97667	5.475	4.90666	5.44569	5.37981	6.01879	4.96865	4.89223	5.46638	5.63114	5.64364	5.40809	6.29898	5.15464	5.57656	5.38553	6.17467	5.45266	5.77998	6.06436	5.46662	5.29584	5.42184	5.38963	5.74984	6.32911	5.67872	7.14404	6.0395	5.74869
chr1	3010525	3010928	Peak00000195	distal (non-TSS)	only thymus	PRDM16	4.41728	3.86441	3.79093	3.72994	4.85489	4.19208	2.71856	3.49375	4.22239	4.18704	3.20066	3.70657	3.95857	3.76193	4.16103	3.80445	4.08324	3.77933	4.18613	3.77822	3.72474	4.42584	3.90775	3.83507	3.40601	4.51642	2.86265	3.8192	5.35631	4.1501	3.71227	3.8704	4.45413	4.56416	3.14797	3.96434	3.69397	3.93191	3.70937	3.04402	4.94256	4.22701	3.88798
chr1	3012890	3013294	Peak00000196	distal (non-TSS)	only T-ALL	PRDM16	5.1029	4.1711	3.45211	4.58475	4.85489	4.19208	3.37042	4.39936	4.56375	4.25552	3.76135	3.24723	3.60623	3.59589	4.05622	4.36823	4.34834	4.17692	3.75548	3.07938	3.51698	4.58027	4.3409	4.35324	3.60088	4.13055	4.08405	3.8192	5.59985	4.95491	4.70913	4.15946	4.57998	4.73476	4.74734	3.73303	3.46879	3.93191	3.99649	3.7231	4.6079	4.62429	4.13491
chr1	3086967	3087664	Peak00000197	distal (non-TSS)	only T-ALL	PRDM16	5.87539	5.11313	4.46095	4.1192	5.21207	4.69447	3.86743	4.39936	4.31626	4.49872	4.13968	4.12817	4.40663	5.09498	5.22134	4.36823	4.40706	4.72837	4.93624	4.21301	4.05616	5.30262	4.72341	4.8782	4.372	4.81612	4.08405	4.85655	4.82445	5.25285	4.56103	4.85081	5.5984	4.48945	4.84961	4.40651	4.47866	4.05398	4.15687	3.7231	4.08505	3.80452	4.01744
chr1	3090124	3090571	Peak00000198	distal (non-TSS)	only T-ALL	PRDM16	4.50349	3.60733	3.57648	4.1192	2.03114	4.11346	2.71856	4.02645	3.6859	4.44194	2.99441	3.70657	3.79519	4.15661	4.05622	3.95303	4.34834	4.05774	4.0914	3.6405	3.26107	3.81067	4.5456	3.66336	3.76734	4.33745	3.80284	3.8192	4.6885	5.25285	3.98254	4.02314	4.80142	4.32632	4.2889	3.59822	3.99442	3.13621	3.90801	4.46666	3.7144	2.99845	3.66397
chr1	3138330	3139381	Peak00000199	distal (non-TSS)	both	PRDM16	6.02423	4.91808	4.77219	5.39521	5.10283	4.40309	3.86743	4.02645	5.92217	5.89017	3.76135	4.96601	4.93863	5.25561	5.0227	5.5966	4.92607	4.80189	4.93624	4.30208	4.31884	6.10888	5.84689	5.46382	4.78538	5.72513	3.80284	4.70359	6.30998	5.89064	4.0985	5.41655	5.53917	6.54784	5.67142	4.73795	5.11599	4.98017	4.80178	4.14779	7.43857	5.58134	5.41606
chr1	3161469	3161880	Peak00000200	distal (non-TSS)	only T-ALL	PRDM16	4.22613	3.27482	3.1487	3.37524	3.91348	3.18452	2.03114	3.49375	2.97127	3.1385	3.51622	3.70657	3.37979	3.40156	4.34833	3.19298	3.74836	3.77933	4.0914	3.4842	3.51698	3.51211	3.40154	3.21439	3.16711	3.14786	3.80284	3.64871	3.42944	3.50878	3.36072	3.8704	3.2133	2.95507	3.27255	2.03114	3.06785	2.99377	3.4704	2.86364	2.03114	2.99845	3.48673
chr1	3200486	3200952	Peak00000201	distal (non-TSS)	only T-ALL	PRDM16	4.41728	3.9751	4.05495	4.00239	5.10283	4.11346	3.64542	4.02645	4.31626	3.67424	4.05519	4.0353	4.03289	3.90776	4.72652	4.02117	4.08324	4.17692	4.43515	3.07938	3.72474	4.50526	4.09877	4.45606	3.40601	4.51642	4.20432	3.96872	4.36769	4.42105	3.98254	4.28282	5.07864	4.14027	4.33766	4.06567	3.46879	3.93191	4.977	4.02153	4.37198	4.00302	4.64166
chr1	3233041	3233671	Peak00000202	distal (non-TSS)	only T-ALL	PRDM16,RP11-22L13.1	4.32515	3.86441	4.27353	4.00239	4.55263	4.19208	3.51639	2.03114	4.12126	3.56294	3.64524	4.0353	3.60623	3.59589	5.22134	3.6351	4.56923	4.17692	4.27445	3.77822	4.63544	4.9038	4.18456	3.66336	4.2716	4.33745	4.08405	4.70359	4.42673	4.50036	4.48046	3.49117	4.63878	3.31721	3.48361	3.59822	3.62371	3.79659	4.89215	5.71784	5.31347	3.80452	5.14997
chr1	3236351	3237011	Peak00000203	distal (non-TSS)	both	PRDM16,RP11-22L13.1	5.35029	5.11313	4.67611	4.80249	4.71206	4.69447	4.1399	5.47199	4.89668	5.15053	4.82708	4.75837	4.74136	4.36527	4.85268	4.72374	5.52493	5.06226	5.03751	5.07051	4.53792	5.50452	5.23006	5.46382	5.31351	5.17076	5.26478	5.17835	5.59985	5.64163	5.60877	5.13063	5.34504	4.85747	4.67468	5.30915	5.01983	5.22147	5.94923	5.1285	5.55288	4.62429	6.42983
chr1	3237146	3237630	Peak00000204	distal (non-TSS)	only T-ALL	PRDM16	4.32515	3.86441	4.46095	4.41749	4.55263	4.64097	3.76155	3.49375	3.8267	4.18704	3.86723	3.57349	3.60623	3.90776	4.43291	3.95303	4.08324	4.05774	3.98912	3.6405	3.9015	4.65135	4.18456	4.72456	3.76734	4.01326	4.31446	4.33416	4.24111	4.50036	4.39478	4.77107	4.85164	4.08929	4.13074	3.4454	3.93989	3.72284	4.36555	4.31679	4.71209	4.62429	4.24259
chr1	3247346	3247706	Peak00000205	distal (non-TSS)	only T-ALL	PRDM16	4.32515	3.9751	4.05495	4.32534	4.98436	4.11346	2.71856	2.03114	3.33908	3.4395	3.76135	2.74686	3.37979	4.26506	4.05622	3.6351	4.51731	4.38693	3.98912	3.77822	2.03114	3.67088	3.68183	2.03114	3.40601	3.88401	3.43529	4.33416	3.85712	3.32381	3.85483	3.8704	3.88571	3.21124	3.57551	3.4454	3.54891	4.1654	3.90801	3.6354	3.9135	3.14152	3.15044
chr1	3288881	3289466	Peak00000206	distal (non-TSS)	only T-ALL	PRDM16	4.80227	3.60733	4.33897	4.1192	5.65893	5.21356	4.21922	5.74405	3.95291	4.18704	3.64524	3.82618	3.87958	4.15661	5.12553	4.2062	4.66749	3.41589	4.64509	4.30208	4.63544	4.9038	4.41266	4.24182	4.372	4.13055	4.31446	4.99428	5.02503	4.77812	4.30323	4.39563	4.45413	4.60003	4.43013	3.96434	4.0969	4.75859	4.65406	4.02153	5.43822	4.93145	3.88798
chr1	3341159	3341684	Peak00000207	distal (non-TSS)	both	PRDM16	5.15598	4.91808	4.81783	4.80249	4.71206	5.28404	3.96493	3.49375	4.12126	4.03821	4.967	4.57915	4.65381	4.70478	5.12553	4.60107	5.00256	4.93815	4.82703	4.46409	5.17418	4.58027	4.48076	4.55157	4.98442	5.6527	4.68193	5.23471	4.64002	5.33961	4.77758	5.51648	5.30993	4.56416	4.47408	4.3292	4.14523	4.85791	5.30567	4.55802	5.58015	4.17454	5.37126
chr1	3347743	3348220	Peak00000208	distal (non-TSS)	only T-ALL	PRDM16	4.73346	4.1711	4.57278	4.41749	4.85489	4.58529	3.86743	4.02645	4.06757	4.38265	3.96472	4.29609	4.35125	4.36527	4.79104	4.26245	4.34834	4.28609	5.08552	4.38554	3.51698	4.78334	4.09877	4.72456	4.04431	4.94462	4.9713	4.78219	4.6885	5.20738	4.70913	4.39563	4.63878	4.36901	4.01344	3.96434	4.04669	4.49438	4.65406	4.55802	4.76136	4.00302	5.06774
chr1	3369429	3370317	Peak00000209	distal (non-TSS)	both	ARHGEF16	6.15903	5.94816	6.17766	5.87565	5.99847	5.8446	5.35276	6.1693	5.56611	5.78326	6.03543	5.93763	5.73247	5.65045	6.09322	5.46466	5.80397	6.01811	6.09033	6.08042	5.90575	6.37772	5.71592	6.33348	5.80464	5.76	5.96211	6.2273	5.95073	6.30873	5.96646	6.00231	6.4477	5.46662	5.84391	6.09865	5.56912	5.81617	6.12449	5.51052	6.13302	4.99136	6.36325
chr1	3370820	3371729	Peak00000210	distal (non-TSS)	only T-ALL	ARHGEF16	5.56076	5.5416	5.82928	5.81149	5.73361	5.61918	4.67168	6.1693	5.45127	4.84115	5.48132	5.67157	5.87214	5.3998	5.62195	4.90666	5.55039	5.06226	5.30365	5.37812	5.10884	5.80836	5.10907	5.25783	5.968	6.01203	5.46222	5.44002	5.26485	5.83234	5.81488	5.93197	5.8624	4.91497	5.034	5.55938	4.805	5.81617	5.4598	5.44193	5.63318	4.83646	6.15587
chr1	3382284	3383250	Peak00000211	distal (non-TSS)	only T-ALL	ARHGEF16	5.90642	5.43701	5.33673	5.63718	5.73361	5.47657	4.49601	5.135	5.14034	5.37459	4.92191	4.75837	5.04482	4.84738	5.58661	4.76232	5.49901	4.56835	5.52749	4.96865	4.72646	4.78334	5.10907	5.36457	5.21214	5.22203	5.26478	5.70113	5.26485	5.80228	5.32315	5.41655	5.7365	5.38841	5.24723	4.85092	5.4459	6.57726	5.36935	5.51052	6.32179	5.46056	7.03933
chr1	3384810	3385234	Peak00000212	distal (non-TSS)	only T-ALL	ARHGEF16	4.41728	3.86441	3.45211	4.1192	4.85489	4.40309	3.37042	4.69046	3.43653	3.67424	3.86723	3.42272	3.24563	4.26506	4.34833	4.02117	3.92702	3.77933	4.43515	4.01419	3.9015	4.25129	3.90775	4.35324	3.91352	4.33745	3.63361	3.64871	4.36769	4.71378	3.98254	3.8704	4.38651	3.73072	4.23827	3.4454	3.46879	5.0375	3.99649	3.6354	4.08505	4.32605	5.20224
chr1	3399034	3399515	Peak00000213	distal (non-TSS)	only T-ALL	ARHGEF16,RP11-168F9.2,MEGF6	5.52109	4.96946	4.86201	4.41749	4.98436	4.26622	4.36479	4.69046	4.86678	5.04238	4.67142	4.29609	4.45981	4.97667	4.72652	4.87196	4.66749	3.92629	4.82703	4.91478	5.0403	5.16599	4.3409	4.80352	4.46537	4.94462	4.20432	4.53144	4.98716	5.53576	4.77758	4.85081	4.80142	4.23659	4.67468	4.54892	4.55047	4.45206	5.33787	4.41854	4.71209	4.06278	5.8001
chr1	3400346	3400852	Peak00000214	distal (non-TSS)	only T-ALL	ARHGEF16,RP11-168F9.2,MEGF6	5.20713	5.43701	4.90483	5.25672	4.71206	4.74596	4.432	5.135	5.03725	4.84115	5.01067	5.10366	4.93863	4.62751	5.43576	5.12803	5.10997	4.87169	4.70845	4.96865	4.81182	5.25853	4.88083	5.14235	5.31351	5.36551	4.83416	5.2889	4.94823	5.25285	5.22971	4.99772	5.27392	4.997	4.97521	4.73795	4.51504	5.09257	5.43029	4.72419	5.34571	4.50444	5.52222
chr1	3407542	3408943	Peak00000215	distal (non-TSS)	both	ARHGEF16,RP11-168F9.2,MEGF6	6.70821	7.15634	6.65545	6.84249	6.41512	6.71892	6.61239	6.4968	6.01908	6.38947	6.61206	6.0982	6.45694	6.59618	6.91214	6.37152	6.97718	6.75833	6.4577	6.5319	6.90732	6.85926	6.38327	6.8346	7.24908	6.51784	6.30646	6.77068	6.30998	6.74661	6.94825	7.01719	6.90956	5.94652	6.0409	6.38296	6.00201	6.68726	6.98194	6.33495	7.08851	5.56191	7.34515
chr1	3413870	3414267	Peak00000216	distal (non-TSS)	only T-ALL	RP11-168F9.2,MEGF6	3.56629	4.25898	4.40135	4.22632	4.85489	4.11346	3.51639	4.02645	3.52591	4.11477	3.96472	4.0353	4.03289	4.03825	4.51247	3.95303	3.92702	4.48068	4.0914	4.21301	4.43285	3.81067	3.90775	4.35324	4.16292	4.23807	4.41613	4.33416	3.76388	4.1501	4.20487	4.49967	4.31528	3.31721	3.95048	4.24711	3.76028	3.64422	4.07919	3.43689	2.96633	3.6516	3.88798
chr1	3432500	3433942	Peak00000217	distal (non-TSS)	only T-ALL	MEGF6	6.70821	6.13726	5.64221	5.67379	6.22188	6.07912	4.82735	6.25844	6.27574	5.89017	5.57081	5.51724	5.92805	6.1603	5.81733	5.96469	6.03727	5.98751	6.09033	5.52785	5.23662	6.63856	6.33069	5.80327	4.98442	5.76	5.99418	5.85191	6.80438	6.61493	5.60877	5.36381	6.39882	6.0763	5.68964	5.62346	5.4459	6.44774	5.84171	5.77458	7.20622	6.27162	6.76663
chr1	3447025	3448638	Peak00000218	distal (non-TSS)	both	MEGF6	7.00819	7.05475	6.72752	7.0506	7.56591	7.21472	7.12415	7.67768	6.37308	6.55413	7.28128	6.64982	6.7834	6.97649	7.32823	6.6484	7.08494	6.94459	6.90316	7.50518	7.50466	6.81474	6.57624	6.97472	7.33508	6.87544	7.09235	7.16412	6.83621	7.14282	7.03283	7.20725	7.31235	6.13703	6.45589	6.30731	6.56169	7.51618	7.22299	7.37662	7.20622	6.24761	8.42222
chr1	3454763	3455619	Peak00000219	distal (non-TSS)	both	MEGF6	5.90642	5.28434	4.67611	4.73367	5.49667	4.93463	3.76155	4.39936	5.41082	4.88379	4.61534	4.44506	4.78313	5.30533	5.17425	5.29341	5.00256	5.33161	5.62742	4.96865	3.9015	5.68125	5.76976	4.24182	4.78538	5.45366	5.41538	4.92712	6.15007	6.00055	4.77758	5.06575	5.65526	5.36816	5.09042	4.90412	4.68363	5.09257	4.29959	4.02153	4.37198	4.62429	6.12937
chr1	3481718	3482369	Peak00000220	distal (non-TSS)	both	MEGF6,MIR551A	5.59936	5.40036	5.10116	4.99054	5.31344	5.56384	4.05541	4.93042	4.92595	4.60561	4.72529	5.38044	4.90136	5.3998	5.62195	5.06827	5.10997	5.33161	5.38226	4.91478	4.63544	5.38687	4.7779	5.31221	5.21214	5.6527	5.5515	5.11964	4.86695	5.57194	5.12963	5.77998	5.53917	4.73476	4.59795	5.2695	4.61868	4.82559	5.20442	4.36864	5.52507	4.54558	5.32499
chr1	3513739	3515164	Peak00000221	distal (non-TSS)	only T-ALL	MEGF6	6.50085	6.15924	6.10724	6.43896	6.41512	6.21056	4.77739	5.61451	5.68932	5.6434	6.28396	6.05413	5.90966	5.57171	6.56025	6.04359	6.39987	6.24188	6.13612	5.87315	5.86709	6.18096	5.82164	6.33348	6.19586	5.76	6.17288	5.92171	6.70444	6.02676	6.4705	6.16437	6.57047	6.12509	5.98312	6.14289	6.24212	6.86159	6.06842	5.82914	6.55844	6.39694	6.53437
chr1	3515384	3515770	Peak00000222	distal (non-TSS)	only T-ALL	MEGF6	4.86782	4.628	4.27353	4.58475	4.85489	4.52725	4.36479	4.69046	3.75836	4.03821	4.29377	4.96601	4.56027	5.09498	5.31105	4.51269	4.22249	5.00159	4.5088	4.11743	4.1941	4.25129	4.60748	4.24182	4.55269	4.81612	4.9713	4.43642	4.58975	4.83959	4.63708	4.77107	4.90009	4.03621	4.33766	4.61488	4.47866	4.7925	4.60106	4.31679	4.94256	4.27746	5.17635
chr1	3527515	3528803	Peak00000223	TSS	both	FAM132A,RP5-902P8.12,UBE2J2	6.79341	6.62134	6.55338	6.79369	6.5447	6.11792	5.90466	5.86279	6.63955	6.56704	7.34143	6.7497	7.03247	6.31275	6.46666	6.87188	7.10214	6.52318	6.59498	6.42217	6.35953	6.85926	6.91041	6.69969	6.97064	6.77717	6.60483	6.71297	7.01367	7.11873	7.33991	7.32131	7.30354	6.35708	6.60669	6.79634	6.47485	7.23181	6.67987	6.81077	7.12577	6.34133	8.2824
chr1	3530397	3531023	Peak00000224	distal (non-TSS)	only T-ALL	MEGF6,RP11-46F15.2	5.74404	5.50758	5.33673	4.73367	5.40802	5.28404	4.67168	4.39936	5.62023	5.25094	5.31834	4.91694	5.0785	4.70478	4.91169	5.39379	4.75917	5.00159	5.30365	4.53831	4.81182	5.16599	5.37674	5.25783	4.63473	5.53665	4.9713	4.99428	5.16704	5.70808	4.90508	5.19264	5.41275	5.48552	5.59612	4.54892	4.83374	5.24589	5.33787	4.41854	5.52507	5.84485	6.16893
chr1	3535293	3536159	Peak00000225	distal (non-TSS)	both	MEGF6,RP11-46F15.2,TPRG1L	5.81123	5.99783	5.85103	6.13333	5.80457	5.97726	5.38609	5.31352	5.52885	5.51535	5.90435	6.20279	5.42999	5.76095	6.16659	5.81066	5.7827	5.82385	6.20216	6.30334	6.24385	6.03298	5.89608	5.98057	5.83884	6.17561	5.99418	6.19951	5.97005	5.89064	5.81488	6.16437	6.14572	5.62829	5.36576	5.90664	5.69799	5.87955	6.16069	5.793	6.48859	5.02038	6.29343
chr1	3540679	3542467	Peak00000226	TSS	both	RP5-902P8.12,UBE2J2	7.55824	8.19699	7.80587	8.14893	8.14403	8.17987	8.03094	8.43692	7.42367	7.57098	8.69911	8.22248	8.03925	7.42901	8.0683	7.64168	8.41633	8.03765	7.54314	8.24529	8.22098	7.80893	7.64257	8.29836	8.53504	7.99536	8.13793	7.77466	7.71839	7.74036	8.41288	8.72354	8.31984	7.58449	7.61948	8.20538	7.74196	7.92409	8.35316	7.92582	8.34684	7.40026	8.9342
chr1	3546265	3547004	Peak00000227	distal (non-TSS)	only T-ALL	RP11-46F15.2,TPRG1L,WRAP73	4.41728	4.91808	5.24055	4.73367	4.37195	4.93463	3.96493	5.135	3.89141	4.65606	4.43176	5.10366	4.69828	5.15059	4.9683	4.51269	4.51731	5.06226	4.27445	4.21301	4.43285	4.71893	3.68183	4.80352	5.04491	4.42992	4.31446	4.85655	4.53756	4.95491	4.63708	4.9262	4.24001	4.32632	4.33766	4.47959	4.04669	6.33951	4.29959	4.14779	4.76136	3.9403	4.4347
chr1	3566021	3567012	Peak00000228	TSS	both	UBE2J2,RP5-902P8.10,SCNN1D	6.41736	6.43603	6.60532	6.67294	6.66356	6.41115	6.35283	6.8801	6.14704	6.04615	7.00129	6.47734	6.39231	6.21294	6.66507	6.24386	6.87078	6.52318	6.09033	6.45968	7.05169	6.33627	6.38327	6.90637	7.0308	6.43425	6.47477	6.47906	6.24813	6.41161	7.17606	7.36185	6.78841	6.21794	5.84391	7.08351	6.31398	6.77292	6.85544	6.59769	7.05993	6.22319	7.62118
chr1	3568685	3569257	Peak00000229	distal (non-TSS)	only T-ALL	WRAP73,TP73,RP5-1092A11.5	5.04774	5.11313	4.86201	5.10314	4.71206	4.79559	4.432	5.135	4.31626	4.25552	4.72529	5.14669	5.17493	5.09498	4.9683	4.46624	4.84514	4.93815	5.26265	5.33807	4.63544	5.06693	4.5456	5.20128	4.98442	5.00467	4.68193	4.85655	4.17295	5.11178	4.48046	4.85081	4.94692	4.48945	4.23827	4.90412	4.61868	4.36321	4.8477	4.55802	5.6843	3.73051	5.95921
chr1	3580615	3581687	Peak00000230	distal (non-TSS)	only T-ALL	TP73,RP5-1092A11.5	5.04774	5.67005	4.81783	5.20737	5.31344	5.02015	4.294	5.74405	4.27016	4.75171	4.72529	4.70119	4.23304	5.30533	5.43576	4.60107	5.14402	4.72837	5.38226	5.11879	4.31884	4.9038	4.60748	5.08084	4.63473	4.81612	5.21079	4.70359	4.53756	5.2969	4.90508	4.85081	4.74932	3.7982	4.33766	4.06567	4.14523	4.11089	5.05698	4.20658	7.21489	4.06278	5.06774
chr1	3593294	3594067	Peak00000231	distal (non-TSS)	both	TP73,RP5-1092A11.5	5.67354	5.15793	4.51802	4.93064	4.37195	4.74596	4.36479	4.69046	5.2594	5.07936	4.92191	5.05926	4.29347	4.84738	4.91169	5.09847	5.00256	4.6507	5.08552	4.30208	3.9015	5.38687	5.0222	5.08084	4.71212	5.00467	4.51064	4.99428	6.11583	5.38107	4.63708	5.25204	6.10561	5.50417	5.09042	5.00479	4.99472	4.1654	4.65406	4.20658	6.58546	4.54558	6.11594
chr1	3612063	3612654	Peak00000232	distal (non-TSS)	both	TP73	5.67354	4.628	4.27353	5.35054	4.71206	4.64097	4.294	3.49375	4.77299	5.1154	4.55687	4.29609	5.11138	4.70478	5.0227	4.97357	4.75917	4.80189	4.88271	4.46409	4.31884	4.78334	5.37674	3.83507	3.76734	5.49576	4.90442	4.99428	5.13286	4.64628	5.07678	4.49967	5.34504	4.8278	5.27174	4.40651	4.74565	4.61392	5.30567	4.55802	6.94998	4.22701	6.37456
chr1	3615303	3615614	Peak00000233	distal (non-TSS)	only T-ALL	TP73	4.00221	4.34137	3.8853	3.87367	4.16287	4.11346	3.37042	3.49375	3.52591	3.4395	3.37027	3.82618	3.60623	3.59589	4.72652	4.2062	4.08324	4.48068	4.35722	4.30208	3.9015	3.67088	4.00686	3.9856	3.60088	3.73964	4.83416	3.96872	3.85712	4.1501	3.71227	3.23918	4.31528	3.21124	3.81413	2.75917	3.38234	2.82185	3.4704	3.32226	5.70918	2.99845	4.78725
chr1	3633906	3635065	Peak00000234	distal (non-TSS)	only T-ALL	TP73,RP5-1092A11.2	5.81123	5.73018	5.42677	6.13333	5.73361	5.44625	3.86743	5.61451	4.60092	5.6434	5.35247	5.30675	5.48093	5.3998	5.62195	5.26716	5.52493	5.55772	5.83647	4.80035	5.0403	5.46638	5.15057	5.80327	5.26373	5.8273	5.03512	5.34109	5.52322	6.22076	5.53286	5.69745	6.00016	5.07448	4.81635	4.90412	5.46418	5.0375	6.01007	4.87241	8.21919	4.80329	7.78668
chr1	3640782	3641446	Peak00000235	distal (non-TSS)	both	TP73,RP5-1092A11.2	5.48028	4.49228	5.42677	4.86804	5.21207	4.93463	5.09442	4.39936	4.40393	5.07936	5.3858	5.05926	4.93863	5.25561	4.85268	4.79984	5.17726	5.17626	4.76901	4.91478	4.53792	5.38687	4.7779	5.64364	5.21214	5.89157	5.03512	5.23471	4.94823	5.57194	5.41079	5.13063	5.5984	4.56416	4.84961	5.4575	4.74565	4.92038	5.33787	4.6845	6.07692	4.11987	6.01821
chr1	3663220	3664291	Peak00000236	distal (non-TSS)	both	TP73-AS1,CCDC27	6.25843	6.32387	6.21161	6.37399	6.90778	6.37961	6.15583	6.4968	6.21867	6.25226	6.85561	5.78401	6.57807	6.10566	6.16659	6.16143	6.67767	6.10617	6.43958	6.65016	6.21341	6.62142	6.69184	6.48196	6.48145	6.82714	6.6657	6.3587	6.63374	6.68228	6.34362	6.60883	6.65611	6.18382	5.98312	6.18579	6.32396	6.62412	6.39131	5.18582	4.71209	3.6516	7.23174
chr1	3688489	3689603	Peak00000237	distal (non-TSS)	only T-ALL	CCDC27,SMIM1,LRRC47,RN7SL574P	6.41736	6.47155	5.93486	6.54112	6.84212	6.44202	6.1749	6.8229	5.49059	5.56796	6.0144	6.0982	6.36562	6.10566	6.46666	5.73649	6.28386	6.10617	5.99412	6.42217	7.03441	6.62142	6.23853	6.19683	6.50287	6.36821	6.25451	6.65286	6.41217	6.26542	6.20443	6.25348	6.47939	6.02579	5.59612	6.41934	5.91211	6.93029	6.42143	6.18998	6.30562	5.23312	6.462
chr1	3692330	3693110	Peak00000238	TSS	both	RP5-902P8.10,SCNN1D,ACAP3	6.10662	5.92266	5.66698	6.30593	5.31344	5.67244	5.48161	6.25844	5.83353	5.91062	6.05616	5.61183	6.40547	5.44477	5.6901	6.04359	5.98242	6.07741	6.09033	5.45496	5.86709	6.31509	6.434	5.68525	6.2975	6.29898	5.46222	5.77851	6.55938	6.30873	6.25234	6.22439	6.43159	5.98671	5.70763	6.1645	6.10988	6.61487	6.62919	5.82914	6.48859	5.65651	7.0034
chr1	3701989	3702284	Peak00000239	distal (non-TSS)	only T-ALL	SMIM1,LRRC47,RN7SL574P,RP1-286D6.5	3.14102	3.05661	3.45211	3.14113	3.60084	3.49633	3.20079	2.03114	3.11066	3.77589	3.86723	3.57349	3.24563	3.16334	3.10398	3.04381	3.27908	3.17546	3.28452	3.4842	2.91359	3.51211	3.55038	4.12006	3.40601	3.57536	3.80284	3.4488	3.42944	3.32381	3.12889	3.23918	3.77899	3.50138	3.48361	3.26739	2.77191	3.79659	3.81274	3.32226	3.33241	2.82574	4.4347
chr1	3712288	3713692	Peak00000240	TSS	both	SCNN1D,ACAP3	6.79341	7.57028	7.20221	7.4682	7.41615	7.04439	7.22798	7.27064	6.80357	6.72507	7.97745	7.04749	7.6164	6.79887	6.99486	6.8281	7.69619	7.00676	7.15684	7.19678	7.52952	7.08846	7.25838	7.72512	7.82562	7.24972	7.0775	6.78941	7.23664	7.00505	7.95966	7.52546	7.41408	6.80854	6.6162	7.20293	7.14298	7.40264	7.50155	7.04304	7.31503	6.81929	8.20231
chr1	3773116	3775174	Peak00000241	TSS	both	SCNN1D,ACAP3,PUSL1	8.02741	8.6324	8.23008	8.24271	8.13035	8.17071	8.2663	8.87665	7.78304	7.71689	8.9975	8.34144	8.4218	7.78158	8.23624	8.01379	8.76821	8.16569	8.08124	8.17386	8.50406	8.33513	8.22013	8.74215	9.07062	8.61325	8.42251	8.23671	8.58845	8.28566	9.08202	9.17019	8.50792	7.9409	7.95881	8.64157	8.00278	8.54863	8.88499	8.53612	8.25743	7.73347	9.3288
chr1	3782174	3782589	Peak00000242	distal (non-TSS)	only T-ALL	CEP104,DFFB	3.87351	4.07684	4.20466	3.87367	4.37195	4.11346	3.51639	3.49375	3.33908	3.4395	3.37027	3.82618	3.79519	3.59589	4.65883	3.6351	3.74836	4.17692	4.35722	4.11743	3.72474	3.93602	3.55038	3.9856	4.16292	3.73964	4.20432	3.96872	3.29094	4.1501	4.0985	3.49117	4.31528	3.58302	3.57551	3.73303	2.93361	4.31647	2.96333	3.54052	2.6981	3.26546	3.57879
chr1	3797068	3798304	Peak00000243	distal (non-TSS)	only T-ALL	DFFB,AL691523.1,C1orf174	5.59936	5.40036	5.10116	4.66123	5.21207	5.31801	4.55712	4.69046	5.18918	4.70472	4.21899	4.91694	4.86306	4.97667	5.17425	4.60107	4.88619	5.12042	5.38226	5.07051	4.43285	5.74622	4.3409	4.24182	4.71212	5.06225	5.03512	5.11964	5.67255	4.95491	5.41079	4.99772	5.03609	5.12384	4.33766	4.3292	4.8895	6.08156	6.54965	7.16771	5.46777	4.86885	6.10238
chr1	3799822	3800596	Peak00000244	distal (non-TSS)	only T-ALL	DFFB,AL691523.1,C1orf174	4.11902	4.25898	3.8853	4.00239	4.55263	4.26622	3.76155	3.49375	3.75836	3.86963	3.37027	3.24723	3.70448	4.45846	4.85268	3.72279	4.00753	4.17692	3.75548	3.6405	4.05616	4.42584	3.01767	3.66336	2.84449	4.13055	4.08405	4.10233	3.76388	4.24674	3.36072	3.23918	3.98394	3.86211	3.66054	3.59822	3.54891	3.99442	6.32911	5.98135	3.16709	3.3757	4.64166
chr1	3802922	3803740	Peak00000245	distal (non-TSS)	only T-ALL	DFFB,AL691523.1,C1orf174	4.93041	4.86473	4.57278	4.80249	4.71206	4.69447	3.76155	4.93042	3.8267	4.38265	4.43176	4.44506	4.56027	4.97667	4.51247	4.46624	4.46331	4.72837	4.5088	4.38554	3.9015	4.50526	3.90775	4.80352	4.2716	4.33745	4.76015	4.70359	3.85712	4.50036	4.48046	4.39563	4.24001	3.6592	4.33766	4.06567	3.99442	3.5599	4.54592	5.55447	4.1629	3.80452	3.88798
chr1	3807646	3808055	Peak00000246	distal (non-TSS)	both	DFFB,AL691523.1,C1orf174,LINC01134	4.32515	3.45376	3.97298	3.72994	2.03114	3.8436	2.99453	3.49375	4.31626	3.1385	3.51622	4.0353	3.87958	2.84173	4.34833	4.02117	3.27908	4.05774	3.75548	3.6405	3.51698	4.9038	3.90775	3.21439	3.91352	3.57536	3.19185	3.4488	5.38553	4.24674	3.55017	2.89745	3.2133	4.18932	3.88418	3.59822	3.82312	3.79659	4.07919	3.6354	4.66098	3.47549	3.00631
chr1	3809242	3809819	Peak00000247	distal (non-TSS)	only T-ALL	DFFB,AL691523.1,C1orf174,LINC01134	4.00221	3.86441	3.97298	4.1192	3.91348	4.19208	3.76155	3.49375	3.60868	4.11477	3.51622	3.93511	3.70448	3.76193	4.72652	3.54023	4.00753	4.38693	4.5088	4.21301	4.63544	3.93602	3.22841	4.24182	4.04431	3.73964	3.95132	4.10233	3.13037	4.1501	3.71227	4.02314	3.77899	4.14027	3.7398	3.96434	4.14523	5.0375	4.07919	3.80478	3.60086	3.47549	3.27527
chr1	3816106	3818198	Peak00000248	TSS	both	SCNN1D,ACAP3,PUSL1	8.32476	9.23226	8.86188	8.70045	9.1024	8.90159	8.93791	9.06089	8.58459	8.43513	9.49198	9.00076	8.90581	8.23292	8.6215	8.54367	9.30948	8.55158	8.29246	9.03451	9.51612	8.91152	8.82714	9.29312	9.6447	9.10302	8.8812	8.88463	9.25626	8.90107	9.76024	9.79349	9.15738	8.66086	8.42651	9.08455	8.66842	9.10678	9.35284	9.03656	9.02575	8.08726	9.84718
chr1	3818739	3819532	Peak00000249	distal (non-TSS)	only T-ALL	C1orf174,LINC01134	6.30566	6.78547	6.45769	6.37399	6.27268	6.50183	6.44988	5.86279	5.75522	6.1182	7.20932	6.63497	6.53083	5.30533	6.09322	5.88117	6.75587	6.4354	6.36472	5.90076	6.27365	6.2042	6.1195	6.75907	6.8754	6.49739	5.89571	6.05187	6.00791	6.0525	7.47698	6.87495	6.62813	5.14789	5.81104	6.75428	6.31398	6.69606	7.00199	6.56602	5.87221	6.6649	7.50782
chr1	3822645	3823015	Peak00000250	distal (non-TSS)	only T-ALL	C1orf174,LINC01134	4.80227	4.86473	4.57278	4.80249	4.71206	4.4666	4.294	4.69046	4.01154	4.70472	5.01067	4.70119	4.97493	4.26506	4.58762	4.31639	4.92607	4.72837	4.70845	4.11743	4.1941	4.71893	4.00686	3.9856	4.71212	4.67445	4.31446	4.85655	3.76388	4.77812	5.32315	4.85081	4.63878	4.03621	4.23827	4.6778	4.40281	4.8895	5.77308	5.26765	5.17663	4.54558	5.89768
chr1	3823781	3824205	Peak00000251	distal (non-TSS)	only T-ALL	C1orf174,LINC01134	4.86782	5.24345	5.27334	4.73367	4.37195	4.97804	3.86743	4.69046	4.31626	4.55322	4.43176	4.75837	4.56027	3.59589	4.58762	4.46624	4.61925	4.72837	4.5088	4.60867	4.72646	4.78334	4.66667	4.6408	3.91352	4.23807	4.59897	4.53144	4.42673	4.57528	4.77758	4.49967	5.03609	4.41037	4.13074	4.3292	4.36321	4.8895	5.90719	4.90712	4.94256	3.6516	4.91893
chr1	3827112	3828096	Peak00000252	distal (non-TSS)	both	LINC01134	5.59936	6.58937	5.76197	5.87565	6.05768	6.11792	5.51207	5.74405	5.41082	5.48829	6.13618	6.28129	5.90966	5.76095	6.34565	5.7554	6.32847	6.24188	6.11341	6.47808	6.11802	6.13331	5.34147	6.25306	6.27276	6.22624	6.25451	6.14227	5.76406	6.24326	6.60562	6.41664	6.62813	5.38841	5.22228	5.9321	5.50003	5.46936	6.37601	5.61796	5.91556	5.10398	6.54442
chr1	3838353	3839423	Peak00000253	distal (non-TSS)	only T-ALL	LINC01134	4.11902	4.56184	3.97298	4.5037	5.21207	4.26622	4.21922	2.03114	3.6859	3.77589	3.20066	3.82618	4.23304	4.54562	4.58762	4.26245	4.61925	4.72837	4.70845	4.38554	4.43285	4.50526	4.26505	4.24182	3.91352	4.67445	4.76015	4.85655	3.55214	4.1501	4.20487	4.15946	3.98394	3.98081	4.07343	3.73303	3.82312	4.8895	7.01191	7.28893	4.37198	4.11987	6.80889
chr1	4028951	4029335	Peak00000254	distal (non-TSS)	only T-ALL	NA	3.56629	3.27482	3.68858	3.37524	3.60084	3.49633	3.64542	3.49375	3.43653	3.30013	3.20066	3.03345	3.79519	3.59589	4.25801	2.62371	3.74836	3.77933	3.87782	3.30191	2.91359	3.51211	3.40154	3.9856	3.91352	4.23807	3.63361	3.64871	2.93564	4.1501	3.71227	2.89745	2.72617	2.95507	2.83046	3.59822	3.38234	4.05398	3.70937	3.54052	3.60086	3.26546	4.78725
chr1	4087466	4088114	Peak00000255	distal (non-TSS)	only T-ALL	NA	4.22613	4.49228	4.62542	4.00239	4.55263	4.33642	4.05541	5.47199	4.01154	4.11477	4.36455	4.21482	4.23304	4.77792	4.51247	3.88097	4.92607	5.2817	4.76901	4.60867	4.43285	4.34143	4.26505	4.55157	4.85495	5.06225	4.76015	4.92712	4.73532	4.95491	5.22971	5.19264	4.90009	4.18932	3.81413	3.73303	3.69397	4.72382	5.16899	3.7231	4.6079	5.50198	5.73114
chr1	4106634	4107478	Peak00000256	distal (non-TSS)	both	NA	4.86782	5.60727	5.30539	5.30441	4.98436	4.97804	4.36479	4.39936	3.95291	4.79716	5.78511	5.7289	5.01031	5.48836	5.43576	4.5576	6.0551	6.07741	5.56158	4.60867	4.63544	4.50526	5.19087	6.16786	6.50287	5.36551	5.41538	5.23471	4.64002	5.83234	6.45012	6.3907	5.7365	3.73072	3.81413	4.90412	4.44127	5.78339	6.12449	5.36985	5.2121	4.96173	6.37456
chr1	4108105	4108531	Peak00000257	distal (non-TSS)	only T-ALL	NA	4.11902	3.9751	4.05495	3.72994	4.55263	3.7388	3.64542	3.49375	3.33908	3.67424	3.86723	4.29609	3.87958	4.03825	4.05622	3.04381	4.34834	3.77933	4.0914	4.30208	4.43285	3.93602	3.40154	4.24182	4.04431	3.38321	4.51064	4.22337	2.93564	3.93195	4.20487	4.49967	3.77899	2.57058	3.14797	3.26739	3.28819	4.45206	5.13263	4.51311	3.81801	3.87428	5.621
chr1	4118879	4119256	Peak00000258	distal (non-TSS)	only T-ALL	NA	3.37511	4.07684	3.8853	3.37524	4.55263	3.62392	3.20079	3.49375	3.23151	2.94243	3.86723	3.93511	3.87958	4.26506	4.34833	3.19298	3.92702	3.77933	3.06476	3.07938	3.72474	3.51211	3.55038	4.24182	4.63473	3.88401	4.20432	4.10233	4.24111	4.24674	4.56103	4.9262	4.16016	3.09225	3.14797	3.4454	2.03114	3.86611	4.54592	3.43689	4.08505	4.11987	4.4347
chr1	4123814	4124337	Peak00000259	distal (non-TSS)	only T-ALL	NA	4.00221	4.34137	4.27353	4.1192	3.91348	4.26622	2.71856	4.02645	3.52591	3.1385	3.37027	3.57349	4.03289	3.16334	3.94203	3.95303	3.84094	4.56835	4.27445	3.6405	2.91359	4.04994	3.40154	3.9856	4.04431	4.23807	4.68193	3.64871	3.85712	4.42105	3.98254	4.49967	3.98394	3.31721	3.81413	3.26739	3.54891	3.5599	4.23017	3.7231	3.47483	3.6516	4.67953
chr1	4129499	4129805	Peak00000260	distal (non-TSS)	only T-ALL	NA	2.82537	3.45376	3.45211	2.03114	3.16708	3.62392	3.37042	2.03114	2.03114	2.94243	2.99441	3.42272	2.03114	3.76193	3.67622	2.86347	3.27908	3.41589	3.06476	3.07938	2.03114	3.1003	2.73538	3.46192	3.40601	2.83038	3.43529	3.64871	3.13037	3.32381	3.71227	3.69599	3.66192	2.95507	2.83046	2.75917	3.06785	3.5599	3.81274	2.86364	2.96633	3.26546	4.29329
chr1	4147597	4147997	Peak00000261	distal (non-TSS)	only T-ALL	NA	3.56629	4.25898	4.13197	4.00239	3.16708	3.8436	2.71856	3.49375	3.11066	3.30013	3.86723	3.42272	3.24563	3.90776	4.16103	2.62371	3.84094	4.05774	4.0914	3.90181	3.51698	3.1003	3.22841	3.66336	3.16711	4.01326	3.80284	3.8192	3.29094	3.80681	4.39478	4.59626	3.00501	2.95507	2.83046	3.4454	2.77191	3.72284	4.48844	3.19321	3.16709	3.14152	4.01744
chr1	4189938	4191474	Peak00000262	distal (non-TSS)	only T-ALL	NA	4.93041	5.63901	5.33673	4.73367	5.40802	4.79559	4.21922	4.93042	4.27016	4.18704	4.29377	5.10366	4.40663	5.20408	5.98916	4.51269	5.3029	5.47155	5.65923	4.53831	4.81182	4.42584	4.5456	5.46382	5.31351	5.27149	5.59412	5.81568	4.48329	5.46053	5.90774	5.51648	5.11992	3.7982	4.51664	4.61488	3.88289	5.19662	6.49407	4.26284	3.81801	4.27746	6.44063
chr1	4198907	4199319	Peak00000263	distal (non-TSS)	only T-ALL	NA	4.50349	4.07684	3.57648	3.14113	4.37195	3.8436	2.71856	4.02645	2.97127	3.30013	3.20066	3.24723	3.49879	4.26506	4.43291	3.43662	3.64801	4.28609	3.98912	3.77822	2.91359	3.67088	3.40154	3.9856	3.91352	3.57536	3.19185	3.8192	3.55214	4.64628	4.20487	3.8704	4.38651	2.95507	3.66054	3.73303	3.18436	3.46879	4.36555	3.43689	3.47483	3.56695	4.56262
chr1	4232242	4232914	Peak00000264	distal (non-TSS)	both	RP11-374C13.1	5.1029	5.11313	4.90483	4.73367	4.98436	4.33642	3.96493	3.49375	4.06757	4.60561	5.41836	5.01342	5.0785	4.54562	4.91169	4.72374	5.67128	5.63897	5.38226	4.46409	4.63544	3.81067	4.92956	6.22522	6.22195	5.06225	4.51064	4.53144	4.30591	5.60721	5.90774	5.69745	5.93294	3.7982	3.48361	4.3292	3.88289	4.85791	5.51705	4.14779	4.49508	3.87428	6.32876
chr1	4233165	4233728	Peak00000265	distal (non-TSS)	both	RP11-374C13.1	4.32515	4.86473	5.02591	4.22632	4.55263	4.58529	4.432	3.49375	4.17281	4.44194	5.17291	5.01342	4.86306	4.54562	5.35385	4.41813	5.69427	5.00159	5.03751	5.25441	4.63544	4.50526	5.19087	6.22522	5.90488	5.17076	4.90442	4.10233	4.94823	5.2969	5.36765	5.56393	5.90981	4.03621	3.38334	3.96434	3.93989	6.70481	6.87731	6.11891	6.07692	5.98238	7.23793
chr1	4236815	4238019	Peak00000266	distal (non-TSS)	only T-ALL	RP11-374C13.1	5.30417	5.43701	5.20698	4.93064	5.99847	4.79559	4.294	4.39936	4.40393	4.75171	5.73448	5.38044	4.93863	5.25561	5.51319	5.34449	6.26867	5.82385	5.41999	5.29686	4.81182	5.25853	5.3053	7.05584	6.8754	5.76	4.9713	5.2889	5.46974	5.60721	6.56829	6.3907	5.9557	4.18932	4.59795	4.6778	3.99442	7.41334	6.86642	5.8817	6.01852	6.60008	8.00942
chr1	4277291	4278441	Peak00000267	distal (non-TSS)	only T-ALL	NA	4.66102	5.01901	4.46095	4.32534	4.85489	4.88981	3.20079	4.39936	3.23151	4.18704	4.05519	3.93511	3.70448	4.91353	5.35385	3.88097	4.84514	4.28609	5.03751	4.80035	3.51698	4.34143	4.3409	5.14235	4.04431	4.42992	4.68193	4.33416	4.24111	4.24674	4.20487	4.49967	4.24001	2.78971	3.7398	3.96434	3.82312	5.44853	5.94923	5.03788	5.43822	5.30528	6.06091
chr1	4282718	4283317	Peak00000268	distal (non-TSS)	only T-ALL	NA	4.00221	3.60733	4.05495	3.37524	5.40802	3.7388	2.71856	3.49375	3.33908	4.49872	3.86723	4.29609	3.70448	4.26506	4.34833	3.95303	3.84094	3.77933	4.18613	3.30191	3.51698	3.93602	3.68183	4.35324	4.2716	4.23807	3.19185	4.33416	3.29094	4.1501	4.30323	3.69599	3.53179	3.09225	3.00413	3.26739	3.38234	4.36321	5.05698	4.02153	3.81801	4.32605	5.30128
chr1	4288003	4288517	Peak00000269	distal (non-TSS)	only T-ALL	NA	3.37511	2.76372	3.57648	3.14113	3.60084	2.98091	2.71856	3.49375	2.80316	3.4395	3.37027	4.12817	3.09031	3.90776	3.81637	3.54023	3.74836	3.77933	3.61922	3.30191	2.03114	3.32678	3.22841	3.9856	3.60088	3.88401	3.80284	3.4488	2.93564	3.32381	3.36072	3.69599	4.07507	2.03114	3.14797	3.26739	3.18436	3.46879	3.59611	3.54052	3.33241	4.96173	3.48673
chr1	4327313	4328088	Peak00000270	distal (non-TSS)	only T-ALL	NA	3.56629	4.41895	4.67611	5.10314	4.55263	4.4666	3.96493	4.02645	3.89141	3.86963	4.05519	4.70119	4.51097	5.20408	5.07506	4.94051	4.88619	4.48068	4.43515	5.02051	4.05616	4.96032	4.7779	5.31221	4.85495	5.27149	4.59897	4.33416	3.85712	4.1501	4.96469	4.49967	4.69516	4.14027	4.51664	3.85412	3.76028	5.14555	5.84171	5.34498	5.31347	5.77921	6.61285
chr1	4333396	4334285	Peak00000271	distal (non-TSS)	only T-ALL	NA	2.82537	3.9751	3.57648	3.87367	3.16708	3.49633	3.64542	3.49375	3.23151	4.18704	4.29377	4.21482	3.79519	4.62751	4.43291	3.6351	4.51731	3.77933	4.64509	3.77822	2.91359	3.93602	4.7779	4.24182	4.85495	4.74711	3.80284	4.22337	3.55214	4.33675	3.55017	3.23918	4.45413	3.09225	3.00413	3.4454	3.46879	4.31647	5.51705	4.26284	4.43494	4.9005	6.14268
chr1	4367919	4368581	Peak00000272	distal (non-TSS)	only T-ALL	NA	4.11902	3.9751	3.68858	3.37524	4.55263	3.62392	2.99453	3.49375	3.60868	2.68078	3.86723	3.70657	3.60623	4.36527	3.67622	3.04381	4.00753	3.17546	4.18613	3.6405	3.72474	3.51211	3.80004	3.83507	3.76734	4.42992	3.63361	3.64871	3.55214	3.80681	3.55017	3.8704	4.24001	2.78971	3.48361	3.73303	3.38234	3.79659	5.16899	5.18582	3.16709	4.50444	5.45948
chr1	4388089	4389040	Peak00000273	distal (non-TSS)	only T-ALL	NA	4.11902	4.41895	4.13197	4.32534	5.40802	4.40309	3.86743	4.39936	3.43653	3.95675	3.86723	4.64153	4.35125	5.15059	4.9683	4.14742	4.61925	4.80189	4.76901	4.01419	4.1941	4.42584	3.80004	4.72456	4.372	3.88401	4.9713	4.78219	3.6628	4.71378	4.77758	5.13063	4.31528	3.31721	3.66054	3.73303	2.93361	6.06804	6.37601	6.01308	5.14023	4.83646	6.10238
chr1	4408842	4409213	Peak00000274	distal (non-TSS)	only T-ALL	NA	3.14102	3.27482	3.45211	3.56643	3.91348	2.98091	2.71856	2.03114	2.03114	3.30013	3.51622	3.57349	3.60623	3.76193	3.67622	3.19298	2.92688	3.41589	3.28452	3.07938	2.91359	2.79559	3.55038	3.46192	4.372	3.57536	3.80284	3.96872	3.29094	2.03114	4.39478	3.8704	3.53179	3.21124	3.00413	3.26739	2.77191	3.13621	3.90801	3.04402	3.33241	2.99845	4.64166
chr1	4439477	4440224	Peak00000275	distal (non-TSS)	only T-ALL	NA	3.72978	3.74277	3.68858	3.72994	4.37195	4.19208	3.76155	2.03114	3.11066	3.4395	4.05519	4.0353	4.23304	4.15661	4.16103	3.72279	4.28691	4.56835	4.27445	4.30208	4.43285	3.93602	4.00686	4.55157	4.04431	4.74711	4.20432	4.22337	3.85712	4.24674	4.48046	4.28282	3.88571	3.41325	3.57551	3.4454	3.38234	5.38416	5.92836	5.31967	4.00218	5.10398	6.11594
chr1	4469577	4469990	Peak00000276	distal (non-TSS)	only T-ALL	RP5-1166F10.1	2.82537	3.27482	3.79093	3.37524	4.37195	3.49633	2.99453	2.03114	2.97127	3.30013	2.03114	2.74686	2.65168	3.59589	3.51702	3.43662	3.11988	3.17546	3.28452	3.4842	2.03114	3.51211	3.55038	3.83507	2.84449	3.14786	2.86265	3.8192	2.67587	3.0978	2.81649	2.89745	3.00501	3.21124	2.59991	3.05037	2.93361	3.13621	4.65406	4.26284	3.47483	3.14152	4.13491
chr1	4481377	4482466	Peak00000277	distal (non-TSS)	only T-ALL	RP5-1166F10.1	4.32515	4.07684	4.05495	4.00239	3.60084	3.94013	3.37042	2.03114	3.75836	3.95675	3.37027	4.37265	4.1697	4.03825	4.34833	4.2062	4.22249	4.6507	4.88271	4.11743	2.91359	4.50526	4.66667	4.12006	4.04431	4.51642	3.63361	4.70359	4.10102	4.77812	3.71227	4.68645	4.85164	3.41325	3.66054	3.59822	3.82312	4.5354	6.10604	4.72419	4.6079	4.99136	5.69536
chr1	4482559	4483259	Peak00000278	distal (non-TSS)	only T-ALL	RP5-1166F10.1	4.11902	4.69111	3.79093	3.56643	4.55263	3.8436	3.37042	3.49375	3.33908	3.86963	4.21899	4.0353	4.23304	4.84738	4.16103	4.41813	4.66749	4.05774	4.64509	4.01419	3.72474	3.67088	4.5456	4.80352	4.04431	4.51642	4.31446	4.22337	3.76388	4.71378	4.56103	5.06575	4.63878	2.95507	3.95048	3.85412	3.54891	5.46936	6.06842	4.97403	5.17663	5.15707	6.00369
chr1	4485842	4486585	Peak00000279	distal (non-TSS)	only T-ALL	RP5-1166F10.1	4.11902	3.9751	3.79093	3.87367	4.55263	3.7388	3.20079	3.49375	3.23151	3.67424	3.64524	3.42272	4.03289	3.90776	4.05622	3.72279	4.00753	3.77933	4.35722	3.90181	3.9015	4.15452	4.00686	3.66336	3.91352	4.23807	4.31446	3.8192	3.55214	4.95491	3.85483	4.39563	4.51852	2.95507	3.38334	3.26739	3.18436	4.7925	6.66736	4.51311	3.9135	3.47549	5.78317
chr1	4505029	4505747	Peak00000280	distal (non-TSS)	only T-ALL	NA	3.87351	3.9751	3.57648	4.41749	4.16287	4.26622	3.76155	3.49375	4.40393	4.49872	4.13968	4.21482	3.49879	4.91353	4.25801	4.14742	4.46331	4.28609	4.76901	4.38554	3.9015	4.65135	4.41266	3.66336	4.2716	4.33745	3.19185	3.64871	4.90818	4.83959	4.56103	4.59626	4.69516	3.41325	3.00413	3.05037	3.62371	3.99442	6.06842	5.9489	3.7144	4.06278	5.32499
chr1	4506655	4507183	Peak00000281	distal (non-TSS)	only T-ALL	NA	3.72978	3.27482	3.8853	3.72994	3.91348	4.02975	3.37042	2.03114	3.8267	3.56294	3.76135	4.44506	3.60623	4.36527	3.10398	3.04381	3.53819	3.61193	4.0914	3.90181	2.91359	3.67088	4.26505	3.66336	3.40601	4.01326	2.86265	4.33416	3.55214	3.66726	4.0985	4.15946	3.77899	3.09225	3.14797	3.59822	3.06785	4.65154	5.20442	5.34498	3.33241	4.00302	5.06774
chr1	4515725	4516476	Peak00000282	distal (non-TSS)	only T-ALL	NA	3.56629	3.60733	3.79093	3.56643	4.16287	3.8436	2.99453	2.03114	2.03114	3.56294	3.64524	4.0353	3.70448	3.76193	4.34833	3.54023	3.84094	3.77933	3.98912	4.11743	3.26107	3.81067	3.68183	3.46192	3.91352	4.42992	3.80284	3.96872	3.6628	4.57528	4.0985	4.28282	4.45413	3.31721	3.57551	4.06567	2.93361	5.64419	5.4598	5.44193	3.33241	4.41821	6.38579
chr1	4545314	4545867	Peak00000283	distal (non-TSS)	only T-ALL	NA	3.87351	4.34137	3.57648	4.58475	3.16708	3.62392	3.37042	2.03114	2.80316	3.86963	4.13968	3.24723	4.29347	3.90776	4.34833	3.95303	4.22249	4.48068	4.43515	3.77822	2.03114	3.81067	4.18456	4.55157	4.2716	4.42992	3.95132	3.64871	3.55214	4.50036	4.0985	3.69599	3.66192	3.31721	3.00413	3.59822	3.76028	5.24589	5.16899	4.08621	3.47483	3.9403	5.41606
chr1	4552080	4552658	Peak00000284	distal (non-TSS)	only T-ALL	NA	3.87351	4.07684	3.45211	3.14113	4.98436	3.35207	2.03114	3.49375	2.97127	3.67424	3.64524	3.42272	4.03289	4.45846	4.25801	3.80445	4.15473	4.28609	4.43515	4.11743	3.26107	2.79559	3.40154	4.55157	4.2716	3.57536	4.31446	4.70359	3.42944	4.64628	3.98254	4.02314	3.98394	3.31721	3.14797	3.4454	2.93361	5.73277	6.06842	5.48802	3.47483	3.73051	5.54253
chr1	4552705	4553261	Peak00000285	distal (non-TSS)	only T-ALL	NA	4.22613	4.07684	4.27353	3.37524	3.60084	3.7388	3.51639	3.49375	2.80316	3.67424	3.51622	4.12817	3.95857	4.45846	4.43291	3.72279	3.92702	4.6507	4.27445	2.78032	3.51698	3.67088	3.68183	4.35324	3.91352	4.23807	4.31446	4.22337	3.55214	4.04569	4.56103	4.39563	3.98394	3.31721	3.14797	3.05037	3.06785	3.72284	5.01756	4.20658	3.7144	3.26546	3.95438
chr1	4553576	4553866	Peak00000286	distal (non-TSS)	only T-ALL	NA	3.56629	3.60733	3.8853	4.00239	4.16287	3.8436	2.71856	3.49375	3.23151	3.67424	3.96472	3.03345	3.95857	3.40156	3.94203	3.54023	4.08324	4.05774	3.98912	3.4842	3.26107	3.51211	4.09877	4.35324	4.372	3.88401	3.19185	3.8192	2.93564	4.1501	4.0985	3.69599	3.77899	2.78971	3.48361	4.15956	3.28819	4.36321	5.05698	3.95338	3.33241	3.87428	5.52222
chr1	4555568	4556470	Peak00000287	distal (non-TSS)	both	NA	4.41728	5.43701	5.20698	5.30441	5.10283	4.52725	4.294	4.93042	4.36081	4.75171	5.62748	5.61183	5.17493	4.97667	5.0227	5.29341	5.59999	5.59892	5.13194	4.38554	4.31884	4.96032	5.68822	5.91226	6.08646	6.14961	4.76015	4.10233	4.82445	5.64163	6.32134	6.03622	6.29576	3.92288	4.47408	4.47959	4.65154	5.81617	6.40645	5.2409	4.37198	5.07666	6.80054
chr1	4557428	4557914	Peak00000288	distal (non-TSS)	both	NA	4.00221	4.34137	4.05495	4.41749	3.60084	3.8436	3.20079	4.02645	3.75836	3.95675	5.3858	5.10366	4.29347	3.16334	4.34833	4.76232	5.07507	4.28609	4.9878	3.6405	3.9015	4.25129	4.83032	5.36457	4.98442	5.45366	4.41613	4.22337	4.02483	5.00918	5.84651	5.13063	5.5086	2.78971	4.18561	4.85092	4.19182	5.22147	4.65406	3.7231	3.16709	3.80452	6.462
chr1	4563979	4564462	Peak00000289	distal (non-TSS)	only T-ALL	NA	3.72978	3.60733	3.68858	4.00239	3.16708	3.94013	3.37042	2.03114	2.97127	3.1385	3.51622	4.12817	3.49879	3.76193	4.25801	3.32201	3.92702	4.28609	4.27445	3.30191	2.91359	3.1003	3.40154	3.9856	3.60088	3.38321	4.20432	4.22337	3.55214	4.1501	3.55017	4.02314	4.16016	3.21124	3.14797	3.85412	3.18436	4.82559	3.90801	3.43689	2.6981	4.17454	5.09569
chr1	4568615	4569318	Peak00000290	distal (non-TSS)	only T-ALL	NA	3.14102	3.27482	3.97298	3.56643	3.91348	3.49633	3.37042	2.03114	3.43653	3.86963	4.05519	3.42272	3.37979	4.03825	3.67622	3.6351	4.34834	4.38693	4.0914	3.77822	3.72474	3.51211	4.41266	4.12006	4.372	3.88401	4.20432	3.96872	3.85712	4.24674	3.36072	4.15946	4.51852	3.50138	3.48361	3.59822	3.38234	4.75859	4.48844	4.6015	4.71209	4.73446	5.25263
chr1	4570470	4571048	Peak00000291	distal (non-TSS)	both	NA	3.87351	4.96946	4.72499	4.58475	4.16287	4.02975	3.86743	5.135	3.60868	4.65606	5.45019	5.01342	4.97493	4.54562	4.85268	4.64319	5.59999	5.22997	4.76901	4.91478	4.1941	3.81067	4.66667	5.46382	5.49674	5.61506	4.59897	4.70359	4.42673	4.71378	5.36765	5.65432	5.44542	2.78971	3.48361	4.40651	4.51504	4.75859	5.57207	4.46666	4.49508	4.73446	5.92878
chr1	4572532	4572913	Peak00000292	distal (non-TSS)	only T-ALL	NA	4.11902	4.1711	3.31165	4.22632	4.37195	3.7388	3.37042	4.02645	2.97127	3.86963	4.29377	4.12817	3.49879	3.59589	4.34833	3.80445	3.92702	4.48068	3.98912	3.77822	2.03114	3.81067	3.90775	3.9856	4.372	4.23807	3.95132	3.8192	3.13037	3.66726	4.0985	4.15946	3.77899	3.21124	3.00413	3.26739	3.54891	3.86611	4.36555	3.54052	3.7144	3.87428	5.09569
chr1	4587563	4588433	Peak00000293	distal (non-TSS)	only T-ALL	NA	4.00221	4.56184	4.27353	3.87367	3.60084	4.33642	3.20079	2.03114	3.23151	3.86963	3.96472	4.12817	4.03289	4.54562	4.34833	3.88097	4.00753	4.48068	4.64509	4.11743	4.1941	4.15452	4.09877	3.83507	4.16292	4.23807	4.68193	4.22337	3.13037	4.71378	4.56103	4.59626	4.16016	2.95507	3.66054	3.96434	3.62371	3.79659	5.88569	6.13341	3.9135	3.14152	4.34211
chr1	4610011	4610412	Peak00000294	distal (non-TSS)	only T-ALL	RP1-37J18.1	3.56629	3.45376	3.68858	3.14113	3.16708	3.8436	2.99453	3.49375	2.03114	3.30013	2.99441	3.82618	3.24563	3.90776	3.67622	3.32201	4.22249	3.61193	4.35722	3.4842	3.26107	2.79559	2.03114	3.66336	3.76734	3.57536	3.63361	3.20329	2.93564	2.79377	3.85483	3.49117	3.77899	2.03114	3.38334	3.4454	3.18436	3.64422	4.4284	3.88131	2.6981	3.14152	4.64166
chr1	4623617	4624537	Peak00000295	distal (non-TSS)	only T-ALL	RP1-37J18.2	4.11902	4.1711	4.51802	3.87367	4.85489	4.11346	3.37042	3.49375	3.52591	4.03821	3.51622	4.37265	4.1697	5.09498	4.51247	4.14742	4.22249	5.22997	4.88271	4.11743	3.26107	3.1003	3.80004	4.35324	4.372	4.33745	4.68193	3.96872	3.55214	4.64628	3.98254	5.13063	4.51852	3.86211	3.81413	4.40651	3.54891	3.93191	4.977	4.20658	4.3059	2.99845	4.98037
chr1	4645211	4645730	Peak00000296	distal (non-TSS)	both	RP1-37J18.2	4.22613	5.11313	5.02591	4.86804	3.60084	4.69447	4.96727	4.69046	4.12126	4.60561	5.35247	4.44506	4.86306	5.3998	5.3954	4.46624	5.44569	5.12042	4.76901	5.21064	4.89223	4.58027	4.66667	5.20128	5.40809	5.53665	4.59897	4.62023	4.53756	4.71378	5.02186	5.51648	5.03609	4.08929	4.2889	4.24711	4.19182	4.98017	5.77308	4.76276	3.7144	3.26546	5.65867
chr1	4654341	4654838	Peak00000297	distal (non-TSS)	only T-ALL	NA	4.11902	4.49228	4.77219	3.72994	4.37195	4.26622	3.86743	2.03114	2.97127	4.03821	4.29377	4.64153	4.03289	4.54562	4.16103	4.02117	4.15473	4.17692	4.76901	4.38554	4.05616	3.67088	4.3409	4.45606	4.04431	4.23807	4.76015	4.10233	3.94378	4.1501	4.30323	4.85081	4.31528	3.31721	3.27255	3.85412	3.82312	4.45206	5.48871	3.7231	3.9135	3.56695	4.78725
chr1	4663450	4663923	Peak00000298	distal (non-TSS)	only T-ALL	NA	3.56629	3.9751	3.31165	3.37524	3.91348	4.02975	3.51639	4.02645	3.11066	2.94243	3.76135	3.57349	3.09031	4.36527	4.25801	3.88097	4.34834	3.61193	4.57865	3.77822	4.05616	2.79559	3.55038	3.66336	3.76734	4.13055	3.95132	3.8192	3.42944	3.50878	3.85483	4.39563	3.53179	2.57058	2.83046	3.05037	3.38234	3.99442	4.29959	4.20658	3.47483	4.00302	4.56262
chr1	4673502	4673912	Peak00000299	distal (non-TSS)	only T-ALL	NA	3.14102	4.07684	3.57648	3.56643	2.03114	2.98091	3.37042	3.49375	2.03114	3.67424	3.86723	3.42272	3.24563	3.90776	3.81637	3.54023	3.84094	3.77933	4.57865	3.07938	3.72474	3.1003	3.55038	2.87921	3.91352	3.73964	3.80284	4.33416	3.29094	4.24674	3.55017	4.02314	4.07507	3.21124	3.14797	3.05037	2.77191	3.25962	3.99649	3.32226	3.16709	3.9403	4.98037
chr1	4687413	4687758	Peak00000300	distal (non-TSS)	only T-ALL	NA	3.37511	3.27482	3.57648	3.37524	3.60084	3.94013	2.71856	2.03114	3.11066	3.4395	3.76135	3.82618	2.65168	3.90776	3.67622	2.62371	4.00753	3.61193	3.98912	3.07938	2.91359	2.79559	3.22841	3.66336	4.04431	3.38321	3.80284	3.4488	3.29094	3.66726	3.71227	3.69599	4.07507	2.78971	3.27255	3.26739	3.28819	3.13621	4.70509	3.19321	3.60086	3.14152	4.38921
chr1	4696786	4697462	Peak00000301	distal (non-TSS)	only T-ALL	NA	4.66102	4.49228	4.13197	4.1192	5.10283	4.26622	3.20079	4.02645	3.33908	3.30013	4.05519	3.93511	3.60623	4.62751	4.58762	3.80445	4.46331	4.56835	4.64509	3.77822	3.51698	3.32678	3.22841	4.72456	3.76734	3.88401	4.31446	3.96872	4.10102	4.1501	4.48046	4.02314	3.66192	3.58302	3.38334	3.73303	3.46879	3.46879	4.70509	3.95338	3.9135	3.56695	5.09569
chr1	4712586	4713248	Peak00000302	distal (non-TSS)	both	AJAP1	5.43827	5.36274	5.10116	5.25672	4.85489	4.93463	5.01095	4.93042	4.63711	4.70472	5.45019	4.96601	5.6008	5.09498	5.55038	4.90666	5.20973	5.2817	5.72079	5.33807	5.29642	5.25853	5.15057	5.765	5.1029	5.76	5.41538	4.62023	5.2004	5.80228	5.49333	5.25204	5.76259	4.36901	4.91383	4.95536	4.805	5.17132	6.24737	5.41831	5.75769	4.9005	6.22003
chr1	4714364	4715687	Peak00000303	TSS	only T-ALL	ACAP3,PUSL1,CPSF3L	5.39496	5.70043	5.27334	5.90668	5.58011	5.21356	4.82735	4.69046	4.63711	5.07936	5.59943	5.30675	5.68992	5.53064	5.31105	5.26716	5.14402	5.22997	5.62742	5.41706	4.63544	5.64762	5.37674	5.80327	5.90488	6.06866	5.59412	5.48701	5.2004	6.02676	5.36765	5.69745	6.06436	4.56416	4.51664	4.95536	4.51504	5.46936	6.93058	5.46516	6.20457	5.63809	7.61167
chr1	4715706	4716892	Peak00000304	TSS	only T-ALL	MXRA8,AURKAIP1,RP5-890O3.3	5.20713	5.40036	5.13733	5.39521	5.80457	4.74596	4.55712	4.02645	4.92595	5.28288	5.51178	4.96601	5.83361	4.91353	5.26691	5.55397	5.33263	5.12042	5.38226	5.25441	4.53792	5.38687	5.96684	5.68525	5.58018	5.68938	5.26478	5.05836	5.54922	5.94665	5.02186	5.73931	5.90981	4.97019	5.034	4.73795	4.74565	6.09496	7.1075	5.6385	6.88626	6.40781	7.69509
chr1	4720937	4721442	Peak00000305	distal (non-TSS)	only T-ALL	AJAP1	3.72978	4.07684	3.68858	3.87367	3.60084	2.70867	3.64542	4.02645	3.6859	3.30013	3.64524	4.12817	4.03289	4.03825	3.81637	3.88097	4.08324	4.17692	4.35722	4.11743	3.9015	3.93602	3.90775	3.83507	4.2716	4.51642	4.68193	4.10233	4.02483	4.04569	3.85483	3.49117	4.31528	3.50138	3.38334	3.05037	3.38234	5.00913	5.01756	4.31679	4.1629	3.80452	4.71638
chr1	4759888	4760462	Peak00000306	distal (non-TSS)	only T-ALL	AJAP1	3.14102	4.56184	3.79093	3.37524	4.85489	3.94013	3.51639	3.49375	2.80316	3.30013	3.51622	4.0353	3.70448	3.90776	3.51702	3.32201	4.40706	4.28609	4.43515	4.38554	3.51698	3.67088	3.90775	3.9856	4.55269	3.57536	3.80284	3.4488	3.76388	4.50036	3.12889	4.15946	4.24001	3.09225	3.27255	3.59822	3.46879	6.19783	5.36935	3.80478	3.16709	3.26546	6.01821
chr1	4760718	4761579	Peak00000307	distal (non-TSS)	only T-ALL	AJAP1	4.58453	5.11313	4.27353	4.58475	4.98436	4.4666	3.51639	4.39936	3.6859	4.18704	4.77712	4.29609	4.69828	4.84738	5.26691	4.02117	5.17726	4.93815	5.08552	4.91478	3.9015	4.65135	4.48076	4.80352	4.92119	4.94462	5.09615	5.23471	4.36769	5.06142	5.02186	4.39563	5.47737	3.09225	3.48361	3.59822	3.62371	6.41612	6.2641	5.77458	3.60086	4.22701	6.87404
chr1	4768961	4769339	Peak00000308	distal (non-TSS)	only T-ALL	AJAP1	3.56629	2.76372	2.03114	3.56643	4.55263	3.49633	3.20079	4.02645	2.58026	2.94243	2.99441	3.24723	3.70448	2.84173	3.81637	3.80445	2.92688	3.41589	3.46466	3.4842	4.1941	2.79559	3.55038	3.21439	3.16711	2.83038	3.95132	3.4488	3.42944	3.0978	2.81649	3.69599	3.66192	2.78971	3.38334	2.75917	3.06785	3.13621	4.23017	3.19321	2.03114	3.6516	3.81782
chr1	4770812	4771952	Peak00000309	distal (non-TSS)	only T-ALL	AJAP1	4.41728	5.32408	4.94637	5.43851	5.80457	4.93463	4.96727	4.93042	3.95291	4.49872	5.17291	4.75837	4.93863	5.53064	5.58661	4.5576	5.27252	5.00159	5.59488	5.66329	4.43285	4.9038	5.06631	5.25783	4.98442	5.41027	5.6757	5.34109	4.30591	5.2969	5.07678	5.65432	5.56909	3.7982	3.7398	3.85412	4.55047	5.24589	5.77308	5.48802	4.08505	3.47549	6.2572
chr1	4796003	4796861	Peak00000310	distal (non-TSS)	both	AJAP1	4.41728	4.56184	4.27353	4.86804	5.21207	4.40309	3.76155	4.39936	4.31626	4.25552	3.51622	4.12817	3.37979	4.70478	4.43291	4.41813	4.56923	4.48068	4.82703	4.60867	3.72474	5.42718	4.5456	4.72456	3.40601	4.81612	5.15464	4.43642	5.54922	4.95491	4.0985	3.69599	5.16003	4.79747	4.3847	3.59822	3.18436	4.65154	5.4598	4.36864	5.37722	4.99136	5.56256
chr1	4814846	4815412	Peak00000311	distal (non-TSS)	only T-ALL	AJAP1	3.56629	4.07684	3.8853	3.37524	4.37195	3.49633	3.64542	2.03114	2.97127	3.4395	2.71848	3.57349	3.09031	4.15661	4.16103	3.88097	4.00753	3.77933	4.27445	4.60867	3.26107	3.1003	4.09877	3.9856	3.76734	3.57536	4.51064	4.33416	3.6628	4.33675	2.81649	4.02314	3.53179	3.21124	3.00413	2.03114	3.28819	4.40837	3.4704	3.6354	4.00218	3.3757	4.34211
chr1	4817038	4817450	Peak00000312	distal (non-TSS)	only T-ALL	AJAP1	4.00221	3.74277	3.97298	4.1192	4.16287	3.8436	2.03114	2.03114	3.11066	3.56294	2.71848	3.42272	3.37979	4.26506	3.81637	3.6351	3.84094	4.38693	4.18613	3.30191	2.91359	2.03114	3.22841	2.87921	2.84449	3.88401	4.20432	3.8192	3.55214	3.80681	3.36072	3.49117	3.2133	2.95507	2.59991	2.75917	3.18436	4.1654	3.59611	3.32226	3.47483	2.59651	3.48673
chr1	4856312	4857048	Peak00000313	distal (non-TSS)	both	AJAP1	3.56629	4.25898	3.57648	3.72994	4.55263	3.49633	2.03114	4.02645	2.03114	3.1385	3.64524	3.82618	2.65168	3.76193	3.81637	4.2062	4.34834	3.77933	4.35722	4.01419	3.9015	4.96032	4.48076	4.55157	4.16292	4.23807	4.31446	3.96872	5.64873	4.04569	3.36072	4.02314	4.85164	4.48945	3.48361	3.73303	3.82312	4.5354	4.977	3.88131	5.06448	5.37393	6.42983
chr1	4885114	4885427	Peak00000314	distal (non-TSS)	only T-ALL	NA	3.87351	4.34137	3.31165	3.72994	4.37195	3.49633	2.99453	4.02645	2.97127	3.1385	3.64524	3.57349	3.70448	3.90776	3.67622	3.6351	4.08324	3.92629	4.27445	3.77822	3.72474	4.15452	3.01767	3.9856	3.60088	4.01326	4.41613	3.64871	4.24111	3.93195	3.71227	3.49117	3.98394	3.41325	2.59991	3.85412	2.77191	3.3694	3.81274	3.32226	3.7144	3.3757	4.67953
chr1	4885857	4886697	Peak00000315	distal (non-TSS)	only T-ALL	NA	4.32515	4.56184	4.67611	4.86804	4.85489	4.58529	4.1399	2.03114	4.12126	4.84115	5.13407	4.57915	4.60784	4.36527	4.9683	4.64319	5.03929	4.87169	4.88271	4.91478	4.96823	4.58027	4.92956	4.94907	5.15858	5.45366	4.9713	4.22337	4.7806	5.16039	4.39478	4.9262	5.30993	4.41037	4.5579	4.3292	4.44127	5.11931	6.24737	5.03788	5.58015	5.0488	6.31708
chr1	4897410	4898410	Peak00000316	distal (non-TSS)	only T-ALL	NA	4.32515	4.80925	4.27353	4.00239	5.10283	4.40309	4.05541	4.93042	3.8267	3.77589	4.36455	3.42272	4.56027	4.97667	4.85268	4.41813	4.92607	4.38693	4.82703	5.16546	4.81182	4.71893	4.41266	4.55157	4.71212	4.42992	5.46222	5.11964	4.73532	4.89845	4.39478	4.02314	4.57998	3.6592	3.7398	3.96434	3.69397	3.5599	5.94923	3.88131	5.70918	4.32605	3.66397
chr1	5046382	5046765	Peak00000317	distal (non-TSS)	only T-ALL	NA	3.37511	3.86441	2.95095	3.72994	4.16287	3.35207	2.99453	2.03114	2.58026	2.68078	3.20066	3.70657	3.09031	3.76193	3.51702	3.04381	2.92688	3.77933	3.87782	3.07938	2.91359	3.1003	3.40154	2.87921	3.16711	3.38321	3.95132	3.4488	2.67587	3.66726	2.81649	2.89745	3.53179	2.78971	3.27255	3.26739	3.18436	3.13621	3.59611	3.43689	4.71209	3.6516	3.15044
chr1	5061543	5061887	Peak00000318	distal (non-TSS)	only T-ALL	NA	2.82537	3.86441	3.1487	2.82545	4.16287	3.18452	3.20079	2.03114	3.11066	2.68078	2.71848	3.03345	2.03114	3.76193	3.33115	3.04381	3.74836	3.17546	3.28452	3.07938	2.91359	3.32678	3.01767	3.21439	3.40601	2.03114	3.63361	2.87105	2.67587	3.80681	3.55017	2.89745	3.2133	2.95507	3.27255	2.75917	2.77191	3.46879	3.32836	3.19321	2.96633	2.59651	3.95438
chr1	5179610	5179911	Peak00000319	distal (non-TSS)	only T-ALL	NA	2.82537	3.27482	3.45211	2.82545	4.37195	3.35207	2.71856	2.03114	2.03114	3.30013	3.37027	3.03345	3.37979	3.40156	3.33115	3.19298	3.64801	4.17692	3.75548	2.03114	3.26107	2.79559	2.03114	3.21439	2.03114	3.73964	3.63361	2.87105	3.55214	2.79377	3.36072	3.69599	3.2133	2.03114	3.00413	2.75917	2.77191	2.99377	3.59611	3.32226	3.33241	2.59651	3.74337
chr1	5346309	5346715	Peak00000320	distal (non-TSS)	only T-ALL	NA	3.37511	3.9751	3.79093	3.56643	4.37195	4.11346	3.20079	3.49375	3.43653	3.4395	3.76135	3.24723	2.90221	4.15661	4.05622	3.43662	3.84094	4.48068	4.0914	3.30191	3.72474	3.51211	3.68183	3.83507	3.40601	3.73964	3.80284	3.96872	3.76388	4.50036	3.85483	4.39563	4.07507	3.31721	3.66054	3.59822	3.38234	3.64422	4.07919	4.14779	4.37198	3.3757	4.13491
chr1	5483091	5483624	Peak00000321	distal (non-TSS)	only T-ALL	NA	4.00221	4.34137	3.57648	3.56643	3.91348	4.19208	2.71856	4.02645	3.52591	3.67424	3.51622	3.70657	3.70448	4.26506	4.34833	4.14742	3.92702	4.17692	4.57865	4.60867	2.03114	2.79559	3.68183	3.66336	3.60088	3.73964	4.51064	3.4488	4.17295	3.66726	3.98254	4.77107	4.16016	3.50138	3.66054	3.4454	3.38234	3.93191	4.23017	4.41854	4.6079	3.80452	4.13491
chr1	5541898	5542478	Peak00000322	distal (non-TSS)	only T-ALL	NA	3.37511	3.74277	4.27353	3.56643	4.71206	3.8436	2.71856	4.02645	3.75836	3.95675	3.37027	3.57349	3.70448	4.54562	4.05622	3.80445	4.15473	4.48068	3.98912	3.77822	3.51698	3.81067	4.3409	3.66336	3.40601	4.33745	4.41613	4.10233	3.76388	4.33675	3.98254	3.8704	4.24001	3.92288	3.57551	3.26739	3.76028	3.46879	3.59611	5.18582	5.58015	2.82574	4.07752
chr1	5569851	5570363	Peak00000323	distal (non-TSS)	both	NA	5.43827	5.20134	5.42677	4.80249	4.55263	5.38358	4.49601	4.93042	4.70673	4.44194	5.05303	4.86607	4.86306	4.97667	5.35385	4.94051	5.41826	5.2817	5.30365	5.02051	5.0403	4.9038	4.83032	5.64364	5.04491	5.06225	4.83416	5.44002	5.13286	5.06142	5.18056	5.65432	5.53917	4.56416	4.63685	4.85092	4.44127	5.00913	5.23899	4.94098	5.06448	3.87428	5.4807
chr1	5574558	5575041	Peak00000324	distal (non-TSS)	both	NA	4.50349	4.25898	4.62542	4.58475	4.98436	4.97804	3.86743	4.39936	4.4862	4.65606	4.61534	4.29609	4.56027	4.77792	4.34833	4.46624	4.56923	4.28609	4.27445	4.30208	4.81182	4.96032	5.06631	4.72456	5.1029	5.11755	4.20432	4.70359	4.86695	4.50036	4.56103	4.39563	4.99222	4.56416	3.66054	4.24711	4.28029	4.9506	4.65406	4.6845	4.85492	4.00302	5.32499
chr1	5611445	5612022	Peak00000325	distal (non-TSS)	both	NA	3.56629	4.34137	3.79093	2.82545	3.16708	3.7388	3.20079	4.39936	4.31626	4.11477	2.99441	3.93511	2.90221	3.90776	4.51247	4.2062	3.27908	4.28609	4.64509	4.11743	3.51698	4.71893	4.5456	4.12006	3.60088	4.67445	3.95132	3.4488	5.2004	4.42105	3.85483	4.02314	4.69516	3.09225	3.48361	3.05037	2.93361	3.13621	4.4284	4.6845	4.1629	2.99845	4.01744
chr1	5658590	5659008	Peak00000326	distal (non-TSS)	only T-ALL	RP11-154H17.1	4.00221	3.86441	3.8853	3.87367	3.91348	3.49633	3.64542	4.02645	3.52591	3.30013	3.76135	3.93511	3.49879	4.26506	3.67622	4.41813	4.46331	4.05774	4.43515	3.77822	3.72474	4.04994	3.80004	4.35324	3.16711	4.23807	3.80284	3.4488	3.85712	4.50036	4.0985	4.02314	4.07507	3.41325	3.57551	3.96434	3.46879	3.79659	4.48844	4.26284	3.9135	3.14152	4.29329
chr1	5681063	5681444	Peak00000327	distal (non-TSS)	only T-ALL	RP11-154H17.1	4.41728	2.76372	3.79093	3.56643	3.60084	3.94013	2.99453	3.49375	3.43653	3.56294	2.03114	3.57349	3.09031	2.03114	3.33115	3.80445	3.64801	4.28609	3.87782	3.77822	3.26107	3.51211	3.80004	4.24182	3.16711	3.14786	3.63361	3.64871	4.17295	3.66726	3.36072	3.69599	3.98394	3.21124	3.48361	3.59822	3.62371	4.05398	4.15687	3.95338	3.7144	2.99845	4.38921
chr1	5700842	5701237	Peak00000328	distal (non-TSS)	only T-ALL	RP11-154H17.1	3.87351	3.27482	3.68858	3.56643	3.16708	3.49633	3.20079	2.03114	3.11066	3.67424	3.51622	3.57349	3.49879	3.90776	3.33115	3.04381	3.84094	3.17546	4.43515	3.30191	3.51698	3.51211	3.22841	3.21439	3.16711	4.23807	4.08405	3.20329	3.55214	3.80681	3.36072	3.23918	3.53179	2.95507	2.59991	3.26739	3.38234	3.99442	3.90801	4.51311	4.00218	2.99845	3.88798
chr1	5748546	5748865	Peak00000330	distal (non-TSS)	only T-ALL	NA	2.03114	3.27482	3.45211	2.03114	3.91348	3.18452	2.99453	2.03114	2.58026	2.94243	2.99441	3.82618	3.37979	3.76193	3.67622	3.04381	3.64801	3.92629	3.28452	3.07938	2.91359	3.1003	3.01767	3.66336	3.76734	2.83038	3.63361	3.8192	3.13037	3.66726	2.81649	3.49117	3.00501	2.78971	2.59991	3.26739	2.77191	2.82185	3.32836	2.86364	3.33241	2.03114	3.00631
chr1	5773221	5773838	Peak00000331	distal (non-TSS)	only T-ALL	NA	3.72978	3.45376	4.13197	3.37524	4.16287	3.49633	3.51639	2.03114	3.43653	3.67424	3.76135	3.42272	3.70448	4.54562	3.94203	3.88097	4.22249	4.48068	3.75548	4.01419	4.1941	3.67088	3.68183	4.35324	3.60088	4.13055	4.08405	3.96872	2.93564	4.1501	3.98254	3.8704	4.07507	3.31721	3.27255	3.4454	2.93361	2.82185	3.59611	4.6015	3.47483	3.47549	3.48673
chr1	5805782	5806412	Peak00000332	distal (non-TSS)	both	NA	4.50349	4.86473	4.67611	4.41749	4.71206	4.79559	3.96493	5.135	4.74026	4.60561	4.72529	5.10366	4.82367	4.62751	5.12553	4.41813	5.24148	5.2817	4.88271	4.60867	4.31884	4.65135	4.88083	5.08084	4.71212	5.61506	4.9713	4.99428	4.86695	5.16039	5.12963	5.30903	5.27392	4.52732	4.33766	4.90412	4.585	5.09257	5.20442	4.94098	5.6843	4.46202	5.4807
chr1	5831096	5831419	Peak00000333	distal (non-TSS)	only thymus	NA	3.72978	3.9751	3.45211	4.1192	3.60084	3.8436	3.51639	3.49375	3.43653	3.56294	3.64524	3.42272	3.09031	3.59589	4.05622	3.6351	3.53819	3.77933	3.87782	3.77822	2.91359	4.25129	3.22841	2.87921	3.60088	3.14786	3.95132	3.4488	4.48329	3.93195	2.81649	4.28282	4.16016	3.98081	3.38334	3.59822	3.38234	3.86611	3.32836	3.32226	3.81801	3.14152	3.48673
chr1	5886619	5887106	Peak00000334	distal (non-TSS)	only T-ALL	NA	3.72978	3.27482	4.05495	3.56643	3.16708	3.62392	2.99453	4.93042	2.97127	3.4395	3.51622	3.93511	3.49879	4.15661	3.51702	3.32201	4.08324	3.61193	3.98912	3.30191	3.26107	3.51211	3.68183	3.21439	3.40601	4.13055	4.20432	3.4488	3.42944	3.93195	3.85483	4.02314	3.98394	2.95507	3.14797	3.59822	3.28819	2.82185	3.1635	3.6354	2.6981	2.82574	3.38627
chr1	5896863	5897491	Peak00000335	distal (non-TSS)	only T-ALL	NA	3.87351	4.34137	4.20466	3.14113	4.55263	3.7388	3.20079	3.49375	3.60868	4.03821	3.51622	4.44506	3.70448	3.76193	4.58762	4.02117	4.80282	4.6507	3.87782	3.90181	4.05616	4.34143	3.40154	4.55157	3.76734	3.73964	4.41613	3.96872	3.6628	4.83959	4.0985	4.15946	4.24001	2.95507	3.7398	3.59822	2.93361	3.72284	4.07919	3.6354	3.9135	3.3757	3.74337
chr1	5907106	5907827	Peak00000336	distal (non-TSS)	only T-ALL	NA	5.35029	5.11313	4.67611	5.15622	5.21207	4.69447	3.76155	4.69046	4.56375	4.75171	4.92191	4.21482	5.14351	4.26506	5.07506	4.83637	4.88619	5.2817	5.26265	4.30208	4.43285	5.11734	4.66667	5.25783	5.04491	5.45366	4.83416	4.62023	4.82445	5.53576	4.84279	4.9262	5.68286	4.56416	4.3847	4.47959	4.74565	5.44853	5.09532	5.00632	4.71209	3.6516	5.94407
chr1	5942829	5943278	Peak00000337	distal (non-TSS)	only T-ALL	NPHP4	4.11902	3.86441	3.57648	3.14113	4.55263	3.62392	2.99453	2.03114	3.60868	2.94243	3.37027	3.82618	3.95857	4.03825	4.05622	3.32201	3.41645	3.61193	4.18613	3.77822	3.51698	3.81067	3.40154	2.87921	3.40601	3.57536	3.63361	3.64871	3.29094	3.93195	4.39478	3.49117	4.16016	3.6592	3.95048	3.73303	3.38234	4.40837	3.4704	3.19321	3.7144	2.82574	3.74337
chr1	5950440	5950767	Peak00000338	distal (non-TSS)	only T-ALL	NPHP4,AL356261.1	3.56629	3.27482	3.1487	3.56643	3.16708	3.35207	2.99453	2.03114	2.97127	2.94243	2.71848	3.70657	3.09031	3.76193	3.33115	3.19298	3.27908	3.77933	3.98912	3.30191	2.03114	3.67088	3.01767	3.21439	2.84449	3.57536	2.86265	2.03114	2.93564	2.79377	3.36072	3.69599	3.66192	2.95507	3.27255	3.05037	3.06785	4.36321	3.59611	3.80478	3.33241	3.56695	3.48673
chr1	5976047	5976475	Peak00000339	distal (non-TSS)	only T-ALL	NPHP4	3.72978	3.74277	3.68858	3.87367	4.55263	3.18452	4.21922	4.02645	3.43653	3.56294	4.13968	3.93511	4.10311	4.36527	4.51247	3.43662	4.34834	3.77933	4.18613	3.30191	4.1941	4.15452	4.00686	3.9856	3.76734	4.23807	3.80284	4.22337	3.42944	3.80681	4.0985	4.15946	3.66192	3.73072	3.27255	4.15956	3.69397	4.21771	4.48844	4.36864	3.60086	3.73051	4.64166
chr1	5996756	5997656	Peak00000340	distal (non-TSS)	only T-ALL	NPHP4	5.15598	4.56184	4.67611	4.5037	4.55263	4.69447	4.1399	5.31352	3.43653	4.18704	4.61534	4.12817	4.35125	4.45846	5.0227	4.08584	4.7141	4.28609	4.43515	4.46409	4.05616	4.71893	4.09877	4.80352	4.372	4.13055	4.83416	4.62023	4.30591	4.89845	4.20487	4.39563	4.31528	3.7982	3.7398	4.15956	4.19182	5.84821	5.05698	4.90712	3.7144	3.3757	4.52131
chr1	6011109	6011551	Peak00000341	distal (non-TSS)	only T-ALL	NPHP4	3.56629	3.86441	3.45211	2.03114	4.55263	3.94013	2.99453	2.03114	3.43653	3.56294	3.20066	4.29609	3.60623	3.16334	3.81637	3.43662	3.74836	4.38693	3.46466	4.01419	3.9015	4.42584	3.01767	3.46192	3.16711	4.13055	3.63361	3.20329	2.93564	3.93195	4.0985	2.89745	3.66192	3.21124	3.57551	3.26739	2.93361	3.13621	5.01756	4.20658	2.96633	3.26546	3.00631
chr1	6015375	6016170	Peak00000342	distal (non-TSS)	only T-ALL	NPHP4	3.87351	4.49228	4.27353	3.87367	4.71206	3.35207	3.51639	4.02645	3.23151	3.77589	3.76135	3.42272	3.79519	3.59589	4.65883	3.88097	4.34834	4.28609	4.18613	3.4842	3.51698	4.34143	3.40154	4.45606	3.91352	3.73964	4.20432	4.43642	3.94378	3.66726	4.0985	4.15946	4.16016	3.7982	4.01344	3.85412	3.88289	4.9506	3.59611	3.80478	3.9135	3.56695	3.38627
chr1	6021660	6022306	Peak00000343	distal (non-TSS)	only T-ALL	NPHP4	3.87351	4.56184	4.20466	4.66123	3.91348	3.8436	3.37042	2.03114	3.52591	3.67424	3.64524	4.21482	3.79519	4.15661	4.16103	3.54023	4.08324	4.56835	3.98912	3.77822	2.03114	3.81067	3.80004	3.46192	4.04431	4.13055	4.20432	3.4488	3.76388	3.93195	4.20487	3.69599	3.88571	3.50138	3.38334	3.85412	3.54891	5.74984	3.70937	3.54052	3.33241	2.82574	3.57879
chr1	6026912	6027504	Peak00000344	distal (non-TSS)	only thymus	NPHP4	4.58453	4.34137	4.13197	3.56643	4.98436	4.11346	3.51639	3.49375	4.52553	3.77589	3.64524	4.0353	3.37979	4.70478	4.9683	3.88097	4.51731	4.48068	3.87782	4.01419	4.05616	4.65135	3.55038	3.83507	3.60088	4.01326	4.59897	3.8192	5.23299	4.71378	4.39478	4.02314	4.31528	4.88652	3.57551	3.96434	3.76028	3.13621	3.4704	3.88131	3.60086	2.82574	3.57879
chr1	6033812	6034220	Peak00000345	distal (non-TSS)	only T-ALL	NPHP4	4.58453	3.27482	4.40135	3.14113	3.60084	4.26622	3.37042	4.39936	3.43653	3.86963	3.20066	3.70657	3.49879	3.76193	3.33115	3.6351	3.74836	4.28609	4.57865	4.30208	3.51698	4.25129	2.73538	3.9856	3.60088	4.23807	3.95132	3.96872	3.13037	4.50036	3.36072	3.23918	3.66192	3.31721	3.48361	3.96434	3.54891	3.25962	4.89215	4.64363	3.60086	2.82574	3.38627
chr1	6035131	6036267	Peak00000346	distal (non-TSS)	only T-ALL	NPHP4	5.96654	5.99783	6.03317	5.25672	5.87217	5.86758	4.82735	5.86279	5.43119	5.6434	5.68199	5.9617	5.64606	5.68824	5.98916	5.34449	5.57541	5.47155	6.22352	5.95444	5.51311	6.13331	5.74309	5.08084	5.62014	6.06866	5.26478	5.23471	5.74173	6.07778	5.53286	6.03622	5.56909	5.77344	5.17101	5.38526	5.74346	5.9253	6.49407	6.53364	5.10287	4.9005	5.25263
chr1	6040453	6040957	Peak00000347	distal (non-TSS)	only T-ALL	NPHP4	4.58453	4.41895	4.86201	5.04797	4.16287	4.02975	3.76155	4.69046	3.95291	3.95675	4.13968	4.12817	4.60784	4.36527	4.34833	4.08584	4.51731	4.56835	5.03751	4.21301	4.05616	4.78334	4.26505	4.45606	4.63473	4.51642	4.20432	4.33416	4.30591	4.71378	3.98254	4.28282	4.63878	3.6592	4.2889	4.15956	3.93989	4.75859	4.70509	4.51311	4.00218	3.73051	4.60272
chr1	6051679	6053165	Peak00000348	distal (non-TSS)	both	NPHP4,KCNAB2	7.99185	8.4175	7.93815	8.23665	8.48212	8.12872	8.37716	8.49294	7.97401	8.02776	9.04217	8.1197	8.53665	7.61605	8.0683	8.10824	9.10941	8.16569	7.88137	8.48203	8.62429	8.08346	8.30416	8.54289	8.86311	8.20496	8.52448	8.35446	8.58845	8.08906	9.15295	9.1549	8.68109	8.03615	8.04221	8.67198	8.22622	8.52664	8.74348	8.49195	8.38188	7.92685	9.38708
chr1	6063888	6064238	Peak00000349	distal (non-TSS)	only T-ALL	KCNAB2	3.72978	3.45376	3.68858	3.14113	2.03114	3.62392	3.20079	3.49375	3.60868	3.1385	3.37027	3.82618	3.37979	4.15661	3.67622	3.32201	3.27908	3.41589	3.28452	3.77822	4.05616	4.25129	3.01767	3.83507	3.60088	3.57536	3.43529	3.4488	3.29094	4.42105	3.85483	3.49117	3.00501	2.95507	3.14797	3.73303	3.28819	2.59371	3.1635	4.90712	3.47483	2.03114	2.83227
chr1	6065455	6065837	Peak00000350	distal (non-TSS)	only T-ALL	KCNAB2	4.41728	4.1711	4.72499	3.14113	4.98436	4.69447	3.86743	3.49375	3.89141	4.11477	4.05519	3.93511	4.03289	4.26506	4.34833	3.80445	3.92702	3.41589	4.70845	4.67559	4.81182	4.25129	4.18456	4.80352	3.76734	4.59773	4.08405	4.62023	4.10102	4.33675	4.39478	3.49117	4.16016	3.21124	3.27255	3.73303	3.38234	3.64422	3.90801	4.46666	3.16709	2.99845	3.88798
chr1	6067397	6068031	Peak00000351	distal (non-TSS)	only T-ALL	KCNAB2	4.41728	4.628	4.27353	4.5037	5.10283	4.93463	3.86743	4.39936	3.89141	3.67424	4.21899	3.82618	4.03289	4.77792	4.58762	4.31639	4.61925	4.48068	4.82703	4.67559	5.0403	3.81067	3.68183	4.12006	4.16292	4.94462	4.59897	3.96872	4.36769	4.64628	4.48046	4.39563	4.16016	4.14027	4.23827	4.3292	3.69397	3.79659	3.81274	3.80478	4.08505	3.26546	3.38627
chr1	6069293	6070001	Peak00000352	distal (non-TSS)	only T-ALL	KCNAB2	4.73346	4.1711	4.90483	4.41749	4.55263	4.58529	4.432	4.93042	3.6859	4.11477	4.29377	4.75837	4.40663	4.77792	4.85268	3.88097	4.92607	4.48068	4.70845	4.21301	3.9015	3.81067	3.40154	3.66336	4.55269	4.59773	4.68193	4.62023	3.76388	4.95491	4.20487	4.39563	4.16016	4.08929	3.66054	4.15956	3.82312	3.79659	4.15687	4.31679	4.1629	3.26546	5.67713
chr1	6072952	6073523	Peak00000353	distal (non-TSS)	only T-ALL	KCNAB2	4.22613	4.34137	4.33897	4.58475	4.16287	4.4666	2.99453	4.69046	3.8267	3.77589	4.13968	4.96601	4.29347	4.54562	4.79104	4.41813	4.46331	4.93815	4.76901	4.38554	4.96823	4.9038	4.09877	4.12006	4.55269	4.13055	4.51064	4.43642	4.6885	4.71378	3.71227	4.99772	4.63878	4.03621	3.57551	3.85412	3.54891	5.698	4.36555	5.51052	4.1629	3.56695	3.95438
chr1	6085962	6086818	Peak00000354	distal (non-TSS)	both	KCNAB2	6.84221	6.91999	6.67988	6.90508	6.66356	6.99327	7.12415	6.8229	6.83424	6.52797	7.42322	6.89387	6.99819	6.51477	6.42744	6.70761	7.35262	6.52318	6.659	7.15171	7.54179	6.72132	6.6352	7.32814	7.77379	7.10876	6.96906	6.69321	7.64847	6.8527	7.7675	7.65073	7.0532	6.95033	6.40189	7.02577	6.79458	7.47081	7.19715	7.26286	7.33901	6.88292	7.85275
chr1	6086850	6087711	Peak00000355	distal (non-TSS)	only T-ALL	KCNAB2	5.96654	6.52323	6.2772	6.28251	5.99847	6.44202	6.03575	6.07424	6.0456	5.59355	6.09673	6.28129	6.22419	6.04885	5.81733	5.91517	5.96365	6.38941	6.13612	6.32384	6.63663	5.98004	5.541	5.94682	6.39242	5.8273	6.02556	5.81568	5.8077	5.74017	6.4906	6.22439	5.8863	5.44747	5.31953	6.30731	6.06294	5.98412	5.77308	6.11891	6.40002	6.31847	5.95921
chr1	6087846	6088796	Peak00000356	distal (non-TSS)	both	KCNAB2	6.56043	6.74253	6.57958	6.37399	6.05768	6.39547	6.5554	6.4968	6.74827	6.38947	6.92468	6.37373	6.60112	6.04885	6.54201	6.5761	6.6891	6.13436	6.34538	6.5319	6.96317	6.97168	6.62068	6.67934	6.89172	6.65334	6.25451	6.54672	7.40162	6.00055	6.99116	6.85614	6.49498	6.90924	6.39084	6.58858	6.49264	6.89253	6.36055	7.13215	6.61198	6.74416	7.04642
chr1	6094303	6094901	Peak00000357	distal (non-TSS)	only T-ALL	KCNAB2,AL035406.1	4.73346	5.24345	5.13733	5.10314	4.16287	5.21356	4.05541	4.69046	4.52553	4.79716	4.92191	5.14669	5.04482	5.03708	5.0227	4.79984	5.3029	5.2817	5.13194	5.49187	5.23662	4.9038	4.72341	5.08084	5.1029	4.88186	5.15464	4.22337	4.53756	5.06142	5.22971	4.99772	4.57998	4.36901	4.43013	4.90412	4.47866	5.19662	5.09532	5.00632	4.89943	4.46202	4.71638
chr1	6097316	6097835	Peak00000358	distal (non-TSS)	only T-ALL	KCNAB2,AL035406.1	4.80227	4.86473	4.46095	4.41749	4.37195	4.88981	4.36479	4.39936	4.31626	4.18704	4.05519	3.42272	3.87958	4.36527	4.25801	4.31639	4.34834	4.93815	4.43515	4.11743	4.43285	4.34143	4.26505	4.12006	4.55269	4.13055	4.51064	4.85655	4.82445	4.71378	4.39478	4.02314	4.38651	4.76647	4.18561	4.3292	4.0969	4.61392	4.54592	5.46516	4.37198	4.32605	3.57879
chr1	6112448	6112950	Peak00000359	TSS	only T-ALL	ANKRD65,RP4-758J18.7,TMEM88B,RP4-758J18.10	4.00221	4.69111	4.72499	4.32534	4.16287	4.40309	4.49601	4.02645	4.4862	4.03821	4.49576	4.37265	4.23304	4.03825	4.72652	4.26245	4.40706	4.6507	4.88271	4.21301	3.9015	4.65135	4.5456	5.25783	4.372	4.33745	3.80284	3.8192	4.48329	3.66726	4.30323	4.49967	4.74932	4.28222	4.2889	4.15956	4.2368	4.7925	5.09532	4.51311	4.00218	4.00302	5.74869
chr1	6168858	6169340	Peak00000360	distal (non-TSS)	both	KCNAB2,CHD5	5.20713	4.628	4.33897	4.58475	4.55263	4.40309	4.05541	4.39936	4.89668	4.88379	4.43176	4.29609	4.78313	3.90776	4.51247	4.76232	4.80282	4.6507	5.17687	4.53831	5.29642	4.78334	5.0222	4.80352	4.78538	4.74711	4.76015	4.78219	5.46974	4.95491	4.48046	4.77107	4.99222	5.09938	4.81635	3.85412	4.51504	4.98017	5.27272	5.09894	5.63318	4.41821	5.25263
chr1	6173222	6173691	Peak00000361	distal (non-TSS)	only T-ALL	CHD5	4.66102	3.60733	4.13197	4.32534	3.60084	3.49633	3.86743	3.49375	4.56375	4.65606	3.76135	4.0353	4.1697	3.90776	3.51702	4.31639	4.00753	4.28609	4.43515	3.77822	4.1941	5.11734	4.7779	4.35324	3.40601	5.00467	4.31446	4.10233	5.2004	4.89845	3.98254	3.69599	4.31528	4.52732	4.07343	3.96434	3.88289	4.40837	4.48844	3.88131	3.7144	3.3757	4.85465
chr1	6187561	6188359	Peak00000362	distal (non-TSS)	both	CHD5	5.56076	5.75932	5.64221	5.93706	6.22188	5.24924	4.21922	4.39936	4.89668	5.04238	5.35247	5.10366	5.37716	5.20408	5.31105	5.29341	5.98242	5.12042	5.59488	4.60867	4.63544	5.50452	4.97665	4.8782	4.92119	4.88186	4.90442	4.78219	5.35631	5.86179	5.18056	5.4674	5.8624	5.28413	4.71149	4.6778	5.61883	4.92038	6.17845	6.29684	4.3059	3.47549	4.38921
chr1	6201606	6202112	Peak00000363	distal (non-TSS)	only T-ALL	CHD5	4.80227	4.34137	3.97298	4.1192	2.03114	3.94013	3.86743	4.02645	4.22239	4.3206	3.96472	3.24723	4.10311	4.70478	4.16103	4.51269	4.56923	4.17692	4.43515	4.21301	3.51698	4.42584	4.72341	4.12006	4.04431	4.23807	4.08405	3.8192	4.82445	4.57528	4.39478	4.39563	4.38651	4.52732	4.2889	3.85412	4.14523	4.75859	5.01756	4.46666	4.66098	4.00302	4.67953
chr1	6208354	6209431	Peak00000364	distal (non-TSS)	both	CHD5	6.18454	5.97321	5.5652	6.50113	5.87217	5.79749	4.82735	5.74405	6.00563	6.04615	6.87901	5.9617	6.7733	5.25561	5.58661	6.25715	6.61908	6.10617	6.52798	6.15101	5.86709	6.08402	6.60602	6.25306	6.1146	6.43425	5.41538	5.57656	6.59704	6.76225	6.62393	6.60883	6.81347	6.02579	5.87604	5.85432	6.23156	6.09496	6.66736	6.34743	4.94256	4.37293	6.11594
chr1	6222704	6223371	Peak00000365	distal (non-TSS)	only T-ALL	CHD5	4.73346	4.628	4.27353	4.86804	5.10283	4.33642	3.64542	4.39936	3.8267	4.38265	3.86723	4.21482	4.40663	4.84738	4.43291	4.68406	4.61925	4.72837	4.93624	4.21301	3.9015	4.42584	4.66667	3.83507	4.372	4.67445	4.31446	4.92712	4.17295	5.20738	5.02186	4.39563	4.90009	4.18932	4.23827	4.06567	4.40281	4.49438	4.8477	4.51311	4.49508	3.73051	4.75227
chr1	6245788	6246192	Peak00000366	distal (non-TSS)	only T-ALL	CHD5,RPL22	4.50349	4.56184	4.13197	4.66123	4.71206	4.26622	3.76155	4.39936	4.31626	4.55322	3.64524	4.29609	4.29347	4.15661	3.81637	4.46624	4.28691	4.48068	4.64509	3.07938	4.43285	4.04994	3.80004	4.12006	4.04431	4.59773	3.80284	4.10233	3.85712	4.24674	4.20487	3.69599	4.45413	3.98081	4.01344	4.15956	4.44127	4.36321	4.36555	3.80478	3.9135	3.6516	5.03922
chr1	6258907	6260339	Peak00000367	TSS	both	RP4-758J18.10,VWA1,ATAD3C	7.34922	7.19929	7.15075	7.40467	7.39343	7.07421	7.53815	7.50675	7.20655	7.28143	7.83534	7.29411	7.48026	6.81595	7.15927	7.18806	7.58441	7.02189	7.18969	7.45042	7.52952	7.36026	7.10012	7.85764	7.87566	7.58574	7.39735	7.37709	7.39452	7.33277	7.87061	7.89126	7.80587	7.26994	7.03304	7.67037	7.28231	7.55535	7.89877	7.58557	7.27415	7.07902	8.52709
chr1	6265286	6265659	Peak00000368	TSS	only T-ALL	RP4-758J18.10,VWA1,ATAD3C	4.58453	3.86441	4.33897	4.73367	4.37195	4.69447	4.1399	4.39936	4.31626	4.25552	4.36455	3.70657	4.23304	4.54562	4.05622	4.68406	4.15473	4.38693	3.75548	4.11743	3.51698	5.01464	4.5456	4.24182	4.16292	5.00467	3.19185	4.22337	4.10102	4.24674	4.20487	3.69599	4.45413	4.32632	4.33766	4.24711	4.19182	4.72382	4.977	4.36864	3.33241	4.11987	4.88716
chr1	6269007	6270107	Peak00000369	distal (non-TSS)	only T-ALL	RPL22,RP1-120G22.11,RNF207	5.99567	5.47273	5.48377	5.81149	5.80457	5.67244	4.82735	6.25844	5.49059	5.34467	5.73448	5.70052	6.0506	5.72506	5.84744	5.39379	5.67128	5.22997	6.3838	5.66329	5.29642	6.31509	5.50963	5.36457	4.98442	6.06866	5.6757	5.77851	5.6245	5.70808	5.32315	5.69745	5.81337	5.42805	5.65297	5.2695	5.83027	6.1728	5.57207	5.2939	5.02501	4.7693	6.03259
chr1	6295279	6296526	Peak00000370	TSS	both	ATAD3C,ATAD3B	6.48043	6.94545	6.64308	6.61792	6.73766	6.66765	6.80798	7.64508	6.24177	6.20344	7.36646	6.90628	7.3572	6.42847	6.63097	6.35925	7.42956	6.58567	6.61125	6.69801	7.19848	6.76879	6.69184	6.90637	7.13039	6.7254	6.72409	6.77068	6.91779	6.58004	7.33991	7.33495	6.97764	6.37734	6.28739	7.2541	6.61138	7.17005	7.4587	6.89808	6.91847	6.39694	8.06969
chr1	6304988	6305683	Peak00000371	TSS	only T-ALL	ATAD3B,ATAD3A	5.59936	5.92266	5.617	5.35054	4.98436	5.56384	5.0533	5.47199	4.74026	4.75171	6.0144	5.88824	5.62361	4.62751	5.475	5.18534	5.92537	5.47155	5.72079	5.25441	5.65635	5.21302	5.10907	5.68525	6.16928	5.79405	5.36694	4.99428	5.49673	5.49864	5.84651	6.03622	5.44542	4.60003	4.88209	5.65444	4.91656	6.50897	6.21332	5.69842	6.13302	4.99136	7.14865
chr1	6306690	6307259	Peak00000372	distal (non-TSS)	both	LINC00337,HES3,GPR153	5.59936	6.04583	5.93486	6.02449	5.65893	5.86758	5.38609	6.1693	5.14034	5.1154	6.17458	5.64201	5.83361	5.35335	5.81733	5.51002	6.14105	5.71582	5.89098	5.81628	5.98006	5.64762	5.71592	5.765	6.24758	5.95306	5.46222	5.74034	5.6245	5.64163	6.02287	6.06935	5.8624	5.04912	5.06249	5.95712	5.37037	5.64419	5.86387	5.48802	5.73364	4.93145	6.18188
chr1	6319674	6321585	Peak00000373	distal (non-TSS)	both	GPR153,ACOT7	7.06409	7.76146	7.2761	7.41545	7.60599	7.36701	7.17228	7.80119	6.3835	6.60508	7.96659	7.3314	7.6718	7.036	7.11065	6.86323	7.94036	7.15136	7.15684	7.45042	7.55396	7.16137	6.69184	7.83025	7.85917	7.12216	7.16436	6.89694	6.92767	7.08183	7.816	7.67238	7.23104	6.54784	6.60669	7.54452	6.89826	7.6978	7.17966	7.31453	7.25746	6.09443	8.10061
chr1	6332917	6333344	Peak00000374	distal (non-TSS)	only T-ALL	ACOT7	4.41728	4.25898	3.79093	4.32534	4.55263	4.52725	3.20079	4.39936	3.52591	3.95675	4.13968	4.75837	3.95857	4.45846	4.72652	4.14742	4.51731	3.92629	4.64509	3.6405	4.05616	3.81067	4.00686	3.9856	4.16292	3.88401	3.80284	4.43642	4.02483	4.71378	3.85483	4.68645	4.69516	4.03621	3.57551	3.96434	4.04669	4.85791	3.90801	3.80478	3.81801	3.26546	4.4787
chr1	6354002	6354781	Peak00000375	distal (non-TSS)	only T-ALL	ACOT7	4.41728	4.86473	3.97298	3.37524	4.16287	4.26622	3.51639	3.49375	3.52591	4.18704	4.29377	3.70657	4.23304	4.36527	4.91169	3.80445	4.40706	4.48068	5.08552	4.38554	4.31884	4.04994	3.40154	4.45606	4.372	4.51642	4.31446	4.85655	3.94378	4.57528	3.98254	4.49967	4.45413	3.98081	4.01344	3.26739	3.54891	5.48988	3.90801	3.54052	4.23634	3.56695	3.74337
chr1	6376743	6377607	Peak00000376	distal (non-TSS)	both	ACOT7	4.93041	6.09228	5.42677	5.39521	4.55263	3.94013	4.05541	3.49375	4.56375	5.25094	6.33568	5.70052	5.45569	4.70478	4.91169	5.26716	6.38587	5.63897	5.7798	4.80035	4.05616	5.01464	5.26818	6.1383	6.16928	5.72513	4.41613	4.10233	5.38553	5.64163	6.12941	5.96757	5.70993	4.14027	5.14465	5.85432	5.535	6.24663	4.70509	5.39429	4.23634	3.47549	5.22766
chr1	6403398	6403997	Peak00000377	distal (non-TSS)	both	ACOT7	5.59936	5.5416	5.33673	5.30441	5.58011	5.31801	4.82735	5.74405	4.92595	4.75171	5.48132	5.2684	5.42999	5.15059	5.31105	5.44143	5.73917	5.42642	5.56158	5.29686	4.96823	5.54167	5.41115	5.64364	5.69683	5.6527	4.9713	4.43642	5.41416	5.42136	5.2772	5.25204	5.7365	5.12384	5.1178	5.49228	5.50003	6.08156	5.90719	5.1285	5.75769	4.7693	5.88187
chr1	6407977	6409684	Peak00000378	distal (non-TSS)	only T-ALL	ACOT7	6.87385	7.01923	6.3245	6.88969	6.70109	6.60087	6.19372	6.8229	6.08449	6.2199	6.44956	6.4091	6.60112	6.61584	6.50483	6.46606	6.54547	6.62587	6.52798	6.69801	7.03441	6.55074	6.18025	6.77832	6.82531	6.7254	6.20061	6.59012	6.50758	6.22076	6.51042	6.71708	6.49498	6.03859	6.02667	6.43719	6.03888	7.31976	6.7408	6.33495	7.15309	6.73557	6.6963
chr1	6418185	6420442	Peak00000379	TSS	both	ATAD3B,ATAD3A	6.92003	6.71318	6.3245	7.13134	7.34688	6.55926	6.35283	7.22723	6.78013	6.69011	6.79541	6.79048	6.93614	6.57626	6.63097	6.91436	6.74496	6.84599	6.94225	6.49625	6.30285	7.17317	6.6352	6.55081	6.50287	7.23746	6.90322	6.25456	7.29121	6.9515	6.60562	6.51595	7.27678	7.0917	6.69011	6.75428	6.90491	7.381	6.97182	6.81077	7.2235	7.46921	7.58276
chr1	6424956	6425679	Peak00000380	distal (non-TSS)	both	ACOT7	4.00221	3.27482	4.40135	4.99054	4.71206	5.02015	4.49601	4.39936	4.60092	4.88379	4.29377	4.44506	5.01031	4.70478	5.0227	4.94051	4.28691	4.05774	4.88271	4.80035	5.35378	4.25129	4.60748	3.46192	3.40601	4.33745	5.15464	5.23471	4.82445	4.95491	3.71227	4.15946	5.07864	4.66905	4.59795	3.96434	5.46418	4.45206	5.65081	5.61796	4.55266	5.54221	5.45948
chr1	6452367	6454328	Peak00000381	TSS	both	SSU72	7.26826	8.12647	7.76655	8.21829	7.97072	7.72116	7.83568	8.64903	7.55827	7.81198	8.66926	7.97998	8.49119	7.46192	7.53575	7.67663	8.46364	7.47087	7.7481	8.04431	7.9257	7.73923	7.78589	8.43795	8.46051	8.1274	7.69826	7.62644	8.23803	7.8972	8.72371	8.39294	8.2934	7.66482	7.63825	8.36278	7.97462	8.40599	8.38401	7.89221	8.26579	8.0075	9.34036
chr1	6464664	6465193	Peak00000382	distal (non-TSS)	both	HES2	4.41728	4.56184	4.67611	5.04797	4.98436	4.79559	4.49601	5.135	4.70673	4.25552	5.17291	5.51724	4.60784	4.54562	4.91169	4.64319	5.00256	4.80189	4.5088	4.67559	4.72646	4.96032	4.88083	4.55157	4.92119	4.42992	4.41613	4.92712	5.0619	4.71378	4.63708	5.36381	5.30993	4.36901	4.47408	4.95536	4.65154	5.19662	5.51705	4.90712	4.23634	4.22701	5.84972
chr1	6474208	6474972	Peak00000383	distal (non-TSS)	both	HES2,ESPN	5.48028	5.11313	4.90483	5.10314	4.16287	4.74596	4.05541	5.31352	5.23638	4.88379	5.13407	4.21482	4.97493	4.26506	4.91169	5.15697	5.10997	5.2817	4.82703	4.38554	4.63544	5.21302	5.60173	4.45606	4.92119	5.76	4.76015	4.92712	5.38553	5.38107	5.22971	4.39563	5.44542	5.0233	5.00491	4.6778	5.26989	5.46936	5.84171	5.15746	6.28927	5.13078	6.2572
chr1	6483448	6484103	Peak00000384	TSS	only T-ALL	C1orf233	5.56076	5.01901	5.30539	5.20737	5.93672	5.47657	5.28365	5.47199	5.18918	4.96534	5.48132	4.96601	5.23573	5.48836	5.43576	5.15697	5.73917	5.42642	5.13194	5.49187	5.23662	5.42718	5.0222	5.55657	5.69683	5.89157	5.26478	5.2889	5.52322	5.06142	5.57132	5.81952	5.62711	4.94285	5.09042	5.38526	4.91656	5.56913	5.70098	5.15746	5.52507	4.99136	6.06091
chr1	6498055	6498679	Peak00000385	distal (non-TSS)	both	ESPN,MIR4252,RP1-202O8.2	5.52109	5.06686	5.24055	5.15622	5.10283	5.44625	5.0533	5.31352	4.74026	4.11477	5.28336	4.64153	5.17493	5.44477	5.43576	5.24041	5.36175	5.06226	5.17687	5.16546	5.10884	4.96032	4.3409	5.25783	4.98442	5.22203	5.41538	4.70359	5.13286	5.16039	5.57132	5.30903	5.23697	4.85747	5.00491	5.42184	4.8619	5.38416	5.33787	4.90712	5.58015	4.86885	5.8001
chr1	6500165	6501095	Peak00000386	distal (non-TSS)	both	ESPN,RP1-202O8.2	5.39496	5.47273	5.39739	5.43851	5.65893	5.17695	5.17319	6.25844	4.67236	4.60561	5.85784	5.4159	5.89102	5.25561	4.58762	5.00585	5.7611	5.42642	5.49255	5.59718	5.40891	5.38687	4.88083	5.25783	5.21214	5.27149	5.26478	5.57656	5.02503	5.80228	5.81488	5.93197	5.23697	4.45049	4.43013	4.90412	4.805	5.0653	5.23899	5.18582	3.33241	3.56695	5.30128
chr1	6505063	6505512	Peak00000387	distal (non-TSS)	only T-ALL	ESPN,RP1-202O8.2	4.58453	4.41895	4.20466	4.00239	4.71206	4.64097	4.67168	4.69046	4.01154	4.60561	4.13968	4.70119	4.35125	4.77792	4.51247	4.31639	4.15473	4.38693	4.57865	4.30208	4.05616	4.65135	4.00686	3.66336	3.76734	3.38321	4.08405	4.22337	4.64002	4.77812	4.48046	4.39563	4.69516	4.08929	4.23827	3.59822	3.88289	5.00913	4.4284	4.14779	5.31347	4.37293	5.0101
chr1	6507788	6508269	Peak00000388	distal (non-TSS)	both	ESPN,RP1-202O8.2	4.66102	4.34137	4.57278	5.04797	5.65893	5.24924	4.87557	5.31352	4.80496	5.04238	3.96472	4.51376	4.78313	5.25561	4.65883	4.46624	4.7141	4.87169	4.88271	4.85875	4.96823	4.65135	4.83032	5.14235	3.60088	5.22203	4.9713	5.39142	4.98716	5.16039	4.70913	5.06575	4.99222	3.58302	4.01344	3.4454	4.19182	4.5354	4.8477	4.46666	3.16709	3.47549	5.60178
chr1	6514967	6515524	Peak00000389	distal (non-TSS)	only T-ALL	ESPN,RP1-202O8.2,TNFRSF25	4.80227	4.75145	4.67611	4.93064	5.49667	4.97804	5.0533	6.1693	4.52553	4.18704	4.61534	3.70657	4.97493	4.54562	4.65883	4.72374	4.84514	4.6507	5.03751	4.91478	4.96823	4.71893	4.3409	3.9856	4.04431	4.88186	4.68193	3.8192	4.42673	5.49864	4.20487	4.59626	5.03609	4.56416	4.07343	4.24711	4.77564	5.11931	4.75428	4.31679	3.7144	3.14152	5.43793
chr1	6519662	6520933	Peak00000390	distal (non-TSS)	both	ESPN,TNFRSF25,PLEKHG5	6.25843	5.50758	6.08908	6.05249	7.34688	6.98283	7.78708	7.35372	5.73903	5.82699	5.2475	5.67157	5.77379	6.71026	6.63097	5.57544	5.41826	5.82385	5.7798	7.31391	7.30313	6.00675	5.94364	5.31221	5.7696	6.04062	7.5769	6.71297	5.85005	6.26542	5.22971	5.60984	6.08513	5.81872	6.0123	5.80002	6.02669	5.99845	6.42143	5.8988	6.38471	5.81241	7.14205
chr1	6525400	6526554	Peak00000391	TSS	both	C1orf233	6.05222	5.15793	5.45556	5.81149	6.58542	6.76844	6.51112	7.5426	6.07164	5.89017	5.31834	5.34408	5.98186	6.21294	6.42744	5.94837	5.39029	5.33161	5.96903	6.60067	6.65936	6.49535	5.98967	5.08084	5.40809	5.98285	6.81644	6.52452	6.58459	6.26542	5.12963	5.858	6.49498	5.87694	6.18872	5.05252	6.0866	6.44774	6.04923	5.793	5.87221	5.10398	6.41895
chr1	6535362	6536145	Peak00000392	distal (non-TSS)	both	TNFRSF25,PLEKHG5	5.56076	5.84332	5.33673	5.56102	5.93672	5.77335	5.78542	6.1693	5.2594	5.5419	6.0144	5.83708	5.40382	5.35335	5.84744	5.21314	5.86596	5.71582	6.06688	6.49625	6.08475	5.95282	5.37674	5.68525	6.05775	5.8273	6.11576	6.05187	5.46974	5.80228	6.05026	6.30995	6.27784	5.0233	5.34284	5.62346	5.29057	5.56913	6.10604	5.36985	5.99851	4.99136	6.2572
chr1	6543160	6543510	Peak00000393	distal (non-TSS)	only T-ALL	PLEKHG5	4.32515	3.86441	4.72499	3.72994	4.55263	4.11346	3.86743	3.49375	3.23151	3.95675	4.36455	3.70657	3.87958	4.26506	4.51247	3.72279	4.46331	4.56835	4.18613	3.90181	4.1941	4.34143	4.00686	3.83507	4.16292	4.51642	3.63361	3.8192	3.6628	3.80681	4.48046	4.15946	3.98394	3.86211	3.66054	3.73303	3.88289	4.26801	4.07919	3.6354	3.7144	3.56695	5.12309
chr1	6546382	6546958	Peak00000394	TSS	both	C1orf233,RP11-345P4.9	6.30566	5.81587	6.08908	6.1848	6.05768	5.82124	5.94971	6.70118	5.89323	5.76088	6.07659	5.93763	6.26811	5.57171	6.09322	6.05886	5.92537	6.04807	5.86398	5.87315	5.65635	5.77763	5.76976	6.01353	6.4152	6.27514	5.89571	5.57656	6.59704	6.0525	6.22859	6.33738	6.10561	5.75802	5.57666	5.74356	5.69799	6.13441	6.29697	5.6385	6.4742	5.60051	6.64121
chr1	6549864	6551266	Peak00000395	distal (non-TSS)	both	PLEKHG5	7.13106	7.17797	6.84015	7.15728	6.5028	6.57326	6.43416	6.9881	6.62208	6.44648	7.34143	7.09164	7.11478	6.45054	6.42744	6.92271	7.25606	6.66498	6.86297	6.74432	6.84922	6.73732	6.87417	7.14752	7.14407	7.02563	6.70489	6.96441	7.24457	6.88162	7.33991	7.30753	7.30354	6.74766	6.55816	7.23385	6.57845	7.37554	6.93058	6.7178	7.27415	7.01658	7.57788
chr1	6555216	6555662	Peak00000396	distal (non-TSS)	only T-ALL	PLEKHG5	4.50349	5.06686	4.62542	4.66123	4.71206	4.64097	3.96493	3.49375	4.95462	4.88379	3.86723	4.12817	4.60784	4.15661	4.72652	5.12803	4.08324	4.38693	4.82703	4.53831	4.81182	4.96032	5.15057	4.12006	4.78538	4.94462	4.90442	4.62023	5.09783	5.38107	4.20487	4.28282	4.94692	4.28222	4.43013	4.61488	4.40281	4.98017	4.70509	4.76276	5.28049	4.99136	5.09569
chr1	6557136	6558081	Peak00000397	TSS	both	MIB2,MMP23B,CDK11B	5.90642	5.63901	5.59133	5.39521	6.11453	5.59178	5.51207	6.76332	5.43119	5.1848	5.70848	5.4159	5.75328	5.68824	5.98916	5.55397	5.80397	5.63897	5.59488	5.69523	5.56248	5.57787	5.34147	5.46382	5.40809	6.01203	5.09615	5.95538	5.78605	5.70808	5.99494	5.81952	5.8624	5.54075	5.45392	5.34772	5.71331	6.13441	5.48871	5.71784	6.01852	5.65651	6.23253
chr1	6580004	6580397	Peak00000398	TSS	only T-ALL	CDK11B,RP11-345P4.10,SLC35E2B	4.32515	3.86441	3.8853	4.00239	4.55263	4.11346	3.37042	3.49375	3.43653	3.77589	3.76135	3.93511	3.87958	3.90776	4.05622	3.88097	3.74836	3.77933	4.35722	3.77822	2.91359	4.04994	3.68183	4.12006	3.91352	3.88401	2.86265	2.87105	3.76388	4.33675	4.0985	4.28282	3.77899	3.41325	3.38334	3.59822	3.62371	3.72284	3.81274	3.43689	4.08505	3.56695	3.57879
chr1	6613809	6614949	Peak00000399	TSS	both	CDK11B,RP11-345P4.10,SLC35E2B,RP11-345P4.7,RP11-345P4.6	6.69055	6.97047	6.81832	6.9503	6.84212	6.83965	6.6672	6.93511	6.43449	6.2839	7.47783	6.67907	6.91791	6.40606	6.96781	6.49996	7.19324	7.00676	6.82163	6.75943	7.28864	6.85926	6.62068	7.1176	7.34696	7.18735	6.85178	6.52452	6.89782	6.54428	7.3288	7.2654	7.0213	6.54784	6.46645	7.17133	6.6356	6.84587	7.12588	6.90653	7.05027	6.56169	7.63063
chr1	6639297	6640693	Peak00000400	TSS	both	CDK11B,RP11-345P4.10,SLC35E2B,RP11-345P4.7,RP11-345P4.6	7.07774	7.40589	7.16811	7.67975	7.62562	7.3263	7.57441	7.43226	7.20655	6.98742	8.0768	7.08073	7.55289	6.97649	7.25184	7.20185	7.88184	7.05168	7.2738	7.44108	7.73584	7.38075	7.40943	7.50025	7.91607	7.21262	7.55565	7.44948	7.67801	7.36384	7.91582	7.93669	7.69573	7.08557	6.86779	7.60882	7.31762	7.531	7.40705	7.50447	7.66413	7.2576	7.9912
chr1	6647175	6648018	Peak00000401	distal (non-TSS)	both	TAS1R1,ZBTB48,KLHL21	5.96654	6.06924	5.64221	5.93706	4.85489	4.88981	4.6156	5.31352	5.16498	5.34467	6.31865	5.581	5.94621	5.3998	5.3954	5.71733	6.22214	5.22997	5.86398	5.16546	4.72646	5.34537	5.26818	6.04576	6.08646	5.95306	5.21079	4.78219	5.296	6.1979	6.38717	5.69745	6.24132	5.28413	5.27174	6.1645	5.84424	6.31684	4.80178	4.14779	4.80893	4.50444	6.5038
chr1	6660919	6661907	Peak00000402	TSS	only thymus	RP11-345P4.10,SLC35E2B,RP11-345P4.7,RP11-345P4.6	6.84221	6.68321	6.69194	6.67294	6.05768	6.80448	6.1749	7.08857	6.55917	6.47416	6.44956	6.64982	6.90871	5.9897	5.90583	6.63829	6.41373	6.31754	6.77907	6.26145	6.88821	6.33627	6.49896	6.45825	6.64449	6.76012	6.25451	6.28131	6.82567	6.52606	7.01908	6.36429	6.62813	6.52079	6.54825	6.68132	6.84389	6.14732	6.12449	6.21745	7.12577	6.49192	6.71421
chr1	6662098	6664159	Peak00000403	TSS	both	RP11-345P4.10,SLC35E2B,RP11-345P4.7,RP11-345P4.6	7.39352	7.84493	7.78353	7.87205	7.73809	8.06088	8.26187	8.74443	7.64725	7.44398	8.33518	7.99748	8.33525	7.1071	7.46984	7.56913	8.10289	7.68552	7.53464	7.98776	8.09344	7.69082	7.584	7.74481	8.26165	7.85804	7.52316	7.55168	7.88978	7.64243	8.26932	7.63978	7.97627	7.737	7.57633	8.11972	7.82492	7.90148	7.75274	7.54829	8.48575	7.80496	8.50158
chr1	6672810	6674210	Peak00000404	TSS	both	SLC35E2B,MMP23A,CDK11A,RP1-283E3.8	7.58713	7.93658	7.60396	8.03471	8.15757	7.98446	8.04134	8.33843	7.43371	7.40144	8.52859	7.92006	7.97903	7.22684	7.90694	7.56913	8.27191	7.75051	7.57663	8.09872	8.35214	7.74715	7.37529	8.26466	8.50886	7.68835	8.14506	7.95121	7.85916	7.77158	8.36479	8.53558	8.06754	7.41881	7.35589	8.10865	7.62603	7.97191	8.14379	7.77265	8.04552	7.39482	8.9418
chr1	6684631	6686248	Peak00000405	TSS	both	SLC35E2B,MMP23A,CDK11A,RP1-283E3.8	7.33793	7.451	7.14199	7.18276	7.00096	7.26729	7.04363	7.67768	6.8937	6.81433	7.69753	7.36776	7.31605	6.71026	6.99486	6.96375	7.70184	7.41468	7.28397	7.16311	7.40069	7.18487	6.837	7.65399	7.74716	7.0113	7.20591	7.06004	7.17164	6.76225	7.83966	7.45225	7.19337	6.93677	6.78591	7.34186	7.11457	7.24984	7.38434	6.93158	7.10726	6.70947	8.08352
chr1	6694657	6695151	Peak00000406	distal (non-TSS)	only T-ALL	THAP3,DNAJC11	4.80227	4.80925	5.10116	5.15622	4.55263	4.74596	4.77739	5.86279	4.22239	4.18704	4.967	4.51376	4.56027	4.54562	4.58762	4.83637	4.7141	4.87169	4.43515	4.67559	4.43285	4.58027	4.09877	4.80352	5.26373	5.00467	4.41613	4.53144	4.90818	5.25285	4.70913	4.28282	4.31528	4.23659	4.23827	4.95536	4.55047	4.7925	4.70509	4.26284	4.71209	4.06278	4.94999
chr1	6706387	6706988	Peak00000407	distal (non-TSS)	only T-ALL	DNAJC11	4.86782	4.96946	4.77219	4.80249	4.55263	4.52725	4.21922	4.02645	4.01154	3.86963	4.13968	4.70119	4.56027	4.91353	4.58762	4.60107	4.7141	4.72837	4.64509	4.53831	4.53792	4.71893	4.09877	4.94907	4.16292	4.13055	4.76015	3.8192	4.02483	4.24674	5.32315	4.59626	4.45413	4.28222	4.07343	4.47959	4.74565	4.61392	4.89215	4.08621	4.1629	4.06278	5.03922
chr1	6716822	6717605	Peak00000408	distal (non-TSS)	only T-ALL	DNAJC11	5.1029	4.86473	4.9867	5.04797	5.21207	5.13936	4.49601	4.93042	4.06757	4.49872	4.82708	4.70119	4.65381	5.3998	5.12553	4.26245	5.00256	4.93815	5.30365	4.96865	4.81182	4.58027	4.26505	4.72456	4.63473	4.74711	5.21079	5.23471	4.24111	4.83959	4.30323	3.8704	4.24001	4.18932	4.18561	4.73795	4.65154	5.26989	4.60106	4.51311	3.47483	4.17454	5.65867
chr1	6760938	6762407	Peak00000409	TSS	both	CDK11A,RP1-283E3.8,RP1-283E3.4,SLC35E2	6.93511	7.46866	7.10642	6.97968	7.52469	7.15085	7.02278	7.27064	6.64822	6.54111	7.72358	7.05865	7.16973	6.51477	6.9814	6.58665	7.55973	7.00676	6.86297	7.29331	7.35968	6.95809	6.837	7.35402	7.48233	7.22509	6.83422	6.96441	6.84666	6.77772	7.36186	7.56072	7.11495	6.65951	6.48734	7.30352	6.81592	7.33109	7.43679	7.00421	7.50367	6.60008	7.9912
chr1	6779978	6780508	Peak00000410	distal (non-TSS)	only T-ALL	RP11-242F24.1	4.86782	4.69111	4.62542	4.5037	3.91348	4.33642	3.76155	4.69046	4.31626	4.3206	4.72529	4.21482	4.40663	4.26506	5.17425	4.46624	4.84514	3.92629	4.5088	4.46409	4.43285	4.50526	4.5456	4.55157	4.372	5.27149	4.08405	4.78219	5.09783	4.33675	4.56103	4.49967	5.19903	4.36901	4.3847	4.61488	4.51504	5.0375	5.40015	4.55802	5.52507	4.27746	5.74869
chr1	6787463	6787889	Peak00000411	distal (non-TSS)	only T-ALL	RP11-242F24.1	3.14102	4.1711	4.27353	4.00239	3.91348	3.8436	4.05541	3.49375	3.52591	4.44194	4.36455	3.93511	4.1697	3.90776	4.34833	4.41813	4.28691	4.48068	4.57865	3.77822	3.51698	3.81067	4.5456	4.8782	3.76734	4.23807	3.80284	4.10233	4.36769	4.71378	4.39478	4.02314	4.16016	4.48945	4.18561	4.15956	4.3224	4.45206	4.70509	4.36864	4.71209	3.73051	5.09569
chr1	6801600	6802564	Peak00000412	distal (non-TSS)	both	NA	6.20959	7.10079	6.84015	6.61792	6.32175	6.73146	6.5554	6.76332	6.0324	6.16995	6.85561	6.77701	6.29665	5.89611	6.92626	6.11837	6.58274	6.45785	6.04304	6.91594	7.13508	6.18096	6.14003	6.75907	7.38201	6.17561	6.22781	6.63225	6.16688	5.89064	6.91892	6.71708	6.04328	6.06384	6.12341	7.04914	6.19938	5.87955	5.05698	4.76276	5.14023	5.46056	5.88187
chr1	6802970	6804147	Peak00000413	distal (non-TSS)	both	snoU13	6.54085	7.32094	7.15946	6.74318	6.66356	7.0544	6.92502	7.31278	5.97835	6.37486	7.30737	7.00194	6.41851	6.36016	6.68182	6.58665	6.96783	6.79404	6.7052	7.2512	7.54179	6.75314	6.16028	7.31502	7.68303	6.57748	6.6254	6.89694	6.32503	6.28724	7.15106	6.94783	6.38215	6.27307	6.08275	7.16064	6.64358	6.09496	5.36935	5.09894	6.05771	5.60051	6.01821
chr1	6844362	6846121	Peak00000414	TSS	both	CDK11A,RP1-283E3.8,RP1-283E3.4,SLC35E2	7.94798	8.90615	8.29862	8.71361	9.03797	8.43467	8.65615	9.08539	8.23163	8.18648	9.38588	8.50533	8.85647	7.95337	8.57749	8.3837	9.45202	8.47125	8.1328	8.67344	9.02464	8.54482	8.61322	9.26613	9.34075	8.57968	8.68966	8.64377	8.85731	8.43446	9.42459	9.5696	8.91299	8.36698	8.17666	8.84873	8.33604	9.15377	9.27269	9.06511	8.80546	8.65901	10.017
chr1	6949941	6950369	Peak00000415	distal (non-TSS)	both	CAMTA1	4.41728	4.34137	4.27353	4.00239	5.10283	4.26622	4.432	3.49375	4.27016	4.11477	4.8753	4.44506	3.37979	4.54562	4.72652	4.02117	4.34834	4.80189	4.27445	4.46409	4.89223	4.65135	4.26505	4.35324	4.2716	4.74711	3.80284	4.33416	4.42673	3.93195	5.02186	4.68645	4.24001	4.32632	4.13074	4.24711	4.0969	4.31647	4.93522	4.20658	4.71209	4.00302	4.98037
chr1	6966856	6967246	Peak00000416	distal (non-TSS)	only T-ALL	CAMTA1	3.72978	3.27482	3.79093	4.32534	4.16287	3.18452	3.96493	2.03114	3.52591	3.67424	3.86723	3.93511	3.95857	3.40156	3.67622	3.95303	3.64801	3.92629	4.35722	3.90181	4.05616	4.15452	3.80004	2.87921	3.60088	4.01326	3.43529	3.96872	4.02483	3.80681	4.0985	3.49117	3.98394	3.92288	3.88418	3.26739	3.82312	3.93191	3.59611	3.54052	4.00218	3.87428	4.82136
chr1	6972472	6973019	Peak00000417	distal (non-TSS)	only T-ALL	CAMTA1	4.50349	4.1711	4.57278	4.32534	4.71206	3.7388	3.96493	3.49375	3.52591	3.77589	4.13968	3.82618	3.37979	4.36527	4.72652	4.08584	4.00753	3.77933	4.57865	4.53831	3.26107	2.79559	4.48076	3.9856	3.91352	4.13055	4.41613	4.10233	3.6628	4.24674	3.55017	3.49117	4.38651	3.41325	3.38334	3.05037	3.18436	2.99377	3.1635	3.32226	5.89405	2.82574	6.19471
chr1	6976955	6977530	Peak00000418	distal (non-TSS)	only T-ALL	CAMTA1	4.50349	3.9751	4.27353	5.04797	5.65893	4.40309	4.21922	3.49375	4.27016	4.60561	3.86723	3.93511	4.51097	4.97667	4.65883	5.24041	4.51731	4.28609	4.88271	4.80035	4.43285	4.58027	4.88083	4.24182	3.40601	4.51642	5.15464	4.22337	4.6885	4.89845	4.39478	4.68645	4.99222	3.86211	3.81413	4.47959	3.62371	4.5354	4.07919	4.36864	4.76136	3.87428	5.58231
chr1	6978667	6979451	Peak00000419	distal (non-TSS)	only T-ALL	CAMTA1	5.04774	4.34137	4.13197	4.32534	4.71206	4.64097	3.64542	4.69046	4.40393	4.11477	4.05519	4.21482	4.29347	4.45846	4.79104	4.64319	4.75917	4.38693	5.38226	4.30208	4.31884	4.42584	4.5456	4.72456	4.46537	4.59773	4.59897	4.85655	4.36769	4.71378	4.39478	3.8704	4.24001	4.32632	4.33766	4.15956	4.40281	5.11931	3.99649	4.36864	5.60691	4.62429	6.22003
chr1	6980167	6980929	Peak00000420	distal (non-TSS)	both	CAMTA1	5.52109	4.75145	4.51802	5.43851	4.37195	4.4666	4.05541	4.02645	5.52885	5.5419	4.61534	4.21482	4.97493	4.45846	4.72652	6.20324	5.4726	4.6507	5.08552	4.21301	3.26107	5.68125	5.94364	5.01651	4.98442	5.6527	4.68193	3.8192	6.08075	6.24326	5.45266	5.06575	5.9781	5.12384	5.14465	4.54892	4.9431	5.89496	4.23017	3.95338	5.02501	4.5855	6.86606
chr1	6987927	6988612	Peak00000421	distal (non-TSS)	both	CAMTA1	4.00221	4.1711	4.05495	4.41749	5.21207	4.52725	4.77739	4.02645	3.52591	4.25552	3.76135	3.93511	3.87958	4.36527	4.91169	4.90666	4.51731	4.93815	5.22041	4.21301	4.63544	4.15452	4.5456	4.45606	4.46537	4.33745	5.82608	4.43642	4.30591	4.71378	4.39478	4.85081	4.51852	3.31721	3.66054	4.3292	4.0969	4.61392	4.36555	3.88131	4.08505	3.26546	5.8001
chr1	7022074	7024182	Peak00000422	distal (non-TSS)	only T-ALL	CAMTA1	6.69055	6.24391	6.75076	6.20986	8.42727	7.78864	7.76842	7.91495	5.89323	5.6434	5.73448	6.55831	6.43143	7.20108	7.82648	6.5761	6.558	6.56514	6.59498	7.78143	8.17446	6.6555	6.03427	6.10811	5.99855	6.53799	8.13793	7.9595	6.33992	6.3299	6.22859	6.16437	6.77571	5.50417	5.14465	5.4575	5.9769	6.27042	5.99007	5.67872	7.97076	4.06278	7.21298
chr1	7027510	7027910	Peak00000423	distal (non-TSS)	only T-ALL	CAMTA1	4.32515	4.25898	4.27353	4.1192	5.40802	5.24924	4.72555	5.31352	4.40393	4.11477	3.64524	3.93511	4.45981	5.35335	4.79104	4.51269	3.64801	4.28609	4.5088	4.73938	4.96823	4.71893	4.5456	4.35324	4.46537	4.23807	5.03512	4.92712	5.09783	4.71378	3.71227	4.28282	4.74932	4.23659	3.95048	3.59822	3.99442	4.1654	4.07919	4.14779	5.14023	4.17454	5.0101
chr1	7029121	7029569	Peak00000424	distal (non-TSS)	both	CAMTA1	4.22613	4.1711	4.46095	4.80249	4.98436	5.21356	4.87557	4.93042	4.60092	4.55322	4.29377	3.93511	4.45981	4.91353	4.79104	4.64319	4.40706	4.72837	4.35722	5.21064	5.10884	4.71893	4.97665	4.24182	4.16292	4.42992	5.15464	4.92712	5.13286	4.33675	4.39478	4.68645	5.03609	4.52732	4.18561	3.59822	3.93989	4.65154	4.48844	4.51311	5.10287	4.22701	4.60272
chr1	7056360	7056874	Peak00000425	distal (non-TSS)	both	CAMTA1	4.00221	3.27482	4.40135	4.22632	5.31344	5.06103	5.21098	3.49375	5.21298	4.70472	3.37027	3.93511	3.79519	4.36527	4.9683	4.51269	4.00753	3.77933	3.87782	4.85875	5.10884	4.9038	4.66667	3.46192	3.60088	4.01326	5.50756	5.57656	5.67255	4.42105	3.55017	3.23918	4.80142	5.34761	4.18561	3.05037	3.93989	3.46879	3.99649	3.32226	4.1629	3.73051	4.29329
chr1	7102509	7103347	Peak00000426	distal (non-TSS)	both	CAMTA1	5.1029	4.80925	4.62542	5.04797	5.40802	5.44625	4.72555	5.61451	4.31626	4.70472	3.76135	3.93511	4.82367	4.45846	5.22134	5.34449	5.24148	4.93815	5.30365	5.07051	4.53792	4.9038	5.37674	4.8782	4.46537	5.11755	5.26478	4.92712	5.23299	5.16039	4.63708	5.30903	5.5086	4.32632	5.00491	4.54892	4.68363	4.82559	5.01756	4.26284	4.94256	3.80452	5.27717
chr1	7130366	7130892	Peak00000427	distal (non-TSS)	only T-ALL	CAMTA1	4.41728	4.56184	4.77219	4.66123	5.21207	5.13936	4.87557	4.02645	4.27016	4.18704	4.49576	3.93511	3.95857	4.15661	4.58762	4.51269	4.84514	4.48068	4.9878	5.16546	4.53792	4.42584	4.66667	5.08084	4.55269	5.06225	4.90442	4.92712	4.73532	5.11178	4.0985	4.28282	4.99222	4.56416	4.47408	4.40651	4.0969	4.57523	4.89215	4.51311	4.76136	4.17454	5.37126
chr1	7135353	7135859	Peak00000428	distal (non-TSS)	only T-ALL	CAMTA1	4.22613	3.60733	4.13197	4.32534	3.91348	4.58529	4.05541	4.02645	3.89141	3.86963	4.36455	4.29609	4.10311	4.15661	4.65883	3.43662	4.22249	4.48068	4.5088	4.73938	4.31884	4.25129	4.18456	4.45606	4.55269	4.67445	4.51064	4.43642	4.10102	4.42105	3.85483	4.39563	4.63878	3.73072	4.3847	4.15956	4.0969	4.85791	4.65406	4.08621	4.55266	4.27746	5.58231
chr1	7168283	7168717	Peak00000429	distal (non-TSS)	both	CAMTA1	4.00221	3.27482	3.45211	2.82545	3.60084	3.49633	3.20079	3.49375	4.4862	3.77589	3.51622	3.42272	3.60623	4.26506	4.25801	3.72279	3.84094	3.61193	3.98912	2.03114	3.26107	5.11734	3.55038	3.83507	2.84449	4.01326	2.86265	3.4488	6.30998	3.66726	2.03114	2.89745	3.77899	5.07448	3.38334	3.59822	3.06785	3.46879	3.1635	2.62383	4.49508	3.14152	3.57879
chr1	7217367	7217759	Peak00000430	distal (non-TSS)	only T-ALL	CAMTA1	3.37511	2.03114	3.79093	3.72994	3.16708	2.70867	2.71856	2.03114	3.33908	3.86963	3.37027	2.74686	3.09031	3.59589	3.94203	3.80445	2.66953	3.17546	3.61922	3.4842	2.91359	3.51211	3.68183	3.66336	2.84449	3.14786	2.86265	2.87105	4.24111	3.66726	2.81649	2.89745	3.2133	3.58302	3.48361	2.75917	3.38234	3.3694	3.70937	4.02153	4.3059	3.14152	4.13491
chr1	7267865	7268426	Peak00000431	distal (non-TSS)	both	CAMTA1	4.22613	4.25898	3.97298	3.87367	4.55263	4.11346	3.76155	3.49375	4.22239	4.25552	3.76135	3.93511	3.60623	4.45846	4.43291	4.36823	3.41645	3.77933	4.43515	4.01419	3.51698	4.84488	4.5456	4.45606	3.91352	4.33745	3.43529	4.53144	5.35631	4.24674	4.48046	4.15946	4.38651	4.41037	3.66054	3.96434	3.93989	4.05398	4.89215	4.72419	5.75769	3.6516	5.22766
chr1	7278239	7278647	Peak00000432	distal (non-TSS)	only T-ALL	CAMTA1,RNU1-8P	4.41728	3.05661	3.57648	3.37524	3.16708	4.11346	3.20079	3.49375	3.33908	3.4395	4.05519	3.42272	3.60623	3.76193	4.25801	3.72279	3.74836	3.41589	4.18613	4.01419	3.9015	4.04994	4.09877	4.12006	3.60088	4.13055	3.19185	3.96872	3.85712	3.80681	3.36072	3.8704	3.77899	3.92288	3.7398	4.06567	3.69397	4.11089	3.99649	3.6354	3.7144	3.3757	4.01744
chr1	7296105	7296657	Peak00000433	distal (non-TSS)	only T-ALL	CAMTA1	4.58453	3.45376	4.20466	2.82545	4.55263	4.02975	3.37042	2.03114	3.11066	3.56294	3.37027	3.82618	3.09031	3.40156	3.67622	3.80445	4.00753	3.77933	4.5088	4.21301	3.9015	4.04994	3.55038	3.66336	3.16711	3.57536	4.31446	3.64871	3.94378	4.24674	3.98254	4.28282	4.24001	3.41325	2.59991	3.4454	3.28819	3.46879	3.4704	3.54052	3.81801	3.14152	3.15044
chr1	7339630	7339956	Peak00000434	distal (non-TSS)	only thymus	CAMTA1	3.72978	3.45376	3.57648	2.82545	5.40802	3.62392	3.64542	3.49375	2.80316	2.03114	3.20066	3.70657	3.09031	3.40156	3.94203	3.32201	3.41645	3.92629	3.87782	3.4842	2.91359	3.51211	2.73538	3.46192	2.84449	3.88401	3.63361	3.4488	3.42944	3.80681	3.36072	4.15946	3.53179	2.03114	2.03114	3.05037	2.77191	2.82185	3.1635	2.86364	2.03114	2.82574	3.00631
chr1	7394420	7395128	Peak00000435	distal (non-TSS)	only T-ALL	CAMTA1	3.37511	3.74277	4.13197	3.87367	4.37195	3.8436	3.20079	2.03114	2.80316	2.94243	3.76135	3.42272	3.70448	4.15661	4.25801	3.19298	4.08324	3.77933	3.46466	3.4842	3.26107	3.32678	3.22841	3.46192	3.40601	3.88401	4.31446	3.8192	2.93564	3.50878	3.36072	4.15946	4.57998	3.21124	3.7398	3.73303	3.28819	3.46879	3.4704	3.54052	5.65896	2.82574	3.48673
chr1	7596108	7596834	Peak00000436	distal (non-TSS)	only T-ALL	CAMTA1	5.15598	4.1711	4.05495	4.41749	4.98436	3.7388	2.71856	3.49375	4.22239	4.11477	3.76135	3.70657	3.60623	4.77792	4.16103	3.54023	4.34834	4.38693	4.35722	3.77822	3.51698	4.42584	4.00686	4.35324	4.2716	3.88401	3.95132	4.43642	4.7806	4.64628	2.81649	4.28282	4.31528	4.7023	4.07343	3.4454	3.62371	3.5599	4.15687	5.06874	5.31347	3.3757	3.88798
chr1	7609322	7610096	Peak00000437	distal (non-TSS)	only T-ALL	CAMTA1	3.87351	3.27482	3.68858	4.1192	4.85489	3.62392	3.37042	3.49375	3.60868	3.30013	3.76135	3.70657	3.60623	4.45846	4.16103	3.19298	4.08324	4.38693	4.5088	3.90181	2.91359	4.25129	3.90775	3.9856	4.16292	4.33745	4.08405	3.64871	4.10102	4.50036	3.98254	3.49117	4.38651	3.58302	3.14797	3.4454	3.69397	3.3694	3.99649	5.48802	4.80893	3.26546	3.81782
chr1	7621444	7621892	Peak00000438	distal (non-TSS)	only T-ALL	CAMTA1	4.50349	4.56184	4.40135	4.41749	3.60084	4.19208	3.51639	5.135	3.89141	4.03821	3.64524	4.0353	3.79519	3.90776	4.25801	3.95303	4.15473	4.17692	4.0914	4.01419	4.31884	4.04994	3.80004	4.24182	3.91352	4.42992	4.20432	4.43642	4.30591	4.42105	3.98254	4.68645	3.66192	4.23659	3.48361	3.4454	3.69397	3.72284	4.8477	4.41854	4.80893	3.73051	4.52131
chr1	7676427	7676849	Peak00000439	distal (non-TSS)	only T-ALL	CAMTA1	3.37511	4.56184	3.97298	4.32534	3.60084	3.94013	3.64542	4.02645	3.6859	3.56294	4.21899	3.70657	3.49879	3.59589	4.05622	3.72279	4.15473	4.05774	4.0914	4.11743	3.51698	3.93602	3.90775	4.80352	4.46537	4.59773	4.20432	3.8192	3.29094	4.42105	4.0985	4.49967	4.57998	3.73072	3.66054	3.96434	3.46879	4.40837	4.23017	3.6354	3.9135	3.3757	4.18986
chr1	7692101	7692591	Peak00000440	distal (non-TSS)	only T-ALL	CAMTA1	3.37511	3.74277	3.97298	4.1192	3.16708	2.98091	3.51639	3.49375	3.6859	3.56294	3.96472	3.93511	3.95857	3.59589	3.51702	4.02117	4.08324	4.17692	4.18613	3.6405	3.26107	3.81067	4.3409	4.45606	3.60088	4.13055	3.80284	3.8192	4.48329	3.50878	3.55017	3.69599	4.90009	4.08929	3.7398	3.26739	3.69397	3.86611	4.29959	4.36864	3.33241	3.26546	3.88798
chr1	7707219	7707732	Peak00000441	distal (non-TSS)	only T-ALL	CAMTA1	4.80227	4.49228	4.67611	4.5037	4.55263	4.74596	4.21922	4.69046	4.31626	3.4395	4.55687	4.70119	4.82367	4.45846	5.12553	4.14742	4.75917	4.56835	4.82703	4.96865	4.53792	4.9038	4.26505	4.72456	4.98442	5.00467	4.76015	4.33416	4.6885	4.1501	4.30323	4.99772	4.57998	3.92288	3.81413	4.47959	4.04669	4.57523	4.48844	4.20658	5.02501	3.73051	4.98037
chr1	7727355	7728124	Peak00000442	distal (non-TSS)	both	CAMTA1	5.77803	5.5416	5.59133	5.39521	6.32175	5.86758	4.96727	5.61451	4.83622	4.96534	5.48132	5.581	5.0785	5.65045	6.28109	5.46466	5.64791	5.92428	5.59488	5.90076	5.51311	5.42718	5.34147	5.31221	5.83884	6.06866	5.78994	5.70113	5.52322	5.20738	5.45266	5.69745	5.5984	5.17153	5.1178	5.42184	4.96915	5.11931	5.4598	5.03788	6.22192	4.69871	5.78317
chr1	7729463	7729964	Peak00000443	distal (non-TSS)	both	CAMTA1	5.56076	4.91808	5.33673	5.67379	5.49667	5.38358	5.38609	5.47199	4.86678	5.04238	5.17291	4.91694	5.11138	5.15059	5.475	5.00585	4.7141	5.00159	4.88271	5.29686	5.40891	5.46638	5.41115	4.45606	4.92119	5.53665	4.9713	5.61931	5.296	5.11178	5.02186	5.93197	5.27392	4.97019	4.81635	5.05252	5.11599	5.0375	5.20442	4.94098	5.6843	4.00302	5.60178
chr1	7740082	7741387	Peak00000444	distal (non-TSS)	both	CAMTA1	6.67267	5.99783	6.10724	6.41763	6.70109	6.57326	6.19372	6.63623	5.87854	5.84836	5.57081	5.61183	6.48199	6.10566	6.09322	6.1755	6.00094	5.89158	5.94348	6.28255	6.27365	6.15733	6.2761	5.51095	6.08646	6.47665	6.47477	6.28131	6.18351	6.43133	6.05026	6.3907	6.85026	6.22914	5.95334	5.90664	5.95133	5.19662	6.04923	5.98135	6.78507	3.3757	5.56256
chr1	7764047	7765303	Peak00000445	distal (non-TSS)	both	CAMTA1,RP11-338N10.1,RP11-338N10.2,RP11-338N10.3	6.52099	7.11207	6.33992	7.31536	7.22346	6.71892	6.31897	6.93511	6.52194	6.74791	7.29872	6.51028	7.4103	6.40606	6.38713	6.72681	7.38811	6.64556	6.73521	6.92936	6.88821	6.82973	6.71935	7.05584	7.31103	6.85952	6.6254	6.47906	7.17992	7.01814	7.31761	7.40129	7.1838	6.69219	6.34578	6.60446	6.76562	3.3694	4.48844	5.75592	3.7144	2.99845	4.56262
chr1	7812892	7813304	Peak00000446	distal (non-TSS)	only T-ALL	CAMTA1	4.58453	3.74277	4.13197	4.1192	3.16708	3.49633	3.76155	2.03114	3.6859	3.67424	3.37027	4.0353	3.70448	3.90776	4.34833	3.72279	3.92702	3.61193	3.87782	4.11743	3.51698	4.58027	3.90775	3.66336	3.60088	4.13055	3.80284	4.33416	4.17295	3.32381	4.30323	3.8704	3.98394	4.03621	3.7398	4.40651	3.99442	3.99442	4.15687	4.02153	4.85492	3.26546	4.38921
chr1	7815524	7815927	Peak00000447	distal (non-TSS)	only T-ALL	CAMTA1	4.11902	3.9751	4.05495	3.56643	2.03114	3.18452	3.51639	2.03114	4.01154	3.56294	3.37027	3.24723	3.79519	3.40156	3.33115	3.80445	3.27908	3.61193	4.27445	3.6405	3.51698	4.25129	4.26505	3.66336	3.16711	4.01326	3.63361	3.64871	4.24111	3.50878	3.12889	3.23918	3.77899	3.92288	3.7398	3.26739	4.04669	4.05398	3.59611	3.95338	4.1629	3.3757	4.01744
chr1	7830761	7832331	Peak00000448	TSS	both	RP1-283E3.8,RP1-283E3.4,SLC35E2,NADK	6.41736	6.65261	6.56654	6.28251	6.5028	6.42667	6.28428	6.4968	5.87854	6.43244	6.79541	6.80381	6.23898	6.40606	6.30293	6.30911	6.87078	6.52318	6.4577	6.74432	6.46657	6.62142	6.05606	6.87093	6.90785	6.53799	6.35659	6.47906	6.30998	6.24326	6.56829	6.71708	6.61393	5.96004	5.93821	6.58858	6.39193	6.42674	6.31313	6.18998	7.05027	6.02543	6.65054
chr1	7843447	7845023	Peak00000449	TSS	both	SLC35E2,NADK	6.93511	7.55383	7.13318	7.43678	7.60599	7.61701	7.60978	8.3179	6.85683	6.57983	8.04616	7.3314	7.68802	7.02135	7.45045	6.41957	7.3951	6.96038	6.61125	7.63362	7.8684	7.11318	6.96885	7.37945	7.97845	7.05388	7.52316	7.4612	7.12088	6.96507	7.56478	8.03187	7.45444	6.77079	6.62565	7.45114	6.96345	7.51618	7.03154	7.31453	7.36261	4.93145	7.63533
chr1	7868275	7868671	Peak00000450	distal (non-TSS)	only T-ALL	PER3,RP3-467L1.4	4.11902	3.9751	3.68858	3.14113	4.37195	4.02975	3.86743	3.49375	4.01154	4.25552	3.20066	3.57349	3.09031	4.03825	4.25801	3.72279	3.92702	3.92629	3.28452	3.90181	3.26107	3.93602	4.26505	4.24182	3.76734	4.51642	4.31446	4.10233	3.85712	3.80681	3.55017	3.23918	3.88571	4.32632	3.95048	3.59822	3.99442	4.5354	4.29959	4.26284	4.23634	3.56695	4.18986
chr1	7916392	7916860	Peak00000451	distal (non-TSS)	both	UTS2	4.41728	3.45376	3.68858	4.1192	4.71206	3.18452	3.20079	4.02645	2.80316	3.1385	3.20066	3.42272	3.24563	3.59589	4.25801	3.88097	4.00753	3.77933	3.75548	3.77822	3.9015	5.30262	4.97665	4.35324	3.16711	4.42992	3.43529	3.64871	3.13037	4.24674	3.85483	4.02314	3.77899	4.91497	4.18561	4.15956	4.28029	3.5599	3.32836	3.19321	5.02501	3.26546	3.15044
chr1	7962684	7963183	Peak00000452	distal (non-TSS)	both	NA	4.66102	4.07684	4.46095	4.41749	4.55263	3.8436	4.21922	3.49375	4.60092	4.79716	4.82708	3.82618	4.69828	4.15661	4.65883	4.14742	5.03929	3.77933	4.5088	4.38554	4.81182	4.71893	4.60748	5.20128	5.04491	4.81612	4.90442	4.70359	4.86695	4.1501	4.39478	4.77107	4.80142	4.52732	3.88418	4.79559	3.82312	4.92038	5.05698	4.64363	4.89943	4.11987	5.4807
chr1	7990889	7991720	Peak00000453	distal (non-TSS)	only T-ALL	TNFRSF9	4.99031	4.07684	3.68858	4.66123	5.10283	4.02975	3.64542	4.69046	4.01154	3.77589	4.21899	4.29609	4.10311	4.26506	4.34833	4.02117	3.74836	3.77933	4.82703	3.77822	4.63544	3.67088	4.18456	3.9856	3.60088	4.33745	4.08405	4.62023	4.53756	4.71378	3.55017	3.23918	4.38651	4.48945	4.13074	3.96434	3.28819	3.86611	3.70937	4.41854	5.17663	3.73051	3.57879
chr1	8002194	8002795	Peak00000454	distal (non-TSS)	only T-ALL	TNFRSF9,RP5-892F13.2	4.41728	4.1711	4.05495	4.41749	3.91348	4.4666	3.96493	4.69046	4.4862	4.44194	4.13968	4.37265	4.10311	4.84738	4.91169	4.14742	5.03929	4.48068	4.9878	4.46409	3.72474	3.81067	4.18456	4.55157	4.46537	4.59773	4.41613	4.85655	5.02503	4.71378	4.63708	4.39563	4.57998	3.98081	3.81413	4.06567	4.04669	4.11089	4.48844	4.36864	5.52507	4.17454	4.60272
chr1	8013727	8014994	Peak00000455	distal (non-TSS)	both	PARK7	6.18454	6.39961	6.10724	6.23449	6.11453	6.45721	5.99337	6.63623	5.97835	6.0645	6.35251	5.81079	5.79401	6.13324	6.50483	5.77406	6.22214	5.82385	5.94348	6.17379	6.68173	6.29358	5.89608	6.33348	6.27276	5.79405	6.05626	6.69321	6.35467	6.02676	6.45012	6.46715	6.16535	5.81872	5.7774	6.48945	6.06294	6.01264	5.90719	6.478	6.85332	6.46096	6.74066
chr1	8021073	8022198	Peak00000456	TSS	both	NADK,GNB1	7.60608	8.10969	7.53876	7.92582	7.98599	7.65695	7.71746	8.09468	7.49254	7.31238	8.30961	7.75839	7.92534	6.83283	7.65916	7.52597	8.3745	7.57708	7.31408	7.68195	8.09344	7.5166	7.91029	8.1438	8.49826	7.84194	7.74596	7.71719	8.29634	7.7245	8.5241	8.59911	8.07791	7.59316	7.21917	7.9061	7.74196	8.14873	8.15725	7.9788	8.21055	7.8334	8.77295
chr1	8030284	8030684	Peak00000457	distal (non-TSS)	only thymus	PARK7	3.56629	3.05661	3.97298	3.56643	3.60084	3.7388	3.51639	3.49375	4.06757	3.1385	3.37027	3.93511	3.87958	4.26506	3.67622	3.54023	3.53819	3.77933	3.28452	3.77822	3.72474	4.9038	3.68183	3.46192	3.16711	3.88401	3.80284	3.4488	5.69599	3.0978	3.12889	3.49117	2.03114	4.7023	3.27255	3.26739	3.76028	3.13621	3.32836	2.86364	3.60086	3.26546	2.60122
chr1	8035303	8035700	Peak00000458	distal (non-TSS)	only T-ALL	PARK7,Y_RNA	4.66102	4.41895	4.05495	4.1192	4.16287	4.40309	3.86743	2.03114	3.60868	3.77589	4.05519	4.12817	4.10311	4.26506	3.67622	3.88097	3.84094	4.05774	4.5088	3.6405	3.26107	3.81067	4.18456	4.12006	3.76734	3.88401	3.80284	3.96872	4.42673	3.66726	3.55017	3.49117	3.53179	3.7982	3.88418	4.15956	3.54891	3.93191	4.23017	3.7231	5.24671	4.00302	4.91893
chr1	8042239	8042844	Peak00000459	distal (non-TSS)	both	PARK7,Y_RNA	5.30417	5.15793	5.30539	5.15622	4.98436	5.06103	5.21098	4.39936	4.95462	4.96534	5.2475	5.18844	5.14351	5.03708	5.3954	4.90666	5.14402	5.06226	4.70845	4.67559	5.29642	5.34537	5.3053	4.94907	5.80464	4.94462	5.26478	5.17835	5.67255	4.33675	4.96469	5.13063	5.11992	4.97019	5.00491	4.90412	5.18402	5.4274	5.27272	4.97403	4.85492	4.46202	5.56256
chr1	8064710	8065442	Peak00000460	distal (non-TSS)	only T-ALL	ERRFI1	4.22613	3.9751	4.62542	3.87367	3.60084	4.4666	4.1399	4.02645	3.8267	3.95675	4.43176	4.29609	3.60623	4.84738	5.0227	4.02117	3.84094	4.17692	4.9878	4.73938	3.9015	3.81067	3.80004	4.24182	3.76734	4.23807	3.80284	3.96872	3.76388	3.93195	4.20487	4.28282	3.66192	3.73072	3.81413	4.15956	3.93989	3.3694	3.81274	3.6354	6.13302	3.3757	3.95438
chr1	8075047	8075393	Peak00000461	TSS	only T-ALL	NADK,GNB1	4.22613	4.49228	4.13197	4.1192	4.37195	3.7388	4.1399	4.39936	4.17281	4.25552	4.13968	3.82618	4.10311	4.91353	4.34833	4.36823	3.84094	4.05774	3.46466	4.53831	4.53792	3.67088	4.00686	4.55157	4.2716	4.59773	4.68193	4.92712	4.30591	4.33675	4.30323	4.02314	4.24001	4.45049	4.59795	4.24711	4.3224	3.86611	4.4284	3.95338	4.43494	3.6516	3.95438
chr1	8085694	8086904	Peak00000462	distal (non-TSS)	both	ERRFI1,RP11-431K24.1	6.13307	6.99506	6.81832	6.43896	6.80814	6.75622	6.35283	7.5426	5.87854	6.04615	7.20006	6.73585	6.51878	6.07754	6.69837	6.1755	7.02307	6.4354	6.51073	6.80383	6.76791	6.24959	5.89608	6.90637	7.24908	6.20115	6.02556	6.47906	6.27939	6.41161	7.38349	6.92995	6.80099	5.96004	5.59612	6.76844	6.40139	5.84821	5.77308	6.01308	3.33241	3.56695	6.12937
chr1	8209756	8210176	Peak00000463	distal (non-TSS)	both	NA	4.32515	3.9751	4.46095	5.15622	4.85489	4.69447	5.0533	5.31352	5.08975	4.84115	4.21899	3.93511	4.60784	4.62751	4.58762	4.79984	4.56923	3.41589	4.82703	5.21064	5.10884	4.50526	5.15057	4.12006	4.2716	4.88186	4.68193	4.70359	5.0619	4.89845	4.39478	4.77107	5.3793	4.56416	4.63685	4.15956	3.99442	4.36321	4.75428	4.6845	3.33241	4.46202	4.71638
chr1	8212418	8213874	Peak00000464	distal (non-TSS)	both	NA	6.05222	4.69111	5.73881	6.10689	6.70109	6.71892	6.72	6.93511	5.63782	5.69156	4.967	5.14669	5.71136	5.83013	6.50483	5.79248	5.14402	4.80189	5.52749	7.00736	7.01693	5.77763	5.74309	4.8782	5.15858	6.04062	6.25451	6.71297	5.74173	5.89064	5.2772	5.25204	6.2227	5.98671	5.89184	5.52622	6.31398	5.4274	6.40645	6.70817	5.14023	5.76231	5.22766
chr1	8229566	8230301	Peak00000465	distal (non-TSS)	both	NA	5.43827	5.70043	5.5652	4.86804	5.99847	5.44625	5.78542	5.47199	4.74026	5.07936	5.68199	5.34408	5.17493	5.15059	5.62195	5.39379	5.57541	5.47155	5.49255	6.19621	5.65635	5.21302	5.84689	6.22522	5.87224	5.85979	6.02556	5.44002	5.38553	4.89845	5.68084	6.13339	5.8624	5.14789	5.47513	5.34772	5.63502	5.81617	5.77308	5.53267	4.76136	4.93145	5.97419
chr1	8257569	8258335	Peak00000466	distal (non-TSS)	only T-ALL	RP11-431K24.2,RNU1-7P	4.32515	4.25898	3.68858	3.56643	4.37195	4.11346	3.64542	4.39936	3.11066	2.94243	3.76135	3.93511	3.49879	4.54562	4.16103	3.6351	4.28691	3.92629	4.35722	4.01419	4.05616	3.81067	3.68183	4.12006	3.91352	4.13055	4.31446	4.33416	3.6628	4.33675	3.85483	4.02314	4.45413	3.6592	3.27255	3.73303	3.54891	4.26801	4.15687	5.06874	5.52507	3.6516	4.52131
chr1	8374389	8374805	Peak00000467	distal (non-TSS)	only T-ALL	SLC45A1	4.22613	4.1711	4.13197	3.37524	3.91348	4.11346	4.1399	4.02645	4.06757	3.67424	4.13968	3.70657	3.70448	4.03825	4.25801	4.2062	3.84094	4.17692	4.27445	4.11743	4.53792	4.84488	4.09877	4.12006	3.60088	3.88401	4.31446	4.22337	3.85712	4.57528	3.85483	3.23918	4.63878	3.86211	4.01344	3.73303	3.28819	3.99442	4.29959	4.20658	4.94256	3.80452	3.81782
chr1	8377842	8378734	Peak00000468	distal (non-TSS)	both	Y_RNA,SLC45A1	5.67354	5.60727	5.78476	5.59961	6.16921	5.67244	6.28428	6.42166	5.16498	5.48829	5.97139	5.86289	5.92805	5.79596	6.48587	5.71733	6.01922	5.78874	5.7506	6.03135	5.86709	5.64762	5.23006	5.46382	6.08646	5.8273	6.56277	5.66081	5.46974	6.02676	6.02287	6.06935	6.06436	5.17153	5.06249	6.00587	5.55216	5.36203	5.43029	5.57595	3.7144	4.11987	5.60178
chr1	8408805	8409466	Peak00000469	distal (non-TSS)	both	SLC45A1,RERE	5.20713	6.06924	5.42677	5.43851	5.49667	5.77335	5.5419	5.47199	5.30435	5.31412	5.62748	5.581	5.29401	5.48836	5.35385	5.39379	5.82494	5.37981	5.62742	5.92785	5.56248	5.42718	5.26818	5.46382	6.05775	5.53665	5.63549	5.66081	5.32648	5.2969	5.90774	5.93197	5.5984	5.14789	4.74734	5.68477	4.8895	5.38416	5.40015	4.6015	5.55288	4.86885	5.81683
chr1	8411764	8412150	Peak00000470	distal (non-TSS)	only T-ALL	SLC45A1,RERE	5.04774	4.41895	4.33897	4.73367	4.16287	4.74596	5.01095	4.39936	4.52553	4.38265	4.77712	4.57915	4.78313	4.91353	4.25801	4.76232	4.51731	5.00159	5.08552	4.85875	4.96823	4.58027	4.48076	5.08084	4.55269	4.88186	5.15464	4.78219	4.64002	4.57528	5.45266	4.28282	4.69516	4.41037	4.3847	4.6778	4.40281	4.61392	4.60106	4.36864	5.34571	4.17454	4.78725
chr1	8434818	8435263	Peak00000471	distal (non-TSS)	only T-ALL	RERE	4.50349	4.25898	4.20466	4.32534	4.16287	4.19208	3.96493	4.39936	4.06757	4.3206	4.13968	3.93511	3.95857	4.36527	4.43291	3.54023	4.34834	3.41589	4.43515	4.21301	4.43285	4.65135	4.09877	3.83507	3.91352	4.13055	4.68193	4.10233	4.17295	3.66726	3.85483	3.69599	4.69516	3.7982	4.18561	4.15956	3.46879	4.05398	4.48844	4.14779	4.71209	3.9403	4.24259
chr1	8438272	8439085	Peak00000472	distal (non-TSS)	only thymus	RERE	5.39496	4.41895	4.77219	4.80249	3.91348	4.79559	4.77739	4.69046	4.80496	5.1848	4.13968	4.51376	4.78313	5.25561	4.9683	5.12803	4.7141	5.51529	4.88271	4.80035	4.05616	5.16599	4.72341	4.12006	4.92119	4.51642	5.09615	4.85655	5.82904	4.89845	4.20487	4.49967	4.85164	4.48945	5.034	4.6778	5.0445	3.86611	4.15687	3.6354	5.2121	3.56695	3.74337
chr1	8455405	8456122	Peak00000473	distal (non-TSS)	both	RERE	5.30417	4.1711	5.06404	5.10314	4.55263	5.13936	4.82735	5.31352	5.47106	5.07936	4.55687	5.10366	4.65381	4.62751	4.25801	4.76232	4.40706	4.56835	4.70845	4.80035	3.72474	5.16599	5.0222	4.72456	4.46537	4.94462	4.76015	4.78219	5.9891	5.16039	5.12963	4.9262	5.03609	5.54075	5.034	5.34772	5.20598	4.92038	4.48844	4.26284	5.24671	5.02038	5.06774
chr1	8469113	8469688	Peak00000474	distal (non-TSS)	both	RERE	4.93041	4.25898	4.20466	4.5037	4.71206	4.58529	4.294	3.49375	4.74026	4.3206	4.05519	4.21482	4.51097	4.62751	5.0227	4.97357	4.46331	4.80189	4.70845	5.02051	4.72646	4.78334	4.92956	3.66336	4.78538	5.17076	4.9713	3.96872	5.44222	4.77812	4.48046	3.8704	5.16003	5.17153	4.71149	4.73795	4.8895	4.45206	4.48844	3.7231	4.37198	4.7693	3.74337
chr1	8483301	8485050	Peak00000475	distal (non-TSS)	both	RERE,RP5-1115A15.1	6.70821	6.58937	6.86165	6.8264	7.03073	6.83965	6.98015	7.13629	6.56833	6.26817	7.43115	7.2655	7.3299	6.88233	7.11065	6.62811	7.22499	6.89613	6.72028	6.8469	7.03441	6.6555	6.34843	6.48196	6.5855	6.68982	7.42106	6.9808	6.98557	6.68228	7.39418	7.4142	6.99964	7.00336	6.84371	7.46857	7.17635	6.7135	6.64202	6.59769	7.02091	6.42931	6.64121
chr1	8487445	8488331	Peak00000476	distal (non-TSS)	both	RERE,RP5-1115A15.1	5.77803	4.75145	4.9867	5.15622	3.91348	5.06103	4.67168	5.135	5.73903	5.48829	4.8753	5.30675	5.04482	4.45846	4.51247	5.31918	4.88619	5.00159	5.3435	4.53831	4.96823	6.18096	5.84689	4.45606	4.78538	5.53665	4.9713	4.92712	6.64577	5.20738	4.90508	4.9262	5.3793	6.41702	5.89184	5.90664	6.05096	5.89496	5.27272	4.87241	5.99851	5.98238	5.39383
chr1	8490749	8491538	Peak00000477	distal (non-TSS)	both	RERE,RP5-1115A15.1	5.52109	5.50758	5.51144	5.67379	4.85489	5.93439	5.81008	5.47199	5.70609	5.51535	5.80977	5.70052	5.68992	5.53064	5.96192	5.34449	5.33263	5.85812	5.80842	5.45496	5.94339	5.77763	5.65997	5.36457	5.659	5.36551	5.82608	6.14227	6.66952	5.42136	5.78253	5.25204	5.44542	5.30561	5.45392	6.12094	5.9769	5.66235	5.40015	5.84688	5.06448	5.4394	5.95921
chr1	8498559	8499441	Peak00000478	distal (non-TSS)	only T-ALL	RERE,RP5-1115A15.1	4.22613	3.9751	4.62542	4.66123	3.60084	4.26622	4.21922	5.135	4.56375	4.38265	3.96472	4.64153	4.40663	4.45846	3.94203	4.14742	4.00753	4.48068	4.64509	3.77822	4.31884	4.9038	4.00686	4.45606	3.76734	4.33745	4.08405	3.8192	4.82445	4.24674	3.98254	3.69599	3.88571	4.88652	4.47408	3.73303	4.3224	5.0375	3.70937	3.6354	5.02501	4.69871	3.66397
chr1	8508871	8509588	Peak00000479	distal (non-TSS)	both	RERE	4.73346	4.1711	4.57278	4.32534	4.55263	4.4666	4.92218	4.02645	4.4862	4.60561	4.43176	4.21482	4.65381	4.03825	4.79104	4.41813	4.40706	4.38693	4.57865	4.60867	4.05616	4.25129	4.48076	3.9856	4.04431	4.59773	4.83416	3.64871	4.53756	4.04569	4.56103	4.28282	4.69516	4.76647	4.51664	5.00479	5.24891	4.75859	4.89215	4.31679	3.81801	4.37293	5.83337
chr1	8523070	8523559	Peak00000480	distal (non-TSS)	only thymus	RERE	4.50349	3.45376	4.20466	4.41749	5.21207	4.19208	5.24778	3.49375	4.44569	4.60561	4.05519	4.12817	4.23304	4.97667	3.33115	4.83637	3.84094	4.72837	4.43515	5.25441	3.26107	4.50526	4.48076	3.9856	3.76734	4.13055	4.41613	4.70359	4.98716	4.33675	4.48046	4.39563	4.45413	4.79747	4.5579	4.40651	4.99472	3.99442	3.4704	2.86364	3.81801	4.06278	4.24259
chr1	8532574	8533199	Peak00000481	distal (non-TSS)	both	RERE	4.22613	4.80925	5.5652	5.10314	5.87217	5.31801	6.1365	4.39936	4.77299	4.38265	6.07659	5.38044	4.78313	5.20408	5.26691	4.97357	5.82494	5.37981	4.88271	5.87315	5.98006	4.9038	4.66667	5.51095	5.53907	5.22203	5.99418	5.61931	5.38553	4.77812	5.87745	6.10173	5.03609	4.85747	4.94485	6.14289	5.81617	4.98017	4.70509	3.7231	4.23634	4.37293	5.14997
chr1	8569949	8570745	Peak00000482	distal (non-TSS)	both	RERE,SNORA77,RP5-1115A15.2	4.80227	5.15793	4.94637	5.52134	5.73361	5.10074	5.59973	4.69046	5.11527	5.04238	5.13407	4.64153	5.17493	4.26506	4.58762	5.61744	5.20973	4.93815	5.17687	5.41706	4.89223	4.96032	5.541	5.36457	4.85495	5.49576	5.63549	5.2889	5.57476	5.11178	4.90508	4.99772	5.34504	5.34761	5.67142	5.34772	5.74346	4.85791	3.4704	3.80478	3.9135	5.10398	6.20743
chr1	8576601	8577521	Peak00000483	distal (non-TSS)	both	RERE,SNORA77,RP5-1115A15.2	6.30566	5.43701	4.86201	5.87565	4.55263	4.88981	4.36479	4.93042	6.0456	5.76088	5.17291	5.22899	5.98186	4.54562	4.91169	5.96469	5.55039	4.48068	5.59488	4.30208	5.17418	6.03298	5.92006	5.51095	4.92119	6.04062	4.51064	4.78219	5.87076	5.64163	5.2772	4.77107	5.8863	6.1009	5.93821	5.65444	6.17752	5.74984	4.80178	4.72419	4.23634	6.34133	6.12937
chr1	8585223	8586448	Peak00000484	distal (non-TSS)	both	RERE	6.65456	6.41793	6.52668	6.54112	7.43853	7.04439	7.54548	5.74405	7.01242	6.94853	6.59802	6.35571	6.20925	6.45054	6.48587	6.62811	6.14105	5.95624	5.96903	7.16311	6.92618	6.8882	7.22042	6.28037	6.70116	6.74287	7.43276	6.52452	7.76318	6.79303	6.88897	6.53974	7.12499	6.79356	6.63504	6.26794	6.67508	6.87714	5.09532	5.793	5.89405	6.81929	7.42336
chr1	8612163	8612621	Peak00000485	distal (non-TSS)	only T-ALL	RERE	4.22613	4.1711	4.13197	3.87367	4.16287	4.11346	3.37042	4.02645	3.60868	3.77589	3.96472	3.70657	3.60623	4.03825	4.85268	4.14742	4.22249	4.17692	3.87782	4.01419	4.72646	4.42584	3.80004	4.35324	4.63473	4.13055	3.80284	3.96872	4.10102	3.93195	4.70913	4.28282	3.53179	4.14027	3.57551	4.54892	3.93989	4.68816	3.70937	3.6354	4.00218	4.80329	4.18986
chr1	8621160	8621554	Peak00000486	distal (non-TSS)	both	RERE	3.87351	4.56184	4.86201	4.00239	4.16287	4.4666	5.0533	4.02645	4.40393	4.11477	4.36455	4.70119	4.40663	4.62751	4.79104	4.08584	4.66749	4.80189	4.0914	4.96865	4.43285	4.58027	4.41266	4.6408	4.85495	4.59773	4.76015	4.99428	3.76388	4.33675	4.0985	4.49967	4.38651	4.03621	4.51664	4.79559	4.36321	4.31647	4.65406	4.26284	4.00218	3.80452	4.64166
chr1	8650783	8651347	Peak00000487	distal (non-TSS)	only thymus	RERE	4.93041	4.49228	4.20466	4.80249	4.37195	5.24924	5.13436	4.02645	4.80496	5.00439	4.13968	4.44506	4.60784	4.70478	4.65883	4.83637	4.28691	4.56835	4.64509	4.91478	4.31884	4.50526	4.3409	4.35324	4.46537	4.74711	5.03512	4.10233	5.52322	4.24674	4.48046	4.28282	4.63878	4.73476	4.3847	4.54892	4.91656	4.36321	4.15687	3.54052	3.7144	3.87428	3.15044
chr1	8689452	8690247	Peak00000488	distal (non-TSS)	only thymus	RERE	5.1029	3.86441	4.27353	4.58475	5.21207	4.64097	5.24778	4.93042	5.2594	4.60561	3.86723	4.70119	4.35125	4.84738	4.51247	4.79984	4.08324	4.48068	4.64509	5.02051	5.46197	5.21302	5.15057	4.12006	3.91352	4.74711	4.90442	5.11964	6.13305	4.77812	4.70913	3.8704	4.90009	5.36816	4.71149	4.24711	4.805	4.72382	4.07919	3.04402	4.3059	3.56695	3.74337
chr1	8711174	8711702	Peak00000489	distal (non-TSS)	both	RERE	4.50349	4.49228	4.40135	5.04797	3.91348	4.97804	4.1399	4.02645	4.56375	4.79716	4.92191	4.81327	4.93863	4.91353	4.65883	4.90666	5.03929	5.00159	4.76901	5.33807	4.63544	4.25129	4.5456	5.14235	4.63473	5.00467	4.68193	5.39142	4.90818	4.89845	5.2772	5.13063	4.69516	4.14027	4.43013	4.6778	4.47866	4.98017	4.65406	3.7231	3.60086	4.73446	4.24259
chr1	8720481	8720797	Peak00000490	distal (non-TSS)	only thymus	RERE	3.56629	3.86441	3.79093	3.87367	4.16287	2.98091	4.55712	3.49375	4.70673	4.70472	3.96472	3.57349	3.95857	4.03825	3.51702	4.60107	4.00753	2.85061	3.98912	4.21301	3.26107	3.67088	4.00686	3.46192	4.04431	3.88401	4.08405	4.22337	4.64002	4.50036	4.20487	4.02314	4.24001	3.92288	4.13074	3.73303	4.14523	3.64422	3.1635	3.19321	3.33241	3.14152	2.03114
chr1	8724077	8724537	Peak00000491	distal (non-TSS)	both	RERE	4.50349	3.9751	4.40135	3.56643	3.60084	4.19208	3.64542	4.02645	4.77299	4.11477	4.05519	4.0353	4.10311	4.15661	4.25801	4.14742	3.84094	4.28609	4.0914	3.90181	3.51698	4.50526	4.66667	3.46192	4.16292	4.33745	4.08405	4.10233	5.26485	4.1501	3.55017	4.15946	4.07507	4.60003	4.59795	4.15956	4.74565	3.99442	4.15687	4.02153	4.1629	4.46202	4.56262
chr1	8731327	8731616	Peak00000492	distal (non-TSS)	only T-ALL	RERE	3.56629	3.45376	3.31165	3.72994	3.16708	3.8436	2.99453	2.03114	2.80316	3.1385	3.37027	3.24723	3.09031	3.16334	3.81637	3.32201	3.41645	3.92629	3.61922	3.6405	2.03114	3.67088	3.40154	3.66336	3.16711	3.38321	3.63361	3.20329	3.42944	3.0978	3.36072	4.02314	3.53179	3.92288	3.48361	4.06567	3.69397	4.11089	3.99649	3.54052	4.3059	3.56695	4.29329
chr1	8761014	8761996	Peak00000493	distal (non-TSS)	both	RERE	5.67354	6.18088	6.03317	6.2587	7.03073	6.53083	6.98015	5.61451	5.62023	5.51535	6.15551	6.31898	5.71136	5.8635	6.63097	5.84635	6.19025	5.82385	6.04304	7.22968	7.40069	5.98004	5.92006	6.57305	6.56528	6.36821	6.60483	6.71297	5.93116	5.83234	6.27571	6.22439	6.14572	5.78869	5.72539	6.3266	6.35349	6.19783	5.79632	6.04412	5.97822	6.06723	6.29343
chr1	8763029	8763813	Peak00000494	distal (non-TSS)	both	RERE	5.52109	5.36274	5.66698	5.10314	5.58011	5.56384	5.41865	5.47199	4.86678	5.04238	5.68199	5.30675	5.71136	5.61162	5.475	5.15697	5.39029	5.37981	5.72079	5.69523	5.90575	5.77763	4.60748	5.87685	5.968	5.49576	5.21079	5.74034	5.0619	5.2969	5.49333	5.19264	5.3793	5.17153	4.81635	5.4575	5.38963	5.53005	5.57207	4.83682	5.70918	5.32853	5.86589
chr1	8806039	8807182	Peak00000495	distal (non-TSS)	only T-ALL	RERE,RPL7P11	5.1029	5.11313	5.30539	5.87565	5.49667	4.79559	5.01095	4.93042	4.83622	5.00439	5.3858	5.22899	6.06728	5.09498	5.07506	5.31918	5.39029	5.33161	5.41999	5.02051	4.72646	4.58027	4.72341	5.46382	5.15858	5.6527	3.80284	4.62023	4.90818	5.16039	5.22971	5.36381	5.23697	5.04912	5.47513	5.34772	5.60245	5.71549	4.75428	4.14779	4.89943	4.62429	6.22003
chr1	8823960	8824384	Peak00000496	distal (non-TSS)	only T-ALL	RERE	4.22613	3.27482	3.79093	4.22632	3.60084	3.49633	3.51639	4.02645	3.43653	3.95675	3.51622	3.42272	3.87958	4.03825	3.67622	4.02117	3.92702	4.38693	3.98912	3.4842	3.9015	4.04994	3.68183	3.66336	4.04431	3.57536	3.80284	3.4488	4.02483	3.32381	3.55017	3.49117	3.98394	4.08929	3.7398	4.06567	3.38234	3.46879	3.59611	3.32226	5.10287	3.47549	4.07752
chr1	8876999	8878607	Peak00000497	distal (non-TSS)	both	RERE,RP4-633I8.4	6.75993	7.5288	7.51861	7.37182	7.48225	7.58975	7.68466	7.61172	7.1283	7.04386	7.9446	7.58401	7.52307	7.02135	7.40078	7.3577	7.93557	7.23163	7.0888	7.79614	7.90685	7.05058	7.19127	7.6224	7.77379	7.44359	7.4559	7.20653	7.58749	7.26855	8.16708	7.83479	7.56915	7.1807	7.01159	7.75093	7.38576	7.56017	7.60995	7.43615	7.80851	7.47954	8.18318
chr1	8889428	8890171	Peak00000498	distal (non-TSS)	both	RP11-185B14.1	5.56076	4.56184	4.81783	5.48053	4.71206	4.58529	4.36479	4.02645	5.93642	5.86941	5.05303	5.01342	5.14351	4.97667	4.58762	5.89827	5.27252	4.38693	4.88271	4.53831	4.1941	5.92508	5.76976	4.45606	4.71212	5.68938	4.59897	4.85655	6.0984	5.64163	5.07678	4.68645	5.90981	5.84812	5.68964	5.05252	5.89879	5.26989	5.23899	5.18582	5.80461	5.39609	5.69536
chr1	8907623	8909655	Peak00000499	distal (non-TSS)	both	NA	7.4365	7.01923	6.90372	7.11819	6.32175	6.58713	6.05647	6.1693	7.39311	7.1505	7.47015	7.22644	7.29503	6.28844	6.64812	7.40611	7.29397	6.87961	7.12322	6.47808	6.68173	7.45027	7.4262	7.26132	7.38201	7.45423	6.6254	6.3587	7.86944	7.35355	7.57421	6.98293	7.38096	7.0917	6.89147	7.00201	6.91812	7.00296	7.28971	6.38423	6.89708	6.84348	7.63533
chr1	8919417	8919916	Peak00000500	distal (non-TSS)	both	ENO1	5.20713	5.32408	5.06404	5.43851	4.16287	5.24924	5.13436	5.135	4.89668	4.96534	5.01067	4.86607	5.23573	5.03708	4.85268	5.15697	4.84514	4.48068	4.64509	5.11879	4.81182	5.50452	4.83032	4.8782	4.63473	5.27149	4.83416	4.99428	5.13286	5.25285	5.12963	5.25204	5.11992	5.14789	5.19687	4.95536	5.09256	5.44853	5.16899	5.1285	4.6079	4.11987	5.14997
chr1	8922513	8923117	Peak00000501	distal (non-TSS)	both	ENO1	5.52109	5.20134	5.33673	5.93706	5.21207	5.53534	5.09442	5.47199	5.43119	5.34467	5.3858	5.38044	5.853	5.20408	5.17425	5.26716	5.3029	5.42642	5.49255	5.29686	5.35378	5.30262	5.15057	5.60077	5.31351	5.41027	4.31446	5.34109	6.16688	5.60721	5.96646	5.51648	5.47737	5.21766	5.06249	5.34772	5.63502	5.62579	5.65081	5.44193	4.89943	4.93145	5.37126
chr1	8933667	8934059	Peak00000502	TSS	only T-ALL	GNB1	4.50349	4.34137	3.8853	4.41749	4.37195	4.4666	3.96493	2.03114	4.12126	4.18704	4.13968	4.29609	3.87958	4.03825	4.05622	4.02117	4.40706	4.48068	4.5088	4.21301	4.05616	4.78334	4.18456	4.12006	4.372	4.13055	4.31446	3.96872	4.02483	4.64628	4.48046	4.15946	4.38651	4.36901	4.13074	4.40651	4.47866	4.36321	4.4284	5.34498	3.9135	5.30528	4.07752
chr1	8937953	8939653	Peak00000503	distal (non-TSS)	both	ENO1,ENO1-IT1,ENO1-AS1,RNU6-304P	7.68838	7.94291	7.95324	8.14246	8.17099	8.22485	8.53998	8.77488	7.82178	7.75681	8.61463	8.09282	8.44742	7.67336	8.08726	7.9001	8.3745	7.67599	7.84748	8.3832	8.4595	7.79373	7.95142	8.24405	8.62554	8.09381	8.09437	8.04762	8.10517	7.70036	8.71947	8.62154	8.0571	8.02338	7.74168	8.33455	8.25252	8.3735	8.37252	8.26794	8.43845	8.06001	9.03366
chr1	8959867	8960475	Peak00000504	distal (non-TSS)	only T-ALL	HMGN2P17,RP3-477M7.5,RP3-477M7.6	4.00221	3.86441	4.33897	3.72994	4.98436	4.26622	3.86743	4.02645	3.52591	3.56294	3.37027	3.82618	3.70448	4.45846	4.34833	3.43662	4.00753	4.56835	3.87782	4.38554	4.43285	3.67088	3.68183	3.66336	4.16292	4.42992	4.83416	4.33416	3.6628	3.0978	3.85483	3.8704	3.66192	3.41325	3.81413	3.73303	3.62371	3.3694	3.59611	5.31967	3.9135	5.18288	3.27527
chr1	8963910	8964518	Peak00000505	distal (non-TSS)	only T-ALL	HMGN2P17,RP3-477M7.5,RP3-477M7.6	4.93041	4.25898	3.97298	4.80249	4.55263	4.40309	3.64542	4.39936	4.12126	4.18704	4.05519	4.44506	4.45981	4.62751	4.58762	4.87196	4.51731	4.48068	4.9878	4.11743	4.1941	4.25129	5.0222	4.12006	4.55269	4.88186	3.63361	4.22337	4.17295	4.24674	4.0985	4.15946	4.51852	3.86211	4.59795	3.96434	4.585	3.79659	4.07919	5.26765	3.7144	4.32605	3.48673
chr1	8971010	8971745	Peak00000506	distal (non-TSS)	only T-ALL	RP3-477M7.5,RP3-477M7.6	4.58453	4.07684	4.62542	3.87367	4.98436	4.79559	3.76155	4.93042	3.6859	4.55322	4.05519	4.21482	4.45981	4.15661	5.0227	4.2062	4.61925	4.48068	4.82703	4.11743	4.05616	4.50526	3.80004	3.83507	4.2716	4.23807	4.20432	4.10233	3.94378	4.57528	4.20487	3.69599	3.98394	3.92288	3.95048	3.4454	4.14523	4.11089	4.23017	4.26284	3.7144	5.13078	3.57879
chr1	8978043	8978613	Peak00000507	distal (non-TSS)	both	RP3-477M7.6	4.86782	4.75145	4.86201	4.80249	4.71206	4.97804	4.77739	4.93042	4.67236	5.34467	4.92191	4.70119	4.51097	4.70478	4.58762	5.00585	4.88619	4.17692	4.70845	5.16546	5.40891	5.16599	5.0222	5.36457	4.46537	5.49576	4.20432	5.17835	5.16704	5.2969	4.70913	4.99772	5.03609	4.997	5.06249	4.95536	4.8895	4.7925	5.36935	5.18582	4.89943	4.93145	5.12309
chr1	8985670	8987132	Peak00000508	distal (non-TSS)	only T-ALL	NA	5.1029	5.20134	5.10116	4.80249	5.87217	5.50626	4.55712	5.86279	4.86678	5.1848	4.55687	5.01342	4.82367	5.15059	5.0227	4.72374	4.61925	5.2817	4.9878	5.16546	4.81182	4.71893	4.83032	4.6408	4.55269	4.74711	4.9713	5.53249	4.42673	5.20738	4.39478	4.85081	5.03609	4.41037	4.67468	4.85092	4.14523	5.74984	4.48844	4.6845	4.49508	5.87658	3.95438
chr1	9006386	9006956	Peak00000509	TSS	only T-ALL	GNB1	4.73346	3.05661	3.8853	4.00239	4.37195	4.40309	4.67168	4.69046	4.01154	4.3206	3.51622	3.93511	3.70448	4.03825	4.25801	4.36823	3.53819	3.17546	3.46466	3.77822	4.63544	4.58027	4.60748	3.66336	3.16711	3.57536	4.68193	3.96872	4.48329	4.42105	3.85483	3.23918	4.94692	4.76647	4.63685	3.26739	4.19182	3.99442	3.59611	5.36985	3.81801	5.39609	3.15044
chr1	9022725	9023401	Peak00000510	distal (non-TSS)	only T-ALL	CA6	4.73346	4.96946	4.57278	4.80249	4.55263	4.74596	4.36479	4.93042	4.27016	4.49872	4.967	4.91694	4.1697	4.15661	5.35385	4.14742	4.84514	4.17692	5.17687	5.29686	5.40891	4.50526	4.60748	4.55157	5.21214	4.51642	4.59897	5.11964	4.36769	5.00918	4.77758	4.49967	4.16016	3.98081	4.43013	4.47959	3.99442	5.09257	5.36935	5.00632	5.06448	4.9005	4.88716
chr1	9030728	9031972	Peak00000511	distal (non-TSS)	both	CA6,RN7SL451P	6.13307	5.5416	5.66698	5.87565	6.5447	6.58713	6.35283	6.4968	6.26451	5.82699	5.17291	5.45049	5.48093	5.44477	5.51319	5.44143	4.56923	4.80189	5.7506	6.5494	6.49213	6.24959	6.48299	5.55657	5.659	6.22624	5.41538	6.08264	5.97005	5.53576	4.96469	5.13063	5.7365	6.12509	5.98312	5.42184	5.95133	5.53005	5.16899	6.08946	6.43015	6.12112	5.74869
chr1	9043716	9044036	Peak00000512	distal (non-TSS)	only T-ALL	CA6,RN7SL451P	3.72978	3.60733	3.8853	2.82545	4.55263	4.69447	3.86743	4.93042	2.80316	3.56294	3.51622	3.82618	3.37979	3.16334	3.67622	3.32201	3.64801	4.05774	4.35722	4.11743	4.31884	3.51211	3.55038	2.87921	3.91352	3.14786	4.20432	4.33416	3.42944	3.0978	3.36072	3.23918	3.53179	3.31721	3.14797	3.85412	3.76028	3.25962	2.96333	4.6845	2.6981	3.56695	3.66397
chr1	9046823	9047190	Peak00000513	distal (non-TSS)	only thymus	RN7SL451P	4.80227	4.41895	4.33897	4.99054	3.16708	4.88981	4.294	2.03114	3.52591	4.11477	4.21899	4.29609	4.23304	4.45846	4.51247	4.46624	4.51731	4.28609	4.57865	4.73938	4.72646	3.67088	4.09877	4.24182	4.372	5.17076	4.31446	4.62023	4.42673	4.50036	4.0985	4.15946	4.69516	4.36901	4.51664	4.54892	4.28029	4.11089	3.90801	4.31679	3.60086	4.50444	3.88798
chr1	9048012	9048494	Peak00000514	distal (non-TSS)	only T-ALL	RN7SL451P	4.93041	4.75145	5.02591	4.99054	4.71206	4.88981	5.21098	5.31352	4.31626	4.3206	4.55687	4.37265	4.29347	4.77792	5.26691	4.36823	4.88619	4.93815	4.88271	5.41706	5.40891	5.30262	4.5456	5.01651	4.71212	4.88186	5.09615	5.05836	4.36769	4.42105	4.48046	5.19264	4.94692	4.66905	4.78228	4.85092	4.40281	4.68816	4.60106	4.26284	4.85492	4.69871	4.91893
chr1	9064295	9065586	Peak00000515	distal (non-TSS)	both	SLC2A7	6.3957	5.81587	5.93486	5.99594	6.11453	6.65454	5.85815	6.5682	5.78706	5.98963	5.94939	5.78401	5.90966	6.33665	6.14255	6.18944	6.17404	5.89158	5.99412	6.34405	6.46657	6.4572	6.21936	5.91226	5.90488	6.3455	6.20061	6.3587	6.13305	6.02676	5.49333	6.28199	6.24132	6.16062	5.95334	5.68477	5.78753	5.99845	6.21332	6.42012	5.75769	6.12112	6.19471
chr1	9069995	9070471	Peak00000516	distal (non-TSS)	only T-ALL	SLC2A7	4.58453	3.86441	4.46095	4.58475	4.16287	3.8436	4.21922	4.39936	4.40393	4.44194	3.96472	3.42272	4.65381	4.62751	4.91169	4.72374	4.51731	3.61193	4.43515	4.11743	4.43285	4.04994	4.60748	4.35324	4.2716	4.33745	4.41613	3.96872	4.64002	4.71378	4.48046	4.02314	4.63878	4.52732	4.81635	3.85412	4.47866	4.8895	4.48844	4.55802	5.17663	4.46202	4.91893
chr1	9075756	9076036	Peak00000517	distal (non-TSS)	only thymus	SLC2A7	4.11902	3.60733	3.31165	3.87367	4.16287	2.98091	3.20079	4.02645	4.56375	4.38265	3.64524	3.57349	3.95857	3.16334	3.67622	4.14742	3.41645	3.77933	4.27445	4.11743	4.31884	4.15452	4.66667	3.46192	4.04431	4.42992	3.63361	3.8192	5.02503	4.33675	3.85483	3.23918	4.31528	4.56416	4.13074	3.4454	4.14523	3.79659	3.4704	3.80478	3.7144	3.47549	4.01744
chr1	9079936	9080735	Peak00000518	distal (non-TSS)	only thymus	SLC2A7	5.48028	4.41895	4.67611	4.80249	4.85489	4.74596	4.05541	4.39936	5.75522	5.25094	4.29377	3.70657	4.93863	4.84738	4.58762	5.53216	4.28691	4.38693	4.70845	4.53831	3.9015	5.61317	5.68822	3.83507	3.91352	5.27149	4.31446	4.78219	5.74173	5.57194	4.0985	3.69599	5.56909	5.30561	5.65297	4.3292	4.74565	4.68816	4.48844	3.95338	4.6079	3.9403	4.4787
chr1	9112327	9112657	Peak00000519	distal (non-TSS)	only thymus	SLC2A5	4.22613	4.56184	4.67611	3.37524	3.16708	4.64097	4.92218	4.69046	3.8267	4.03821	4.49576	4.57915	4.45981	4.36527	4.16103	3.95303	3.74836	3.92629	4.27445	5.07051	3.9015	3.32678	4.09877	4.45606	4.92119	3.57536	4.08405	4.53144	3.76388	3.0978	5.07678	4.39563	3.00501	3.58302	3.38334	4.3292	3.82312	3.25962	3.81274	3.43689	3.33241	2.82574	3.38627
chr1	9129518	9130020	Peak00000520	TSS	both	GNB1	4.58453	4.07684	3.97298	3.72994	3.60084	4.79559	3.64542	3.49375	4.56375	4.18704	4.55687	4.0353	4.10311	4.54562	4.51247	4.5576	4.28691	4.28609	4.0914	4.21301	3.51698	5.11734	4.00686	3.9856	4.04431	4.42992	3.43529	4.43642	5.2004	4.50036	3.55017	4.02314	4.07507	5.09938	4.5579	4.24711	4.47866	3.99442	3.32836	3.43689	5.87221	3.80452	3.48673
chr1	9135086	9135481	Peak00000521	distal (non-TSS)	both	SLC2A5,SCARNA16	4.41728	3.86441	3.45211	4.22632	3.60084	4.02975	3.37042	4.02645	4.74026	4.03821	3.76135	4.0353	3.60623	4.03825	4.05622	4.26245	3.84094	3.92629	4.0914	4.01419	4.05616	4.58027	3.55038	3.9856	3.16711	3.88401	3.63361	3.96872	5.09783	3.93195	3.36072	3.8704	3.38452	5.17153	4.13074	3.05037	3.99442	4.26801	3.99649	3.88131	5.2121	4.11987	4.18986
chr1	9136178	9136740	Peak00000522	distal (non-TSS)	both	SLC2A5,SCARNA16	5.1029	3.27482	4.05495	4.22632	3.91348	4.11346	3.37042	4.69046	5.03725	4.55322	3.51622	4.21482	3.95857	3.76193	4.16103	4.46624	3.84094	4.17692	3.98912	3.6405	3.51698	5.01464	4.7779	4.12006	3.60088	4.42992	4.08405	4.22337	5.52322	4.50036	3.55017	3.8704	4.31528	5.19478	4.63685	3.26739	4.40281	5.58827	3.70937	3.7231	4.76136	4.62429	3.27527
chr1	9153917	9154358	Peak00000523	distal (non-TSS)	only T-ALL	SLC2A5,GPR157	4.11902	3.60733	4.05495	3.37524	3.60084	3.49633	3.37042	3.49375	3.60868	3.86963	2.99441	3.24723	3.24563	4.03825	4.16103	3.6351	3.53819	4.56835	3.98912	3.77822	4.05616	3.67088	4.09877	4.12006	3.40601	2.83038	3.43529	3.4488	3.76388	3.50878	2.81649	2.89745	3.2133	3.7982	3.81413	3.59822	3.28819	4.5354	3.4704	3.6354	3.60086	2.99845	3.66397
chr1	9161578	9162054	Peak00000524	distal (non-TSS)	only T-ALL	GPR157	4.32515	3.74277	4.40135	4.86804	4.37195	4.02975	3.86743	4.02645	4.4862	4.38265	4.05519	4.12817	4.29347	4.26506	4.25801	4.41813	4.40706	4.48068	4.64509	4.11743	4.1941	4.71893	4.60748	4.55157	3.60088	4.42992	4.08405	4.10233	4.86695	4.77812	3.71227	3.49117	4.38651	4.18932	4.33766	4.61488	4.2368	5.00913	4.70509	4.6015	4.66098	4.22701	4.78725
chr1	9170715	9171527	Peak00000525	distal (non-TSS)	both	GPR157	6.28224	5.87026	6.08908	5.9668	5.93672	6.11792	5.5419	5.31352	5.39016	5.6187	5.97139	5.67157	5.57762	5.57171	6.01589	5.73649	5.71689	5.85812	5.72079	6.08042	6.0507	5.42718	5.23006	5.72569	5.80464	5.8273	5.63549	6.11277	5.9891	5.91892	5.81488	5.69745	6.00016	5.19478	5.31953	5.77207	5.61883	5.698	6.16069	5.69842	5.58015	5.35141	6.26938
chr1	9181708	9182664	Peak00000526	distal (non-TSS)	only T-ALL	GPR157	5.81123	5.40036	5.73881	5.39521	5.65893	5.74878	5.70878	5.86279	5.11527	5.43258	5.3858	5.4159	5.48093	5.30533	5.84744	5.71733	5.24148	4.93815	5.69034	5.69523	6.11802	5.98004	5.541	5.72569	5.80464	5.5764	6.30646	5.95538	5.32648	5.2969	6.05026	6.00231	5.7365	5.12384	5.22228	5.65444	5.58589	6.27042	5.30567	4.94098	5.78134	6.01122	6.06091
chr1	9188213	9190025	Peak00000527	TSS	both	GNB1	7.4365	7.66521	7.73197	7.52904	7.48225	7.50474	7.47817	7.96863	7.14062	7.05305	8.04099	7.88915	7.78668	6.88233	6.82439	7.23574	7.59659	7.5143	7.37246	7.86055	7.90685	7.83143	7.30448	7.92823	7.99364	7.56627	7.19219	7.33948	7.38738	7.49122	7.90091	7.67238	7.70245	7.12199	7.37281	7.66282	7.49996	6.74775	7.52942	7.4989	7.67045	6.92887	6.20743
chr1	9202207	9202766	Peak00000528	distal (non-TSS)	both	MIR34A	5.25648	4.69111	4.94637	4.66123	5.10283	4.79559	4.55712	4.93042	4.67236	4.55322	5.09414	5.10366	4.10311	4.91353	5.3954	4.76232	5.14402	5.06226	5.03751	5.25441	5.29642	4.9038	4.88083	5.25783	5.21214	5.17076	4.90442	5.17835	5.16704	4.71378	5.02186	4.85081	5.07864	4.79747	4.47408	5.00479	4.805	4.9506	5.54482	4.87241	5.55288	4.83646	5.621
chr1	9222759	9223556	Peak00000529	distal (non-TSS)	only T-ALL	NA	5.04774	4.1711	4.72499	4.5037	5.31344	4.64097	3.64542	4.69046	3.95291	4.11477	3.76135	4.21482	4.23304	5.15059	5.07506	4.36823	4.88619	4.38693	4.93624	4.46409	3.9015	4.42584	4.72341	4.24182	4.46537	4.01326	4.20432	4.22337	4.36769	4.83959	4.39478	4.59626	4.99222	4.23659	4.47408	4.24711	3.99442	5.71549	4.15687	3.88131	4.37198	4.46202	4.18986
chr1	9241224	9242692	Peak00000530	distal (non-TSS)	only T-ALL	RP3-510D11.1,RP3-510D11.2	6.18454	6.18088	6.16038	5.7443	5.73361	5.74878	5.21098	5.74405	5.32629	5.6434	6.30141	5.81079	5.853	6.04885	5.62195	5.84635	6.14105	5.92428	6.15847	5.81628	5.65635	6.18096	6.14003	6.10811	6.05775	6.14961	6.05626	6.38359	5.8077	6.15105	5.9374	6.00231	6.31346	5.69463	5.63427	5.88072	5.68251	5.66235	6.31313	5.84688	6.57202	6.46096	6.26938
chr1	9251098	9251771	Peak00000531	distal (non-TSS)	both	RP3-510D11.1,RP3-510D11.2	5.20713	4.96946	5.30539	5.30441	4.37195	4.4666	4.05541	4.39936	3.95291	4.92516	5.3858	5.22899	5.75328	4.15661	4.51247	4.97357	5.69427	4.93815	5.30365	4.30208	4.1941	4.42584	5.19087	5.25783	4.98442	5.36551	4.59897	4.85655	4.6885	5.80228	5.41079	4.77107	5.62711	3.7982	5.09042	5.74356	5.58589	5.14555	5.23899	4.55802	3.33241	4.06278	5.71336
chr1	9252678	9253435	Peak00000532	distal (non-TSS)	both	RP3-510D11.1,RP3-510D11.2	5.48028	5.73018	5.13733	5.30441	5.40802	5.28404	4.67168	4.93042	4.83622	5.37459	5.99306	5.51724	5.77379	4.97667	5.31105	5.77406	6.10728	5.22997	5.30365	5.25441	4.81182	4.9038	5.84689	5.98057	5.36159	6.20115	4.31446	5.23471	5.23299	5.77156	5.84651	5.65432	6.2227	5.19478	5.89184	5.82743	6.30394	6.19783	5.05698	3.88131	4.23634	5.41791	6.08869
chr1	9256380	9256973	Peak00000533	distal (non-TSS)	only T-ALL	RP3-510D11.1,RP3-510D11.2	5.25648	4.628	4.57278	5.20737	4.71206	4.79559	4.36479	5.135	4.74026	4.70472	4.967	5.22899	4.23304	4.62751	4.43291	4.97357	4.15473	4.56835	4.76901	4.60867	4.43285	5.11734	4.72341	4.94907	4.71212	5.41027	4.59897	4.78219	5.26485	4.71378	4.30323	4.39563	4.16016	4.8278	4.74734	4.40651	4.585	4.8895	5.01756	4.20658	5.52507	4.46202	5.17635
chr1	9258494	9259116	Peak00000534	distal (non-TSS)	only T-ALL	RP3-510D11.1,RP3-510D11.2	5.30417	5.11313	5.17258	5.20737	4.98436	5.35117	4.1399	5.31352	4.74026	5.1848	4.77712	4.96601	5.34998	5.20408	5.12553	4.72374	4.51731	5.17626	5.13194	4.80035	3.9015	4.78334	5.34147	5.14235	4.71212	4.51642	4.51064	4.62023	5.02503	5.25285	5.07678	4.68645	5.34504	4.7023	4.63685	4.54892	4.83374	4.92038	4.977	4.02153	4.1629	3.47549	5.14997
chr1	9261607	9262160	Peak00000535	distal (non-TSS)	only T-ALL	RP3-510D11.1,RP3-510D11.2	4.80227	4.628	4.90483	5.20737	5.58011	4.93463	4.55712	4.02645	5.01025	4.92516	4.43176	4.57915	4.97493	4.91353	4.79104	5.03741	4.84514	4.87169	4.9878	4.91478	4.89223	5.06693	5.3053	4.94907	4.98442	4.94462	5.03512	4.92712	5.44222	4.95491	4.90508	4.68645	4.80142	4.60003	4.59795	4.6778	5.06874	4.85791	5.05698	4.26284	5.14023	4.69871	5.09569
chr1	9262723	9262899	Peak00000536	distal (non-TSS)	only thymus	RP3-510D11.1	3.87351	4.07684	4.05495	3.87367	3.91348	4.26622	3.76155	4.93042	3.52591	3.77589	3.37027	3.57349	3.87958	4.03825	4.25801	4.14742	4.22249	3.92629	3.98912	3.4842	3.72474	4.50526	3.40154	4.45606	3.91352	4.13055	3.80284	3.96872	3.76388	3.50878	4.63708	3.69599	3.53179	2.95507	3.14797	3.73303	3.54891	3.64422	3.59611	3.43689	4.1629	4.11987	3.74337
chr1	9263567	9264131	Peak00000537	distal (non-TSS)	both	RP3-510D11.1	5.59936	5.15793	5.39739	4.99054	4.37195	5.53534	4.72555	5.47199	4.74026	5.00439	4.36455	4.64153	4.78313	4.77792	5.475	4.83637	4.66749	5.33161	4.57865	4.80035	4.89223	4.78334	4.7779	4.55157	4.92119	5.17076	4.76015	5.70113	5.44222	4.64628	4.56103	5.13063	5.27392	4.8278	4.07343	4.90412	4.77564	5.22147	5.05698	4.46666	4.80893	5.15707	4.67953
chr1	9294112	9295444	Peak00000538	distal (non-TSS)	both	H6PD	6.99386	7.22029	7.21896	7.24455	7.60599	7.2844	7.46278	8.2106	6.86428	7.10702	8.2346	7.59937	7.84085	6.96122	7.13516	7.07279	7.84657	7.54603	7.10037	7.54056	7.60162	6.70515	6.71935	7.02394	7.64506	7.10876	7.42106	7.1784	7.38738	6.90998	7.7757	7.50147	7.32981	6.61758	6.65363	7.20293	6.75092	7.58404	7.46593	7.28245	7.53168	6.93638	8.52962
chr1	9299720	9300332	Peak00000539	distal (non-TSS)	both	H6PD	5.63693	5.67005	5.66698	5.43851	5.21207	5.64606	5.92736	4.02645	5.68932	5.59355	5.85784	5.81079	5.81395	5.09498	5.35385	5.86387	5.82494	5.75275	5.7798	5.69523	5.61019	5.80836	5.8717	5.72569	5.62014	6.04062	6.05626	5.48701	6.5207	5.57194	6.12941	6.06935	5.70993	6.05127	5.29584	5.4575	5.87178	5.76672	5.40015	5.8988	5.52507	6.02543	5.97419
chr1	9304474	9305293	Peak00000540	TSS	only T-ALL	GNB1	6.32871	5.43701	5.33673	5.67379	4.85489	5.17695	4.92218	5.61451	5.36919	5.51535	4.72529	5.61183	5.34998	5.15059	4.9683	5.84635	4.75917	5.22997	5.45673	5.52785	5.46197	5.89678	5.63114	5.25783	5.26373	5.8273	5.82608	4.78219	5.64873	5.86179	5.53286	4.85081	6.00016	5.50417	5.76027	5.30915	4.9431	4.7925	5.23899	5.06874	5.17663	5.4394	5.43793
chr1	9309875	9310448	Peak00000541	distal (non-TSS)	only T-ALL	H6PD	4.86782	4.86473	4.51802	4.32534	5.21207	4.97804	4.55712	4.93042	4.31626	4.49872	4.82708	4.64153	4.51097	4.54562	5.0227	4.5576	4.75917	5.17626	4.82703	5.07051	4.31884	5.01464	4.18456	4.35324	4.46537	5.00467	5.21079	4.10233	4.94823	4.71378	4.77758	3.69599	4.45413	4.45049	4.07343	4.90412	4.40281	4.57523	5.05698	4.26284	4.76136	4.662	5.06774
chr1	9314408	9314794	Peak00000542	distal (non-TSS)	only T-ALL	H6PD	4.00221	3.74277	4.46095	4.73367	3.60084	4.4666	4.87557	4.39936	3.75836	4.25552	3.64524	4.29609	3.49879	4.15661	4.43291	3.95303	3.41645	4.05774	4.27445	3.77822	5.17418	4.25129	4.09877	4.12006	4.2716	4.23807	4.68193	4.33416	4.02483	3.93195	3.55017	3.69599	3.88571	3.31721	4.07343	3.96434	4.14523	4.11089	4.29959	3.95338	3.9135	4.27746	3.66397
chr1	9317677	9318136	Peak00000543	distal (non-TSS)	only thymus	H6PD	4.93041	4.69111	4.67611	4.00239	4.85489	5.13936	4.67168	5.74405	4.4862	4.44194	4.21899	4.51376	4.29347	4.62751	4.9683	4.79984	4.28691	4.56835	4.18613	4.21301	4.72646	4.84488	3.68183	4.12006	4.372	4.23807	4.41613	4.43642	4.53756	4.64628	4.48046	3.8704	4.69516	4.41037	4.18561	3.4454	4.2368	3.64422	4.36555	3.95338	4.1629	4.11987	3.66397
chr1	9320491	9321326	Peak00000544	distal (non-TSS)	only T-ALL	H6PD	5.52109	5.01901	4.9867	4.41749	5.49667	5.28404	4.294	4.02645	5.21298	4.70472	4.49576	5.18844	4.90136	4.26506	5.07506	4.94051	4.46331	5.42642	5.30365	4.73938	4.96823	5.80836	5.19087	3.9856	4.78538	5.8273	4.9713	5.17835	5.35631	5.33961	4.90508	4.77107	5.7882	4.63497	5.24723	4.6778	4.61868	4.31647	4.75428	4.6845	5.10287	5.58134	4.56262
chr1	9327015	9327678	Peak00000545	distal (non-TSS)	both	H6PD	5.48028	6.13726	5.8072	6.28251	6.22188	5.77335	5.31863	5.47199	5.30435	5.31412	6.21198	6.00866	5.75328	5.57171	5.6901	5.57544	6.15764	5.67791	6.09033	6.08042	6.0507	5.57787	5.74309	5.64364	6.27276	5.89157	5.92929	5.61931	5.85005	5.49864	6.05026	5.89546	5.76259	5.44747	5.36576	5.9817	5.50003	6.16012	6.39131	5.75592	5.93675	5.4394	6.79214
chr1	9335481	9336229	Peak00000546	distal (non-TSS)	both	H6PD,Z98044.1	5.70923	6.52323	5.975	6.35166	5.31344	5.50626	5.21098	5.61451	6.28689	5.89017	6.92468	6.4091	5.90966	5.20408	5.72299	5.93186	6.5072	6.01811	6.24456	5.29686	6.01581	5.77763	6.14003	6.22522	6.4152	6.20115	5.15464	4.92712	6.995	6.12704	6.977	6.51595	6.16535	6.02579	5.53691	6.58858	5.96417	6.25857	6.04923	5.6385	5.87221	5.37393	6.67817
chr1	9339075	9339758	Peak00000547	distal (non-TSS)	both	H6PD,Z98044.1	5.77803	5.97321	5.76197	6.1848	5.31344	5.8446	5.83432	5.47199	5.90777	6.00872	6.5108	6.07634	6.13212	5.61162	5.62195	6.21691	6.28386	5.37981	5.83647	6.17379	5.98006	6.10888	6.33069	6.35932	6.16928	6.55787	5.21079	5.57656	6.19994	6.24326	6.65985	6.41664	6.57047	5.8626	6.16295	6.40127	6.05096	5.89496	6.2641	5.81119	5.10287	5.60051	6.5544
chr1	9340475	9341442	Peak00000548	distal (non-TSS)	only T-ALL	H6PD,Z98044.1	6.23422	5.78787	6.01404	6.02449	5.73361	5.86758	5.92736	5.31352	5.39016	5.40388	6.05616	6.26206	5.64606	5.57171	5.84744	5.29341	5.62415	5.59892	5.7506	5.90076	6.18231	5.74622	5.15057	5.41507	5.58018	4.94462	5.5515	5.74034	5.74173	5.64163	6.54926	5.56393	5.62711	5.42805	5.49602	5.80002	5.48221	6.44774	5.79632	5.34498	4.89943	4.96173	5.86589
chr1	9343343	9343722	Peak00000549	distal (non-TSS)	only thymus	Z98044.1,SPSB1	4.99031	4.628	5.17258	4.1192	5.40802	5.38358	4.82735	6.25844	4.56375	4.44194	4.82708	4.96601	4.51097	4.70478	4.72652	4.72374	4.34834	5.17626	4.64509	5.21064	4.89223	4.65135	4.3409	4.8782	4.46537	4.59773	4.76015	5.17835	4.36769	4.57528	5.32315	4.28282	4.45413	4.18932	4.63685	5.14337	4.51504	4.26801	4.70509	4.80029	4.6079	3.9403	4.07752
chr1	9344151	9344547	Peak00000550	distal (non-TSS)	only T-ALL	Z98044.1,SPSB1	3.37511	4.56184	4.20466	4.00239	3.16708	4.26622	4.432	4.39936	3.6859	3.4395	3.51622	4.21482	3.79519	4.62751	4.9683	3.54023	3.74836	4.17692	4.18613	4.80035	4.81182	3.67088	4.18456	3.46192	4.2716	3.88401	4.41613	5.05836	3.55214	3.32381	3.98254	3.69599	4.24001	3.58302	3.81413	3.73303	4.04669	4.31647	4.48844	4.64363	3.7144	3.47549	4.52131
chr1	9352300	9354123	Peak00000551	distal (non-TSS)	both	SPSB1	7.40438	7.62642	7.61665	7.3495	7.32303	7.53364	7.59574	8.39833	7.03239	7.05305	8.0358	7.77877	7.85528	7.1071	7.30682	6.91436	7.71308	7.24458	7.15684	7.45042	7.91631	7.24201	6.95735	7.64354	8.08153	7.53657	7.2595	7.31386	6.97608	7.05669	7.84746	7.74569	7.48593	6.77079	6.89147	7.79995	7.21433	7.08559	7.46593	7.05828	7.05027	6.76964	7.95781
chr1	9354378	9354753	Peak00000552	distal (non-TSS)	only T-ALL	SPSB1	4.80227	5.28434	5.10116	4.80249	3.16708	4.97804	4.55712	4.69046	4.83622	5.1848	4.8753	5.38044	5.0785	4.84738	5.12553	5.00585	5.07507	4.6507	4.5088	4.96865	4.96823	5.30262	4.60748	5.14235	5.04491	5.31928	4.20432	4.85655	4.53756	4.77812	5.41079	5.30903	4.90009	4.66905	4.78228	5.42184	4.83374	4.45206	4.89215	4.80029	4.80893	4.69871	5.17635
chr1	9354953	9355786	Peak00000553	distal (non-TSS)	only T-ALL	SPSB1	5.70923	5.84332	5.99466	5.63718	4.55263	6.09865	5.78542	5.86279	5.16498	5.46071	5.97139	5.75672	5.77379	5.48836	5.22134	5.61744	5.8456	5.59892	6.01879	5.98054	5.82736	5.74622	5.23006	5.94682	6.19586	5.79405	5.63549	5.57656	5.52322	5.67524	6.51042	5.89546	5.53917	4.97019	5.1178	5.95712	5.31094	5.38416	5.59881	5.18582	5.40805	5.39609	6.16893
chr1	9381660	9382051	Peak00000554	distal (non-TSS)	only T-ALL	SPSB1	3.56629	3.60733	3.97298	4.00239	3.91348	4.19208	3.37042	4.39936	3.43653	3.1385	3.64524	4.12817	3.70448	4.15661	4.34833	3.88097	3.41645	4.05774	3.98912	3.77822	4.05616	3.67088	2.73538	3.83507	3.60088	2.83038	4.20432	4.33416	3.29094	4.24674	3.55017	3.49117	3.66192	3.58302	3.7398	3.26739	3.99442	4.72382	3.59611	3.43689	3.33241	3.3757	3.27527
chr1	9400350	9401087	Peak00000555	distal (non-TSS)	only T-ALL	SPSB1	4.50349	4.628	3.97298	4.00239	4.37195	4.19208	3.37042	4.39936	3.52591	3.86963	4.13968	4.44506	4.29347	4.70478	4.34833	3.80445	4.34834	4.48068	4.70845	4.01419	3.9015	4.34143	4.26505	4.45606	4.46537	4.51642	4.76015	4.33416	3.76388	4.64628	3.98254	4.59626	4.07507	4.14027	3.95048	4.15956	4.19182	4.68816	4.54592	3.80478	3.7144	4.00302	5.43793
chr1	9428377	9428787	Peak00000556	distal (non-TSS)	only thymus	SPSB1	4.41728	4.34137	4.62542	4.22632	3.91348	4.79559	4.49601	4.69046	4.56375	3.56294	4.61534	4.12817	4.23304	4.62751	4.72652	4.72374	4.34834	3.92629	4.57865	4.67559	5.29642	4.15452	4.5456	4.12006	4.55269	4.88186	4.68193	4.78219	4.64002	4.64628	4.77758	4.68645	4.74932	4.08929	3.95048	4.3292	4.14523	3.99442	4.29959	3.88131	3.16709	3.6516	4.56262
chr1	9459579	9461264	Peak00000557	distal (non-TSS)	both	NA	7.18247	7.19929	7.03253	7.40467	6.77333	6.9723	6.68058	6.8801	7.24127	6.90855	7.43903	7.13447	7.19264	6.78158	6.83939	7.25569	7.05875	6.81156	6.92934	6.8469	6.84922	7.208	6.94575	7.21969	7.44966	7.37811	6.42866	7.24772	7.63648	7.43382	7.66529	7.32131	7.42225	7.03554	7.15542	7.36066	7.29755	7.18886	7.19715	6.84633	6.89708	6.87512	7.32201
chr1	9462663	9463252	Peak00000558	distal (non-TSS)	only T-ALL	NA	5.20713	5.40036	4.81783	5.10314	3.91348	4.8435	3.86743	4.69046	4.95462	4.70472	5.2475	5.05926	4.86306	4.26506	4.34833	5.09847	5.39029	4.6507	4.57865	4.46409	4.63544	4.96032	4.5456	4.45606	5.26373	4.23807	4.20432	4.85655	5.16704	5.06142	5.57132	4.99772	4.99222	4.94285	4.94485	5.2287	4.91656	5.2935	5.05698	4.51311	3.7144	4.93145	5.50161
chr1	9466141	9466588	Peak00000559	distal (non-TSS)	both	NA	5.30417	5.32408	4.77219	5.10314	4.16287	4.69447	4.294	2.03114	5.77123	5.69156	5.28336	4.75837	5.48093	4.70478	4.65883	5.89827	4.84514	4.38693	4.9878	4.80035	4.43285	5.21302	5.82164	5.20128	4.16292	5.45366	4.41613	4.53144	6.26385	5.38107	5.49333	4.77107	5.65526	5.32677	5.034	4.85092	5.42739	4.92038	4.70509	4.6015	4.6079	4.62429	5.43793
chr1	9470653	9471231	Peak00000560	distal (non-TSS)	both	NA	5.25648	4.86473	4.51802	4.86804	3.60084	5.72379	4.49601	5.61451	4.95462	4.49872	4.82708	4.86607	5.04482	4.70478	5.84744	4.87196	4.80282	4.87169	5.08552	5.07051	5.51311	5.68125	4.83032	4.6408	4.78538	5.31928	5.21079	5.53249	5.38553	4.95491	4.96469	4.99772	4.94692	5.26232	5.06249	5.34772	5.26989	6.1728	5.4598	5.51052	5.28049	5.41791	6.15587
chr1	9473034	9474077	Peak00000561	distal (non-TSS)	both	NA	6.32871	6.24391	5.99466	6.10689	5.87217	6.22839	5.57111	6.25844	5.67236	5.89017	6.30141	6.07634	6.16347	5.48836	6.01589	5.88117	5.8456	6.10617	6.04304	5.69523	6.44055	6.24959	5.57169	6.19683	6.05775	6.12313	5.96211	5.92171	6.13305	5.94665	6.32134	5.60984	5.9557	5.66184	5.59612	6.07601	6.09829	6.60556	6.21332	5.77458	6.43015	6.38599	6.66902
chr1	9477770	9478137	Peak00000562	distal (non-TSS)	only thymus	NA	4.99031	5.15793	4.9867	4.99054	4.16287	4.93463	4.6156	4.39936	4.74026	4.55322	5.73448	5.30675	4.93863	3.76193	4.65883	4.83637	5.71689	5.22997	4.93624	4.53831	4.53792	4.42584	4.41266	5.55657	5.90488	5.00467	3.43529	4.78219	4.86695	4.89845	5.87745	5.56393	4.80142	4.41037	4.2889	5.09868	4.83374	4.61392	4.60106	4.02153	4.43494	4.22701	5.621
chr1	9478912	9479159	Peak00000563	distal (non-TSS)	only thymus	NA	4.32515	4.96946	4.46095	4.00239	4.55263	4.52725	4.1399	4.02645	3.23151	3.95675	4.43176	4.86607	4.56027	4.36527	3.94203	4.02117	4.22249	5.00159	4.70845	4.60867	2.91359	3.93602	3.55038	4.72456	4.85495	3.88401	4.08405	4.22337	3.85712	4.71378	5.07678	3.69599	3.66192	3.58302	3.66054	5.09868	4.2368	4.26801	4.15687	3.7231	4.08505	3.47549	4.18986
chr1	9480889	9481298	Peak00000564	distal (non-TSS)	only T-ALL	NA	4.32515	4.75145	4.40135	4.32534	4.37195	3.7388	3.96493	5.135	4.36081	4.18704	4.77712	4.51376	4.51097	4.45846	4.16103	4.14742	4.66749	4.28609	4.82703	4.46409	4.1941	3.93602	4.41266	4.55157	4.372	4.94462	4.31446	4.22337	4.42673	4.57528	4.39478	4.39563	4.31528	4.32632	4.18561	4.79559	4.77564	4.45206	4.8477	4.31679	4.80893	4.46202	5.14997
chr1	9486003	9487046	Peak00000565	distal (non-TSS)	both	NA	6.9794	7.77571	7.36907	7.14437	6.45963	7.03431	7.04363	6.4968	7.36189	7.25777	8.05132	7.73075	7.35042	6.36016	6.82439	7.33287	7.85674	7.55645	7.06539	7.04482	7.08562	7.41096	7.33144	8.15855	8.17773	7.22509	7.0775	6.52452	7.94915	7.56436	8.3917	8.13681	7.74861	7.28607	6.96771	7.854	7.21433	7.12519	7.47313	7.63212	6.90781	7.00947	8.19914
chr1	9488555	9489549	Peak00000566	distal (non-TSS)	both	RNA5SP40	6.92003	7.71783	7.36155	7.18276	7.52469	7.33453	7.56002	7.57757	7.16494	6.88814	7.9053	7.56065	7.42972	7.02135	7.58994	7.17415	7.89669	7.48185	7.29408	7.69771	8.01641	7.25317	7.43452	7.6849	8.15765	7.29774	7.82804	7.66748	7.54322	7.29028	8.21006	8.24189	7.64782	7.08557	6.77746	7.80682	7.26173	7.60752	8.26476	7.78185	7.37812	6.94386	8.25518
chr1	9515778	9516405	Peak00000567	distal (non-TSS)	both	NA	5.25648	5.36274	5.51144	4.86804	4.85489	5.35117	4.82735	4.93042	5.21298	4.88379	5.68199	5.38044	4.93863	4.70478	5.22134	5.44143	5.7611	4.80189	5.30365	5.59718	5.29642	5.50452	5.19087	5.80327	5.58018	5.53665	5.15464	5.05836	5.8077	5.94665	6.02287	5.65432	5.7365	4.91497	4.91383	5.4575	4.9431	5.26989	5.90719	5.06874	5.52507	4.69871	5.98901
chr1	9525795	9526190	Peak00000568	distal (non-TSS)	only T-ALL	NA	4.11902	3.60733	3.8853	4.00239	3.60084	4.19208	3.20079	4.39936	3.6859	3.56294	2.71848	3.70657	3.79519	4.03825	3.94203	3.6351	3.84094	3.41589	3.87782	3.4842	3.51698	4.65135	3.68183	3.66336	3.40601	2.83038	3.80284	3.4488	4.10102	3.66726	3.36072	3.23918	3.98394	3.86211	4.01344	3.4454	3.38234	4.72382	4.23017	2.86364	4.00218	3.26546	3.81782
chr1	9551071	9551470	Peak00000569	distal (non-TSS)	only T-ALL	RP13-392I16.1	4.80227	5.24345	4.94637	4.99054	5.21207	5.24924	4.05541	5.135	4.22239	3.86963	5.09414	5.38044	4.29347	4.77792	5.31105	4.08584	5.07507	5.06226	5.59488	5.33807	5.40891	4.15452	4.26505	4.55157	5.21214	4.74711	4.59897	4.22337	4.73532	3.93195	4.90508	4.68645	4.99222	4.28222	4.07343	4.90412	4.3224	4.65154	5.09532	4.26284	4.6079	4.17454	5.0101
chr1	9554826	9555934	Peak00000570	distal (non-TSS)	both	RP13-392I16.1	5.96654	6.48898	6.56654	6.39598	6.62502	6.50183	6.26662	6.70118	5.50985	5.69156	6.56953	6.52647	6.01664	6.26371	6.30293	5.73649	6.20628	6.41259	6.32577	6.32384	6.30285	6.05873	5.94364	6.45825	6.36927	6.49739	5.86132	6.28131	5.52322	6.07778	6.45012	6.3907	6.00016	5.26232	5.57666	6.22746	5.85808	6.33951	6.45093	6.23099	6.30562	5.35141	6.95153
chr1	9598861	9600541	Peak00000571	TSS	both	GNB1	6.87385	7.19929	6.84015	7.18276	7.48225	7.19675	7.37504	8.09468	7.02577	6.90855	7.81124	7.29411	7.6164	6.65435	7.14726	7.05011	7.42956	6.96038	6.90316	7.33422	7.8289	7.23076	6.95735	7.64354	7.65465	7.22509	7.4559	7.42575	7.60606	7.18982	7.43617	7.30753	7.29467	7.24264	6.78591	7.52798	7.14859	7.92409	7.69238	7.53746	8.20186	7.40026	8.21178
chr1	9606625	9607108	Peak00000572	distal (non-TSS)	both	SLC25A33	4.22613	4.34137	4.05495	4.00239	4.55263	4.58529	4.05541	3.49375	3.89141	4.25552	4.55687	4.12817	3.79519	3.59589	4.65883	4.14742	4.08324	4.28609	4.64509	3.90181	4.31884	4.34143	3.68183	4.45606	4.372	4.23807	4.41613	4.53144	3.94378	4.33675	5.36765	4.85081	4.38651	3.21124	3.95048	4.06567	4.40281	5.14555	5.20442	4.51311	4.23634	4.27746	4.94999
chr1	9618703	9619009	Peak00000573	distal (non-TSS)	both	SLC25A33	4.73346	4.96946	5.06404	4.93064	4.71206	4.97804	4.87557	4.93042	3.6859	4.3206	5.2475	4.91694	5.0785	4.15661	4.65883	3.88097	4.75917	4.72837	4.9878	4.67559	4.72646	4.04994	3.90775	5.01651	5.21214	4.23807	4.76015	4.85655	4.17295	4.57528	5.36765	4.9262	4.07507	3.58302	4.13074	4.85092	4.44127	4.8895	4.15687	4.14779	3.33241	4.00302	4.85465
chr1	9619560	9620247	Peak00000574	distal (non-TSS)	both	SLC25A33	5.20713	5.78787	5.20698	5.04797	4.85489	5.64606	5.17319	4.93042	4.86678	5.15053	5.80977	5.48426	5.73247	4.70478	5.22134	5.06827	5.80397	5.00159	5.38226	5.52785	5.40891	4.65135	5.3053	6.10811	5.93679	5.31928	4.31446	4.99428	5.16704	5.11178	6.58708	5.81952	5.56909	4.23659	5.45392	5.59178	5.66685	5.83228	5.36935	5.55447	3.33241	4.46202	5.78317
chr1	9633704	9634013	Peak00000575	distal (non-TSS)	only T-ALL	SLC25A33,RP13-15M17.1	4.50349	4.41895	4.05495	4.1192	3.91348	4.33642	4.1399	3.49375	3.75836	3.67424	4.49576	4.0353	3.70448	4.15661	3.67622	3.72279	4.22249	4.38693	4.57865	4.73938	4.1941	4.42584	3.68183	3.66336	4.55269	3.88401	3.19185	4.43642	3.42944	4.24674	4.0985	3.8704	4.07507	3.7982	3.66054	4.24711	3.99442	3.72284	4.29959	3.95338	3.33241	3.3757	4.4787
chr1	9648270	9649875	Peak00000576	TSS	both	GNB1,RP1-140A9.1	7.38257	7.73981	7.48439	7.74104	7.56591	7.64376	7.58155	8.25448	7.28076	7.49208	8.31818	7.80551	8.093	6.83283	7.46984	7.38211	7.97343	7.23163	7.22181	7.51411	7.87811	7.71523	7.22042	7.86665	8.04556	7.64261	7.52316	7.42575	7.56236	7.48181	7.90091	7.92772	7.8306	7.13392	7.26217	8.00497	7.60577	7.84334	8.098	7.69194	7.88651	7.31637	8.57191
chr1	9653441	9654096	Peak00000577	distal (non-TSS)	both	SLC25A33,TMEM201	6.07968	5.92266	5.64221	5.70948	4.85489	5.35117	5.70878	5.74405	5.73903	5.34467	5.28336	5.64201	5.42999	5.09498	5.26691	5.5966	5.44569	5.42642	5.94348	5.52785	5.17418	5.61317	5.41115	4.80352	5.40809	5.79405	5.63549	5.05836	6.23225	5.89064	5.78253	5.19264	5.9557	5.50417	5.49602	5.34772	5.26989	6.52882	5.67612	5.67872	5.93675	6.06723	5.84972
chr1	9675361	9676164	Peak00000578	distal (non-TSS)	both	TMEM201	6.02423	5.87026	5.87245	5.70948	5.31344	5.8902	5.57111	5.61451	5.62023	5.73815	5.65499	5.48426	5.50573	5.20408	5.22134	5.63799	5.69427	5.63897	5.94348	5.56294	5.51311	6.05873	5.60173	5.41507	5.26373	6.04062	5.46222	5.44002	5.95073	5.70808	5.71555	5.77998	5.81337	5.50417	5.49602	5.82743	5.4459	5.60715	5.99007	5.6385	5.14023	5.30528	6.31708
chr1	9686919	9687838	Peak00000579	distal (non-TSS)	both	NA	6.84221	7.19929	6.79615	6.50113	7.1165	7.3013	6.8441	7.39353	6.60438	6.50131	7.33299	7.00194	7.09058	6.69187	6.56025	6.84577	7.10214	6.79404	6.59498	6.83269	7.33168	6.79958	6.86189	7.10241	7.6257	6.68982	6.68543	6.69321	7.06827	6.86723	7.33991	7.08337	7.04265	6.43645	6.43454	7.00201	6.53618	6.99586	7.2315	6.88959	6.79667	6.58101	7.85678
chr1	9689017	9690597	Peak00000580	distal (non-TSS)	both	NA	7.2801	7.5288	7.31557	6.85839	6.5447	8.00524	7.3668	7.74076	7.05209	6.88814	7.31596	7.42924	6.91791	7.036	7.2063	7.30121	7.14427	7.19205	6.94225	7.40313	7.85863	7.48855	6.95735	7.36679	7.66417	7.09523	6.90322	7.62644	7.35115	7.22409	7.96684	7.11535	7.19337	6.9837	6.86779	7.29377	6.92469	6.86159	6.36055	7.01987	7.02091	6.92887	7.09503
chr1	9699313	9699696	Peak00000581	distal (non-TSS)	only thymus	NA	4.11902	4.69111	4.9867	4.22632	3.16708	5.64606	5.0533	5.31352	3.52591	4.11477	4.77712	4.44506	4.03289	3.76193	5.31105	4.08584	4.22249	4.38693	4.0914	4.73938	5.17418	3.81067	3.55038	4.45606	4.16292	4.01326	4.59897	5.44002	3.76388	3.93195	4.63708	4.77107	3.77899	3.86211	3.27255	4.61488	4.44127	2.82185	3.32836	3.7231	3.33241	3.47549	3.27527
chr1	9703972	9704312	Peak00000582	distal (non-TSS)	only thymus	PIK3CD,C1orf200	4.32515	4.1711	4.13197	3.72994	3.60084	4.88981	4.36479	5.135	4.27016	4.3206	4.05519	4.29609	4.03289	4.26506	4.91169	4.14742	4.15473	4.17692	4.27445	4.60867	5.82736	3.81067	3.40154	3.9856	4.46537	3.38321	3.95132	4.85655	4.36769	3.80681	4.30323	3.8704	3.98394	4.08929	3.95048	3.59822	3.82312	2.99377	3.90801	3.04402	3.16709	3.26546	3.48673
chr1	9711430	9712951	Peak00000583	distal (non-TSS)	both	PIK3CD,C1orf200,RP11-558F24.2	6.80986	6.88094	7.09739	6.85839	6.70109	7.45273	7.28162	8.07034	6.61326	6.82511	7.20006	7.13447	7.30908	6.61584	6.9814	6.90597	6.9394	6.87961	6.42122	7.29331	7.71432	7.37054	7.03598	6.48196	7.26169	7.05388	6.72409	6.8079	7.138	6.76225	7.20064	6.65311	7.16446	6.68409	6.69909	6.94084	6.69825	7.14459	6.92008	6.7743	6.71342	6.85146	7.65398
chr1	9714151	9714837	Peak00000584	distal (non-TSS)	only thymus	PIK3CD,C1orf200,RP11-558F24.2	5.87539	5.50758	5.69133	5.10314	4.98436	6.09865	5.41865	5.74405	5.43119	5.21826	5.28336	5.4159	5.50573	5.03708	5.43576	5.26716	5.27252	5.82385	5.13194	5.59718	6.11802	5.38687	5.23006	5.25783	5.49674	5.22203	5.31679	5.77851	6.11583	5.20738	5.64526	4.77107	5.11992	5.74244	5.45392	5.42184	5.31094	4.75859	4.23017	4.6845	4.00218	5.28163	3.81782
chr1	9743422	9743863	Peak00000585	distal (non-TSS)	only T-ALL	PIK3CD,RP11-558F24.4	4.73346	4.69111	4.33897	4.00239	4.16287	4.19208	3.86743	4.02645	4.17281	4.18704	4.05519	3.82618	4.1697	4.03825	4.51247	4.5576	4.46331	4.05774	4.35722	4.01419	4.1941	5.01464	4.00686	3.83507	4.46537	3.73964	3.63361	3.96872	4.02483	4.64628	3.85483	3.69599	3.77899	4.03621	3.95048	2.75917	3.82312	3.64422	3.4704	4.6015	2.96633	4.17454	3.48673
chr1	9747112	9748486	Peak00000586	distal (non-TSS)	both	PIK3CD,RP11-558F24.4	6.87385	7.11207	6.67988	6.97968	6.11453	7.16939	6.58417	7.80119	6.53134	6.81433	7.31596	6.96681	6.89945	6.1603	6.52354	6.74577	7.04102	6.72171	6.67456	6.40303	7.08562	7.07594	6.56111	7.28842	7.01599	6.96742	6.35659	6.50197	6.84666	6.88162	7.36186	6.69608	6.98868	6.33654	6.59711	6.98998	6.62757	6.64245	6.10604	6.88959	6.44498	6.62822	6.8172
chr1	9749053	9750255	Peak00000587	distal (non-TSS)	both	PIK3CD,RP11-558F24.4	6.57976	7.03117	6.87229	6.5991	6.27268	6.71892	6.72	6.70118	6.51249	6.43244	7.19075	7.00194	6.90871	6.28844	6.40743	6.58665	6.92012	6.66498	6.68997	6.74432	7.44056	6.68879	6.38327	6.73955	7.29885	6.63475	6.17288	5.98827	6.24813	6.48891	7.26031	6.53974	6.81347	5.96004	6.08275	6.72554	6.53618	6.40542	6.42143	6.46661	6.61198	6.32994	7.04642
chr1	9762262	9762667	Peak00000588	distal (non-TSS)	both	PIK3CD	4.58453	4.34137	4.20466	3.72994	3.60084	4.4666	3.76155	5.31352	3.95291	4.11477	4.29377	4.37265	4.10311	4.03825	4.25801	4.14742	4.00753	4.38693	4.35722	5.11879	5.0403	4.34143	4.72341	3.9856	4.92119	4.67445	4.51064	4.33416	4.73532	4.89845	4.84279	4.59626	4.45413	3.86211	3.57551	4.06567	3.69397	4.5354	4.36555	4.41854	4.3059	3.73051	4.52131
chr1	9777223	9778280	Peak00000589	distal (non-TSS)	both	PIK3CD	7.51879	7.688	7.33874	7.60637	7.54545	7.81829	7.43937	8.2106	7.66014	7.60887	7.92228	7.40321	7.48026	6.51477	7.263	7.62644	7.71308	7.15136	7.29408	7.52298	8.20564	7.49796	7.70575	7.55706	7.78256	7.45423	7.23295	7.27454	8.17313	7.57325	8.07043	7.82515	8.0571	7.46678	7.61948	7.58504	7.37143	7.52608	7.07948	7.62702	7.18873	7.33355	8.13421
chr1	9779154	9779509	Peak00000590	distal (non-TSS)	only T-ALL	PIK3CD,CLSTN1	4.99031	5.20134	5.33673	4.86804	4.98436	5.53534	5.0533	5.74405	4.17281	4.49872	4.43176	5.10366	4.60784	5.09498	4.43291	4.79984	4.15473	5.06226	5.22041	5.21064	5.35378	5.16599	4.3409	4.45606	5.15858	4.74711	5.21079	5.11964	4.48329	4.71378	5.07678	4.15946	4.80142	4.32632	4.78228	4.90412	4.51504	3.25962	4.29959	4.80029	4.71209	5.61942	3.81782
chr1	9781778	9782192	Peak00000591	distal (non-TSS)	only T-ALL	PIK3CD,CLSTN1	5.15598	5.67005	5.617	5.15622	5.40802	5.93439	5.35276	5.74405	5.43119	5.28288	5.28336	5.54948	5.14351	4.91353	5.31105	5.24041	4.84514	5.17626	5.03751	5.49187	5.94339	5.30262	5.3053	5.25783	5.93679	5.41027	5.31679	5.44002	5.13286	5.42136	5.68084	5.25204	5.23697	5.21766	5.51662	5.18668	5.0445	5.56913	5.36935	5.41831	5.52507	5.10398	6.15587
chr1	9784882	9785461	Peak00000592	distal (non-TSS)	both	PIK3CD,CLSTN1	5.48028	5.8967	6.05205	5.87565	5.65893	6.22839	6.15583	6.42166	5.49059	5.51535	5.88129	6.0982	5.79401	5.48836	5.6901	5.5966	6.00094	5.78874	5.7506	5.845	6.49213	5.86791	5.50963	5.94682	5.99855	5.5764	5.41538	6.02043	5.93116	5.49864	6.12941	6.10173	6.10561	5.21766	5.49602	6.12094	5.26989	5.53005	5.67612	5.65876	5.93675	5.65651	6.00369
chr1	9788479	9789386	Peak00000593	distal (non-TSS)	both	PIK3CD,CLSTN1	5.43827	6.06924	6.12517	6.1848	6.73766	7.03431	7.15322	7.08857	4.89668	5.82699	6.15551	6.11974	6.16347	6.33665	6.52354	5.77406	6.01922	5.82385	6.04304	6.61735	7.33168	5.57787	5.10907	5.87685	5.83884	6.14961	6.83422	6.73247	4.53756	5.38107	6.12941	6.10173	5.7882	5.17153	5.99779	6.05301	6.22091	5.9253	5.48871	4.64363	4.1629	5.82872	6.31708
chr1	9830352	9830808	Peak00000594	distal (non-TSS)	only T-ALL	CLSTN1	4.00221	3.45376	4.05495	3.14113	2.03114	3.49633	3.76155	4.02645	3.11066	3.30013	3.64524	3.93511	3.24563	3.76193	3.94203	3.72279	3.11988	4.05774	3.46466	3.4842	3.26107	3.81067	3.01767	3.46192	3.16711	4.01326	4.08405	3.64871	3.29094	3.93195	3.12889	4.15946	3.77899	3.09225	3.14797	3.4454	3.69397	2.99377	3.59611	3.7231	3.16709	3.26546	3.15044
chr1	9844429	9845020	Peak00000595	distal (non-TSS)	only T-ALL	CLSTN1,RP11-558F24.6	5.1029	4.41895	4.86201	4.66123	4.55263	5.06103	4.49601	4.39936	4.44569	4.18704	4.8753	4.57915	4.40663	4.26506	4.51247	4.64319	4.56923	5.00159	5.22041	5.37812	4.63544	4.42584	4.60748	5.25783	4.92119	5.00467	4.51064	5.11964	4.10102	3.93195	4.63708	4.77107	5.03609	4.73476	4.2889	5.14337	4.8895	4.61392	5.27272	4.76276	4.71209	4.22701	5.14997
chr1	9846612	9848383	Peak00000596	distal (non-TSS)	only T-ALL	CLSTN1,RP11-558F24.6	6.28224	6.36224	6.37028	6.58003	6.32175	6.68064	6.28428	5.74405	6.1833	6.15291	6.61206	6.47734	6.48199	6.38329	6.30293	6.25715	6.39987	6.31754	6.67456	6.15101	6.46657	6.29358	6.09866	6.35932	5.93679	6.68982	6.30646	6.30757	6.5207	6.26542	6.71212	6.10173	6.47939	6.13703	6.20143	6.20678	6.57845	6.21019	6.50817	6.20378	5.17663	6.57138	6.68727
chr1	9867443	9868120	Peak00000597	distal (non-TSS)	both	CLSTN1	4.66102	5.06686	4.90483	4.41749	4.85489	5.47657	4.72555	5.47199	4.70673	4.44194	4.21899	4.75837	4.40663	5.09498	5.26691	4.36823	4.34834	4.38693	4.64509	4.38554	4.43285	4.04994	4.41266	3.9856	4.16292	4.51642	4.31446	4.99428	4.53756	4.42105	4.39478	4.02314	4.63878	3.58302	4.67468	4.61488	4.51504	4.26801	4.07919	4.20658	3.60086	4.93145	5.03922
chr1	9883002	9884934	Peak00000598	TSS	both	GNB1,RP1-140A9.1	7.16979	7.6106	7.35399	7.62507	7.17098	7.52647	7.20965	7.83048	6.53134	6.86744	7.71711	7.47161	7.57049	7.07908	7.17117	7.1601	7.77334	7.40317	7.40079	7.39349	7.6703	7.33947	6.98025	7.54588	7.71086	7.32116	7.42106	7.19253	7.11225	7.00505	7.69153	7.427	7.52435	6.48392	6.87573	7.45988	7.10305	7.01003	7.63582	7.29537	7.25746	6.80293	8.30027
chr1	9885445	9886031	Peak00000599	distal (non-TSS)	only T-ALL	CLSTN1	5.39496	5.40036	5.51144	4.99054	4.71206	5.56384	5.38609	4.93042	5.06375	5.28288	5.31834	5.10366	5.32227	5.30533	5.0227	5.15697	5.14402	5.67791	5.41999	5.21064	5.82736	5.11734	5.37674	5.31221	5.58018	5.06225	5.09615	5.44002	5.46974	5.38107	4.90508	5.06575	5.27392	5.04912	4.88209	5.2287	5.01983	5.51011	5.43029	5.31967	6.13302	5.37393	5.37126
chr1	9909595	9911297	Peak00000600	distal (non-TSS)	both	CTNNBIP1,RP11-84A14.5	7.15699	7.57844	7.15946	7.40467	6.66356	6.68064	6.44988	6.07424	7.09704	7.29699	8.06157	7.38559	7.6554	6.04885	6.23638	7.58499	7.70747	7.44866	7.33381	6.69801	6.72547	7.43075	7.47538	7.81169	7.68303	7.77569	6.33175	6.77068	7.66036	7.43382	8.1292	7.79587	7.74861	7.22043	7.32146	7.89325	7.72703	7.65337	7.01191	6.44355	7.24058	6.84348	8.59863
chr1	9921442	9921981	Peak00000601	distal (non-TSS)	both	CTNNBIP1	4.66102	4.86473	5.10116	4.66123	4.16287	5.02015	4.294	3.49375	4.01154	4.65606	5.35247	5.10366	4.60784	4.45846	4.91169	4.41813	4.75917	4.93815	5.13194	4.46409	4.81182	4.65135	4.60748	4.35324	4.55269	4.51642	4.41613	4.33416	4.36769	4.64628	5.12963	4.28282	4.69516	4.03621	4.18561	5.18668	4.44127	3.99442	4.36555	4.14779	4.43494	4.32605	4.64166
chr1	9927096	9928173	Peak00000602	distal (non-TSS)	both	CTNNBIP1	6.52099	6.91999	6.88284	6.65483	5.87217	6.85118	6.40218	6.5682	5.93642	6.13566	7.06385	6.79048	6.41851	6.10566	6.32445	6.28337	6.558	6.72171	6.13612	6.65016	6.56619	5.95282	6.03427	6.48196	7.0308	6.3455	6.54127	6.45578	6.49433	6.58004	7.15106	6.77833	6.24132	5.59392	5.90746	6.76844	6.09829	6.10823	6.50817	5.98135	6.55844	5.82872	6.58392
chr1	9934838	9935678	Peak00000603	distal (non-TSS)	only T-ALL	CTNNBIP1	5.20713	6.02203	5.8072	5.70948	4.98436	5.99822	5.62778	6.34237	5.41082	5.21826	6.07659	5.70052	5.37716	5.57171	5.90583	5.7554	6.0551	5.92428	5.89098	6.32384	5.78649	5.64762	5.3053	5.765	5.87224	5.92265	5.26478	5.85191	5.6245	6.3299	5.87745	5.96757	5.53917	5.14789	5.06249	5.77207	5.18402	5.53005	5.8192	5.44193	5.8275	5.35141	6.03259
chr1	9941793	9942945	Peak00000604	distal (non-TSS)	only T-ALL	CTNNBIP1	5.87539	5.28434	5.85103	5.15622	5.21207	5.97726	4.82735	5.61451	5.99205	5.73815	5.05303	5.05926	5.40382	5.15059	5.81733	5.48752	5.17726	5.33161	5.49255	5.45496	5.51311	5.89678	5.65997	5.20128	4.71212	5.53665	5.46222	5.53249	6.13305	5.74017	5.32315	4.39563	5.53917	5.38841	5.38832	4.85092	5.06874	4.92038	5.27272	5.2939	5.91556	5.95294	5.43793
chr1	9950604	9950969	Peak00000605	distal (non-TSS)	only thymus	CTNNBIP1	4.50349	4.1711	4.46095	4.32534	4.55263	4.40309	3.86743	4.02645	4.67236	4.60561	4.77712	4.37265	4.65381	3.76193	4.25801	4.87196	4.40706	4.48068	4.0914	4.30208	3.26107	4.25129	5.0222	4.24182	4.71212	4.67445	4.41613	3.64871	4.6885	4.89845	5.02186	4.15946	4.69516	4.14027	4.51664	4.15956	3.76028	3.5599	3.81274	3.7231	3.9135	3.73051	4.01744
chr1	9960213	9961204	Peak00000606	distal (non-TSS)	both	CTNNBIP1	5.81123	5.36274	5.33673	5.43851	4.98436	5.44625	4.49601	5.47199	5.90777	5.5419	5.5416	5.18844	4.86306	5.30533	4.85268	5.53216	5.20973	5.2817	5.56158	4.96865	4.89223	6.05873	5.84689	5.08084	5.40809	5.76	4.51064	5.17835	6.95691	5.42136	5.36765	5.30903	5.47737	6.01288	5.41053	5.38526	5.24891	6.53864	4.4284	4.41854	4.49508	6.12112	6.41895
chr1	9969357	9971370	Peak00000607	distal (non-TSS)	both	CTNNBIP1	8.33047	9.06251	8.58676	8.98363	9.15736	8.69974	9.16642	9.37097	8.72608	8.65018	9.60314	8.79937	9.18052	8.3252	8.75393	8.64292	9.44025	8.60275	8.35651	9.09821	9.26555	8.60264	8.80167	9.2593	9.55032	9.04445	9.14934	8.76687	9.09263	8.90107	9.69259	9.54635	9.08728	8.76998	8.6625	9.24482	8.86358	9.05479	9.50441	9.01721	8.88631	8.75131	10.1329
chr1	10002292	10003749	Peak00000608	distal (non-TSS)	both	LZIC,RP11-84A14.4,NMNAT1,RN7SKP269	6.52099	6.75699	6.59251	6.79369	6.16921	6.34735	6.19372	6.5682	6.08449	6.16995	7.06385	6.39153	6.6238	6.07754	6.61361	6.51109	6.67767	6.56514	6.77907	6.66629	6.56619	6.49535	6.36596	6.63776	6.66363	7.13544	6.42866	6.73247	6.5466	6.69863	7.27196	6.98293	6.87427	6.34685	6.35718	6.96562	6.73607	7.07214	7.08888	6.81974	6.88626	6.6829	7.43419
chr1	10010119	10011427	Peak00000609	distal (non-TSS)	both	LZIC,RP11-84A14.4,NMNAT1,RN7SKP269	6.25843	5.75932	6.03317	5.67379	5.49667	5.59178	6.1365	5.47199	6.13475	5.84836	6.31865	5.81079	5.55406	6.07754	5.90583	6.14722	6.26867	6.162	5.83647	5.72647	6.01581	6.41801	6.09866	5.80327	6.34574	6.27514	6.1446	5.53249	6.76082	6.35077	6.32134	6.33738	6.2227	6.18382	5.90746	6.40127	5.98951	6.58675	6.32911	5.81119	6.33778	6.14733	6.89773
chr1	10056930	10058255	Peak00000610	TSS	only T-ALL	GNB1,RP1-140A9.1	5.99567	5.5416	5.51144	5.87565	5.80457	5.74878	5.0533	6.07424	5.08975	5.21826	5.05303	5.05926	5.68992	5.53064	5.84744	5.36935	5.4726	5.71582	5.80842	5.87315	5.17418	5.71411	5.19087	6.07727	5.26373	5.79405	5.78994	5.57656	6.04479	6.1979	5.64526	5.81952	6.2597	5.44747	5.29584	5.30915	5.40864	5.48988	5.77308	5.03788	3.9135	4.22701	5.73114
chr1	10092469	10093899	Peak00000611	TSS	both	CALML6	7.80774	8.38997	7.96321	8.11627	8.21051	7.89266	8.23494	8.14218	8.06402	7.90119	9.09051	8.22248	8.36244	7.61605	8.09976	7.8659	8.83912	8.03765	7.6804	8.15116	8.40682	7.79373	8.26742	8.54289	8.95129	8.34288	8.38083	8.08596	8.30772	8.33872	8.93972	8.88519	8.5935	7.9409	7.99567	8.49621	8.12737	8.34025	8.71647	8.33824	8.31093	8.09734	9.43234
chr1	10212888	10213435	Peak00000612	distal (non-TSS)	only T-ALL	UBE4B,RNU6-828P	3.87351	4.80925	4.81783	4.32534	4.71206	4.64097	3.86743	3.49375	3.8267	4.3206	4.55687	4.29609	4.45981	4.91353	4.25801	4.51269	4.40706	4.87169	4.35722	4.30208	4.31884	5.06693	4.88083	4.24182	4.55269	4.74711	3.80284	3.4488	4.48329	5.06142	4.84279	4.39563	4.69516	3.86211	3.7398	4.79559	4.36321	4.36321	4.60106	4.36864	4.6079	3.9403	4.64166
chr1	10233497	10234017	Peak00000613	distal (non-TSS)	only thymus	UBE4B	4.32515	4.34137	3.8853	4.86804	3.60084	3.62392	3.76155	2.03114	4.36081	2.94243	4.05519	4.29609	3.70448	4.15661	4.65883	3.54023	3.64801	3.92629	3.87782	3.90181	3.9015	4.96032	3.55038	3.66336	4.372	4.33745	4.51064	4.10233	6.49433	4.42105	3.55017	4.02314	4.24001	5.42805	3.00413	3.73303	4.04669	2.99377	3.90801	3.6354	3.7144	3.56695	3.57879
chr1	10246853	10247609	Peak00000614	distal (non-TSS)	only thymus	UBE4B	5.1029	5.75932	5.64221	5.43851	5.73361	6.1557	5.73479	5.97242	5.18918	5.04238	6.05616	6.00866	5.66816	5.09498	5.65643	5.34449	5.80397	5.63897	5.3435	6.19621	6.41405	5.74622	5.10907	6.28037	6.54478	4.81612	5.09615	5.34109	4.7806	5.00918	6.05026	5.19264	5.11992	4.63497	4.63685	5.38526	4.8619	4.61392	4.4284	3.88131	4.00218	4.50444	4.4787
chr1	10249587	10250186	Peak00000615	distal (non-TSS)	only thymus	UBE4B	5.04774	5.57481	5.66698	4.99054	4.71206	5.21356	5.01095	4.93042	5.16498	4.49872	5.57081	5.88824	4.74136	4.77792	5.26691	4.87196	5.10997	5.37981	5.26265	5.78696	5.51311	5.64762	4.48076	5.20128	5.49674	4.23807	4.59897	4.62023	6.81507	4.95491	5.71555	3.69599	4.45413	5.78869	4.5579	4.85092	4.61868	4.21771	4.48844	4.02153	4.66098	4.7693	4.98037
chr1	10269855	10271259	Peak00000616	distal (non-TSS)	both	KIF1B	6.75993	7.61853	7.22726	7.0506	7.24901	7.15085	7.18171	7.77129	6.8937	6.69011	8.02537	7.22644	7.46151	6.79887	7.32823	7.05771	7.60265	7.09525	6.96773	7.10518	7.55396	7.02475	7.29538	7.63301	8.00117	7.3669	7.40925	7.19253	7.76318	7.42403	7.80002	7.93669	7.52435	6.80854	6.73445	7.40661	7.01969	7.58877	7.64221	7.60125	7.88651	7.27549	8.31206
chr1	10302885	10303215	Peak00000617	distal (non-TSS)	only T-ALL	KIF1B	2.82537	3.27482	3.57648	2.82545	3.91348	3.7388	2.71856	3.49375	2.97127	3.1385	2.99441	3.57349	2.90221	2.84173	3.51702	3.19298	3.11988	3.92629	3.61922	3.6405	3.26107	3.32678	3.01767	3.83507	3.60088	3.38321	3.63361	3.4488	2.03114	3.0978	3.71227	3.8704	3.2133	3.41325	3.00413	2.03114	3.06785	3.25962	3.59611	3.6354	3.16709	2.59651	3.27527
chr1	10313690	10314281	Peak00000618	distal (non-TSS)	both	KIF1B	4.32515	3.74277	3.97298	4.58475	3.91348	3.94013	3.37042	3.49375	4.74026	4.55322	2.71848	3.82618	4.65381	3.76193	3.94203	4.87196	4.00753	3.61193	4.27445	3.77822	2.91359	4.65135	5.15057	3.83507	3.16711	4.94462	3.63361	3.8192	5.85005	4.95491	4.30323	4.02314	4.80142	5.28413	5.06249	3.59822	4.55047	4.21771	4.4284	4.46666	3.9135	5.61942	3.81782
chr1	10331115	10331614	Peak00000619	distal (non-TSS)	both	KIF1B	4.11902	4.56184	4.51802	4.93064	4.37195	4.40309	4.1399	2.03114	4.60092	4.44194	5.68199	5.10366	5.11138	3.76193	4.05622	4.94051	5.24148	4.72837	4.64509	4.38554	4.31884	4.50526	4.97665	5.01651	5.15858	5.11755	4.59897	4.53144	5.16704	4.57528	5.64526	5.30903	4.85164	3.92288	4.13074	4.6778	4.585	4.68816	4.60106	3.7231	2.6981	4.22701	5.43793
chr1	10398007	10398540	Peak00000620	distal (non-TSS)	both	KIF1B	4.41728	5.24345	4.40135	5.10314	3.16708	3.7388	4.432	4.39936	4.67236	4.79716	5.41836	5.05926	4.40663	3.59589	4.58762	4.87196	4.92607	5.06226	4.93624	3.4842	3.72474	4.42584	4.60748	5.20128	5.21214	4.74711	3.95132	4.43642	5.23299	4.64628	4.90508	5.25204	4.90009	4.85747	4.3847	4.79559	4.61868	5.14555	5.23899	4.97403	5.40805	4.7693	5.45948
chr1	10420059	10420544	Peak00000621	distal (non-TSS)	only T-ALL	KIF1B	4.22613	3.9751	3.8853	2.82545	3.16708	3.35207	2.99453	2.03114	2.97127	3.77589	3.37027	3.03345	3.70448	2.84173	3.81637	3.43662	3.53819	3.92629	3.87782	2.03114	3.72474	3.1003	3.80004	3.66336	3.16711	3.73964	3.63361	3.4488	3.55214	2.03114	3.36072	3.23918	3.88571	3.73072	3.81413	3.4454	3.28819	4.21771	4.29959	3.7231	3.81801	4.11987	4.4787
chr1	10437374	10437897	Peak00000622	distal (non-TSS)	both	KIF1B	4.22613	4.56184	4.13197	4.58475	3.60084	4.33642	3.86743	4.69046	4.12126	4.49872	4.05519	4.0353	4.51097	4.26506	4.72652	4.51269	4.56923	3.92629	4.0914	4.21301	3.51698	4.78334	4.60748	4.6408	4.85495	4.33745	3.80284	4.10233	4.58975	3.66726	4.30323	4.15946	4.69516	4.66905	4.43013	4.79559	4.68363	4.65154	4.65406	4.26284	4.80893	4.69871	4.4787
chr1	10438572	10438916	Peak00000623	distal (non-TSS)	only T-ALL	KIF1B	3.56629	4.07684	3.45211	3.87367	3.91348	4.11346	3.86743	3.49375	3.52591	3.4395	3.37027	3.93511	3.24563	3.59589	3.94203	4.41813	3.53819	3.92629	3.61922	3.77822	3.51698	3.51211	2.73538	3.83507	3.91352	4.33745	3.19185	3.8192	3.76388	4.04569	3.85483	4.02314	3.88571	3.31721	3.57551	2.75917	3.82312	3.25962	3.59611	3.43689	3.47483	4.5855	3.74337
chr1	10447761	10448853	Peak00000624	distal (non-TSS)	both	KIF1B,RN7SL721P,PGD	5.56076	5.60727	5.30539	5.30441	4.98436	4.8435	4.36479	4.69046	5.32629	5.43258	6.03543	5.4159	5.20566	5.09498	4.79104	5.53216	5.62415	5.22997	5.38226	5.37812	4.81182	5.54167	5.541	6.04576	5.53907	5.76	5.09615	4.99428	6.08075	5.06142	5.18056	5.60984	5.62711	5.52258	5.41053	5.77207	5.55216	5.66235	5.9698	5.15746	4.85492	5.39609	6.28145
chr1	10458351	10459889	Peak00000625	TSS	both	CALML6,TMEM52	7.32655	8.01676	7.62295	7.79157	7.56591	7.58975	7.61675	8.43692	7.67714	7.29699	8.57583	7.58401	7.92989	6.88233	7.47945	7.72514	8.29452	7.37988	7.54314	7.60883	7.85863	7.64073	7.73296	8.27146	8.37033	7.78414	7.53407	7.63681	8.17727	7.70036	8.32624	8.18278	7.87884	7.67302	7.47555	8.1142	7.83888	8.55589	8.32164	8.0529	8.37417	8.01106	9.03722
chr1	10475146	10475832	Peak00000626	distal (non-TSS)	both	PGD	4.93041	4.1711	4.67611	3.87367	5.10283	4.58529	3.86743	2.03114	5.06375	4.18704	4.21899	4.57915	3.70448	4.45846	4.58762	4.51269	4.00753	4.56835	3.87782	4.21301	4.31884	5.89678	3.90775	4.55157	4.46537	4.23807	4.59897	4.70359	5.59985	4.42105	4.20487	4.28282	4.57998	5.34761	4.3847	3.59822	4.19182	4.40837	3.90801	5.81119	4.6079	4.96173	3.88798
chr1	10488058	10488496	Peak00000627	distal (non-TSS)	both	PGD,RP4-736L20.3,APITD1,APITD1-CORT	5.04774	5.63901	5.36738	4.99054	5.40802	5.21356	5.28365	4.69046	4.95462	5.04238	5.68199	5.34408	5.14351	5.09498	5.58661	5.7554	5.64791	5.22997	5.13194	5.52785	5.78649	5.25853	5.44474	5.765	5.40809	5.31928	5.50756	4.92712	5.52322	5.20738	5.49333	5.65432	5.47737	5.28413	4.97521	5.49228	5.26989	5.62579	5.88569	5.51052	5.34571	5.07666	6.18188
chr1	10489792	10491366	Peak00000628	TSS	both	C1orf222	7.13106	7.71043	7.50502	7.33821	7.56591	7.63712	7.17228	7.85919	6.80357	6.61754	7.84724	7.66656	7.34361	6.86602	7.46018	6.91436	7.41588	7.44866	7.06539	7.54056	7.46654	7.11318	6.79884	7.5118	7.87566	7.32116	7.20591	7.33948	6.94723	7.0311	7.7675	7.34847	7.07408	6.62606	6.69011	7.68536	6.9698	7.21967	7.44413	7.06584	7.38582	6.76964	7.93512
chr1	10500915	10501226	Peak00000629	distal (non-TSS)	only thymus	APITD1,APITD1-CORT,CORT	3.56629	3.9751	4.33897	3.72994	4.16287	4.33642	3.64542	2.03114	3.33908	3.86963	5.09414	4.70119	3.95857	3.76193	4.05622	3.6351	4.34834	4.05774	4.5088	3.4842	3.26107	3.32678	3.68183	3.66336	4.46537	3.38321	3.43529	4.33416	3.42944	3.93195	4.63708	4.99772	3.88571	2.95507	4.07343	4.90412	4.19182	3.64422	3.59611	3.04402	3.16709	3.14152	3.95438
chr1	10517494	10517944	Peak00000630	distal (non-TSS)	only T-ALL	APITD1,APITD1-CORT,CORT,DFFA,RP5-1113E3.3	4.41728	4.34137	3.97298	4.41749	4.55263	4.33642	4.05541	4.02645	3.75836	3.56294	3.51622	4.0353	3.95857	4.45846	3.94203	3.95303	3.74836	4.05774	4.5088	4.21301	3.9015	4.65135	3.68183	4.24182	2.84449	4.33745	3.95132	3.20329	3.6628	4.57528	3.98254	3.23918	3.53179	3.31721	3.66054	3.4454	3.88289	3.64422	4.54592	3.6354	3.47483	3.47549	3.27527
chr1	10531994	10533032	Peak00000631	TSS	both	C1orf222	6.70821	7.2614	7.03253	6.97968	6.87532	7.14149	7.09448	7.22723	6.97851	6.84643	7.44688	7.09164	7.06596	6.59618	6.86893	7.07279	7.53462	6.72171	6.88988	7.10518	7.44056	7.11318	6.94575	7.44112	7.37042	7.45423	6.95288	6.997	7.53032	7.16651	7.5361	7.72512	7.35562	7.29673	7.11577	7.30352	7.39051	7.43975	7.19715	7.00421	6.98081	7.11258	7.69959
chr1	10534715	10535711	Peak00000632	TSS	both	C1orf222	6.67267	6.54005	6.65545	6.69082	6.97056	6.78055	6.69384	7.50675	6.47402	6.18679	7.29872	6.6048	6.79344	6.36016	6.69837	6.8102	7.05875	6.60591	6.51073	6.78918	7.1023	6.78427	6.81167	6.92376	7.22354	6.96742	6.76175	6.78941	6.96653	6.61493	7.22481	7.30753	6.92113	6.66775	6.53828	6.98998	6.75829	7.09891	7.0605	6.88959	7.02091	6.75271	7.61643
chr1	10554467	10555746	Peak00000633	distal (non-TSS)	both	PEX14	6.32871	6.54005	6.66772	6.10689	6.66356	6.61447	6.30173	6.07424	5.90777	5.82699	6.56953	6.66452	5.77379	6.26371	6.19023	5.96469	6.28386	6.31754	6.04304	6.60067	6.70377	6.13331	6.01214	6.57305	6.24758	6.49739	6.56277	6.38359	6.58459	5.97386	6.38717	6.13339	6.02188	5.78869	5.72539	6.05301	6.05096	6.48885	6.31313	6.14776	6.33778	5.92288	6.36325
chr1	10555958	10556531	Peak00000634	distal (non-TSS)	both	PEX14	5.20713	4.91808	5.13733	5.10314	4.16287	5.74878	5.85815	5.74405	5.36919	5.48829	4.8753	5.38044	4.97493	5.57171	5.22134	4.68406	4.34834	4.80189	5.22041	5.33807	5.56248	5.61317	5.06631	4.8782	4.92119	5.49576	5.59412	5.2889	5.16704	4.64628	4.84279	4.77107	5.16003	4.56416	4.74734	4.54892	4.65154	4.75859	5.13263	5.06874	5.73364	4.99136	3.74337
chr1	10560329	10560926	Peak00000635	distal (non-TSS)	both	PEX14	5.39496	4.49228	4.72499	5.15622	4.37195	4.58529	4.72555	4.02645	5.03725	5.25094	3.76135	4.81327	4.78313	4.45846	4.72652	4.94051	3.92702	4.87169	4.88271	4.53831	4.89223	5.30262	5.44474	4.80352	4.55269	5.36551	5.09615	4.62023	5.35631	5.20738	4.90508	4.49967	5.16003	4.8278	4.63685	3.96434	4.40281	4.75859	5.30567	4.6015	4.37198	4.73446	5.17635
chr1	10567321	10567931	Peak00000636	distal (non-TSS)	both	PEX14	5.15598	5.32408	5.17258	5.56102	5.31344	5.50626	5.5419	5.31352	5.41082	5.56796	5.70848	5.22899	5.68992	5.03708	5.81733	5.39379	5.33263	5.67791	5.08552	5.21064	5.40891	5.57787	5.50963	5.51095	5.36159	5.49576	5.21079	5.11964	5.87076	5.42136	5.2772	5.25204	5.47737	5.24017	5.41053	5.4575	5.65102	5.94024	6.49407	6.23099	6.03825	5.61942	6.42983
chr1	10570605	10571789	Peak00000637	distal (non-TSS)	both	PEX14	6.25843	5.92266	6.17766	6.10689	6.3692	6.45721	6.77093	5.86279	6.17132	5.97028	6.2663	6.22282	6.08376	5.89611	6.32445	5.96469	6.0901	5.63897	6.22352	6.60067	6.61353	6.27176	6.09866	5.87685	6.02845	6.20115	6.35659	6.40806	6.44008	6.37134	6.29871	6.19469	6.24132	6.14887	6.29926	6.36442	6.33387	6.59619	6.21332	6.60809	6.30562	6.43993	5.89768
chr1	10604277	10604686	Peak00000638	distal (non-TSS)	only thymus	PEX14	3.87351	3.05661	3.8853	3.37524	3.60084	4.02975	3.37042	2.03114	3.8267	3.95675	3.64524	3.42272	3.37979	3.59589	3.51702	3.6351	3.41645	3.92629	3.61922	2.78032	3.72474	4.15452	3.68183	2.03114	3.60088	3.38321	4.08405	3.20329	4.17295	3.50878	3.12889	3.49117	3.66192	4.76647	4.07343	3.26739	3.69397	4.1654	4.15687	3.43689	3.47483	3.9403	3.66397
chr1	10613279	10613948	Peak00000639	distal (non-TSS)	only T-ALL	PEX14	4.58453	4.49228	3.79093	3.87367	4.16287	4.02975	3.20079	2.03114	3.43653	3.77589	3.86723	4.21482	4.10311	4.26506	4.79104	3.95303	3.92702	3.92629	4.43515	4.21301	3.51698	4.34143	3.40154	3.83507	4.16292	3.73964	3.63361	5.05836	4.02483	3.80681	4.48046	4.28282	3.77899	3.21124	3.27255	3.96434	3.82312	4.7925	3.90801	3.6354	3.33241	3.9403	3.27527
chr1	10698280	10699344	Peak00000640	distal (non-TSS)	only T-ALL	PEX14,CASZ1,RP4-734G22.3	5.87539	5.92266	5.48377	5.63718	5.49667	5.74878	5.01095	6.4968	5.08975	5.69156	5.57081	5.54948	5.81395	5.30533	5.58661	5.15697	5.24148	5.33161	5.86398	5.92785	4.96823	5.50452	5.57169	5.20128	5.40809	5.61506	5.6757	5.39142	5.59985	5.86179	5.64526	5.30903	6.00016	5.17153	5.63427	5.14337	5.60245	5.9253	4.65406	4.36864	4.37198	3.73051	5.14997
chr1	10713796	10714474	Peak00000641	distal (non-TSS)	only T-ALL	CASZ1,RP4-734G22.3	4.22613	5.15793	4.81783	4.22632	5.10283	5.06103	3.96493	4.93042	3.89141	4.03821	4.29377	4.57915	3.87958	4.54562	4.05622	4.41813	4.96484	4.80189	4.27445	4.60867	3.9015	3.93602	4.09877	4.55157	4.46537	4.23807	4.20432	4.53144	3.6628	3.93195	4.63708	4.02314	4.69516	3.92288	3.7398	4.24711	4.2368	5.86397	3.99649	3.7231	4.23634	3.3757	4.07752
chr1	10739352	10740112	Peak00000642	distal (non-TSS)	both	CASZ1	6.15903	5.57481	5.06404	5.48053	4.55263	5.38358	4.6156	5.135	5.45127	5.71504	5.2107	5.10366	5.64606	5.03708	5.58661	5.99677	5.4726	5.59892	5.62742	4.85875	4.89223	5.57787	6.21936	5.25783	5.45311	6.04062	4.76015	4.99428	6.08075	6.02676	5.41079	5.13063	6.34822	5.6112	5.55693	5.42184	5.24891	6.13441	5.16899	4.94098	4.76136	5.13078	4.94999
chr1	10752327	10752872	Peak00000643	distal (non-TSS)	both	CASZ1	5.20713	6.15924	5.71527	5.67379	5.73361	5.21356	5.70878	5.97242	5.5476	5.51535	6.43383	5.78401	5.57762	5.30533	5.51319	5.34449	6.17404	5.67791	5.7506	5.45496	6.0507	5.30262	5.68822	6.01353	6.56528	5.95306	5.15464	5.74034	5.95073	5.70808	6.74593	6.36429	6.18472	4.91497	5.1178	5.95712	5.535	5.79988	6.10604	5.39429	6.32179	5.56191	5.88187
chr1	10753722	10755353	Peak00000644	TSS	both	C1orf222	6.95002	7.34026	7.28408	7.24455	7.32303	7.23245	7.2004	7.83048	6.93673	6.85697	7.88813	7.47993	7.52307	6.83283	7.08571	6.83696	7.46986	7.27015	7.10037	7.29331	7.22916	7.27523	7.08962	7.6224	7.35874	7.09523	7.21949	6.84418	7.18817	6.90998	7.40479	7.36185	7.56915	6.78601	6.70801	7.38841	6.96345	7.21356	7.64858	7.30178	7.48945	6.85146	8.25212
chr1	10815752	10816478	Peak00000645	distal (non-TSS)	both	CASZ1	5.67354	5.24345	5.17258	5.90668	5.87217	5.41526	5.21098	5.135	6.07164	5.51535	5.48132	4.81327	6.01664	5.09498	5.43576	5.61744	5.14402	4.93815	5.83647	5.16546	5.17418	5.83845	6.19994	5.41507	5.21214	6.12313	5.96211	5.74034	6.94723	6.48891	5.9374	5.69745	6.4477	5.72668	5.55693	5.2287	5.60245	5.94024	6.16069	5.8644	5.91556	5.20822	5.65867
chr1	10839266	10839612	Peak00000646	distal (non-TSS)	only T-ALL	CASZ1	3.37511	3.27482	3.45211	3.37524	3.16708	3.49633	2.03114	2.03114	2.58026	2.68078	2.71848	2.74686	2.03114	3.16334	2.03114	3.43662	2.92688	2.85061	3.06476	3.4842	2.03114	3.32678	3.55038	2.87921	3.40601	3.14786	3.95132	2.03114	2.67587	3.66726	2.81649	2.89745	2.03114	2.78971	3.00413	2.75917	3.06785	2.99377	3.32836	4.08621	2.03114	2.59651	2.60122
chr1	10853745	10854409	Peak00000647	distal (non-TSS)	both	CASZ1	4.41728	4.628	3.97298	5.25672	4.16287	4.64097	3.86743	4.02645	4.56375	4.55322	3.96472	4.29609	4.74136	3.76193	4.16103	5.31918	4.56923	4.48068	4.82703	3.6405	4.72646	5.34537	5.10907	4.35324	4.46537	5.00467	3.63361	4.10233	4.7806	5.16039	4.77758	4.02314	5.41275	4.45049	3.95048	3.96434	4.40281	4.65154	5.36935	4.76276	5.58015	4.00302	5.30128
chr1	10864237	10864843	Peak00000648	distal (non-TSS)	only T-ALL	CASZ1	5.04774	4.80925	4.40135	4.41749	4.55263	4.26622	4.21922	4.69046	4.31626	4.38265	4.55687	4.86607	4.86306	4.91353	4.79104	4.36823	4.46331	4.80189	4.88271	4.11743	4.43285	4.42584	4.09877	5.08084	4.372	5.06225	3.63361	3.96872	4.24111	4.77812	4.63708	4.9262	5.34504	4.18932	4.3847	4.73795	4.3224	4.26801	5.01756	4.41854	3.7144	3.56695	4.38921
chr1	10895818	10896323	Peak00000649	distal (non-TSS)	only thymus	NA	4.58453	4.34137	4.46095	4.73367	5.21207	5.02015	4.05541	4.93042	4.17281	4.38265	4.21899	4.57915	4.78313	4.54562	4.85268	3.72279	4.34834	4.28609	4.43515	4.21301	3.51698	4.42584	4.18456	4.35324	3.91352	4.67445	4.51064	4.22337	4.64002	4.89845	3.12889	4.77107	5.23697	4.45049	4.33766	4.40651	3.93989	4.65154	4.4284	3.95338	3.7144	3.6516	3.95438
chr1	10926719	10927731	Peak00000650	distal (non-TSS)	both	NA	5.9368	5.81587	5.8072	6.05249	6.11453	6.36357	6.15583	6.63623	5.52885	5.69156	5.70848	5.91315	6.14788	5.30533	5.98916	5.73649	5.94464	6.18913	5.72079	6.32384	5.98006	6.05873	5.82164	6.16786	6.36927	6.09616	6.49728	6.17118	6.06288	5.83234	6.45012	6.22439	6.4153	5.48552	5.41053	5.2695	5.26989	5.76672	6.16069	5.75592	6.54474	5.54221	6.10238
chr1	10948412	10949229	Peak00000651	distal (non-TSS)	only T-ALL	HSPE1P24	5.15598	5.70043	4.77219	5.25672	4.98436	5.28404	4.432	4.69046	4.44569	4.60561	4.55687	4.57915	5.0785	5.25561	5.07506	4.68406	4.96484	5.17626	5.22041	4.38554	4.63544	5.21302	4.60748	4.24182	4.78538	5.22203	4.9713	5.11964	4.73532	4.95491	5.18056	4.59626	5.27392	4.32632	4.33766	4.73795	4.3224	4.65154	4.4284	4.80029	3.33241	3.56695	4.4787
chr1	10963745	10964192	Peak00000652	distal (non-TSS)	only T-ALL	HSPE1P24	4.99031	5.01901	4.86201	5.10314	5.10283	5.56384	4.82735	5.31352	4.89668	4.44194	4.67142	4.96601	4.65381	4.70478	5.12553	4.5576	4.80282	4.80189	4.88271	5.11879	5.23662	4.71893	4.72341	4.72456	5.26373	4.94462	4.59897	5.11964	4.86695	5.11178	5.07678	4.49967	4.85164	4.23659	4.3847	4.90412	4.40281	5.40594	4.89215	5.15746	4.43494	4.69871	4.24259
chr1	10964459	10965394	Peak00000653	distal (non-TSS)	both	HSPE1P24	6.3957	6.3043	6.2772	6.35166	6.22188	6.42667	5.57111	5.74405	6.07164	6.08263	6.13618	6.42647	6.46952	5.72506	5.87693	6.08892	6.28386	6.3419	6.04304	6.03135	5.86709	6.03298	6.25744	6.35932	6.19586	6.12313	6.08632	6.02043	6.45384	6.26542	7.11272	6.25348	6.33094	5.8626	5.76027	6.47224	6.07482	6.16012	5.94923	6.2577	5.8275	5.56191	5.95921
chr1	10969912	10970963	Peak00000654	distal (non-TSS)	both	NA	6.30566	6.38104	6.07069	5.9668	5.73361	6.1925	5.45048	6.25844	5.72265	5.98963	6.1934	5.86289	5.87214	5.83013	5.72299	6.04359	6.10728	5.71582	6.09033	5.87315	5.90575	6.03298	6.23853	6.07727	6.4152	6.06866	6.08632	6.08264	6.36926	6.45078	6.67749	6.19469	6.78841	5.77344	5.92292	6.1645	5.93838	6.0267	5.70098	5.59711	5.97822	5.13078	5.81683
chr1	10977730	10978916	Peak00000655	distal (non-TSS)	both	NA	6.48043	6.63706	6.41465	6.69082	5.49667	6.1557	5.31863	4.69046	6.46424	6.08263	6.61206	6.37373	6.6238	5.61162	5.87693	6.58665	6.74496	6.58567	6.49327	5.41706	6.11802	6.41801	6.38327	6.45825	6.19586	6.14961	5.75287	6.33336	7.1633	6.74661	7.18841	6.81776	6.74998	6.77079	6.60669	6.98998	6.84389	7.02407	7.36125	7.12493	5.93675	6.48168	7.10862
chr1	10991778	10992640	Peak00000656	distal (non-TSS)	both	NA	5.74404	5.87026	5.48377	5.70948	5.40802	5.91247	5.48161	4.02645	6.00563	5.56796	5.80977	5.54948	5.83361	5.30533	5.84744	5.93186	6.00094	5.71582	5.99412	5.29686	6.01581	5.74622	5.79593	5.60077	5.7696	5.92265	5.6757	6.19951	6.63374	5.77156	6.4705	6.33738	5.93294	6.13703	5.51662	6.22746	5.26989	5.73277	6.06842	5.84688	4.66098	5.32853	4.85465
chr1	10997320	10998066	Peak00000657	distal (non-TSS)	both	C1orf127	5.99567	6.4539	5.93486	6.13333	5.31344	5.86758	5.31863	5.61451	5.41082	6.08263	5.99306	6.14096	6.20925	5.15059	5.78657	6.21691	6.03727	5.82385	5.89098	5.63062	5.94339	5.77763	5.94364	5.765	6.22195	5.98285	5.36694	5.70113	5.71904	5.91892	6.72912	5.93197	6.2597	5.71074	5.65297	6.18579	6.19938	6.12138	6.19599	5.8988	5.40805	6.16025	6.37456
chr1	10999894	11001279	Peak00000658	distal (non-TSS)	both	C1orf127	6.85811	6.89407	6.71576	6.9503	6.22188	6.47224	6.336	5.86279	6.3835	6.41826	6.83183	6.52647	6.60112	6.07754	6.44718	6.66841	6.558	6.60591	6.61125	6.51419	6.90732	6.70515	6.49896	6.52822	6.27276	6.51784	6.58395	6.33336	6.89782	6.649	7.08658	6.19469	6.90956	6.45563	6.33429	6.69621	6.31398	6.01264	6.65475	6.40825	6.23905	6.42931	6.45136
chr1	11002050	11002436	Peak00000659	distal (non-TSS)	only T-ALL	C1orf127	4.99031	5.24345	5.13733	5.15622	4.71206	4.97804	4.36479	4.69046	4.52553	4.44194	5.17291	5.01342	5.0785	4.77792	4.72652	4.79984	4.88619	5.00159	4.9878	4.91478	5.35378	5.21302	4.7779	5.01651	4.78538	4.94462	4.68193	4.78219	4.86695	5.00918	5.32315	5.13063	4.16016	4.56416	4.2889	4.6778	4.04669	4.82559	5.27272	4.76276	5.70918	4.17454	5.03922
chr1	11020990	11021556	Peak00000660	distal (non-TSS)	both	C1orf127	5.67354	5.47273	5.39739	5.59961	5.21207	5.38358	5.09442	5.74405	5.39016	4.88379	5.78511	5.51724	5.29401	5.20408	5.475	5.29341	5.69427	5.67791	5.69034	5.69523	5.35378	5.83845	5.89608	5.72569	5.36159	5.79405	5.63549	4.99428	5.95073	5.38107	5.99494	5.73931	5.8624	5.40837	5.31953	5.55938	5.46418	5.64419	6.02978	5.31967	5.89405	5.30528	5.98901
chr1	11024988	11025401	Peak00000661	distal (non-TSS)	only T-ALL	C1orf127	4.80227	4.80925	4.27353	4.22632	4.55263	4.26622	3.96493	3.49375	3.75836	4.3206	3.51622	4.37265	3.70448	4.15661	4.25801	4.14742	3.74836	3.92629	4.5088	4.46409	4.05616	4.58027	3.80004	4.35324	4.55269	4.01326	4.31446	4.70359	4.94823	4.1501	4.48046	4.68645	3.53179	4.32632	4.13074	4.15956	3.82312	4.1654	3.90801	3.95338	3.81801	4.50444	3.74337
chr1	11025517	11026176	Peak00000662	distal (non-TSS)	both	C1orf127	5.52109	5.06686	4.94637	5.15622	4.71206	5.28404	5.59973	2.03114	4.98271	5.04238	4.49576	4.86607	5.23573	4.70478	4.9683	4.5576	5.20973	5.22997	5.08552	5.11879	5.35378	5.50452	4.72341	4.72456	4.71212	5.61506	5.15464	5.53249	5.95073	5.33961	5.18056	4.99772	4.85164	5.34761	5.17101	4.90412	4.74565	5.09257	5.09532	4.72419	4.00218	5.30528	5.22766
chr1	11039520	11039913	Peak00000663	distal (non-TSS)	only thymus	C1orf127	3.72978	4.1711	3.79093	4.00239	4.16287	4.02975	3.37042	2.03114	4.22239	3.56294	3.64524	3.57349	3.60623	3.76193	4.05622	3.72279	3.64801	3.61193	4.35722	2.78032	3.51698	4.42584	3.40154	2.87921	4.04431	4.01326	4.20432	3.64871	5.0619	4.04569	3.55017	3.49117	3.53179	3.92288	3.95048	3.4454	3.54891	3.46879	4.07919	3.54052	3.81801	3.3757	3.74337
chr1	11071787	11073491	Peak00000664	TSS	both	C1orf222,RP11-547D24.1,GABRD	7.34922	7.81764	7.68453	7.62507	7.9397	7.77054	7.89422	8.66537	7.30831	7.32761	8.39313	7.84472	7.91619	7.1209	7.67596	7.30121	8.14497	7.55645	7.42858	8.09872	8.23615	7.6492	7.4262	8.15855	8.22995	7.51642	7.82804	7.80256	7.40869	7.41417	8.15457	8.29169	7.56178	7.51776	7.20034	7.99898	7.49996	7.84729	8.15277	7.78643	7.70161	7.53502	8.72746
chr1	11097601	11098378	Peak00000665	distal (non-TSS)	both	MASP2,RP4-635E18.8	5.56076	5.8967	5.71527	5.56102	5.58011	6.01888	5.97171	5.74405	5.21298	5.04238	6.15551	5.88824	5.6008	5.35335	6.16659	5.7554	6.00094	5.55772	5.59488	5.59718	6.08475	6.08402	5.41115	6.35932	6.16928	6.2509	5.59412	5.85191	5.97005	5.46053	6.25234	6.06935	5.9557	5.57642	5.49602	6.07601	5.81617	5.9253	5.84171	5.6385	5.63318	5.15707	6.28145
chr1	11113763	11114285	Peak00000666	distal (non-TSS)	only T-ALL	MASP2,SRM	5.20713	4.25898	4.33897	4.66123	4.71206	4.26622	3.76155	4.02645	4.36081	4.25552	3.76135	4.51376	5.04482	4.54562	4.16103	4.60107	4.46331	4.48068	4.76901	4.30208	4.43285	4.58027	4.09877	4.45606	4.55269	4.51642	3.95132	4.10233	4.42673	4.95491	4.48046	4.15946	4.51852	4.18932	4.71149	3.73303	4.61868	4.61392	4.29959	3.88131	4.3059	4.06278	5.14997
chr1	11119209	11120731	Peak00000667	TSS	both	RP11-547D24.1,GABRD	7.48848	7.83135	7.18526	7.67078	7.56591	7.58285	7.57441	8.37864	7.45359	7.32002	8.40123	7.48821	8.09705	6.96122	7.53575	7.45296	8.18988	7.16505	7.45583	7.42223	7.98081	7.71523	7.5765	8.0986	7.89196	7.52653	7.75532	7.63681	7.60606	7.57325	8.02988	8.18278	7.63383	7.443	7.12911	7.82723	7.61796	8.00056	8.14829	7.5803	8.07437	7.41647	8.62012
chr1	11121001	11121263	Peak00000668	distal (non-TSS)	only T-ALL	SRM,EXOSC10,RP4-635E18.7	4.58453	4.56184	4.40135	4.22632	3.16708	5.06103	4.36479	3.49375	4.70673	4.75171	4.29377	4.21482	5.04482	4.62751	4.34833	4.64319	4.22249	4.38693	4.76901	5.11879	5.10884	4.96032	4.26505	4.12006	3.76734	5.11755	4.83416	5.11964	5.0619	5.00918	4.39478	4.39563	5.03609	4.36901	4.71149	4.40651	5.01983	4.31647	4.89215	4.51311	4.37198	4.662	4.91893
chr1	11159235	11160372	Peak00000669	TSS	both	GABRD	6.37372	7.00719	6.76224	6.77705	6.58542	6.33095	6.30173	6.70118	6.35201	6.61754	7.41525	6.77701	6.91791	6.18686	6.48587	6.443	6.99571	6.68414	6.659	6.49625	6.41405	6.56874	6.46684	7.03998	7.07433	7.02563	6.68543	6.2273	6.78276	6.56227	7.31761	7.20725	6.82584	6.60046	6.21403	6.75428	6.50146	7.11211	7.20581	6.75571	6.83092	6.62822	7.61167
chr1	11192852	11193339	Peak00000670	distal (non-TSS)	both	MTOR	4.22613	4.69111	4.77219	4.93064	3.16708	4.11346	2.99453	3.49375	4.77299	4.79716	5.05303	4.37265	4.74136	4.70478	4.16103	4.68406	4.88619	4.28609	4.57865	3.4842	3.9015	4.15452	5.34147	4.72456	3.76734	4.94462	3.80284	3.96872	4.58975	5.46053	4.96469	4.02314	5.03609	4.14027	4.94485	4.24711	4.65154	3.64422	4.60106	3.7231	4.00218	3.47549	4.75227
chr1	11203998	11204432	Peak00000671	distal (non-TSS)	only T-ALL	MTOR,MTOR-AS1,RNU6-537P	3.37511	3.9751	3.8853	3.37524	2.03114	4.02975	2.99453	3.49375	2.58026	3.4395	3.51622	3.57349	2.65168	3.90776	4.05622	3.6351	4.15473	3.17546	3.61922	3.30191	3.26107	3.32678	3.55038	3.46192	3.40601	2.83038	3.43529	3.96872	2.67587	3.32381	3.36072	3.69599	3.2133	3.31721	3.38334	3.05037	3.82312	3.13621	3.70937	3.80478	2.96633	3.26546	3.27527
chr1	11301608	11302221	Peak00000672	distal (non-TSS)	both	MTOR,RPL39P6	5.15598	5.47273	5.10116	4.99054	4.71206	5.24924	4.77739	4.93042	4.63711	4.60561	5.09414	4.96601	4.69828	4.97667	5.22134	4.94051	5.17726	5.22997	5.03751	4.96865	5.17418	4.78334	4.41266	5.98057	4.98442	5.11755	4.9713	5.23471	5.2004	4.83959	5.22971	5.13063	4.63878	4.85747	4.88209	5.2695	4.71499	5.19662	5.40015	4.6015	4.71209	4.32605	5.69536
chr1	11321990	11323099	Peak00000673	distal (non-TSS)	both	MTOR	6.69055	7.4774	7.15075	7.50904	7.71994	7.15085	7.65788	6.93511	7.4287	7.32002	8.08185	7.2165	7.57049	6.40606	7.18297	7.16714	8.02391	7.15136	7.05354	7.5318	7.79854	7.31837	7.59145	7.95384	8.08862	7.42209	7.83687	7.48436	7.89483	7.68405	8.33181	8.39944	7.7421	7.52231	7.26217	7.99898	7.56017	8.31481	8.4438	8.14494	7.98096	7.84142	9.07921
chr1	11332524	11334249	Peak00000674	TSS	both	RP11-547D24.3,PRKCZ	7.19504	7.5288	7.18526	7.09154	7.50363	7.2844	6.8909	7.31278	6.83424	6.80347	7.72358	7.41194	7.15424	6.49368	7.00819	7.00365	7.40898	7.42609	7.17883	7.18564	7.34575	7.23076	7.04687	7.2337	7.49306	7.26187	7.0775	7.4958	7.26808	7.09423	7.64753	7.58375	7.12499	6.78601	6.94526	7.7294	6.98244	7.41334	7.32989	6.93158	7.51072	6.81929	7.86481
chr1	11340783	11341583	Peak00000675	distal (non-TSS)	both	UBIAD1,UBE2V2P3	4.86782	5.06686	5.89356	5.15622	5.93672	6.11792	5.85815	4.93042	4.56375	4.38265	5.17291	5.4159	4.86306	5.8635	5.84744	4.36823	4.96484	5.37981	5.22041	6.21829	6.01581	4.9038	4.3409	4.6408	4.98442	5.06225	5.78994	5.74034	5.09783	4.50036	5.45266	5.56393	4.74932	4.60003	4.5579	5.14337	4.8619	4.7925	4.80178	4.97403	4.3059	4.99136	4.34211
chr1	11358673	11359136	Peak00000676	distal (non-TSS)	only T-ALL	UBIAD1	4.58453	3.86441	4.46095	3.87367	4.85489	4.33642	4.21922	4.93042	4.40393	4.65606	3.64524	4.21482	4.10311	4.26506	4.05622	4.68406	4.08324	4.80189	4.35722	4.30208	4.43285	4.34143	4.41266	3.83507	3.60088	4.74711	4.51064	4.70359	4.42673	4.1501	4.77758	4.49967	4.31528	4.56416	4.18561	3.59822	3.38234	3.79659	3.99649	3.95338	3.47483	3.47549	3.66397
chr1	11379855	11380688	Peak00000677	distal (non-TSS)	only T-ALL	NA	4.58453	5.06686	5.30539	4.86804	5.31344	4.64097	4.432	5.31352	4.92595	4.55322	5.09414	5.05926	4.69828	5.09498	5.26691	4.46624	5.14402	5.22997	5.56158	4.53831	5.0403	5.54167	4.72341	5.14235	5.21214	5.17076	4.76015	4.53144	5.0619	5.42136	5.68084	5.56393	4.80142	4.32632	4.63685	4.85092	4.47866	5.0653	5.23899	5.18582	5.55288	4.62429	5.43793
chr1	11397351	11398019	Peak00000678	distal (non-TSS)	both	NA	5.81123	5.73018	5.24055	5.48053	6.16921	5.47657	4.96727	6.34237	5.11527	5.40388	5.78511	5.581	5.32227	5.09498	5.65643	5.46466	5.52493	5.37981	5.38226	5.45496	5.17418	5.16599	5.41115	5.41507	5.53907	5.5764	4.90442	4.85655	6.06288	5.57194	5.9374	5.858	5.44542	5.48552	5.41053	5.9817	5.87178	5.62579	5.99007	5.6385	5.91556	5.20822	5.91331
chr1	11399458	11400388	Peak00000679	distal (non-TSS)	both	NA	5.59936	4.69111	5.10116	5.30441	4.85489	4.79559	4.21922	5.47199	5.95053	6.16995	5.2107	4.86607	5.55406	5.20408	5.3954	6.32181	5.44569	5.33161	5.69034	4.85875	4.63544	5.64762	6.25744	4.72456	4.16292	6.2509	4.9713	4.99428	5.9891	6.41161	5.87745	5.06575	6.31346	6.02579	6.02667	5.74356	5.81617	4.5354	4.48844	3.95338	5.89405	5.54221	4.98037
chr1	11412841	11413615	Peak00000680	distal (non-TSS)	both	NA	5.84367	5.47273	5.64221	5.63718	5.40802	5.24924	4.05541	4.93042	5.52885	5.56796	5.73448	5.51724	5.48093	5.15059	5.72299	5.77406	5.49901	5.47155	5.41999	4.96865	5.10884	5.16599	5.541	5.68525	5.659	5.6527	5.46222	5.17835	6.39801	5.83234	5.99494	5.56393	5.62711	5.32677	5.29584	5.4575	5.55216	5.66235	4.89215	5.91569	5.75769	6.08089	5.17635
chr1	11415271	11416482	Peak00000681	distal (non-TSS)	both	NA	6.13307	6.3043	6.14288	6.10689	6.05768	5.50626	4.82735	5.47199	5.83353	5.66768	6.55507	5.93763	5.68992	5.53064	5.475	6.01255	6.19025	6.13436	6.20216	5.59718	5.17418	5.68125	5.79593	6.30717	5.99855	6.06866	5.36694	5.39142	6.15007	6.37134	6.60562	6.63114	6.5851	5.8335	5.36576	6.40127	5.80192	5.36203	5.99007	6.34743	6.01852	6.57138	6.36325
chr1	11424052	11424663	Peak00000682	distal (non-TSS)	both	NA	4.66102	5.11313	4.57278	4.41749	4.37195	4.26622	3.86743	3.49375	4.01154	4.03821	5.01067	4.64153	4.29347	4.45846	4.58762	4.51269	4.80282	4.93815	4.5088	4.11743	4.72646	4.15452	4.00686	5.36457	4.71212	4.01326	4.68193	4.43642	4.02483	5.00918	5.12963	4.77107	4.16016	4.03621	4.13074	4.85092	3.82312	4.49438	4.8477	4.90712	4.23634	3.87428	4.75227
chr1	11443615	11444708	Peak00000683	distal (non-TSS)	both	NA	5.74404	5.06686	5.13733	4.99054	5.49667	5.44625	4.72555	4.02645	5.28205	4.88379	4.967	5.05926	5.20566	5.25561	5.17425	5.82862	5.33263	5.12042	5.41999	4.96865	4.53792	5.01464	5.37674	4.94907	4.98442	5.92265	5.09615	5.23471	5.49673	5.2969	5.07678	5.4674	5.56909	5.28413	5.29584	4.85092	5.42739	4.85791	4.89215	5.6385	5.91556	5.13078	5.03922
chr1	11451821	11452484	Peak00000684	distal (non-TSS)	only T-ALL	NA	4.58453	4.56184	4.33897	4.41749	4.71206	4.52725	3.20079	4.39936	4.22239	3.86963	3.76135	4.64153	4.45981	4.84738	4.43291	4.90666	4.46331	4.72837	4.27445	4.01419	3.9015	4.34143	4.5456	3.9856	4.63473	4.13055	4.08405	5.05836	3.42944	5.25285	4.20487	4.68645	4.51852	4.28222	4.51664	3.85412	4.2368	4.92038	3.1635	5.03788	4.00218	6.06723	5.88187
chr1	11467145	11468061	Peak00000685	distal (non-TSS)	both	NA	5.90642	4.56184	4.46095	4.93064	3.60084	4.26622	3.37042	4.02645	4.95462	5.5419	4.43176	4.51376	5.20566	4.15661	4.43291	5.79248	4.40706	4.38693	4.76901	3.6405	3.51698	5.11734	5.84689	3.9856	4.372	5.45366	3.19185	4.33416	5.8077	5.83234	5.18056	4.49967	5.81337	5.57642	5.43239	4.40651	5.22761	4.36321	5.43029	5.8644	5.14023	5.56191	5.32499
chr1	11494291	11495023	Peak00000686	distal (non-TSS)	only thymus	RP11-149P14.1	4.86782	4.49228	4.51802	5.30441	4.71206	4.79559	3.64542	4.39936	4.4862	4.92516	3.96472	4.44506	4.82367	5.15059	4.85268	5.65824	4.96484	4.48068	5.49255	4.46409	3.9015	4.84488	5.57169	4.35324	4.2716	5.53665	4.59897	5.11964	5.2004	5.74017	4.90508	4.28282	6.2227	4.32632	5.19687	4.06567	5.06874	3.72284	4.48844	4.02153	4.6079	4.32605	3.95438
chr1	11516757	11517569	Peak00000687	distal (non-TSS)	both	NA	5.52109	5.63901	5.27334	6.13333	5.73361	5.41526	5.45048	4.93042	4.12126	5.56796	5.68199	5.2684	5.73247	5.61162	5.58661	5.88117	5.69427	5.63897	5.80842	5.45496	4.96823	4.34143	5.34147	5.55657	5.73368	6.04062	5.82608	5.48701	4.90818	6.26542	6.40846	6.25348	6.20384	4.03621	5.38832	6.07601	5.83027	3.64422	4.80178	4.02153	3.81801	4.00302	4.67953
chr1	11533560	11534067	Peak00000688	distal (non-TSS)	only T-ALL	PTCHD2	4.50349	4.80925	3.97298	4.73367	3.91348	4.33642	3.51639	4.02645	4.12126	3.77589	4.67142	4.57915	4.45981	4.45846	4.05622	4.5576	3.92702	4.28609	4.9878	4.11743	3.26107	4.42584	4.66667	4.6408	3.91352	5.22203	3.80284	3.8192	4.10102	4.64628	4.70913	4.99772	4.94692	3.98081	4.2889	4.95536	4.2368	4.45206	4.8477	4.97403	5.14023	4.27746	5.54253
chr1	11538515	11539720	Peak00000689	distal (non-TSS)	both	PTCHD2	6.50085	6.71318	6.49948	6.70849	6.16921	6.62795	5.73479	7.43226	6.44447	6.37486	6.84377	6.66452	7.07422	5.83013	6.52354	6.51109	6.90059	6.41259	6.67456	6.32384	6.92618	6.70515	6.86189	7.03998	7.15763	6.9822	6.72409	6.56859	6.82567	7.22409	6.93366	7.25108	7.1838	6.29454	6.43454	6.58858	6.45683	6.18537	7.23996	6.98839	7.41619	6.63748	7.48196
chr1	11540078	11540539	Peak00000690	distal (non-TSS)	only T-ALL	PTCHD2	5.04774	5.32408	4.86201	5.25672	4.16287	5.28404	4.6156	4.39936	4.4862	4.44194	4.82708	5.51724	4.78313	5.09498	5.12553	4.79984	5.14402	5.12042	5.08552	4.67559	5.0403	4.78334	4.5456	5.41507	5.36159	4.88186	4.9713	4.70359	4.7806	4.64628	5.53286	5.69745	5.47737	4.48945	4.01344	4.61488	4.585	4.72382	5.16899	5.1285	3.81801	4.06278	5.65867
chr1	11610659	11611168	Peak00000691	distal (non-TSS)	only T-ALL	NA	4.22613	3.86441	4.05495	4.00239	3.60084	3.8436	2.99453	2.03114	3.89141	3.67424	3.76135	3.93511	4.29347	3.59589	3.81637	3.88097	4.46331	4.87169	3.75548	3.30191	3.26107	4.34143	3.80004	4.55157	3.91352	4.74711	3.95132	4.22337	4.17295	4.64628	3.98254	4.02314	4.74932	3.58302	4.01344	4.24711	3.93989	4.61392	4.8477	4.46666	4.89943	4.06278	5.4807
chr1	11623493	11624070	Peak00000692	distal (non-TSS)	both	NA	4.80227	3.86441	3.79093	4.5037	4.55263	3.8436	3.37042	4.69046	4.22239	3.95675	4.21899	4.37265	4.23304	4.70478	4.85268	4.08584	4.22249	4.28609	4.27445	3.77822	4.31884	4.34143	4.3409	3.9856	4.04431	4.42992	4.41613	4.62023	4.98716	4.95491	4.30323	3.8704	4.74932	4.8278	4.51664	3.73303	4.28029	4.21771	3.99649	3.54052	5.73364	4.06278	4.01744
chr1	11630759	11631406	Peak00000693	distal (non-TSS)	both	NA	4.73346	4.86473	3.79093	3.87367	4.37195	3.7388	3.37042	3.49375	4.83622	4.18704	3.37027	3.82618	4.60784	4.36527	4.85268	4.90666	4.15473	4.56835	4.27445	4.21301	2.91359	4.65135	4.41266	3.83507	4.372	4.51642	4.59897	4.22337	5.23299	4.83959	4.30323	4.39563	5.11992	4.85747	4.5579	4.06567	3.69397	3.5599	4.07919	4.14779	5.14023	3.56695	4.01744
chr1	11632329	11632687	Peak00000694	distal (non-TSS)	only T-ALL	NA	4.50349	3.27482	3.45211	3.56643	3.16708	4.19208	3.20079	2.03114	3.60868	3.56294	3.64524	3.70657	3.37979	3.90776	3.94203	2.86347	3.41645	3.41589	3.28452	3.77822	3.9015	3.81067	3.01767	3.66336	3.40601	4.01326	3.19185	3.8192	3.42944	3.93195	3.12889	3.49117	3.77899	3.31721	3.88418	3.26739	3.46879	3.3694	4.36555	3.88131	3.9135	3.56695	3.38627
chr1	11695840	11696325	Peak00000695	distal (non-TSS)	both	NA	4.66102	4.80925	4.20466	4.1192	4.55263	4.40309	3.64542	3.49375	4.36081	4.55322	4.61534	4.81327	4.45981	4.62751	3.51702	4.14742	4.84514	4.6507	4.5088	4.21301	4.05616	4.15452	4.72341	4.55157	4.71212	4.59773	4.31446	3.8192	4.94823	5.06142	4.20487	4.85081	5.11992	4.41037	4.5579	4.06567	4.40281	4.57523	5.01756	4.55802	4.1629	4.50444	5.60178
chr1	11702413	11702923	Peak00000696	distal (non-TSS)	both	FBXO2	5.35029	5.32408	5.45556	5.20737	4.55263	5.44625	5.13436	3.49375	5.08975	4.65606	5.35247	5.38044	4.78313	5.15059	5.07506	5.12803	5.36175	4.93815	5.13194	5.52785	4.72646	5.01464	4.92956	5.51095	5.45311	5.41027	5.31679	5.48701	5.35631	5.33961	5.36765	5.60984	5.16003	4.85747	4.23827	5.30915	5.0445	5.09257	5.40015	4.80029	5.06448	4.32605	5.54253
chr1	11705695	11706245	Peak00000697	distal (non-TSS)	both	FBXO2,FBXO44	5.56076	5.81587	5.51144	5.10314	4.85489	5.35117	5.09442	5.47199	5.08975	4.88379	5.51178	5.34408	5.32227	5.35335	4.91169	5.21314	5.67128	4.87169	5.22041	5.49187	5.74442	5.57787	4.97665	4.8782	5.53907	5.53665	5.31679	5.39142	5.74173	5.53576	5.36765	5.19264	5.23697	5.12384	5.09042	5.34772	5.13904	5.31671	5.67612	5.06874	5.28049	5.0488	5.67713
chr1	11710274	11710978	Peak00000698	distal (non-TSS)	only T-ALL	FBXO2,FBXO44	5.74404	5.50758	5.66698	6.13333	5.93672	6.05932	5.38609	6.1693	5.39016	5.1154	6.03543	5.18844	5.83361	5.57171	6.16659	5.57544	5.88604	5.75275	5.59488	5.45496	6.33147	5.74622	5.50963	5.98057	5.73368	5.89157	5.96211	6.14227	5.89118	5.83234	5.68084	4.85081	5.76259	5.62829	4.97521	5.82743	5.37037	5.48988	6.24737	6.2577	5.17663	5.41791	6.24492
chr1	11714324	11715304	Peak00000699	TSS	both	PRKCZ	5.84367	6.04583	5.95507	5.87565	6.45963	6.61447	6.2123	6.5682	5.52885	5.84836	6.55507	5.86289	6.70049	6.40606	5.78657	5.82862	6.28386	6.04807	5.99412	6.38364	6.33147	6.03298	5.63114	6.28037	6.39242	5.76	6.72409	6.40806	5.9891	6.30873	6.20443	6.56314	6.39882	5.59392	5.36576	6.07601	5.68251	5.11931	6.16069	6.04412	4.1629	5.18288	6.00369
chr1	11723790	11725369	Peak00000700	distal (non-TSS)	both	FBXO2,FBXO44,FBXO6,MAD2L2	7.00819	7.13437	6.75076	7.07802	7.03073	6.9723	6.61239	7.80119	6.63084	6.59251	7.33299	6.88134	7.25204	6.45054	6.82439	6.61786	6.98648	6.62587	6.86297	6.66629	6.99923	6.81474	6.54582	7.08705	7.0308	6.76012	6.58395	6.54672	7.01367	6.88162	7.28351	6.83707	6.92113	6.65951	6.41286	6.73998	6.75092	6.63331	6.941	6.67887	7.09792	6.6189	7.0034
chr1	11740416	11742022	Peak00000701	TSS	both	PRKCZ	7.47823	7.76146	7.62295	7.8243	7.37034	7.7022	7.43149	8.07034	7.35134	7.67584	8.22094	7.69544	8.1251	7.1071	7.49846	7.80854	8.22952	7.53553	7.57663	7.75908	7.8684	7.49796	7.92216	8.09093	8.26165	7.89752	7.34873	7.36466	8.00149	8.16155	8.39703	8.24189	8.04129	7.68928	7.71098	8.21056	7.83192	8.06981	8.31765	8.26794	7.67045	7.60739	8.97184
chr1	11750691	11752388	Peak00000702	distal (non-TSS)	only T-ALL	MAD2L2,DRAXIN	6.3957	5.97321	5.76197	5.9668	5.87217	6.05932	5.41865	5.47199	5.14034	5.6434	6.41793	5.581	5.77379	6.40606	6.1181	5.77406	5.88604	6.10617	6.64326	6.19621	6.24385	5.83845	5.50963	6.33348	5.49674	6.04062	6.20061	6.33336	5.26485	6.07778	6.17986	5.60984	6.39882	5.12384	5.36576	5.65444	5.77299	5.24589	6.46545	6.70817	6.45967	5.35141	6.08869
chr1	11757690	11758322	Peak00000703	distal (non-TSS)	only T-ALL	MAD2L2,DRAXIN	4.86782	4.80925	4.62542	4.86804	4.55263	4.4666	3.76155	3.49375	4.36081	4.60561	4.21899	4.29609	4.35125	4.45846	4.79104	4.79984	4.34834	4.93815	5.03751	4.53831	4.43285	4.78334	5.0222	4.8782	4.372	4.51642	4.08405	4.85655	4.7806	5.11178	4.0985	4.15946	5.23697	4.56416	4.51664	3.96434	3.76028	4.36321	4.93522	4.46666	3.81801	4.5855	5.12309
chr1	11771087	11771591	Peak00000704	distal (non-TSS)	both	DRAXIN	4.50349	4.628	4.57278	4.80249	4.16287	3.94013	3.76155	3.49375	4.98271	4.55322	4.55687	4.64153	4.23304	4.70478	4.34833	4.60107	4.61925	4.17692	4.35722	4.11743	3.72474	4.9038	4.48076	4.35324	4.46537	4.59773	4.08405	4.70359	5.35631	5.46053	4.63708	4.85081	5.23697	4.73476	4.18561	4.54892	4.28029	3.93191	5.33787	4.90712	5.02501	4.662	4.91893
chr1	11779109	11780341	Peak00000705	distal (non-TSS)	both	DRAXIN	6.45971	6.94545	7.13318	6.69082	6.41512	6.95103	6.62629	7.35372	6.31982	6.38947	7.0433	6.61996	6.64613	6.55606	6.85424	6.54396	7.05875	6.84599	6.52798	7.26185	7.25921	6.56874	6.8495	6.95794	7.26169	6.3455	6.40504	6.91411	6.76082	6.54428	7.31761	7.29363	7.03201	6.36725	6.10998	6.88996	6.31398	6.30538	6.89886	6.88959	6.86438	6.69181	7.32201
chr1	11790441	11790793	Peak00000706	distal (non-TSS)	only T-ALL	DRAXIN,AGTRAP	4.93041	4.56184	4.51802	5.04797	4.16287	5.13936	4.6156	5.135	4.36081	3.95675	4.36455	4.86607	4.65381	4.15661	5.17425	4.08584	4.75917	4.56835	4.27445	4.85875	4.81182	4.25129	3.55038	4.12006	4.92119	3.88401	4.90442	4.43642	4.86695	4.24674	4.77758	4.59626	4.45413	4.36901	4.2889	4.90412	4.585	4.61392	4.36555	4.83682	4.89943	4.46202	4.4347
chr1	11791459	11792305	Peak00000707	distal (non-TSS)	both	DRAXIN,AGTRAP	6.13307	6.2022	5.82928	6.30593	5.65893	5.72379	5.35276	6.07424	6.40411	6.50131	6.89056	6.24257	6.55465	4.84738	5.62195	6.71724	6.52007	6.31754	6.22352	5.81628	5.61019	6.08402	6.81167	6.48196	6.32183	6.6717	5.71481	5.57656	6.95691	6.43133	7.04646	6.56314	6.62813	6.12509	6.25118	6.53987	6.57845	5.79988	6.23045	5.73701	5.85003	6.06723	6.47256
chr1	11795841	11796667	Peak00000708	TSS	both	PRKCZ	6.13307	6.2022	6.05205	6.35166	6.11453	6.22839	5.81008	5.74405	6.05868	5.95067	6.4805	6.07634	6.13212	6.1603	6.19023	5.67821	6.25333	5.95624	5.80842	6.28255	6.46657	6.10888	5.92006	6.1383	6.43762	5.98285	5.78994	5.74034	6.11583	6.17467	6.52997	6.06935	6.10561	5.46662	5.57666	6.02963	5.72847	5.71549	6.02978	5.84688	5.34571	5.87658	6.29343
chr1	11796700	11797089	Peak00000709	TSS	only T-ALL	PRKCZ	5.20713	5.28434	4.90483	5.39521	4.85489	5.10074	4.49601	3.49375	4.27016	4.84115	5.05303	5.01342	4.65381	4.62751	4.72652	5.06827	5.07507	4.6507	4.70845	4.53831	5.29642	4.50526	4.83032	5.14235	4.98442	4.94462	3.95132	4.85655	5.23299	4.77812	5.07678	4.9262	5.23697	4.8278	4.88209	4.61488	4.9431	4.36321	4.70509	4.64363	4.76136	4.54558	4.85465
chr1	11800529	11801391	Peak00000710	distal (non-TSS)	only T-ALL	AGTRAP	5.74404	4.628	5.5652	5.43851	5.58011	5.64606	4.49601	4.39936	5.03725	4.84115	4.967	5.2684	4.82367	5.03708	5.62195	5.26716	4.61925	4.93815	5.26265	4.53831	5.0403	5.42718	5.23006	5.51095	4.92119	5.00467	4.51064	5.17835	5.6245	5.33961	5.12963	5.19264	5.03609	5.09938	4.94485	4.90412	4.99472	5.33955	4.80178	5.31967	5.85003	5.10398	5.25263
chr1	11808786	11809759	Peak00000711	distal (non-TSS)	both	AGTRAP	5.52109	5.47273	5.33673	4.66123	5.21207	5.56384	5.85815	6.8229	5.52885	5.46071	6.38559	5.93763	5.57762	5.83013	6.1181	5.63799	5.8456	5.98751	5.62742	5.98054	6.0507	6.05873	5.76976	6.01353	6.36927	5.45366	5.6757	5.05836	4.58975	5.83234	5.22971	5.41655	5.11992	5.24017	5.1178	5.49228	5.48221	5.73277	5.90719	5.67872	6.09586	5.56191	6.01821
chr1	11845261	11845537	Peak00000712	distal (non-TSS)	only T-ALL	C1orf167,RP11-56N19.5,MTHFR	4.41728	4.07684	4.46095	4.1192	3.16708	4.33642	3.51639	4.39936	3.60868	3.67424	4.67142	3.70657	4.40663	4.36527	4.51247	4.36823	4.46331	4.6507	4.76901	4.46409	4.72646	4.04994	3.40154	4.35324	4.372	4.23807	4.08405	4.53144	3.42944	4.71378	4.70913	4.39563	4.57998	3.98081	3.48361	4.47959	3.93989	3.86611	4.23017	3.80478	4.6079	3.56695	4.18986
chr1	11863467	11864018	Peak00000713	TSS	both	PRKCZ,RP5-892K4.1	6.25843	6.54005	5.78476	5.84393	5.58011	6.41115	5.70878	6.1693	6.43449	6.38947	6.41793	5.88824	6.13212	5.79596	6.21349	6.39574	6.58274	5.92428	6.11341	5.92785	6.59006	6.33627	6.74633	6.40964	6.05775	6.55787	6.4519	6.33336	6.81507	6.82317	6.65985	6.73779	6.7105	6.25127	6.25118	5.95712	6.1441	6.6695	6.08736	5.9973	4.76136	3.9403	7.01066
chr1	11865307	11866760	Peak00000714	TSS	both	PRKCZ,RP5-892K4.1	7.75779	8.29918	7.8549	8.23665	8.10261	8.1522	8.22129	8.6325	7.79477	7.79565	8.73797	8.09823	8.093	7.26464	7.9559	7.68156	8.62395	7.83855	7.7481	8.18509	8.64718	7.9932	7.80525	8.33779	8.77799	8.13402	8.26776	8.17402	8.16481	8.08285	8.64088	8.58206	8.22974	7.737	7.61475	8.3813	7.85613	8.17725	8.098	8.02605	8.29468	7.65369	8.80667
chr1	11898325	11899147	Peak00000715	distal (non-TSS)	both	CLCN6,NPPA-AS1,NPPA	5.90642	5.40036	5.73881	5.70948	5.58011	5.53534	5.45048	5.61451	5.47106	5.5419	5.62748	5.30675	5.66816	5.44477	5.51319	5.36935	5.90584	5.47155	5.7798	5.63062	5.61019	5.77763	5.34147	5.87685	5.968	6.06866	5.5515	5.44002	5.6245	5.94665	6.22859	6.00231	5.8624	5.54075	5.34284	5.71447	5.42739	5.53005	5.86387	5.34498	5.93675	4.86885	5.84972
chr1	11902242	11902656	Peak00000716	distal (non-TSS)	only T-ALL	CLCN6,NPPA-AS1,NPPA	4.58453	3.86441	3.57648	4.00239	3.16708	4.40309	3.64542	3.49375	4.80496	4.18704	3.51622	4.37265	4.03289	3.40156	4.16103	4.26245	4.08324	3.92629	3.87782	3.90181	3.9015	4.71893	4.41266	4.24182	3.60088	3.88401	3.19185	3.96872	5.02503	4.33675	4.20487	4.15946	3.88571	4.18932	4.3847	3.73303	3.62371	3.13621	3.59611	3.88131	5.14023	2.99845	3.00631
chr1	11905629	11906195	Peak00000717	distal (non-TSS)	only T-ALL	CLCN6,NPPA-AS1,NPPA	4.93041	4.41895	4.33897	3.87367	4.16287	4.02975	3.37042	4.02645	3.89141	4.25552	4.21899	4.29609	4.35125	4.15661	4.16103	3.80445	4.7141	4.72837	4.43515	3.90181	4.1941	4.04994	4.48076	4.35324	4.2716	4.59773	3.95132	4.10233	4.30591	4.50036	3.98254	4.02314	3.77899	4.08929	4.07343	4.06567	4.04669	4.65154	4.48844	3.88131	4.37198	4.11987	5.17635
chr1	11911093	11911779	Peak00000718	distal (non-TSS)	both	CLCN6,NPPA-AS1,NPPA,NPPB	4.86782	4.34137	4.62542	4.66123	4.16287	4.33642	3.37042	4.02645	4.80496	4.88379	4.29377	4.37265	3.87958	4.77792	4.51247	4.68406	4.56923	4.17692	4.5088	3.90181	4.1941	4.71893	4.60748	4.94907	3.91352	5.17076	4.20432	3.20329	5.38553	4.95491	4.0985	4.68645	4.69516	4.66905	4.67468	4.06567	4.61868	4.45206	4.8477	5.18582	5.43822	4.96173	4.34211
chr1	11919083	11919773	Peak00000719	TSS	both	PRKCZ,RP5-892K4.1	5.56076	5.67005	5.42677	5.56102	4.85489	5.24924	5.01095	5.31352	5.14034	5.56796	5.68199	5.4159	5.64606	5.15059	5.78657	5.12803	5.96365	5.71582	5.7798	5.21064	5.51311	5.80836	5.50963	6.22522	6.27276	5.79405	5.03512	4.92712	5.87076	5.80228	5.78253	5.858	5.9781	5.26232	5.17101	5.42184	5.37037	6.13441	6.06842	5.67872	5.43822	4.96173	6.60327
chr1	11925486	11925996	Peak00000720	distal (non-TSS)	only T-ALL	NPPB	4.32515	4.34137	4.20466	4.22632	4.37195	4.19208	3.64542	4.39936	4.01154	4.18704	4.61534	3.70657	4.10311	4.26506	4.25801	4.72374	4.51731	4.6507	4.18613	4.11743	2.91359	4.04994	4.41266	4.6408	4.2716	4.81612	4.41613	4.33416	4.6885	4.24674	4.48046	4.15946	4.31528	4.08929	4.33766	4.6778	4.47866	4.82559	4.977	4.14779	4.43494	4.11987	5.12309
chr1	11953787	11954407	Peak00000721	distal (non-TSS)	both	NA	5.39496	5.40036	5.20698	5.35054	4.85489	5.50626	5.17319	5.74405	4.44569	5.1848	5.35247	5.51724	5.0785	5.15059	5.07506	5.31918	5.59999	5.12042	5.62742	5.11879	5.61019	5.06693	5.15057	5.08084	5.21214	5.61506	5.09615	5.11964	5.16704	5.70808	5.45266	5.81952	5.11992	4.60003	4.71149	5.05252	4.77564	5.17132	5.59881	4.80029	5.60691	4.54558	5.52222
chr1	11958711	11959364	Peak00000722	distal (non-TSS)	only T-ALL	RNU5E-1	5.30417	4.96946	5.02591	5.04797	4.85489	5.17695	4.294	4.39936	4.83622	4.70472	4.55687	4.44506	4.82367	4.84738	4.9683	4.87196	4.80282	5.06226	5.08552	4.96865	4.53792	5.25853	4.66667	4.6408	4.372	5.11755	4.08405	4.43642	4.58975	5.25285	4.48046	4.85081	5.27392	4.60003	4.47408	4.6778	4.96915	4.82559	4.977	4.64363	3.9135	3.9403	5.0101
chr1	11967422	11970040	Peak00000723	distal (non-TSS)	both	RNU5E-1,RNU5E-4P,KIAA2013	7.84011	8.3041	8.23008	8.17454	8.42727	8.29823	8.50285	8.39833	7.67291	7.71689	8.29231	8.24219	8.00083	8.03581	8.18436	8.02158	8.26047	7.99231	8.02171	8.55303	8.71375	8.4893	7.86796	8.44398	8.45504	8.41537	8.04947	7.9345	8.06101	7.86137	8.56251	8.41236	8.15826	7.92382	7.68414	8.52148	8.11309	8.51427	8.9064	8.45215	8.18432	8.18191	9.22507
chr1	11985831	11987001	Peak00000724	TSS	both	PRKCZ,RP5-892K4.1	6.32871	6.28445	6.10724	6.1848	6.73766	6.11792	6.0769	6.4968	5.68932	5.69156	6.90203	6.31898	6.40547	5.72506	6.28109	5.89827	6.63099	6.38941	6.01879	6.5319	6.74685	6.35715	6.09866	6.97472	6.90785	6.76012	6.42866	6.30757	5.78605	6.15105	6.4906	6.53974	6.68356	5.89113	5.95334	6.36442	6.02669	6.52882	6.70455	6.33495	6.48859	5.69266	7.27457
chr1	11994136	11995284	Peak00000725	TSS	both	PRKCZ,RP5-892K4.1	6.23422	6.04583	5.8072	6.1848	5.49667	6.34735	6.09705	6.42166	6.0456	5.89017	6.15551	5.98538	6.51878	5.9897	6.04214	6.13287	6.20628	5.82385	5.80842	6.00617	6.59006	6.15733	5.8717	5.98057	5.90488	6.7254	6.56277	6.2273	6.70444	6.39161	6.17986	6.71708	6.7105	6.34685	5.86006	5.90664	6.47485	6.45813	6.64202	6.40825	6.84216	5.8608	6.67817
chr1	12020719	12021109	Peak00000726	distal (non-TSS)	only thymus	PLOD1	4.32515	3.45376	4.27353	4.1192	4.71206	4.26622	3.20079	2.03114	4.40393	3.77589	2.71848	4.12817	3.60623	4.45846	3.67622	4.08584	3.53819	4.28609	4.27445	4.11743	3.26107	4.50526	4.09877	3.46192	4.2716	3.38321	2.03114	3.96872	5.2004	4.24674	3.55017	3.8704	4.16016	4.03621	3.7398	4.54892	3.38234	3.46879	3.70937	3.80478	3.33241	3.6516	3.27527
chr1	12027094	12027642	Peak00000727	distal (non-TSS)	only T-ALL	PLOD1	4.50349	4.41895	4.57278	4.5037	4.16287	4.33642	3.51639	4.02645	4.06757	4.18704	3.96472	4.21482	4.03289	4.26506	4.65883	4.26245	4.51731	4.72837	4.43515	4.21301	3.9015	4.34143	4.18456	4.24182	4.63473	4.59773	4.51064	4.22337	4.53756	4.24674	4.30323	4.49967	4.57998	4.18932	4.23827	4.54892	3.82312	4.57523	4.977	3.95338	4.00218	4.37293	5.12309
chr1	12039631	12040992	Peak00000728	distal (non-TSS)	both	PLOD1,MFN2	7.55824	7.59461	7.60396	7.80803	7.54545	7.67652	7.56002	8.14218	7.37238	7.10702	8.18858	7.56848	7.74078	6.9144	7.63359	7.2155	8.1114	7.45981	7.33381	7.72872	8.02517	7.77837	7.81165	8.05982	8.11663	7.88186	7.38535	7.32673	8.00149	7.70845	8.10988	7.94561	7.95393	7.50862	7.33878	7.8672	7.43713	8.21136	8.26476	7.85781	8.00613	7.58367	8.63193
chr1	12074714	12075187	Peak00000729	distal (non-TSS)	only T-ALL	Y_RNA,MFN2,RP5-1077B9.5,MIIP	4.80227	3.74277	3.8853	4.5037	4.37195	4.11346	3.64542	4.39936	3.6859	3.86963	3.96472	4.12817	3.95857	4.15661	4.25801	4.2062	3.84094	4.05774	4.18613	2.78032	3.72474	4.25129	3.22841	3.21439	4.2716	3.88401	3.80284	2.87105	3.42944	4.04569	3.55017	4.02314	3.00501	3.41325	3.66054	4.06567	3.88289	6.23459	3.99649	3.6354	3.7144	3.56695	6.03259
chr1	12079052	12080210	Peak00000730	distal (non-TSS)	both	Y_RNA,MFN2,RP5-1077B9.5,MIIP	7.20751	7.60263	6.91405	7.26854	7.43853	7.10343	7.09448	7.80119	6.99895	6.9681	8.01486	7.28464	7.32299	6.59618	7.39063	7.10248	8.06394	7.15136	6.90316	7.4689	7.79854	7.208	7.23	8.02803	8.12355	7.13544	7.50109	7.27454	7.48423	7.47234	8.204	8.25629	7.6197	7.21482	6.9377	7.47721	7.09725	7.94267	7.80498	7.46501	7.83686	7.38936	8.11751
chr1	12091161	12091674	Peak00000731	distal (non-TSS)	only T-ALL	Y_RNA,MIIP,RN7SL649P	4.86782	4.56184	4.51802	4.41749	5.21207	4.97804	4.1399	4.02645	4.22239	3.95675	4.77712	4.57915	4.35125	4.77792	4.16103	3.88097	4.00753	4.6507	4.76901	4.60867	4.43285	4.50526	4.09877	4.12006	4.55269	4.13055	4.41613	4.53144	4.53756	5.25285	4.63708	5.06575	4.07507	4.03621	3.88418	4.79559	4.28029	5.14555	4.75428	4.36864	4.76136	3.73051	4.67953
chr1	12100362	12101094	Peak00000732	distal (non-TSS)	both	MIIP,RN7SL649P	5.25648	4.56184	4.20466	4.58475	3.91348	4.33642	3.64542	5.135	4.70673	4.96534	3.64524	4.51376	4.86306	4.91353	4.51247	4.64319	4.28691	4.28609	4.76901	4.11743	4.1941	5.06693	4.3409	4.55157	4.55269	4.88186	4.83416	3.96872	6.44008	5.06142	4.30323	4.49967	4.90009	5.54075	4.71149	4.15956	4.805	3.99442	3.59611	3.88131	4.23634	4.00302	4.07752
chr1	12107114	12108160	Peak00000733	distal (non-TSS)	both	NA	5.70923	4.80925	4.72499	4.5037	5.21207	5.28404	4.49601	4.39936	5.60241	5.1848	4.36455	4.0353	4.60784	5.30533	5.58661	5.55397	4.80282	5.17626	5.62742	5.37812	4.96823	5.77763	5.50963	4.12006	5.15858	5.41027	5.26478	5.05836	6.35467	5.49864	5.02186	5.41655	5.5984	5.8626	4.94485	3.85412	4.91656	5.40594	5.23899	4.87241	5.63318	5.10398	4.34211
chr1	12112054	12112454	Peak00000734	distal (non-TSS)	only T-ALL	NA	3.56629	4.75145	3.8853	4.32534	4.16287	3.49633	3.37042	3.49375	3.23151	3.77589	2.99441	4.29609	3.79519	4.45846	2.79828	4.08584	3.92702	4.05774	4.18613	3.90181	3.9015	3.67088	3.22841	3.83507	2.84449	4.13055	4.68193	4.43642	3.42944	4.83959	4.39478	3.49117	3.88571	3.6592	3.7398	3.05037	3.99442	3.25962	3.4704	3.54052	3.7144	3.47549	3.66397
chr1	12123004	12123968	Peak00000735	TSS	both	PRKCZ,RP5-892K4.1	5.63693	3.86441	5.13733	5.93706	4.55263	5.24924	4.92218	4.93042	5.39016	4.96534	4.55687	5.01342	5.48093	5.15059	5.35385	5.41781	5.10997	5.17626	5.52749	5.33807	5.17418	5.89678	5.74309	5.08084	4.78538	5.8273	5.41538	5.57656	6.39801	6.12704	5.18056	5.13063	5.8624	5.72668	5.55693	4.3292	5.0445	5.78339	5.77308	6.0594	5.93675	5.20822	5.71336
chr1	12139569	12140067	Peak00000736	distal (non-TSS)	only T-ALL	TNFRSF8,RNU6-777P,RP11-426M1.2	4.73346	4.1711	4.62542	4.5037	4.16287	4.33642	3.86743	4.93042	3.89141	4.18704	3.76135	3.70657	4.29347	3.90776	4.05622	4.41813	4.15473	4.28609	4.27445	3.4842	4.89223	3.93602	4.00686	3.83507	3.91352	4.74711	4.51064	4.43642	4.53756	4.71378	3.98254	3.69599	4.57998	4.45049	4.47408	4.15956	4.40281	4.45206	4.65406	4.26284	4.37198	4.22701	4.60272
chr1	12147601	12149296	Peak00000737	distal (non-TSS)	both	TNFRSF8,RNU6-777P,RP11-426M1.2	7.07774	6.2022	6.40001	6.30593	5.99847	6.54511	6.0769	6.5682	6.58647	6.38947	6.11659	6.18247	5.89102	6.18686	6.40743	6.32181	6.44106	6.45785	6.49327	6.42217	6.33147	6.60407	6.31272	6.50528	5.7696	6.41257	6.83422	6.61134	6.91779	6.77772	6.4705	6.58617	6.61393	6.46512	6.05498	6.24784	6.10988	6.57726	6.21332	6.13341	6.78507	6.31847	6.5038
chr1	12178603	12179028	Peak00000738	distal (non-TSS)	only T-ALL	TNFRSF8	4.66102	4.41895	4.57278	4.73367	4.98436	5.24924	4.77739	3.49375	4.44569	4.49872	4.49576	4.81327	4.97493	4.62751	4.58762	4.36823	4.88619	4.48068	4.82703	4.91478	4.63544	5.01464	4.5456	4.72456	4.55269	4.74711	4.51064	4.62023	4.90818	4.57528	5.02186	4.77107	4.57998	4.36901	4.23827	4.73795	3.99442	4.7925	5.23899	4.80029	4.6079	4.06278	5.22766
chr1	12181079	12181709	Peak00000739	distal (non-TSS)	both	TNFRSF8	5.30417	4.80925	5.27334	4.80249	4.55263	5.31801	4.92218	5.86279	4.95462	4.92516	4.21899	5.18844	5.04482	4.91353	5.22134	5.15697	4.61925	4.56835	4.70845	5.33807	5.51311	4.71893	4.66667	4.8782	4.16292	4.74711	4.20432	5.85191	5.296	5.25285	5.02186	4.02314	5.27392	4.94285	4.94485	4.24711	4.8619	4.7925	4.89215	5.03788	4.3059	4.73446	4.4787
chr1	12184813	12185272	Peak00000740	distal (non-TSS)	only T-ALL	TNFRSF8	4.50349	3.9751	4.40135	4.1192	4.55263	5.10074	4.432	4.39936	4.06757	3.86963	4.55687	4.0353	4.60784	4.77792	4.25801	4.02117	4.7141	3.92629	4.82703	4.85875	4.1941	4.34143	3.80004	4.45606	4.16292	4.51642	4.31446	4.33416	4.6885	3.93195	4.0985	4.9262	4.31528	4.23659	3.95048	4.3292	4.19182	4.36321	4.80178	4.14779	4.43494	3.73051	4.82136
chr1	12192871	12193492	Peak00000741	distal (non-TSS)	both	TNFRSF8	4.73346	3.74277	3.97298	3.87367	3.16708	4.02975	4.21922	4.02645	4.95462	4.25552	3.86723	3.70657	4.03289	3.90776	4.25801	3.95303	4.15473	3.17546	4.18613	3.4842	3.26107	5.30262	4.18456	3.83507	4.16292	3.88401	4.68193	2.87105	5.78605	4.57528	3.55017	3.8704	4.24001	5.14789	4.23827	3.85412	4.0969	5.0375	3.81274	4.20658	4.49508	4.96173	4.34211
chr1	12202957	12203769	Peak00000742	distal (non-TSS)	both	TNFRSF8	5.25648	4.96946	4.67611	5.10314	5.10283	5.31801	4.05541	4.93042	5.2594	4.96534	4.55687	4.86607	4.97493	5.15059	4.91169	5.48752	4.75917	4.87169	5.08552	4.85875	4.53792	5.71411	5.41115	5.08084	4.2716	5.31928	4.90442	4.53144	6.16688	5.38107	4.70913	4.59626	5.3793	5.28413	4.91383	4.15956	4.96915	5.09257	4.48844	4.14779	5.80461	5.18288	4.01744
chr1	12210307	12211051	Peak00000743	distal (non-TSS)	both	TNFRSF8	5.15598	4.69111	4.90483	3.87367	6.41512	5.69834	5.70878	5.86279	4.06757	4.55322	3.51622	4.81327	4.51097	5.35335	5.6901	4.68406	4.22249	4.80189	4.88271	5.37812	5.90575	5.25853	4.09877	4.24182	4.04431	4.67445	5.82608	6.17118	5.26485	4.57528	4.0985	4.02314	4.85164	4.76647	4.43013	3.85412	4.8619	4.7925	4.54592	5.2939	4.94256	4.32605	3.66397
chr1	12211070	12211277	Peak00000744	distal (non-TSS)	only T-ALL	TNFRSF8	4.22613	3.05661	3.68858	3.72994	3.91348	4.40309	2.03114	4.02645	3.33908	2.94243	3.64524	3.24723	3.37979	3.40156	4.05622	3.43662	3.74836	3.41589	3.98912	4.01419	2.91359	3.81067	3.22841	3.21439	3.40601	2.03114	4.31446	2.87105	3.94378	3.80681	4.0985	4.02314	3.00501	3.41325	3.48361	2.75917	3.06785	3.5599	3.59611	3.88131	3.60086	3.26546	3.15044
chr1	12212064	12212443	Peak00000745	distal (non-TSS)	only thymus	TNFRSF8	4.00221	3.45376	4.27353	4.1192	3.91348	4.79559	3.51639	2.03114	4.4862	3.95675	3.51622	3.24723	3.87958	4.15661	4.05622	4.02117	3.92702	3.61193	3.61922	3.77822	4.05616	4.78334	3.68183	3.46192	2.84449	2.83038	3.95132	4.78219	6.19994	4.64628	3.12889	4.15946	4.07507	4.94285	3.81413	3.85412	3.54891	3.3694	3.81274	3.43689	3.7144	4.41821	3.38627
chr1	12221636	12222572	Peak00000746	distal (non-TSS)	both	TNFRSF1B	5.1029	5.15793	5.42677	4.99054	5.58011	5.38358	5.28365	6.07424	5.16498	5.1848	4.49576	4.64153	4.86306	6.07754	5.475	5.26716	4.66749	5.17626	5.08552	5.78696	5.46197	5.71411	4.72341	5.14235	4.2716	5.06225	5.71481	5.48701	6.13305	5.42136	5.12963	4.28282	5.3793	5.5587	4.94485	4.6778	4.99472	5.74984	5.4598	5.39429	6.03825	6.06723	4.71638
chr1	12226832	12228029	Peak00000747	TSS	only T-ALL	PRKCZ,RP5-892K4.1	6.07968	5.24345	5.13733	5.7443	6.22188	6.05932	5.62778	6.4968	5.52885	5.34467	5.41836	5.64201	5.75328	6.01958	5.98916	5.79248	5.49901	5.63897	5.69034	6.19621	6.35953	5.89678	5.79593	5.25783	5.31351	5.85979	5.99418	6.02043	6.15007	6.10262	5.68084	6.00231	6.04328	5.8626	5.49602	5.05252	5.66685	6.1728	5.8192	6.0594	6.45967	6.32994	5.37126
chr1	12233636	12234237	Peak00000748	distal (non-TSS)	both	TNFRSF1B	5.48028	4.91808	4.86201	5.30441	6.3692	6.1925	6.09705	5.97242	6.01908	5.28288	4.43176	4.75837	5.20566	5.53064	6.46666	5.57544	4.61925	3.92629	5.08552	6.26145	6.99923	6.22708	5.34147	4.45606	4.71212	4.88186	6.38102	6.47906	6.48096	5.70808	3.36072	4.9262	5.3793	5.8626	5.06249	4.6778	5.06874	6.0267	5.54482	6.93158	5.78134	6.47135	5.20224
chr1	12237794	12238631	Peak00000749	distal (non-TSS)	both	TNFRSF1B	5.74404	4.80925	5.66698	5.70948	6.32175	6.65454	6.96929	6.25844	5.32629	5.40388	5.13407	5.34408	5.87214	6.28844	6.54201	5.91517	5.07507	5.06226	5.22041	6.72905	7.42739	6.15733	6.14003	5.25783	5.31351	6.06866	6.76175	6.82615	5.89118	5.97386	5.87745	5.77998	5.65526	5.36816	5.55693	5.00479	5.98951	6.36182	6.08736	6.3598	5.87221	6.88292	5.88187
chr1	12238880	12239855	Peak00000750	distal (non-TSS)	both	TNFRSF1B	6.15903	5.70043	5.975	5.9668	6.32175	6.60087	6.79574	7.13629	6.24177	6.10052	5.90435	5.75672	5.99936	6.33665	6.34565	6.2963	6.0901	6.07741	6.06688	6.98182	7.46654	6.24959	6.5912	5.84053	6.1146	6.22624	6.58395	6.78941	6.38371	6.41161	5.90774	6.36429	6.31346	6.17227	6.09643	5.77207	6.21019	6.42674	6.34492	6.92328	6.72561	7.0516	6.48305
chr1	12256536	12257136	Peak00000751	distal (non-TSS)	only T-ALL	TNFRSF1B,MIR4632	4.00221	3.60733	4.27353	3.87367	4.71206	4.88981	4.49601	4.69046	3.6859	3.67424	3.51622	3.57349	3.60623	4.03825	4.16103	4.02117	4.15473	4.38693	4.43515	4.53831	4.31884	4.25129	3.80004	4.72456	3.91352	4.42992	4.76015	3.96872	4.42673	4.42105	3.98254	3.8704	4.16016	3.86211	3.48361	3.85412	3.46879	5.26989	4.23017	4.41854	3.33241	3.47549	3.88798
chr1	12268831	12269444	Peak00000752	distal (non-TSS)	both	TNFRSF1B	5.67354	5.94816	5.42677	5.70948	5.93672	5.72379	5.5419	5.86279	5.11527	5.07936	5.65499	5.4159	5.68992	5.20408	5.55038	5.39379	5.98242	5.89158	5.7798	5.78696	5.82736	6.03298	5.37674	5.80327	5.90488	5.95306	5.89571	5.81568	5.71904	5.67524	5.74943	6.3907	5.8624	5.48552	5.41053	5.2695	5.58589	5.51011	5.59881	5.46516	5.78134	4.96173	5.67713
chr1	12270267	12271294	Peak00000753	distal (non-TSS)	both	TNFRSF1B,RP5-1118D24.2,SNORA70	6.67267	6.63706	6.12517	6.56071	5.93672	5.97726	5.6553	5.61451	6.66538	6.41826	6.44956	6.4939	6.46952	5.53064	5.78657	6.6484	6.44106	6.26754	6.32577	5.98054	6.0507	6.6555	6.7329	6.69969	6.5855	6.76012	5.78994	5.57656	7.29121	6.46997	7.12561	6.87495	7.07408	6.57439	6.35718	6.47224	6.43859	6.62412	6.66736	6.92328	6.11456	5.56191	6.5038
chr1	12289596	12290949	Peak00000754	distal (non-TSS)	both	RP5-1118D24.2,SNORA70,VPS13D	6.80986	7.19929	7.0883	6.61792	7.1165	7.24998	7.04363	7.22723	6.42444	6.34517	7.56689	7.3767	7.28084	6.81595	7.04747	6.443	7.49612	7.15136	6.96773	7.11695	7.42739	6.90245	6.53037	7.24758	7.54553	7.0678	7.15025	6.87957	6.65769	6.79303	7.47698	7.57228	7.06368	6.30515	6.12341	7.21331	6.70589	6.78945	7.08888	6.7178	7.1799	6.5322	7.45029
chr1	12325762	12326676	Peak00000755	distal (non-TSS)	both	VPS13D	4.86782	4.49228	4.77219	3.87367	5.10283	4.26622	3.76155	4.39936	5.08975	4.44194	3.64524	3.93511	3.95857	4.77792	4.58762	4.41813	4.40706	4.28609	4.82703	4.53831	3.9015	5.68125	4.18456	4.12006	3.60088	4.81612	4.31446	4.53144	5.78605	4.83959	3.71227	4.49967	4.63878	5.28413	4.3847	3.85412	4.2368	5.24589	6.1427	6.43188	4.80893	4.00302	4.01744
chr1	12332110	12332508	Peak00000756	distal (non-TSS)	only T-ALL	VPS13D	4.11902	4.07684	4.57278	4.41749	4.55263	4.11346	4.21922	3.49375	4.01154	3.95675	3.96472	4.29609	3.79519	4.70478	4.05622	4.14742	4.66749	4.48068	3.87782	4.60867	4.05616	4.58027	4.18456	4.45606	4.04431	4.23807	4.59897	3.8192	4.17295	4.1501	4.77758	5.06575	4.16016	4.63497	4.33766	4.06567	4.40281	4.26801	4.80178	4.64363	3.60086	4.00302	4.24259
chr1	12336330	12336690	Peak00000757	distal (non-TSS)	only T-ALL	VPS13D	4.11902	3.27482	3.57648	3.72994	3.91348	3.8436	3.51639	2.03114	3.33908	2.03114	2.71848	3.57349	3.37979	3.76193	3.81637	3.54023	3.64801	3.77933	3.06476	3.6405	3.72474	3.32678	2.03114	3.83507	3.91352	3.57536	3.63361	3.4488	3.6628	3.80681	3.55017	2.89745	3.38452	3.50138	3.48361	4.15956	3.38234	3.5599	3.70937	4.02153	3.33241	2.99845	3.15044
chr1	12399657	12401106	Peak00000758	distal (non-TSS)	only thymus	VPS13D	5.70923	7.49474	6.67988	6.69082	6.05768	5.59178	4.92218	4.93042	4.83622	5.95067	7.88813	7.2655	6.90871	5.48836	5.17425	5.53216	7.72422	7.09525	6.62734	5.25441	5.35378	4.78334	5.47756	7.60095	7.41623	6.74287	5.31679	5.48701	5.32648	5.89064	7.51666	7.20725	6.16535	4.52732	5.36576	7.78611	6.80884	5.44853	4.70509	4.20658	5.14023	5.10398	6.64121
chr1	12405272	12406206	Peak00000759	distal (non-TSS)	only T-ALL	VPS13D	5.39496	5.47273	5.24055	5.25672	5.40802	5.44625	4.82735	4.02645	4.80496	5.1154	5.65499	5.61183	5.34998	5.30533	5.31105	5.34449	5.59999	5.33161	5.26265	5.33807	5.65635	4.71893	5.10907	5.84053	5.53907	5.5764	4.83416	4.70359	4.94823	5.25285	5.22971	5.73931	5.07864	4.56416	4.81635	5.62346	5.50003	5.17132	5.05698	5.03788	4.85492	5.02038	5.39383
chr1	12444744	12445584	Peak00000760	distal (non-TSS)	only T-ALL	VPS13D	3.56629	3.60733	4.27353	4.00239	4.71206	4.74596	4.1399	4.02645	3.23151	3.67424	3.37027	4.12817	3.60623	4.36527	4.16103	3.6351	3.64801	3.41589	4.27445	4.21301	2.03114	3.67088	3.55038	3.83507	3.76734	3.73964	4.59897	3.96872	3.55214	4.04569	3.36072	2.89745	3.53179	3.21124	3.88418	3.59822	3.46879	5.26989	3.70937	3.43689	2.03114	3.26546	5.0101
chr1	12467490	12467863	Peak00000761	distal (non-TSS)	only T-ALL	VPS13D	3.37511	3.05661	3.68858	3.87367	4.85489	4.02975	3.51639	3.49375	3.43653	3.1385	3.64524	4.21482	3.37979	3.40156	4.05622	3.6351	3.74836	3.17546	4.18613	3.90181	4.05616	3.51211	3.68183	2.87921	3.91352	3.88401	3.63361	4.22337	3.29094	3.50878	3.55017	3.23918	4.07507	3.58302	3.57551	3.59822	3.18436	3.99442	3.70937	4.6015	3.7144	3.87428	4.01744
chr1	12476987	12477974	Peak00000762	distal (non-TSS)	both	VPS13D	4.86782	6.63706	6.63061	5.63718	5.40802	5.59178	5.62778	4.93042	4.92595	5.25094	6.83183	6.70774	5.81395	5.09498	5.51319	5.15697	7.00489	6.29276	5.30365	5.87315	5.46197	4.78334	5.44474	6.97472	6.92381	5.5764	5.09615	5.53249	5.26485	5.67524	7.20064	7.17726	5.8624	4.7023	5.63427	7.00201	6.10988	6.50897	5.62505	4.76276	3.47483	4.41821	6.16893
chr1	12494146	12494781	Peak00000763	distal (non-TSS)	both	VPS13D	5.30417	4.91808	4.90483	4.41749	5.73361	5.28404	5.57111	4.02645	5.3479	5.43258	5.31834	4.91694	4.97493	4.97667	4.91169	4.87196	4.7141	5.06226	4.82703	5.52785	5.0403	5.25853	5.37674	5.08084	5.15858	5.45366	5.59412	4.70359	5.95073	5.16039	5.49333	5.69745	5.3793	5.09938	5.06249	5.30915	5.20598	5.09257	4.977	5.31967	4.00218	5.39609	5.32499
chr1	12495747	12496103	Peak00000764	distal (non-TSS)	only T-ALL	VPS13D	4.32515	4.34137	4.20466	4.00239	4.55263	4.4666	4.21922	3.49375	3.75836	3.30013	3.20066	3.82618	4.03289	4.45846	3.33115	3.72279	3.74836	4.17692	3.98912	4.38554	4.89223	3.51211	3.80004	3.66336	2.03114	3.73964	2.86265	4.43642	4.02483	4.04569	3.55017	4.28282	3.88571	4.14027	3.57551	4.06567	3.82312	3.64422	3.4704	4.02153	3.47483	3.9403	3.27527
chr1	12498558	12498889	Peak00000765	distal (non-TSS)	only T-ALL	VPS13D	4.11902	3.86441	3.79093	3.72994	5.49667	4.26622	5.28365	4.39936	3.89141	3.95675	3.37027	3.70657	3.87958	4.77792	4.43291	3.80445	3.74836	3.41589	3.46466	4.96865	5.17418	3.93602	4.26505	3.83507	3.76734	4.33745	4.9713	4.53144	4.6885	3.93195	3.55017	4.02314	3.66192	3.7982	3.7398	3.73303	3.46879	4.26801	3.81274	4.6015	3.16709	4.46202	3.74337
chr1	12509355	12510210	Peak00000766	distal (non-TSS)	both	VPS13D	4.11902	5.15793	5.5652	4.73367	6.22188	6.21056	6.56986	5.86279	4.70673	4.49872	5.57081	5.48426	4.93863	5.9897	5.43576	4.51269	5.03929	5.12042	5.13194	6.00617	6.21341	4.42584	4.41266	5.46382	5.62014	5.11755	6.51944	6.11277	4.90818	4.77812	5.49333	6.16437	5.23697	4.997	4.59795	5.00479	5.13904	6.08156	5.70098	6.07451	2.96633	6.0395	5.94407
chr1	12510283	12510852	Peak00000767	distal (non-TSS)	only T-ALL	VPS13D	4.11902	3.74277	4.90483	3.37524	4.85489	5.24924	4.1399	4.69046	3.43653	3.4395	4.13968	4.21482	4.1697	4.54562	4.72652	3.95303	4.00753	4.17692	4.18613	5.25441	4.89223	3.67088	3.40154	3.66336	4.2716	3.88401	4.51064	4.78219	3.94378	4.1501	3.85483	4.02314	3.88571	3.09225	3.27255	4.06567	4.14523	5.09257	3.59611	4.76276	3.33241	5.07666	5.06774
chr1	12532476	12533764	Peak00000768	distal (non-TSS)	both	VPS13D	6.48043	6.7995	6.35518	6.88969	6.87532	6.37961	6.40218	5.74405	6.58647	6.73653	7.75551	6.77701	7.23742	5.72506	5.75513	6.88048	7.40206	6.62587	6.59498	6.5319	6.11802	6.33627	6.86189	7.21969	6.66363	6.85952	5.96211	5.88724	6.58459	6.79303	7.45672	7.16203	7.27678	6.37734	6.53828	7.33237	7.00119	6.50897	6.86642	6.7835	3.9135	6.52224	7.54328
chr1	12538394	12539235	Peak00000769	distal (non-TSS)	both	VPS13D	5.70923	5.43701	5.71527	5.52134	5.73361	5.31801	5.48161	5.135	5.2594	4.96534	5.76002	5.88824	5.26517	5.25561	5.31105	5.41781	5.55039	5.85812	5.49255	5.56294	5.56248	5.54167	5.37674	5.31221	5.69683	5.41027	5.03512	5.66081	5.46974	5.16039	5.49333	5.56393	5.11992	5.07448	4.88209	5.2695	5.06874	5.73277	5.13263	5.81119	4.6079	5.76231	5.41606
chr1	12540851	12541456	Peak00000770	distal (non-TSS)	both	VPS13D	4.80227	5.50758	4.94637	5.30441	5.58011	4.8435	5.09442	4.69046	4.52553	4.60561	5.90435	5.18844	5.26517	5.25561	5.35385	5.06827	5.39029	5.59892	5.72079	5.49187	4.81182	4.96032	5.15057	5.25783	5.15858	5.27149	5.03512	5.05836	5.23299	5.46053	6.20443	5.69745	5.47737	4.997	4.59795	5.59178	5.31094	5.17132	4.8477	5.61796	4.6079	5.41791	5.98901
chr1	12556278	12556816	Peak00000771	distal (non-TSS)	both	VPS13D	4.32515	3.86441	3.8853	2.82545	4.37195	4.69447	4.67168	4.69046	3.75836	3.67424	3.37027	4.29609	3.79519	4.36527	4.91169	3.80445	4.34834	4.28609	4.35722	4.96865	4.43285	4.15452	3.55038	3.46192	3.16711	3.14786	4.51064	5.17835	3.85712	3.66726	3.98254	4.02314	3.00501	3.7982	3.57551	3.26739	3.76028	5.0375	3.59611	3.43689	2.6981	3.6516	3.48673
chr1	12566309	12566731	Peak00000772	distal (non-TSS)	both	VPS13D,SNORA59A	3.56629	4.91808	4.57278	4.1192	5.21207	4.33642	4.49601	3.49375	3.6859	4.11477	5.62748	5.01342	4.51097	3.90776	4.16103	4.08584	5.00256	4.05774	4.43515	4.46409	4.31884	2.03114	4.26505	4.94907	4.92119	4.23807	4.76015	4.43642	3.55214	4.42105	5.81488	5.77998	4.51852	3.09225	3.7398	4.6778	4.51504	5.38416	3.32836	2.62383	2.96633	2.82574	5.69536
chr1	12570553	12571538	Peak00000773	distal (non-TSS)	both	VPS13D,SNORA59A	5.20713	6.39961	6.91405	6.30593	7.92394	7.02416	7.54548	6.1693	4.27016	4.70472	6.96895	6.26206	6.1789	6.53556	6.76276	5.12803	6.46788	5.85812	6.20216	7.60883	7.37348	4.50526	5.0222	6.77832	7.05997	5.61506	7.42106	6.7517	4.73532	5.00918	7.15106	7.33495	5.70993	4.60003	4.78228	6.55629	6.10988	6.83794	6.21332	6.23099	3.47483	5.48142	6.98877
chr1	12654929	12656267	Peak00000774	distal (non-TSS)	both	DHRS3	5.9368	6.7995	6.17766	5.99594	6.32175	6.26339	6.11691	6.4968	5.62023	5.86941	6.58385	6.28129	6.20925	5.76095	6.25891	5.7554	6.66614	6.29276	6.11341	6.12786	6.51725	6.24959	5.63114	6.59494	6.68252	6.14961	6.1446	5.95538	6.02647	6.54428	6.642	6.77833	6.68356	5.26232	5.45392	5.49228	5.66685	6.25857	5.88569	5.55447	4.55266	4.83646	6.03259
chr1	12661149	12661703	Peak00000775	distal (non-TSS)	both	DHRS3	5.15598	5.50758	4.86201	4.73367	4.37195	4.97804	4.92218	4.39936	4.95462	4.70472	5.51178	4.91694	4.1697	4.70478	5.22134	5.09847	5.07507	5.12042	4.5088	5.29686	5.0403	4.71893	4.88083	5.14235	5.40809	4.81612	5.03512	5.05836	4.64002	5.33961	5.2772	5.36381	5.16003	4.73476	4.78228	4.79559	4.61868	5.33955	5.05698	5.03788	4.94256	4.62429	5.52222
chr1	12664225	12664764	Peak00000776	distal (non-TSS)	both	DHRS3	3.37511	4.25898	4.51802	4.5037	5.49667	4.26622	4.96727	4.39936	3.43653	3.4395	3.51622	4.21482	3.49879	4.15661	4.25801	3.95303	4.08324	4.05774	4.0914	5.02051	4.05616	3.32678	3.55038	3.83507	4.04431	4.23807	4.59897	4.43642	3.29094	3.80681	4.0985	4.02314	4.38651	4.03621	3.57551	3.73303	3.82312	4.85791	4.15687	6.11891	4.00218	4.50444	3.27527
chr1	12677848	12679652	Peak00000777	TSS	both	PRKCZ	7.20751	7.24099	7.51861	7.44733	7.56591	7.52647	7.55276	7.27064	7.01242	7.15905	7.40723	7.42062	7.39062	6.84952	6.74693	7.20185	7.11067	7.17862	6.79339	7.68195	7.68143	6.97168	7.18142	7.02394	7.27418	7.34421	6.95288	7.09055	7.01367	7.18982	7.3288	7.33495	7.27678	6.77079	6.86779	7.02577	6.97614	7.35903	7.00199	7.55368	7.54549	7.17744	7.57788
chr1	12679811	12680295	Peak00000778	distal (non-TSS)	both	DHRS3,RP11-474O21.5	5.1029	5.47273	5.48377	5.67379	5.73361	5.44625	5.78542	5.47199	5.03725	4.49872	5.68199	5.38044	5.29401	5.44477	5.17425	5.15697	5.4726	5.51529	5.17687	6.00617	5.56248	5.50452	5.26818	5.46382	5.69683	5.79405	5.71481	5.53249	5.23299	5.33961	5.60877	5.858	5.30993	5.04912	4.97521	5.59178	5.11599	5.48988	5.33787	5.55447	5.70918	5.15707	5.84972
chr1	12718910	12719454	Peak00000779	distal (non-TSS)	both	AADACL4	4.58453	4.80925	5.17258	4.73367	5.21207	5.06103	4.92218	4.69046	4.44569	4.44194	4.8753	4.64153	4.69828	4.77792	4.58762	4.51269	4.84514	5.06226	5.03751	5.11879	5.17418	3.93602	4.48076	4.72456	4.63473	5.00467	4.9713	4.99428	4.82445	4.71378	4.70913	4.85081	4.80142	4.14027	4.33766	5.34772	4.3224	4.82559	5.23899	4.83682	4.76136	4.06278	5.39383
chr1	13795769	13796435	Peak00000780	distal (non-TSS)	both	LRRC38	4.50349	4.49228	4.86201	4.1192	3.91348	3.94013	3.64542	3.49375	4.80496	4.88379	4.36455	4.21482	4.69828	4.62751	4.34833	4.68406	5.41826	5.06226	5.22041	4.01419	4.1941	4.50526	4.97665	4.6408	5.1029	5.36551	4.51064	4.33416	5.32648	4.77812	5.07678	5.30903	5.03609	4.7023	4.97521	4.24711	4.47866	5.66235	5.43029	5.00632	5.43822	4.7693	5.78317
chr1	13805543	13806503	Peak00000781	distal (non-TSS)	only T-ALL	LRRC38	5.48028	5.15793	4.46095	5.30441	4.71206	4.40309	4.67168	4.69046	4.95462	4.92516	5.35247	5.14669	5.20566	5.20408	4.79104	5.51002	5.00256	5.12042	5.17687	4.73938	5.0403	5.38687	5.19087	5.51095	5.73368	5.53665	5.09615	4.70359	4.82445	5.46053	5.45266	5.06575	5.11992	4.41037	4.74734	4.90412	4.71499	5.84821	5.33787	5.2409	5.24671	5.41791	5.37126
chr1	13813622	13814371	Peak00000782	distal (non-TSS)	both	LRRC38	6.37372	6.66799	5.78476	6.39598	4.85489	5.47657	5.45048	5.31352	7.07795	6.59251	6.89056	6.24257	6.66812	5.53064	5.17425	6.84577	7.01401	6.13436	6.22352	4.80035	5.51311	6.53251	7.10012	6.90637	6.8589	6.81068	4.76015	5.48701	7.87455	6.99185	7.31761	6.96548	7.06368	6.58313	6.48734	6.55629	6.52758	6.79765	6.12449	6.23099	5.52507	6.12112	6.90554
chr1	13820427	13820934	Peak00000783	distal (non-TSS)	both	LRRC38	5.04774	5.28434	5.17258	5.35054	4.37195	4.69447	4.294	4.69046	5.49059	5.56796	5.45019	4.75837	5.40382	4.54562	4.65883	5.36935	5.7611	5.06226	5.22041	4.38554	3.72474	5.30262	5.63114	5.36457	5.659	5.49576	4.90442	4.33416	6.74972	5.64163	6.07713	5.81952	5.70993	5.74244	4.91383	5.74356	5.55216	5.74984	4.29959	4.14779	3.16709	4.80329	5.17635
chr1	13824850	13825769	Peak00000784	distal (non-TSS)	both	LRRC38	6.07968	6.2022	5.85103	6.28251	4.71206	4.64097	4.77739	2.03114	6.63084	6.4878	6.84377	5.88824	6.54279	5.30533	5.475	6.62811	6.81968	6.01811	6.01879	5.21064	4.43285	6.22708	6.74633	6.63776	6.64449	6.57748	5.86132	5.39142	7.07718	6.89587	7.29496	7.4142	6.78841	6.80107	6.39084	6.68132	6.40139	6.86939	6.67987	6.64896	5.55288	6.47135	7.02507
chr1	13830956	13831719	Peak00000785	distal (non-TSS)	only T-ALL	LRRC38,RP4-597A16.2	4.66102	4.91808	4.72499	4.41749	4.71206	4.69447	3.51639	3.49375	3.75836	4.03821	4.67142	4.37265	4.40663	4.70478	4.51247	4.36823	4.7141	4.48068	4.43515	4.21301	4.05616	3.81067	4.00686	4.24182	4.55269	4.59773	4.76015	4.22337	3.42944	4.42105	5.22971	5.25204	4.51852	3.92288	3.57551	4.6778	4.14523	4.40837	3.99649	4.14779	4.66098	3.9403	4.98037
chr1	13839478	13840937	Peak00000786	TSS	only T-ALL	PRKCZ,RP11-181G12.2,C1orf86	6.70821	6.48898	6.24478	6.52126	6.32175	5.67244	4.36479	5.61451	5.84869	6.4878	6.84377	6.52647	6.8329	6.07754	6.09322	6.45457	6.83005	6.58567	6.49327	5.59718	5.51311	6.53251	6.5912	6.63776	6.89172	6.70772	5.71481	5.53249	6.72726	6.93779	7.15106	7.22201	6.8381	5.69463	5.86006	6.24784	6.33387	7.15738	7.14403	6.67887	6.58546	6.56169	7.2441
chr1	13843693	13844060	Peak00000787	distal (non-TSS)	only T-ALL	LRRC38,RP4-597A16.2	4.11902	4.1711	4.46095	4.00239	4.37195	4.26622	3.51639	3.49375	4.22239	3.95675	4.61534	4.51376	4.56027	4.15661	4.25801	4.26245	4.40706	4.48068	4.18613	4.21301	4.43285	3.81067	4.72341	3.83507	4.71212	4.59773	4.08405	4.33416	4.30591	4.50036	4.30323	4.39563	4.80142	4.28222	4.13074	4.47959	4.36321	4.8895	4.8477	4.46666	3.33241	2.99845	5.25263
chr1	13856190	13856502	Peak00000788	distal (non-TSS)	only thymus	NA	4.41728	3.74277	4.40135	4.22632	4.85489	4.58529	3.51639	2.03114	4.36081	4.03821	3.37027	3.57349	3.95857	4.03825	3.81637	4.31639	3.84094	2.85061	4.27445	4.38554	4.1941	4.15452	3.90775	4.35324	4.372	4.23807	4.68193	4.70359	4.48329	4.57528	3.98254	4.49967	4.24001	3.7982	3.66054	3.59822	3.99442	4.36321	3.59611	3.54052	3.60086	4.06278	3.66397
chr1	13897459	13897773	Peak00000789	distal (non-TSS)	only T-ALL	NA	4.32515	4.41895	4.13197	3.37524	4.71206	3.35207	3.20079	3.49375	3.60868	3.1385	3.86723	3.42272	3.95857	4.03825	4.25801	3.95303	3.84094	4.17692	4.18613	4.11743	4.1941	3.67088	3.90775	4.35324	4.16292	4.42992	3.63361	3.8192	4.02483	4.04569	3.12889	4.02314	3.66192	3.73072	3.48361	3.96434	3.54891	4.1654	4.07919	3.95338	3.60086	3.26546	4.38921
chr1	13910674	13910980	Peak00000790	TSS	only T-ALL	PRKCZ,RP11-181G12.2,C1orf86,AL590822.2	4.32515	3.05661	3.1487	3.37524	3.16708	3.18452	2.99453	2.03114	2.80316	3.56294	2.71848	3.57349	3.49879	3.40156	3.81637	3.72279	3.53819	2.85061	4.0914	3.30191	2.91359	3.1003	3.68183	3.83507	4.16292	3.88401	4.41613	3.96872	3.13037	4.64628	3.36072	2.89745	4.16016	3.31721	3.14797	3.85412	3.28819	2.99377	3.59611	3.04402	2.96633	2.82574	3.27527
chr1	13991992	13992630	Peak00000791	distal (non-TSS)	both	CTA-520D8.2	4.93041	4.86473	5.06404	4.73367	5.58011	5.24924	4.67168	5.31352	4.60092	4.49872	4.72529	4.75837	4.65381	5.30533	4.85268	4.87196	4.7141	4.80189	4.82703	5.37812	4.96823	5.30262	5.10907	5.20128	5.21214	4.94462	5.15464	4.85655	5.0619	4.77812	5.02186	5.60984	4.80142	4.56416	4.3847	5.00479	4.47866	5.26989	5.16899	5.06874	4.98439	4.06278	5.34832
chr1	14026161	14027689	Peak00000792	distal (non-TSS)	both	SCARNA11,PRDM2	6.43869	6.57312	6.51315	6.28251	7.19746	6.33095	5.8816	6.42166	6.12235	5.91062	7.02245	6.44363	6.85223	6.18686	6.46666	6.11837	6.67767	6.36585	6.20216	6.38364	6.54193	6.29358	6.09866	6.57305	6.71957	6.04062	6.25451	6.45578	6.29476	6.28724	6.27571	6.58617	6.5851	6.08865	5.74294	6.41934	6.41078	6.49895	6.37601	6.2577	5.34571	5.96774	6.84995
chr1	14029330	14029681	Peak00000793	distal (non-TSS)	only T-ALL	SCARNA11,PRDM2	3.14102	3.86441	3.68858	4.22632	4.85489	4.02975	3.96493	3.49375	4.12126	3.1385	3.64524	3.82618	3.37979	4.03825	3.67622	3.6351	3.53819	3.77933	4.27445	4.01419	4.05616	3.67088	3.55038	4.24182	4.04431	2.83038	4.76015	4.22337	3.13037	3.66726	3.85483	3.8704	4.07507	3.50138	3.27255	3.26739	3.99442	2.82185	3.81274	3.19321	2.96633	3.3757	2.03114
chr1	14041436	14041819	Peak00000794	TSS	only T-ALL	C1orf86,AL590822.2	3.87351	3.27482	4.13197	3.37524	3.60084	2.70867	3.20079	2.03114	3.33908	2.68078	2.71848	3.03345	2.90221	3.90776	3.51702	3.19298	3.11988	3.41589	3.06476	3.30191	3.72474	3.81067	3.55038	3.21439	3.40601	3.14786	2.86265	3.4488	2.03114	3.80681	3.12889	2.89745	3.77899	3.50138	3.48361	2.75917	3.06785	3.79659	3.81274	3.43689	3.47483	3.47549	4.13491
chr1	14052096	14052774	Peak00000795	distal (non-TSS)	both	PRDM2	4.93041	5.24345	5.24055	5.25672	4.55263	5.21356	5.17319	4.69046	5.21298	5.1154	5.17291	4.96601	5.23573	5.09498	5.12553	5.29341	5.27252	5.67791	5.17687	5.49187	5.61019	5.06693	5.34147	5.64364	5.36159	5.22203	5.36694	5.17835	5.6245	4.83959	5.12963	4.99772	5.53917	4.997	5.1178	5.18668	5.61883	5.64419	5.62505	5.48802	5.17663	4.80329	6.16893
chr1	14057088	14058043	Peak00000796	distal (non-TSS)	both	PRDM2	5.59936	6.48898	6.61802	6.05249	6.70109	6.86263	7.03324	5.97242	6.28689	6.13566	7.23673	6.66452	6.14788	6.1603	6.48587	6.30911	7.04102	6.66498	6.09033	6.69801	7.08562	6.08402	6.48299	6.55081	7.04546	6.49739	6.6657	6.63225	6.93748	6.15105	7.00519	7.14664	6.34822	6.54784	5.86006	6.82372	6.42011	7.09891	6.67987	6.59769	5.75769	6.35263	7.14865
chr1	14059569	14060004	Peak00000797	distal (non-TSS)	only T-ALL	PRDM2	4.93041	4.628	4.62542	4.80249	3.91348	4.79559	4.82735	3.49375	4.4862	4.55322	4.967	4.91694	5.01031	4.54562	4.79104	4.46624	5.14402	5.00159	4.43515	4.85875	5.29642	4.25129	4.88083	4.55157	5.36159	4.33745	4.90442	4.85655	4.53756	4.42105	5.12963	5.25204	4.57998	4.8278	4.94485	5.00479	4.65154	4.68816	4.54592	4.31679	3.60086	5.10398	5.09569
chr1	14075216	14076640	Peak00000798	distal (non-TSS)	both	PRDM2	7.02237	7.91742	7.2761	7.40467	7.66409	7.30968	7.40757	7.83048	7.24127	7.11583	8.37681	7.41194	7.82139	6.63522	7.08571	7.17415	8.15735	7.42609	7.31408	7.47806	7.58985	7.39089	7.52294	8.03605	8.32904	7.56627	7.44438	7.59487	7.84881	7.25756	8.34839	8.27763	7.76153	7.53136	7.194	7.96255	7.48229	7.87464	7.95122	7.68214	7.88651	7.54979	8.79412
chr1	14091560	14091817	Peak00000799	distal (non-TSS)	only T-ALL	PRDM2	3.56629	3.05661	3.31165	3.14113	2.03114	3.18452	3.64542	4.02645	2.97127	2.94243	2.71848	3.42272	2.65168	4.15661	3.33115	2.86347	2.92688	2.85061	2.03114	3.07938	4.43285	3.1003	2.03114	2.87921	2.03114	3.14786	3.19185	2.03114	2.67587	3.0978	2.81649	2.89745	3.00501	2.95507	3.14797	3.26739	3.06785	3.46879	2.96333	2.86364	2.6981	2.82574	3.48673
chr1	14123879	14124368	Peak00000800	distal (non-TSS)	only T-ALL	PRDM2	3.87351	3.05661	3.31165	3.72994	4.71206	3.62392	3.51639	2.03114	3.11066	4.11477	2.71848	3.70657	3.49879	4.26506	4.43291	4.08584	3.92702	3.61193	3.28452	4.11743	3.51698	3.32678	2.73538	3.46192	3.16711	4.01326	2.86265	4.10233	3.55214	3.50878	2.03114	4.02314	3.38452	2.95507	3.7398	3.05037	3.28819	5.31671	4.29959	4.08621	2.6981	3.3757	4.64166
chr1	14133650	14134103	Peak00000801	distal (non-TSS)	only T-ALL	PRDM2	4.11902	3.86441	4.05495	4.41749	4.16287	4.26622	3.96493	4.02645	4.22239	3.95675	4.21899	4.37265	4.03289	4.70478	4.51247	4.02117	4.00753	4.28609	4.43515	4.53831	4.1941	4.34143	4.26505	3.9856	3.91352	4.33745	3.95132	3.96872	4.30591	4.64628	3.85483	4.39563	3.98394	4.14027	4.13074	4.15956	4.14523	5.0653	5.23899	4.83682	4.3059	3.6516	5.37126
chr1	14137656	14138130	Peak00000802	distal (non-TSS)	both	PRDM2	4.66102	5.01901	5.13733	5.20737	4.55263	4.93463	4.55712	3.49375	4.70673	4.96534	4.92191	4.91694	5.29401	4.70478	4.65883	4.64319	4.88619	5.00159	4.43515	4.96865	4.72646	5.01464	5.10907	4.8782	4.92119	4.81612	4.90442	4.53144	4.86695	5.16039	4.70913	5.06575	5.27392	3.92288	4.2889	5.05252	4.3224	5.62579	4.977	4.72419	4.55266	4.27746	5.20224
chr1	14140041	14140567	Peak00000803	distal (non-TSS)	only T-ALL	PRDM2	4.50349	4.56184	4.57278	4.22632	4.98436	4.52725	4.72555	3.49375	4.12126	4.18704	4.55687	4.70119	4.86306	4.97667	4.25801	4.87196	4.84514	4.72837	4.88271	4.96865	4.81182	4.58027	4.3409	4.35324	5.1029	4.81612	4.31446	4.10233	4.90818	5.06142	4.84279	4.99772	4.63878	4.28222	4.3847	4.6778	4.74565	5.14555	4.8477	3.32226	3.60086	3.80452	4.18986
chr1	14286858	14287354	Peak00000804	distal (non-TSS)	both	NA	4.80227	4.25898	4.94637	4.41749	5.40802	4.64097	4.21922	2.03114	3.89141	4.49872	4.55687	3.93511	4.35125	4.45846	5.12553	4.26245	5.03929	4.05774	4.88271	4.67559	4.43285	4.71893	4.18456	5.08084	4.92119	4.59773	5.03512	4.33416	4.10102	4.89845	4.63708	4.99772	4.90009	3.73072	4.13074	4.3292	4.2368	4.45206	4.977	4.26284	4.71209	3.87428	4.71638
chr1	14421473	14421948	Peak00000805	distal (non-TSS)	only T-ALL	NA	4.00221	4.25898	4.27353	3.72994	3.91348	4.02975	3.96493	2.03114	3.43653	3.77589	3.76135	3.93511	3.70448	4.26506	3.94203	3.95303	3.64801	3.92629	4.35722	3.77822	3.51698	2.03114	3.68183	3.9856	3.76734	4.51642	3.80284	3.64871	4.10102	4.1501	3.55017	3.69599	4.24001	3.73072	4.01344	3.59822	3.46879	4.45206	4.75428	4.14779	4.23634	4.11987	5.06774
chr1	14440274	14440938	Peak00000806	distal (non-TSS)	only T-ALL	RNU6-1265P	4.50349	4.75145	4.13197	4.58475	4.37195	4.26622	2.99453	4.02645	4.12126	4.44194	4.36455	4.57915	4.23304	4.26506	4.34833	4.87196	4.92607	4.56835	4.5088	4.38554	4.31884	4.65135	4.60748	5.01651	4.92119	4.42992	4.41613	4.22337	4.73532	4.71378	4.0985	4.99772	5.03609	4.23659	4.3847	4.40651	4.47866	4.98017	5.23899	5.21363	5.46777	4.86885	5.41606
chr1	14464587	14464834	Peak00000807	distal (non-TSS)	only T-ALL	NA	3.37511	3.05661	3.1487	2.82545	3.60084	2.70867	2.71856	2.03114	2.58026	2.03114	2.99441	2.74686	2.03114	2.84173	2.03114	3.32201	3.84094	3.17546	3.28452	3.30191	3.26107	3.51211	2.73538	2.03114	2.84449	2.83038	3.43529	3.20329	2.03114	2.79377	2.81649	2.03114	3.2133	2.78971	2.59991	3.05037	3.06785	2.03114	3.32836	4.14779	2.6981	2.99845	2.03114
chr1	14618596	14619666	Peak00000808	distal (non-TSS)	both	NA	5.59936	6.02203	5.66698	5.56102	4.85489	4.64097	3.96493	4.39936	5.11527	5.5419	6.49573	5.75672	5.853	5.25561	5.31105	5.96469	6.5072	5.63897	6.04304	4.91478	4.53792	4.96032	5.84689	6.81608	6.92381	6.06866	5.6757	5.57656	5.13286	5.53576	6.4705	6.46715	5.76259	4.85747	5.47513	6.14289	5.74346	6.43728	7.09822	6.17604	5.89405	6.13428	6.39693
chr1	14646839	14647960	Peak00000809	distal (non-TSS)	only T-ALL	NA	4.32515	4.86473	4.46095	5.15622	4.85489	3.94013	3.20079	2.03114	4.12126	3.86963	3.64524	4.21482	4.45981	4.26506	4.65883	5.06827	4.51731	4.56835	5.03751	4.38554	4.1941	4.42584	4.92956	4.94907	4.372	4.81612	3.80284	4.33416	4.10102	4.64628	4.20487	4.15946	4.69516	4.23659	4.78228	4.73795	4.805	5.40594	5.90719	6.10426	5.14023	6.27162	5.25263
chr1	14660939	14661728	Peak00000810	distal (non-TSS)	both	NA	4.00221	4.91808	4.67611	3.87367	4.98436	4.11346	3.76155	4.02645	3.89141	4.55322	5.41836	5.34408	4.29347	4.36527	4.85268	5.06827	5.55039	5.22997	4.70845	4.60867	4.43285	4.34143	5.06631	5.765	5.90488	5.00467	4.68193	4.99428	3.94378	5.00918	4.84279	5.19264	4.38651	3.98081	4.51664	4.90412	4.3224	5.19662	5.54482	5.53267	4.37198	5.6747	5.12309
chr1	14690465	14690921	Peak00000811	distal (non-TSS)	only T-ALL	NA	3.72978	3.60733	3.1487	3.56643	4.16287	3.49633	2.71856	2.03114	2.97127	3.95675	3.86723	3.03345	3.60623	3.40156	4.51247	3.43662	4.15473	3.77933	3.75548	3.07938	2.91359	3.67088	3.40154	3.66336	3.60088	4.51642	3.95132	3.64871	3.55214	3.66726	4.20487	3.49117	4.07507	3.09225	3.48361	4.15956	3.18436	4.21771	4.8477	4.46666	3.9135	4.11987	4.24259
chr1	14692795	14693250	Peak00000812	distal (non-TSS)	only T-ALL	NA	4.00221	3.60733	4.05495	3.72994	3.91348	3.8436	3.51639	3.49375	3.43653	3.30013	3.86723	3.57349	3.24563	4.03825	4.25801	3.43662	3.74836	3.61193	3.61922	3.30191	2.91359	3.81067	3.55038	3.9856	3.91352	4.13055	3.80284	3.8192	3.55214	4.24674	3.55017	4.39563	3.2133	3.41325	3.88418	3.73303	3.54891	4.5354	3.90801	3.19321	3.60086	3.73051	4.4787
chr1	14717185	14717972	Peak00000813	distal (non-TSS)	only T-ALL	NA	4.32515	4.86473	4.33897	4.41749	3.16708	3.7388	3.51639	2.03114	3.43653	4.60561	4.13968	4.12817	4.60784	4.36527	4.72652	4.08584	4.75917	4.80189	5.03751	3.77822	4.05616	4.34143	4.7779	4.45606	4.2716	4.51642	4.41613	4.43642	4.24111	4.71378	3.85483	4.39563	4.80142	3.92288	4.51664	4.3292	3.88289	5.09257	5.27272	4.55802	4.00218	4.83646	4.38921
chr1	14720380	14720751	Peak00000814	distal (non-TSS)	only T-ALL	NA	3.14102	3.74277	3.45211	4.00239	3.60084	3.62392	2.99453	4.02645	2.58026	3.30013	4.21899	3.70657	3.87958	3.16334	3.67622	3.88097	4.28691	3.17546	3.46466	3.30191	2.91359	3.32678	3.55038	3.66336	3.91352	4.74711	3.80284	3.96872	3.42944	3.32381	3.71227	3.23918	3.66192	3.09225	3.48361	4.15956	3.54891	4.11089	4.54592	3.80478	3.16709	4.06278	3.95438
chr1	14741891	14742211	Peak00000815	distal (non-TSS)	only T-ALL	NA	3.72978	3.60733	3.79093	3.56643	3.91348	3.7388	2.99453	3.49375	3.11066	3.1385	3.20066	3.42272	3.09031	4.26506	3.67622	3.54023	4.00753	3.77933	3.98912	3.30191	3.9015	3.32678	3.22841	4.12006	3.60088	4.23807	3.19185	3.20329	3.29094	4.04569	3.71227	4.28282	3.53179	2.95507	2.83046	3.4454	3.38234	3.64422	4.29959	4.26284	4.1629	3.14152	4.07752
chr1	14898320	14898773	Peak00000816	distal (non-TSS)	only T-ALL	NA	3.87351	4.07684	4.13197	3.72994	4.55263	3.35207	2.99453	3.49375	3.75836	3.67424	3.86723	3.57349	3.95857	3.90776	4.34833	3.54023	3.74836	3.77933	4.35722	3.6405	3.51698	4.04994	3.68183	3.9856	2.03114	3.73964	4.83416	4.22337	3.6628	3.66726	3.98254	3.8704	3.53179	3.31721	3.7398	3.59822	3.69397	4.21771	4.60106	4.26284	4.55266	3.73051	4.01744
chr1	14924467	14926493	Peak00000817	TSS	both	C1orf86,AL590822.1,RP11-181G12.5,RP11-181G12.4	6.45971	5.78787	5.76197	6.1593	6.80814	5.17695	4.36479	5.31352	5.97835	5.86941	5.35247	5.05926	6.19415	6.04885	6.38713	6.32181	6.0901	5.2817	6.22352	5.95444	5.46197	6.70515	6.41728	5.94682	5.49674	6.57748	5.96211	5.53249	6.08075	6.63207	5.53286	6.06935	6.59959	6.01288	5.95334	5.62346	5.84424	6.28217	5.8192	5.69842	7.25746	6.74416	7.08818
chr1	14943390	14943879	Peak00000818	distal (non-TSS)	only T-ALL	KAZN	3.72978	4.25898	3.79093	2.82545	3.60084	3.35207	2.71856	2.03114	3.11066	3.1385	2.71848	2.03114	3.37979	4.15661	3.81637	3.6351	3.41645	3.41589	4.18613	3.6405	2.91359	3.67088	2.73538	3.21439	3.40601	3.73964	3.80284	3.64871	2.93564	3.66726	3.36072	2.89745	3.98394	3.21124	3.27255	3.05037	3.54891	2.82185	3.59611	4.51311	3.16709	2.99845	3.00631
chr1	14953687	14954294	Peak00000819	distal (non-TSS)	only T-ALL	KAZN	4.32515	4.69111	4.40135	4.5037	5.10283	4.02975	3.51639	3.49375	3.23151	4.60561	4.77712	4.29609	4.1697	4.70478	4.43291	4.51269	4.51731	4.48068	4.64509	4.80035	4.05616	3.81067	4.41266	4.80352	4.71212	5.00467	4.08405	4.70359	4.17295	4.83959	4.48046	4.49967	4.80142	3.50138	4.07343	4.3292	4.04669	4.8895	3.59611	3.95338	4.80893	3.87428	4.71638
chr1	14987243	14987766	Peak00000820	distal (non-TSS)	both	KAZN	4.73346	4.49228	3.57648	4.32534	4.98436	2.98091	2.99453	3.49375	4.63711	4.11477	3.64524	3.82618	4.29347	4.45846	4.25801	4.2062	4.08324	3.77933	4.93624	3.90181	4.05616	4.78334	4.97665	4.45606	3.60088	4.33745	3.63361	4.62023	5.09783	4.24674	4.30323	3.23918	4.16016	4.45049	4.33766	3.59822	4.3224	5.40594	3.4704	3.19321	2.03114	4.96173	5.88187
chr1	14998557	14998971	Peak00000821	distal (non-TSS)	only T-ALL	KAZN	3.37511	3.60733	3.1487	2.03114	3.91348	3.49633	3.37042	3.49375	2.58026	3.4395	3.20066	2.74686	2.65168	3.59589	3.51702	3.54023	4.28691	3.17546	3.06476	3.07938	2.91359	3.81067	3.01767	3.21439	2.84449	3.57536	3.43529	3.4488	3.76388	3.32381	2.81649	2.03114	3.77899	3.92288	3.14797	3.4454	3.28819	3.86611	3.4704	2.62383	3.9135	3.56695	3.66397
chr1	15004395	15004972	Peak00000822	distal (non-TSS)	only T-ALL	KAZN	3.56629	3.60733	3.8853	3.56643	5.40802	3.49633	2.71856	2.03114	3.23151	3.67424	2.99441	3.82618	2.90221	4.03825	4.65883	4.02117	4.22249	3.77933	3.98912	3.90181	3.26107	3.51211	3.22841	3.9856	3.60088	3.73964	3.80284	4.10233	3.13037	3.80681	3.36072	3.69599	3.66192	3.31721	3.48361	3.26739	3.06785	2.59371	3.32836	4.02153	3.33241	3.26546	3.57879
chr1	15027495	15027984	Peak00000823	distal (non-TSS)	only T-ALL	KAZN,TBCAP2	3.37511	3.86441	4.13197	2.82545	3.60084	3.49633	3.37042	2.03114	4.12126	3.77589	3.20066	3.57349	3.95857	4.26506	3.81637	3.6351	4.00753	3.17546	3.61922	4.01419	3.26107	3.81067	4.26505	3.83507	3.60088	3.14786	4.08405	3.4488	3.6628	4.42105	3.55017	2.89745	3.77899	3.73072	4.2889	3.4454	2.93361	4.45206	3.99649	4.55802	3.33241	4.06278	5.37126
chr1	15033058	15033875	Peak00000824	distal (non-TSS)	both	KAZN	5.30417	4.1711	3.97298	4.00239	4.16287	4.11346	3.51639	2.03114	5.96451	4.92516	4.49576	3.93511	3.37979	4.62751	3.81637	4.41813	3.74836	3.61193	4.0914	3.77822	3.51698	5.71411	5.23006	3.46192	2.84449	4.33745	4.51064	3.64871	6.58459	4.33675	2.81649	3.8704	4.31528	6.22914	5.24723	3.59822	4.47866	4.82559	5.43029	6.07451	3.81801	5.35141	7.10862
chr1	15058200	15058798	Peak00000825	distal (non-TSS)	only T-ALL	KAZN	4.66102	5.01901	4.81783	4.73367	4.85489	4.69447	4.1399	4.39936	4.63711	4.49872	3.86723	4.37265	4.10311	4.45846	4.72652	4.36823	4.00753	4.48068	4.35722	4.21301	4.31884	4.65135	4.41266	4.35324	4.92119	4.33745	4.90442	4.78219	4.53756	4.83959	4.39478	5.30903	4.31528	4.45049	4.07343	4.15956	4.0969	4.68816	5.23899	4.64363	5.02501	4.46202	4.4787
chr1	15059961	15060536	Peak00000826	distal (non-TSS)	only T-ALL	KAZN	4.50349	3.74277	3.97298	4.66123	5.10283	4.58529	3.76155	4.39936	4.01154	4.38265	3.86723	3.93511	4.23304	4.45846	4.25801	4.68406	3.84094	4.17692	4.27445	4.01419	3.26107	4.65135	4.48076	3.21439	4.16292	3.88401	4.68193	3.96872	4.10102	4.57528	3.12889	4.28282	4.99222	4.28222	4.23827	3.4454	4.0969	3.64422	3.81274	4.14779	5.8275	4.7693	4.60272
chr1	15063947	15064427	Peak00000827	distal (non-TSS)	both	KAZN	4.93041	3.9751	4.20466	4.32534	4.55263	3.94013	2.99453	4.02645	4.80496	5.25094	4.29377	3.93511	4.45981	3.90776	3.81637	5.57544	3.74836	3.77933	4.57865	3.4842	3.26107	5.30262	5.19087	4.24182	4.04431	4.13055	3.43529	4.43642	5.64873	5.11178	3.85483	4.02314	4.90009	4.52732	4.71149	4.06567	5.0445	4.57523	3.81274	3.6354	4.98439	4.54558	5.37126
chr1	15065900	15066909	Peak00000828	distal (non-TSS)	only T-ALL	KAZN	5.56076	4.628	4.13197	4.66123	4.98436	4.19208	2.99453	4.02645	5.68932	5.78326	4.21899	3.82618	4.78313	4.36527	4.79104	5.94837	4.00753	3.92629	5.22041	4.01419	3.9015	5.46638	5.89608	4.6408	3.40601	6.06866	4.83416	4.99428	5.44222	5.60721	4.0985	3.49117	5.44542	5.48552	5.1178	4.24711	4.55047	5.38416	4.15687	4.08621	5.28049	5.95294	5.8001
chr1	15069231	15069661	Peak00000829	distal (non-TSS)	only thymus	KAZN	4.22613	4.07684	3.8853	4.5037	4.16287	4.19208	3.51639	3.49375	4.80496	4.92516	4.13968	3.93511	4.29347	3.76193	5.12553	5.09847	3.74836	3.92629	4.82703	4.30208	3.51698	4.9038	5.06631	4.12006	2.84449	4.67445	4.08405	4.33416	5.0619	5.20738	3.36072	4.02314	5.07864	4.48945	4.5579	3.73303	4.99472	4.31647	3.90801	3.6354	3.9135	4.54558	4.91893
chr1	15082305	15082884	Peak00000830	distal (non-TSS)	both	KAZN	4.86782	3.9751	4.05495	3.72994	4.71206	3.7388	3.51639	3.49375	5.11527	5.04238	3.64524	3.93511	4.1697	4.45846	3.81637	4.68406	4.08324	4.28609	4.18613	4.38554	3.26107	4.65135	4.48076	2.87921	3.40601	4.94462	4.31446	4.62023	5.38553	4.71378	3.71227	3.8704	4.45413	4.94285	4.71149	3.4454	3.69397	4.45206	3.81274	4.02153	5.52507	5.92288	5.03922
chr1	15087761	15088889	Peak00000831	distal (non-TSS)	both	KAZN	5.63693	4.25898	4.81783	5.04797	5.10283	3.8436	3.51639	4.69046	6.35201	5.89017	4.29377	4.51376	4.56027	5.03708	5.31105	6.07397	4.22249	4.87169	5.03751	4.53831	3.72474	6.24959	6.25744	4.72456	4.46537	5.95306	4.31446	4.62023	6.15007	5.94665	4.0985	4.15946	5.83809	5.8335	5.68964	4.40651	4.77564	4.57523	4.60106	4.6845	5.70918	5.35141	5.83337
chr1	15104197	15105964	Peak00000832	distal (non-TSS)	both	KAZN	6.41736	5.36274	5.10116	5.67379	5.73361	5.06103	4.294	4.39936	5.96451	5.97028	4.82708	4.91694	5.17493	5.83013	5.55038	6.51109	4.96484	5.42642	5.41999	4.85875	3.51698	6.62142	5.89608	4.80352	4.2716	5.45366	5.46222	5.61931	5.87076	6.17467	4.70913	5.77998	6.00016	6.39732	6.0123	4.90412	5.31094	5.24589	5.30567	5.71784	5.97822	6.45048	6.5038
chr1	15109377	15109860	Peak00000833	distal (non-TSS)	only T-ALL	KAZN	4.50349	3.60733	4.20466	3.87367	3.60084	3.7388	3.20079	4.39936	4.31626	4.55322	3.51622	3.57349	3.79519	3.90776	4.05622	4.31639	4.15473	4.05774	4.0914	3.6405	4.05616	4.71893	4.83032	2.87921	3.60088	4.01326	3.95132	4.10233	4.24111	4.50036	4.0985	4.15946	4.16016	4.03621	4.23827	3.4454	4.04669	4.5354	4.23017	4.14779	4.71209	4.32605	5.30128
chr1	15120186	15120541	Peak00000834	distal (non-TSS)	only thymus	KAZN	3.56629	3.05661	3.31165	4.22632	4.37195	2.98091	2.99453	2.03114	4.17281	3.86963	2.99441	3.03345	3.49879	3.16334	3.81637	3.95303	3.84094	3.77933	3.46466	3.30191	3.51698	4.42584	4.66667	3.66336	2.84449	3.57536	4.31446	3.64871	4.86695	3.0978	3.12889	3.49117	4.85164	3.98081	4.18561	3.26739	3.54891	3.93191	3.4704	3.54052	2.96633	3.73051	4.18986
chr1	15131092	15131622	Peak00000835	distal (non-TSS)	both	KAZN	4.86782	3.05661	3.79093	3.56643	4.85489	3.49633	3.20079	4.02645	4.92595	4.84115	3.86723	3.57349	4.1697	4.26506	3.51702	4.64319	4.34834	4.6507	4.57865	4.38554	3.72474	5.06693	5.0222	3.9856	4.372	4.88186	4.31446	3.64871	5.02503	5.2969	3.36072	4.28282	4.80142	4.7023	5.00491	3.85412	4.44127	5.09257	4.60106	4.6015	4.80893	4.27746	5.83337
chr1	15160094	15160480	Peak00000836	distal (non-TSS)	only T-ALL	KAZN	4.11902	3.60733	3.57648	3.14113	4.16287	3.35207	2.99453	3.49375	3.11066	3.77589	2.71848	3.42272	3.49879	4.03825	3.67622	3.54023	3.84094	3.61193	4.43515	3.6405	2.03114	3.1003	3.40154	3.66336	3.40601	3.88401	3.80284	3.64871	2.67587	4.04569	3.55017	4.02314	3.66192	3.21124	3.38334	3.05037	3.28819	4.8895	3.59611	3.32226	2.6981	2.99845	3.38627
chr1	15162701	15163932	Peak00000837	distal (non-TSS)	only T-ALL	KAZN	4.80227	4.07684	4.77219	4.32534	5.10283	4.02975	3.64542	4.02645	4.31626	4.84115	4.67142	4.0353	4.65381	4.62751	4.58762	4.64319	4.75917	4.80189	4.9878	4.96865	3.51698	4.9038	5.06631	4.45606	3.60088	4.81612	4.9713	4.78219	5.02503	5.53576	4.39478	4.15946	4.90009	4.56416	4.74734	4.24711	4.3224	5.62579	4.70509	4.02153	4.3059	4.06278	5.74869
chr1	15176978	15177518	Peak00000838	distal (non-TSS)	both	KAZN	5.39496	3.86441	4.13197	4.66123	4.37195	4.26622	3.51639	4.39936	4.67236	4.60561	3.76135	3.70657	3.79519	4.45846	4.72652	4.41813	3.92702	3.77933	4.88271	3.30191	3.26107	4.96032	4.18456	3.9856	4.04431	4.59773	4.20432	3.64871	4.53756	4.71378	4.20487	4.39563	4.31528	4.52732	4.63685	3.4454	3.76028	4.92038	4.29959	3.95338	4.37198	3.9403	5.03922
chr1	15208318	15208853	Peak00000839	distal (non-TSS)	only T-ALL	KAZN	4.22613	3.74277	3.8853	4.32534	4.37195	3.8436	3.64542	3.49375	3.33908	3.95675	3.37027	4.0353	3.60623	4.36527	3.67622	3.19298	3.64801	3.92629	4.0914	4.21301	3.51698	4.42584	3.90775	4.12006	3.40601	4.23807	3.95132	3.96872	3.76388	4.24674	3.36072	3.8704	4.24001	4.03621	3.57551	3.73303	3.18436	4.75859	3.70937	4.31679	4.37198	3.56695	4.4347
chr1	15211003	15211598	Peak00000840	distal (non-TSS)	only T-ALL	KAZN	4.73346	4.07684	3.8853	3.56643	4.37195	4.11346	3.37042	2.03114	3.23151	3.77589	2.99441	4.12817	3.60623	4.15661	4.05622	3.80445	3.92702	4.17692	3.87782	3.77822	3.51698	3.93602	3.40154	3.66336	3.76734	3.73964	4.08405	4.33416	3.42944	4.1501	3.85483	3.69599	3.2133	3.50138	3.57551	4.06567	3.62371	4.7925	3.4704	4.08621	3.9135	3.56695	4.13491
chr1	15241730	15242458	Peak00000841	distal (non-TSS)	both	KAZN	4.73346	5.15793	4.94637	5.10314	5.65893	5.44625	4.49601	4.39936	4.52553	4.75171	4.67142	4.51376	5.0785	4.84738	5.07506	5.03741	5.41826	4.72837	5.13194	5.21064	4.05616	5.34537	4.97665	4.94907	4.71212	5.22203	4.90442	5.05836	5.2004	5.06142	4.96469	4.9262	5.47737	4.66905	4.78228	5.05252	4.71499	5.22147	5.54482	5.09894	5.28049	4.5855	5.63996
chr1	15250217	15251814	Peak00000842	TSS	both	C1orf86,AL590822.1,RP11-181G12.5,RP11-181G12.4	6.35139	6.4539	6.17766	6.32898	6.84212	6.37961	5.94971	6.8801	5.87854	5.69156	6.28396	6.30026	6.88075	5.9897	6.56025	5.93186	6.60707	6.26754	6.68997	6.5494	5.90575	6.03298	6.36596	6.45825	6.22195	6.6717	6.58395	6.17118	6.32503	6.10262	6.45012	6.44212	6.5104	5.97344	5.98312	6.26794	6.46587	7.12519	6.24737	6.11891	6.94998	6.72692	6.93637
chr1	15295321	15296263	Peak00000843	distal (non-TSS)	both	KAZN	5.30417	5.57481	5.33673	5.87565	6.22188	5.31801	5.76033	5.31352	5.43119	5.71504	5.13407	5.54948	5.45569	5.3998	5.35385	5.39379	5.3029	5.06226	5.49255	6.10434	6.0507	5.42718	6.03427	5.94682	5.49674	5.53665	5.75287	5.57656	5.59985	6.12704	5.45266	5.56393	5.7882	5.66184	6.08275	5.62346	5.91211	7.84729	6.49407	5.81119	5.80461	7.4378	7.05346
chr1	15303884	15304898	Peak00000844	distal (non-TSS)	only T-ALL	KAZN	4.99031	4.25898	4.90483	4.66123	4.85489	4.69447	3.37042	4.69046	4.22239	5.40388	4.36455	4.44506	4.65381	5.30533	4.91169	4.72374	4.61925	5.17626	4.93624	5.25441	3.51698	4.65135	4.7779	5.01651	4.78538	5.31928	5.03512	3.96872	4.17295	5.83234	4.0985	5.06575	5.07864	3.7982	4.59795	4.40651	4.805	6.06804	4.93522	4.20658	4.37198	5.13078	5.63996
chr1	15306974	15307715	Peak00000845	distal (non-TSS)	only T-ALL	KAZN	5.1029	4.69111	4.94637	4.41749	5.31344	4.79559	4.92218	3.49375	4.52553	4.79716	3.86723	4.57915	4.40663	4.97667	4.58762	4.94051	4.46331	4.38693	4.5088	5.07051	4.43285	4.96032	4.66667	4.24182	4.16292	4.67445	4.76015	4.78219	4.36769	4.71378	3.36072	4.9262	4.51852	3.92288	4.2889	4.24711	4.0969	5.33955	4.8477	4.80029	3.9135	5.30528	4.64166
chr1	15354026	15354381	Peak00000846	distal (non-TSS)	only T-ALL	KAZN	4.11902	3.9751	4.13197	4.00239	3.91348	4.02975	3.37042	2.03114	2.97127	3.56294	3.76135	3.93511	3.79519	4.45846	3.94203	3.72279	3.84094	4.48068	4.0914	3.77822	3.72474	4.15452	4.00686	4.24182	3.60088	3.88401	4.31446	3.8192	3.85712	4.24674	3.55017	4.28282	4.57998	3.86211	3.81413	3.73303	3.69397	3.99442	4.23017	3.95338	4.49508	3.47549	4.01744
chr1	15364605	15365063	Peak00000847	distal (non-TSS)	only T-ALL	KAZN	4.50349	4.34137	4.20466	3.87367	4.85489	3.62392	3.96493	4.39936	4.56375	4.3206	4.05519	4.44506	4.23304	3.76193	3.81637	4.41813	4.34834	3.61193	4.27445	4.11743	3.72474	4.25129	4.3409	4.24182	4.04431	4.42992	3.95132	4.22337	3.55214	4.64628	3.71227	3.8704	3.66192	4.66905	4.07343	3.85412	4.51504	4.82559	4.4284	3.88131	4.66098	4.46202	4.78725
chr1	15372981	15373577	Peak00000848	distal (non-TSS)	only T-ALL	KAZN	5.20713	4.91808	4.81783	4.5037	4.71206	5.02015	4.05541	4.39936	4.12126	4.11477	4.77712	4.51376	4.1697	4.70478	5.35385	4.31639	4.7141	4.48068	4.18613	4.80035	4.31884	4.42584	3.80004	4.72456	4.85495	5.11755	5.31679	4.85655	4.30591	5.11178	4.90508	4.02314	5.07864	4.52732	4.01344	4.47959	4.14523	4.61392	4.8477	4.20658	4.71209	4.27746	4.88716
chr1	15416736	15417400	Peak00000849	distal (non-TSS)	both	KAZN	4.80227	4.69111	4.62542	5.43851	5.31344	4.69447	3.96493	3.49375	4.70673	4.65606	4.61534	4.21482	4.82367	4.62751	4.72652	4.60107	4.7141	4.93815	5.3435	4.21301	4.1941	5.21302	4.7779	4.94907	4.55269	4.81612	4.83416	4.85655	5.26485	5.16039	4.77758	4.99772	5.56909	4.85747	5.17101	5.09868	4.9431	5.60715	4.36555	3.80478	5.02501	5.15707	4.88716
chr1	15426586	15427818	Peak00000850	distal (non-TSS)	both	KAZN	6.28224	6.11495	5.66698	5.70948	6.45963	5.8902	4.96727	4.69046	5.68932	5.97028	5.99306	5.88824	5.48093	5.79596	5.96192	5.7554	6.01922	5.71582	6.11341	5.98054	5.90575	6.22708	5.76976	6.01353	5.7696	6.39056	4.9713	6.02043	6.19994	6.15105	6.20443	6.06935	6.33094	5.67833	5.79432	5.30915	5.60245	6.3507	5.86387	5.93239	6.25599	5.74522	6.18188
chr1	15438642	15439219	Peak00000851	distal (non-TSS)	both	KAZN,TMEM51-AS1	5.15598	4.56184	4.05495	4.73367	4.55263	4.26622	4.36479	4.02645	4.60092	4.75171	4.13968	3.93511	4.56027	4.15661	3.67622	4.76232	4.15473	4.17692	4.93624	4.38554	3.9015	5.16599	5.19087	3.66336	4.63473	5.27149	4.83416	4.33416	5.0619	4.24674	4.48046	4.39563	5.34504	4.94285	5.06249	4.40651	4.61868	5.54972	4.36555	3.7231	3.9135	4.5855	4.64166
chr1	15454932	15455490	Peak00000852	distal (non-TSS)	both	TMEM51-AS1	4.93041	5.70043	5.42677	5.15622	4.98436	5.24924	4.67168	3.49375	4.74026	4.79716	5.2107	4.81327	4.65381	4.54562	5.0227	5.00585	5.52493	5.06226	5.69034	5.16546	5.56248	5.11734	4.92956	5.25783	5.69683	5.00467	5.26478	5.2889	5.44222	5.11178	5.36765	5.73931	5.7365	4.94285	4.84961	5.09868	4.71499	5.24589	5.27272	5.2409	5.46777	4.9005	5.54253
chr1	15468145	15469179	Peak00000853	distal (non-TSS)	only T-ALL	TMEM51-AS1,TMEM51	5.52109	4.34137	4.51802	4.58475	3.91348	4.64097	4.05541	4.39936	5.49059	4.60561	3.86723	4.70119	4.51097	4.84738	4.34833	4.97357	4.28691	4.48068	4.88271	4.53831	4.05616	5.80836	4.72341	4.35324	4.55269	4.67445	4.20432	4.92712	5.6245	5.25285	4.39478	4.49967	5.03609	5.5587	4.71149	3.73303	4.19182	4.5354	4.75428	4.76276	5.70918	5.02038	4.01744
chr1	15472541	15473062	Peak00000854	distal (non-TSS)	both	TMEM51-AS1,TMEM51	4.50349	3.86441	4.13197	4.58475	3.60084	3.62392	2.71856	4.93042	5.50985	5.07936	4.05519	4.12817	4.51097	4.54562	4.16103	5.21314	4.08324	4.17692	4.82703	4.21301	3.51698	5.42718	5.94364	3.21439	4.2716	5.31928	4.20432	4.10233	5.97005	5.33961	4.20487	3.8704	5.27392	4.85747	4.2889	4.15956	4.3224	4.1654	3.90801	3.6354	4.71209	3.73051	3.81782
chr1	15478822	15479704	Peak00000855	distal (non-TSS)	only T-ALL	TMEM51-AS1,TMEM51	5.63693	5.78787	4.90483	5.99594	4.55263	5.31801	4.294	5.31352	5.5476	5.00439	5.3858	5.05926	5.04482	5.09498	4.65883	5.21314	4.40706	5.00159	5.03751	5.11879	4.81182	5.74622	5.65997	5.14235	5.40809	5.53665	5.21079	4.92712	5.74173	5.67524	4.90508	4.9262	5.70993	5.32677	5.24723	5.00479	4.61868	5.4274	4.80178	5.21363	6.33778	5.74522	5.32499
chr1	15479831	15480876	Peak00000856	distal (non-TSS)	both	TMEM51-AS1,TMEM51,C1orf195	6.05222	5.94816	5.617	6.1848	5.31344	5.35117	5.28365	4.93042	5.73903	5.69156	6.0144	5.83708	6.0506	5.89611	5.62195	5.79248	5.49901	5.47155	5.89098	5.845	5.0403	6.13331	6.03427	5.55657	6.1422	6.3455	5.6757	5.57656	5.59985	6.26542	5.90774	5.65432	6.2597	5.6112	5.7774	5.65444	5.51762	6.37284	5.13263	5.31967	6.36924	6.02543	6.3053
chr1	15482716	15483277	Peak00000857	distal (non-TSS)	only T-ALL	TMEM51-AS1,TMEM51,C1orf195	4.73346	4.25898	4.67611	4.58475	4.98436	4.02975	4.21922	4.02645	4.74026	5.00439	4.92191	5.10366	4.56027	4.36527	4.34833	4.79984	4.61925	4.05774	4.18613	4.21301	3.72474	5.30262	4.7779	5.08084	4.63473	5.11755	4.41613	4.53144	5.2004	5.06142	5.36765	5.06575	5.62711	5.34761	4.97521	4.85092	5.11599	4.75859	4.54592	4.14779	5.02501	4.86885	4.94999
chr1	15500274	15500849	Peak00000858	distal (non-TSS)	both	TMEM51,C1orf195	4.99031	3.86441	4.27353	4.1192	4.71206	4.02975	3.51639	2.03114	4.40393	4.38265	4.36455	3.82618	4.65381	4.54562	4.25801	4.51269	4.34834	4.17692	4.35722	3.90181	3.9015	4.58027	4.88083	4.8782	4.16292	5.22203	3.19185	3.96872	4.53756	4.33675	4.39478	4.15946	5.16003	4.73476	4.63685	4.15956	4.77564	4.72382	3.4704	4.08621	4.37198	4.46202	4.24259
chr1	15573485	15574115	Peak00000859	distal (non-TSS)	only T-ALL	FHAD1	4.80227	5.15793	4.51802	5.20737	5.10283	4.4666	4.49601	4.39936	4.06757	4.3206	4.8753	4.51376	4.56027	5.09498	5.07506	4.79984	4.40706	4.87169	5.03751	5.25441	4.05616	5.21302	4.97665	5.08084	4.78538	5.36551	4.76015	4.62023	4.64002	5.42136	4.20487	4.49967	5.30993	4.08929	4.01344	4.15956	4.61868	5.00913	4.36555	4.14779	4.55266	3.80452	4.24259
chr1	15575416	15576040	Peak00000860	distal (non-TSS)	both	FHAD1	5.67354	3.45376	4.20466	5.25672	4.85489	4.88981	3.86743	3.49375	6.08449	5.76088	4.55687	4.21482	5.17493	3.90776	4.72652	5.73649	4.15473	3.61193	4.35722	4.21301	5.0403	5.77763	5.96684	4.55157	4.04431	5.95306	4.68193	4.53144	6.74972	5.91892	3.98254	4.68645	5.76259	6.19529	5.82757	4.06567	5.50003	5.09257	5.36935	5.98135	4.71209	5.58134	4.29329
chr1	15598752	15599465	Peak00000861	distal (non-TSS)	both	FHAD1	5.20713	4.75145	4.33897	4.32534	4.71206	4.58529	3.76155	4.02645	4.63711	4.92516	4.49576	3.93511	4.86306	4.77792	4.58762	4.94051	4.75917	4.38693	4.5088	3.90181	3.72474	4.9038	4.72341	4.6408	4.2716	4.51642	4.20432	4.53144	5.13286	4.33675	4.39478	4.28282	5.03609	5.12384	5.00491	4.95536	4.96915	4.82559	5.51705	4.41854	5.17663	4.5855	5.32499
chr1	15631173	15631675	Peak00000862	distal (non-TSS)	both	FHAD1	4.22613	4.80925	4.67611	5.04797	5.40802	5.13936	3.86743	4.39936	4.52553	4.88379	5.05303	3.93511	4.23304	4.62751	5.51319	4.68406	5.00256	4.87169	4.82703	4.73938	5.17418	5.06693	4.72341	5.36457	4.55269	4.94462	4.68193	5.17835	4.98716	4.95491	4.63708	4.9262	4.90009	4.48945	4.43013	4.40651	4.0969	4.9506	5.09532	4.90712	5.06448	3.87428	5.09569
chr1	15649925	15650642	Peak00000863	distal (non-TSS)	both	FHAD1,RP3-467K16.2	4.58453	5.47273	5.39739	4.93064	5.58011	5.28404	5.17319	4.69046	4.80496	4.60561	5.35247	4.86607	4.60784	4.15661	5.51319	5.09847	5.27252	5.06226	5.17687	5.11879	5.35378	5.11734	5.10907	5.51095	4.98442	5.36551	4.9713	5.44002	5.54922	4.89845	5.41079	5.25204	4.94692	4.91497	4.63685	5.30915	4.805	5.26989	5.54482	5.21363	5.43822	4.73446	5.56256
chr1	15666787	15667347	Peak00000864	distal (non-TSS)	both	FHAD1,RP3-467K16.2,RP3-467K16.7	4.22613	4.69111	4.33897	4.80249	4.55263	4.26622	3.64542	3.49375	4.80496	4.79716	4.49576	4.29609	4.65381	4.54562	4.25801	4.51269	4.40706	4.38693	4.93624	3.90181	4.1941	4.50526	4.97665	4.12006	4.16292	4.51642	4.20432	3.96872	4.86695	5.00918	4.77758	5.25204	4.51852	4.88652	4.5579	3.59822	4.65154	4.68816	4.80178	5.18582	5.6843	4.50444	5.12309
chr1	15672324	15672790	Peak00000865	distal (non-TSS)	both	FHAD1,RP3-467K16.2	4.99031	4.07684	4.20466	4.32534	4.71206	4.02975	4.1399	4.02645	5.06375	4.49872	4.13968	4.29609	4.1697	4.26506	4.9683	4.5576	4.46331	4.17692	4.35722	4.21301	4.53792	5.11734	4.97665	3.46192	3.76734	4.67445	4.41613	4.92712	6.27939	5.06142	4.39478	4.39563	4.99222	5.32677	4.33766	4.15956	4.36321	4.36321	3.90801	5.2409	6.03825	4.9005	3.81782
chr1	15673476	15674296	Peak00000866	distal (non-TSS)	only T-ALL	FHAD1,RP3-467K16.2	4.80227	4.1711	4.27353	4.80249	5.21207	4.69447	3.37042	3.49375	4.52553	4.49872	3.64524	4.21482	3.95857	4.70478	5.43576	4.72374	4.75917	4.72837	4.82703	4.80035	4.63544	5.46638	4.18456	4.24182	4.2716	5.06225	4.76015	4.10233	5.23299	4.89845	3.98254	4.99772	5.19903	5.07448	4.81635	4.3292	4.65154	5.0375	4.48844	5.1285	3.47483	4.7693	4.24259
chr1	15678915	15679586	Peak00000867	distal (non-TSS)	only T-ALL	FHAD1,RP3-467K16.2	4.41728	3.9751	4.27353	4.41749	4.98436	4.33642	2.71856	4.69046	4.17281	3.56294	3.96472	4.29609	3.95857	4.77792	4.43291	3.88097	4.28691	5.00159	3.75548	3.90181	3.9015	4.25129	3.68183	3.9856	4.2716	4.01326	4.51064	3.64871	4.36769	3.0978	3.85483	4.49967	3.53179	3.98081	3.57551	4.06567	3.28819	4.1654	4.4284	5.03788	4.08505	4.5855	4.18986
chr1	15698713	15699033	Peak00000868	distal (non-TSS)	only T-ALL	FHAD1	3.72978	3.86441	3.45211	4.00239	3.91348	3.7388	2.99453	3.49375	3.52591	3.56294	3.86723	3.24723	3.24563	3.90776	3.67622	2.86347	3.84094	3.61193	3.87782	3.07938	2.03114	4.15452	3.01767	2.87921	3.60088	3.88401	3.19185	3.64871	3.85712	3.50878	2.81649	2.89745	3.53179	3.50138	3.48361	2.75917	3.38234	4.1654	3.59611	3.19321	2.03114	2.82574	3.81782
chr1	15710721	15711361	Peak00000869	distal (non-TSS)	only T-ALL	FHAD1	5.15598	4.34137	4.40135	4.32534	4.55263	3.7388	2.99453	4.02645	4.60092	4.25552	3.86723	4.29609	3.95857	5.15059	4.65883	4.02117	4.08324	4.93815	4.88271	4.21301	3.9015	4.78334	3.68183	4.24182	4.04431	3.88401	4.59897	4.33416	4.64002	4.42105	3.98254	3.49117	4.31528	4.56416	4.78228	3.96434	4.51504	5.17132	4.23017	3.80478	4.49508	3.87428	4.34211
chr1	15712879	15713391	Peak00000870	distal (non-TSS)	only thymus	FHAD1	4.00221	4.34137	4.05495	4.41749	2.03114	3.94013	3.86743	4.02645	4.22239	4.11477	3.76135	4.12817	3.87958	4.26506	4.16103	4.08584	4.08324	4.05774	3.75548	3.4842	3.72474	5.01464	3.90775	4.35324	3.40601	3.73964	4.41613	4.10233	5.52322	4.50036	3.71227	3.49117	3.98394	5.12384	4.18561	4.24711	3.76028	4.5354	3.59611	3.19321	3.47483	3.9403	4.01744
chr1	15729403	15729969	Peak00000871	distal (non-TSS)	only T-ALL	FHAD1,RP3-467K16.4,EFHD2	4.32515	4.34137	3.68858	4.00239	4.55263	3.7388	3.51639	4.02645	3.43653	3.4395	3.37027	3.57349	3.87958	4.15661	3.67622	4.2062	4.15473	3.77933	4.35722	3.6405	2.91359	3.93602	4.09877	3.66336	3.76734	3.73964	3.80284	3.96872	3.55214	4.24674	4.39478	2.89745	3.98394	3.6592	3.7398	3.4454	3.93989	5.14555	3.81274	3.80478	3.47483	3.47549	4.78725
chr1	15735564	15737490	Peak00000872	TSS	both	C1orf86,AL590822.1,RP11-181G12.5,RP11-181G12.4	6.96478	7.66521	7.62295	7.52904	7.43853	7.49742	7.33333	8.18815	7.20655	7.06219	7.98824	7.74464	7.60506	6.61584	7.35977	7.00365	7.73528	7.45981	7.30411	7.86753	7.73584	7.58883	7.30448	7.67467	7.54553	7.55644	7.43276	7.35213	7.8436	7.31168	7.9952	7.98939	7.62678	7.25908	6.90705	7.63221	7.41401	7.73665	7.40705	7.36441	7.76198	7.33923	7.9912
chr1	15737952	15738542	Peak00000873	distal (non-TSS)	both	RP3-467K16.4,EFHD2	5.70923	5.63901	5.45556	5.56102	5.49667	5.31801	5.24778	5.31352	5.77123	5.1848	5.57081	5.64201	5.29401	5.79596	5.26691	5.36935	5.67128	5.42642	5.56158	5.11879	5.61019	5.86791	5.34147	5.72569	5.99855	5.36551	5.5515	5.39142	6.00791	5.06142	6.22859	5.60984	5.70993	5.54075	4.88209	5.95712	5.16171	5.79988	4.977	5.03788	6.15125	5.98238	5.06774
chr1	15743331	15744609	Peak00000874	distal (non-TSS)	both	RP3-467K16.4,EFHD2	6.72566	6.91999	6.35518	5.93706	6.22188	5.67244	6.15583	5.97242	6.05868	5.66768	6.95801	6.6048	6.16347	6.1603	5.90583	6.25715	6.78813	6.29276	6.01879	6.44105	5.90575	6.39801	6.2761	6.28037	6.27276	6.04062	6.20061	5.95538	6.58459	6.48891	7.03283	7.11535	6.57047	5.90518	5.72539	6.26794	6.13278	6.1728	5.54482	6.01308	5.60691	6.37496	5.94407
chr1	15750618	15751262	Peak00000875	distal (non-TSS)	both	EFHD2	5.48028	5.11313	4.9867	4.99054	4.16287	4.02975	3.76155	3.49375	5.63782	5.5419	5.2107	4.75837	5.17493	4.03825	4.72652	5.48752	5.27252	4.38693	5.22041	4.46409	3.9015	5.46638	5.541	4.80352	4.63473	5.06225	4.20432	4.92712	6.27939	5.86179	5.32315	5.13063	6.14572	4.997	4.81635	4.73795	4.61868	5.4274	3.99649	4.02153	4.76136	3.6516	4.64166
chr1	15757546	15758147	Peak00000876	distal (non-TSS)	both	EFHD2,CTRC	5.39496	5.92266	5.06404	5.39521	5.58011	5.13936	4.6156	5.61451	4.89668	4.75171	5.48132	5.14669	4.74136	4.91353	5.475	4.68406	5.27252	5.17626	5.22041	5.16546	5.0403	4.84488	4.92956	5.72569	5.31351	5.11755	4.83416	5.05836	5.46974	4.83959	5.12963	5.41655	5.44542	4.88652	4.81635	5.30915	4.96915	4.7925	5.13263	4.51311	5.17663	4.17454	5.50161
chr1	15798233	15798943	Peak00000877	distal (non-TSS)	only T-ALL	CELA2A,CELA2B	3.87351	4.25898	4.33897	4.41749	4.71206	3.94013	3.64542	4.02645	3.6859	2.94243	3.51622	3.57349	3.70448	3.90776	3.81637	3.6351	3.64801	3.41589	4.35722	3.6405	3.26107	3.32678	3.80004	3.9856	3.91352	3.88401	3.80284	4.22337	2.67587	3.93195	3.12889	4.15946	3.38452	3.41325	3.7398	3.73303	3.28819	4.57523	4.07919	4.55802	3.33241	3.80452	3.48673
chr1	15827875	15828344	Peak00000878	distal (non-TSS)	only T-ALL	CELA2B,CASP9	4.00221	3.9751	4.46095	3.37524	4.71206	3.94013	3.20079	2.03114	3.95291	4.3206	2.71848	3.42272	3.95857	3.40156	4.05622	4.02117	4.08324	3.61193	3.75548	4.01419	3.51698	4.25129	4.60748	4.12006	3.91352	4.88186	3.19185	3.96872	4.42673	4.64628	4.20487	4.15946	4.69516	4.52732	4.23827	4.3292	3.99442	4.8895	5.30567	4.46666	4.43494	4.17454	5.25263
chr1	15850332	15852196	Peak00000879	TSS	both	SKI	8.22415	8.7633	8.57706	8.48711	8.81684	8.63123	8.88982	8.39833	8.15785	8.32567	9.19428	8.76232	8.52166	8.14787	8.49472	8.21057	9.08369	8.60275	8.32237	9.02206	9.45905	8.58509	8.22013	8.99735	9.46031	8.74459	8.57815	8.43983	8.23406	8.36454	9.06873	9.2407	8.70135	8.10443	8.09411	8.68694	8.24991	8.60103	8.90374	8.49475	8.79105	8.03924	9.21412
chr1	15852800	15853820	Peak00000880	distal (non-TSS)	both	CASP9,DNAJC16	7.41517	7.86507	7.42066	7.67078	7.7912	7.52647	7.87691	8.25448	7.25833	7.20925	8.07174	7.73771	7.52307	7.18802	7.40078	7.3076	7.7787	7.28276	7.0888	7.94879	8.11823	7.81647	7.35791	7.93682	8.23634	7.49598	7.4559	7.54067	7.67215	7.30102	7.94519	7.98074	7.87884	7.17494	7.29803	7.75093	7.25133	8.22052	8.36481	7.92166	7.75605	7.44835	9.04959
chr1	15905295	15906238	Peak00000881	distal (non-TSS)	only thymus	DNAJC16,AGMAT,RP4-680D5.2	4.11902	4.25898	5.36738	4.32534	6.27268	5.86758	6.23063	5.97242	4.01154	4.18704	4.29377	5.05926	4.45981	5.65045	5.75513	4.41813	4.75917	4.6507	5.26265	6.45968	6.63663	4.50526	4.00686	4.6408	4.55269	4.88186	6.6254	5.74034	4.17295	4.57528	4.20487	4.85081	4.69516	3.6592	3.95048	4.06567	4.2368	4.1654	4.75428	4.46666	4.85492	3.87428	3.81782
chr1	15910894	15911837	Peak00000882	TSS	both	SKI	5.35029	5.73018	5.53857	5.30441	6.22188	5.86758	5.70878	5.135	5.11527	5.00439	5.2475	5.05926	5.5301	4.91353	5.84744	5.48752	5.41826	5.2817	5.38226	5.81628	5.98006	5.21302	5.10907	5.08084	5.69683	5.17076	5.71481	5.61931	5.38553	5.70808	5.45266	4.9262	5.53917	5.12384	5.00491	5.49228	5.35084	6.29382	5.74945	5.00632	3.81801	5.60051	5.84972
chr1	15921338	15922213	Peak00000883	distal (non-TSS)	only T-ALL	DNAJC16,AGMAT,RP4-680D5.2,CHCHD2P6	4.99031	4.34137	4.72499	4.22632	3.91348	4.74596	4.1399	4.69046	5.01025	4.84115	4.55687	4.51376	4.56027	4.62751	4.34833	4.51269	4.80282	4.17692	3.98912	4.67559	4.81182	4.84488	4.72341	4.55157	4.46537	4.81612	4.41613	4.43642	5.296	4.83959	4.30323	4.28282	5.3793	4.91497	4.78228	4.6778	4.91656	4.85791	5.09532	4.51311	4.80893	4.662	5.06774
chr1	15929563	15930537	Peak00000884	distal (non-TSS)	both	RP4-680D5.2,CHCHD2P6,RNU7-179P	6.23422	6.62134	6.41465	6.43896	6.5028	6.45721	6.85595	6.42166	6.24177	6.43244	7.23673	6.47734	6.67899	6.38329	6.76276	6.25715	6.84034	6.60591	6.22352	6.5319	6.94479	6.33627	6.40038	6.35932	6.8754	6.76012	6.68543	6.52452	6.66952	6.46997	7.07333	7.17726	6.944	6.36725	6.25118	6.57253	6.38242	6.44774	6.76447	5.61796	6.94998	6.71823	5.39383
chr1	15943212	15944911	Peak00000885	TSS	both	SKI	7.13106	7.24099	7.24373	7.3938	7.73809	7.39878	7.43937	7.27064	6.97851	6.9681	7.65076	7.2655	7.43613	6.79887	7.21782	7.10981	7.24835	6.84599	7.01739	7.60883	7.56602	7.68259	7.37529	7.66437	7.4386	7.56627	7.37325	7.13515	7.32896	6.97852	7.46689	7.47707	7.55437	7.19786	7.075	7.43349	7.14859	7.63063	7.77619	7.56971	7.68922	7.40569	8.51694
chr1	16010414	16011801	Peak00000886	TSS	both	SKI	6.28224	6.63706	6.54009	6.52126	6.93951	6.5164	6.31897	6.42166	6.15923	6.26817	6.96895	6.46058	7.07422	6.49368	6.42744	6.13287	6.81968	6.3419	6.42122	6.34405	6.54193	6.24959	6.19994	6.63776	7.01599	6.43425	6.11576	6.40806	6.49433	6.3299	6.72912	6.71708	6.78841	6.14887	5.93821	6.6357	6.35349	6.40542	6.62919	6.07451	6.80818	6.32994	6.94397
chr1	16023266	16024314	Peak00000887	distal (non-TSS)	both	PLEKHM2	6.15903	6.11495	5.82928	6.10689	6.45963	6.71892	6.44988	6.4968	6.05868	5.97028	6.09673	5.86289	5.5301	5.57171	6.14255	5.7554	6.10728	5.89158	5.62742	6.5319	6.24385	6.27176	5.8717	6.10811	5.968	5.89157	6.79844	6.52452	7.56236	5.74017	6.56829	6.44212	6.04328	6.17227	5.96831	6.09865	6.19938	5.94024	5.36935	5.06874	5.65896	6.60008	5.73114
chr1	16067645	16068292	Peak00000888	TSS	both	SKI	4.99031	5.70043	5.48377	5.25672	5.80457	5.35117	4.92218	5.47199	4.52553	4.75171	5.41836	5.38044	5.32227	5.25561	5.75513	4.79984	5.7611	5.00159	5.26265	5.29686	5.65635	5.11734	5.19087	5.91226	5.53907	5.31928	5.59412	5.44002	5.54922	5.20738	5.71555	5.69745	5.41275	5.04912	5.09042	4.79559	4.91656	5.40594	5.57207	5.15746	6.23905	4.96173	5.73114
chr1	16082784	16083356	Peak00000889	distal (non-TSS)	both	RP11-169K16.4,TMEM82,FBLIM1	5.56076	4.628	4.86201	5.25672	4.85489	4.33642	4.6156	4.39936	5.18918	5.15053	4.21899	4.91694	4.51097	4.26506	5.17425	5.29341	4.75917	4.28609	4.82703	5.11879	4.89223	5.38687	5.50963	4.8782	5.1029	5.53665	4.76015	4.99428	5.46974	4.71378	4.48046	4.15946	5.41275	4.97019	4.74734	4.6778	4.51504	4.61392	5.01756	5.2409	4.89943	4.46202	4.4347
chr1	16118367	16118960	Peak00000890	distal (non-TSS)	both	FBLIM1,RP11-169K16.6	4.99031	4.91808	4.9867	4.86804	5.58011	5.41526	4.77739	4.39936	4.67236	4.79716	5.13407	5.34408	4.97493	5.30533	5.07506	4.64319	5.14402	5.59892	5.03751	5.49187	5.10884	5.06693	5.0222	5.20128	5.7696	5.5764	5.36694	5.39142	4.90818	5.38107	5.2772	5.4674	4.90009	4.76647	4.5579	5.30915	4.74565	5.00913	5.57207	4.6845	5.49671	4.62429	5.39383
chr1	16141927	16142509	Peak00000891	distal (non-TSS)	both	RP11-169K16.7	4.93041	5.01901	5.06404	5.48053	4.16287	4.58529	4.6156	5.47199	4.63711	4.65606	5.01067	4.70119	4.60784	4.91353	4.91169	4.90666	4.96484	4.93815	4.76901	4.96865	4.72646	5.11734	4.60748	5.01651	5.15858	4.94462	5.03512	4.10233	5.296	5.00918	5.49333	5.13063	4.85164	4.79747	4.2889	5.38526	4.9431	5.51011	5.4598	4.90712	4.94256	4.662	5.73114
chr1	16159694	16160161	Peak00000892	distal (non-TSS)	only T-ALL	RP11-169K16.8,RP11-169K16.9	5.48028	5.32408	5.66698	4.99054	4.98436	5.69834	5.5419	5.61451	4.12126	4.88379	4.8753	5.51724	4.86306	5.09498	4.72652	4.90666	4.88619	5.22997	4.82703	5.63062	5.61019	5.21302	4.7779	4.55157	5.45311	5.11755	5.5515	5.23471	4.58975	4.33675	5.53286	5.13063	4.69516	4.36901	4.78228	5.30915	4.28029	5.98412	5.84171	5.46516	5.49671	5.8608	6.56431
chr1	16160706	16163118	Peak00000893	distal (non-TSS)	both	RP11-169K16.8,RP11-169K16.9	8.14217	8.94134	8.80204	8.49221	9.07412	8.90435	8.76365	8.91816	7.99451	8.06002	9.12268	8.79937	8.45059	8.29509	8.57301	8.08613	8.80279	8.47125	8.21484	8.82098	9.12995	8.47984	8.1309	8.6142	9.09546	8.68268	8.71863	8.36697	8.35238	8.10753	8.91024	8.93528	8.67769	8.09835	7.97367	8.86856	8.24991	8.69167	8.98143	8.4023	8.09798	8.17558	9.48536
chr1	16173482	16175458	Peak00000894	TSS	both	SKI	7.76624	8.37601	8.11404	8.23055	8.21051	7.93659	8.07209	8.49294	7.44368	7.7111	8.83674	8.36859	8.41857	7.48344	8.02962	7.5531	8.503	8.08161	7.81277	8.13967	8.60689	7.84624	7.72621	8.25782	8.67817	8.10059	7.97937	8.00022	7.95398	7.82464	8.64088	8.62154	8.22974	7.66892	7.41152	8.32022	7.86639	8.42461	8.60632	8.1556	8.12581	7.80085	9.14989
chr1	16212617	16213254	Peak00000895	distal (non-TSS)	both	SPEN	5.20713	4.69111	4.86201	4.86804	4.98436	4.69447	4.36479	4.39936	5.28205	5.1154	4.82708	4.37265	5.0785	4.97667	4.43291	5.39379	4.22249	5.00159	5.22041	4.85875	4.43285	5.42718	5.26818	4.45606	4.46537	5.31928	4.68193	4.22337	5.82904	5.00918	5.07678	4.85081	5.34504	5.46662	5.29584	4.24711	4.99472	4.75859	3.32836	3.32226	3.47483	5.0488	3.66397
chr1	16227824	16228255	Peak00000896	distal (non-TSS)	only T-ALL	snoU13,SPEN	3.72978	3.05661	4.05495	3.72994	4.16287	3.8436	3.76155	3.49375	3.60868	3.67424	3.37027	3.82618	3.09031	4.26506	4.34833	3.43662	3.64801	4.28609	4.18613	3.77822	3.72474	3.67088	3.22841	3.66336	2.03114	4.01326	3.80284	3.64871	3.29094	3.80681	3.55017	3.8704	3.53179	3.31721	3.66054	3.26739	3.46879	3.3694	3.1635	3.88131	2.96633	3.47549	3.15044
chr1	16242455	16243208	Peak00000897	distal (non-TSS)	only T-ALL	snoU13,SPEN,RP1-134O19.3	4.50349	4.07684	4.05495	3.72994	4.37195	3.94013	4.05541	4.02645	3.95291	4.18704	3.96472	3.82618	4.45981	4.26506	4.16103	5.00585	3.27908	3.77933	4.5088	4.46409	3.9015	4.04994	3.90775	3.66336	3.91352	3.88401	4.20432	4.10233	3.85712	4.1501	3.71227	2.89745	3.77899	4.03621	4.13074	3.59822	4.0969	4.57523	4.65406	4.26284	4.71209	4.32605	3.95438
chr1	16264150	16264695	Peak00000898	distal (non-TSS)	only T-ALL	SPEN,ZBTB17	4.41728	4.628	4.72499	4.58475	4.71206	4.40309	4.77739	5.135	4.36081	4.38265	3.96472	4.70119	4.69828	5.30533	5.0227	4.02117	4.7141	4.87169	4.35722	5.07051	5.29642	4.84488	3.68183	4.94907	4.55269	4.42992	4.41613	4.33416	4.17295	4.57528	4.77758	3.8704	3.53179	4.36901	4.01344	4.6778	4.55047	4.68816	4.36555	4.41854	4.55266	4.27746	4.67953
chr1	16276036	16276674	Peak00000899	distal (non-TSS)	only T-ALL	SPEN,ZBTB17	5.20713	4.34137	4.62542	4.1192	5.10283	5.21356	4.82735	5.135	3.60868	4.44194	4.49576	4.91694	4.29347	5.15059	5.07506	4.2062	4.46331	5.06226	4.76901	4.96865	5.10884	4.25129	3.80004	4.12006	4.372	4.01326	5.09615	4.85655	3.76388	4.71378	4.56103	4.49967	3.77899	3.6592	3.57551	4.24711	4.55047	3.64422	3.90801	4.31679	4.37198	3.80452	3.81782
chr1	16277105	16278147	Peak00000900	distal (non-TSS)	only T-ALL	ZBTB17	5.35029	4.91808	5.39739	4.99054	5.73361	5.77335	5.17319	5.97242	4.44569	4.79716	4.92191	5.38044	5.04482	5.15059	6.01589	5.03741	4.88619	5.22997	5.08552	5.11879	5.70107	5.06693	4.66667	5.20128	5.21214	4.51642	5.03512	5.57656	4.64002	5.38107	5.32315	5.25204	4.57998	4.56416	4.67468	4.85092	4.8895	5.09257	4.93522	5.51052	5.28049	4.83646	4.4347
chr1	16282612	16282958	Peak00000901	distal (non-TSS)	only thymus	ZBTB17	4.99031	3.45376	4.27353	3.72994	3.91348	4.11346	3.76155	3.49375	4.74026	4.38265	2.71848	4.12817	4.23304	4.15661	4.16103	4.36823	3.84094	3.61193	3.75548	3.90181	4.05616	4.34143	4.5456	4.24182	3.60088	4.13055	4.08405	3.64871	4.30591	4.57528	4.20487	3.69599	4.51852	4.56416	4.5579	3.4454	4.19182	4.1654	3.70937	4.02153	3.16709	4.11987	4.4347
chr1	16301705	16302917	Peak00000902	distal (non-TSS)	both	ZBTB17,RP11-5P18.1	6.45971	6.89407	6.97451	6.84249	6.80814	7.14149	6.8441	7.39353	6.68234	6.5147	7.06385	6.89387	7.09058	6.33665	6.88348	6.54396	6.97718	6.96038	6.659	7.0571	6.96317	6.35715	7.025	7.16224	7.14407	6.96742	6.58395	6.78941	6.80438	6.7148	7.11272	7.4142	6.85026	6.52079	6.40189	7.16064	6.57845	7.12519	7.13499	6.84633	7.1975	6.73557	7.83652
chr1	16319296	16319769	Peak00000903	distal (non-TSS)	only thymus	RP11-5P18.3,TBC1D3P6	5.04774	4.34137	4.13197	4.5037	4.85489	4.4666	3.86743	4.39936	4.98271	5.04238	4.21899	4.12817	4.56027	4.15661	4.05622	4.94051	4.28691	4.28609	4.43515	4.21301	3.51698	5.06693	5.41115	3.83507	3.91352	5.17076	4.31446	3.96872	5.59985	5.38107	4.39478	3.8704	5.16003	4.63497	4.81635	3.96434	3.99442	3.86611	4.23017	3.54052	3.7144	3.3757	4.52131
chr1	16320961	16321437	Peak00000904	distal (non-TSS)	only T-ALL	RP11-5P18.3,TBC1D3P6,C1orf64	4.86782	4.628	4.40135	4.32534	4.98436	4.26622	4.05541	4.39936	4.17281	4.55322	4.61534	4.64153	4.35125	4.70478	4.16103	4.41813	4.56923	4.48068	4.5088	4.85875	4.05616	4.65135	4.41266	4.45606	4.372	4.67445	4.51064	3.96872	4.17295	5.11178	4.39478	4.28282	4.24001	3.92288	3.66054	3.96434	4.0969	4.45206	4.8477	4.02153	5.02501	4.22701	4.60272
chr1	16335427	16335931	Peak00000905	distal (non-TSS)	only T-ALL	C1orf64,RP11-5P18.5,HSPB7,CLCNKA	4.93041	5.06686	5.02591	4.80249	5.65893	5.28404	4.82735	3.49375	4.31626	4.25552	4.92191	5.22899	4.60784	5.20408	5.26691	4.5576	5.3029	4.6507	4.9878	4.91478	5.0403	4.58027	4.09877	5.20128	5.21214	5.45366	4.9713	4.62023	5.0619	4.64628	5.2772	4.85081	4.80142	4.23659	4.71149	4.95536	4.585	4.92038	5.20442	4.51311	5.17663	4.17454	4.85465
chr1	16339281	16340257	Peak00000906	distal (non-TSS)	both	C1orf64,RP11-5P18.5,HSPB7,CLCNKA	5.43827	5.01901	5.30539	5.56102	5.80457	6.05932	5.51207	6.70118	4.74026	4.65606	4.77712	5.2684	5.37716	5.65045	5.98916	4.72374	5.20973	5.2817	5.3435	5.41706	6.11802	5.30262	5.10907	5.31221	5.1029	4.74711	5.78994	5.77851	5.67255	5.53576	4.77758	5.4674	5.27392	4.8278	4.51664	4.61488	4.77564	5.19662	5.48871	5.77458	4.08505	3.56695	4.75227
chr1	16345761	16346356	Peak00000907	distal (non-TSS)	only T-ALL	HSPB7,CLCNKA	4.50349	4.34137	4.27353	3.87367	4.55263	4.4666	3.51639	4.93042	4.67236	3.95675	3.96472	4.21482	4.29347	4.84738	4.16103	4.26245	4.7141	4.05774	4.57865	4.60867	3.72474	4.65135	4.72341	4.45606	4.16292	5.22203	5.15464	4.78219	4.36769	5.06142	4.48046	3.8704	4.45413	4.41037	4.13074	3.96434	3.46879	4.1654	4.4284	4.64363	4.00218	3.80452	4.01744
chr1	16353180	16353678	Peak00000908	distal (non-TSS)	only T-ALL	HSPB7,CLCNKA,RP11-5P18.10	3.14102	4.49228	4.57278	3.87367	4.71206	4.33642	4.21922	4.02645	4.01154	4.55322	4.43176	4.57915	4.23304	4.15661	4.85268	4.36823	4.75917	4.17692	4.43515	4.30208	4.53792	4.96032	4.3409	4.55157	4.55269	4.59773	4.59897	4.70359	4.10102	5.16039	4.48046	5.30903	4.69516	3.41325	4.2889	4.40651	4.0969	4.5354	4.23017	4.02153	3.47483	3.26546	4.4347
chr1	16359269	16359756	Peak00000909	distal (non-TSS)	only T-ALL	CLCNKA,RP11-5P18.10	4.80227	4.75145	4.27353	4.41749	4.55263	3.7388	3.86743	4.93042	4.01154	4.03821	4.29377	4.37265	4.03289	4.97667	4.51247	4.5576	4.66749	3.61193	4.43515	3.6405	4.53792	4.84488	4.48076	3.66336	3.91352	4.01326	4.08405	4.70359	4.48329	4.57528	4.30323	4.49967	4.63878	4.14027	3.7398	4.3292	4.04669	4.7925	4.8477	4.31679	4.89943	4.06278	4.67953
chr1	16374998	16375489	Peak00000910	TSS	both	SKI	4.80227	4.96946	4.90483	4.66123	4.55263	4.19208	4.87557	4.39936	4.89668	4.44194	5.31834	4.0353	5.32227	4.26506	4.91169	4.2062	4.88619	4.05774	4.27445	4.30208	5.46197	5.11734	5.23006	4.55157	4.98442	4.88186	4.68193	4.53144	4.48329	4.64628	5.2772	5.51648	5.16003	4.32632	4.59795	4.47959	4.40281	5.00913	4.977	4.55802	3.47483	3.26546	4.67953
chr1	16380529	16381056	Peak00000911	distal (non-TSS)	only T-ALL	CLCNKB,FAM131C	4.73346	3.86441	4.62542	3.56643	3.60084	4.26622	3.64542	4.69046	4.12126	3.86963	3.64524	4.0353	4.29347	4.36527	4.05622	4.14742	4.28691	4.17692	3.98912	3.4842	4.31884	4.15452	3.68183	3.9856	4.2716	4.23807	3.95132	4.22337	4.86695	4.24674	3.55017	4.02314	3.98394	4.23659	3.7398	3.96434	3.93989	5.11931	4.70509	5.61796	4.89943	3.80452	4.4347
chr1	16382210	16383078	Peak00000912	distal (non-TSS)	both	CLCNKB,FAM131C	5.48028	5.36274	5.02591	5.56102	5.21207	5.41526	5.13436	5.47199	5.50985	5.69156	5.99306	5.54948	5.17493	5.03708	5.35385	5.79248	6.12427	5.82385	5.59488	5.63062	5.51311	5.86791	5.50963	5.60077	5.83884	5.98285	5.50756	5.70113	5.91131	6.02676	5.81488	6.06935	5.83809	5.24017	5.034	5.05252	5.16171	6.05439	6.06842	5.82914	5.89405	5.52224	6.35185
chr1	16393584	16394132	Peak00000913	distal (non-TSS)	only T-ALL	CLCNKB,FAM131C	4.73346	4.75145	4.20466	4.41749	3.91348	3.94013	3.64542	4.02645	4.17281	4.55322	4.55687	4.75837	4.1697	4.77792	4.51247	4.02117	4.15473	4.17692	4.18613	3.6405	3.9015	5.16599	4.48076	4.24182	4.2716	4.88186	4.08405	4.10233	4.7806	4.83959	3.71227	4.68645	4.38651	4.56416	4.51664	3.85412	4.19182	4.5354	4.36555	4.14779	4.1629	5.39609	4.56262
chr1	16399540	16400611	Peak00000914	TSS	both	SKI	5.99567	6.32387	6.2772	6.07995	5.87217	5.74878	5.38609	6.07424	5.28205	5.86941	6.44956	5.7289	5.89102	5.76095	5.90583	5.51002	6.03727	5.89158	5.99412	5.845	5.86709	5.95282	5.63114	5.72569	6.16928	6.43425	5.92929	6.19951	5.78605	5.91892	6.32134	5.77998	6.08513	5.38841	5.29584	5.82743	5.35084	5.78339	5.72542	5.57595	4.49508	5.39609	6.29343
chr1	16405351	16406085	Peak00000915	distal (non-TSS)	both	FAM131C	5.74404	6.55668	6.55338	5.67379	6.11453	5.93439	6.28428	6.1693	5.36919	5.6434	6.71967	6.26206	5.77379	5.61162	5.98916	5.46466	6.35745	5.95624	5.89098	6.17379	5.90575	5.71411	5.57169	6.19683	6.70116	5.5764	6.30646	6.05187	6.49433	5.53576	6.977	6.85614	5.8624	5.97344	5.09042	6.28776	5.69799	5.73277	5.92836	5.59711	6.25599	5.46056	6.59363
chr1	16408754	16409253	Peak00000916	distal (non-TSS)	only T-ALL	FAM131C	4.93041	5.47273	5.20698	4.80249	4.85489	5.24924	4.36479	5.31352	4.36081	4.79716	5.13407	5.45049	4.74136	5.15059	4.85268	4.14742	5.03929	5.67791	5.22041	5.16546	5.0403	5.16599	4.88083	5.41507	5.49674	4.13055	5.03512	5.05836	5.13286	4.83959	5.07678	5.65432	4.85164	4.73476	4.13074	5.34772	4.65154	4.98017	4.89215	4.55802	4.94256	4.27746	5.17635
chr1	16416511	16416926	Peak00000917	distal (non-TSS)	only thymus	NA	3.56629	3.60733	3.57648	3.72994	4.16287	4.40309	2.99453	4.39936	4.22239	3.86963	3.51622	2.74686	3.09031	3.59589	3.67622	3.43662	3.84094	3.77933	3.87782	3.4842	2.91359	4.71893	3.55038	4.12006	3.76734	3.73964	3.95132	4.10233	5.71904	4.77812	4.48046	4.15946	3.77899	4.18932	2.59991	3.4454	3.18436	3.46879	3.32836	3.43689	3.33241	2.82574	3.38627
chr1	16462173	16462652	Peak00000918	distal (non-TSS)	only T-ALL	EPHA2	3.72978	4.07684	4.05495	4.1192	4.71206	4.4666	3.37042	4.69046	3.11066	3.67424	4.05519	4.0353	3.60623	3.90776	3.94203	3.95303	4.15473	4.17692	3.98912	3.77822	3.72474	3.67088	3.40154	3.9856	4.04431	3.73964	3.63361	3.8192	3.29094	3.93195	3.12889	4.49967	4.38651	3.6592	3.00413	3.4454	2.55779	4.49438	3.1635	3.19321	2.6981	3.14152	4.07752
chr1	16470263	16471235	Peak00000919	distal (non-TSS)	only T-ALL	EPHA2	5.74404	5.28434	5.53857	5.15622	5.49667	5.31801	4.36479	5.135	4.31626	4.65606	5.48132	5.22899	5.37716	5.57171	5.0227	4.87196	5.00256	5.37981	5.22041	5.11879	5.10884	5.06693	4.83032	5.46382	5.49674	4.88186	5.46222	4.92712	4.90818	5.42136	5.2772	5.13063	5.16003	4.41037	4.84961	4.85092	4.83374	4.92038	5.05698	5.15746	5.10287	5.13078	5.84972
chr1	16477589	16478232	Peak00000920	distal (non-TSS)	both	EPHA2,RP11-276H7.2,RP11-276H7.3	5.67354	5.11313	5.24055	5.30441	5.10283	5.13936	4.36479	4.39936	5.49059	5.6434	5.73448	5.22899	5.55406	5.03708	5.17425	5.34449	5.67128	5.06226	5.38226	5.11879	4.89223	4.84488	5.76976	5.80327	5.26373	5.53665	5.09615	5.39142	5.52322	5.80228	5.71555	5.36381	5.9557	5.26232	5.45392	5.65444	5.31094	5.0653	4.70509	4.46666	5.58015	4.86885	5.22766
chr1	16484493	16484985	Peak00000921	distal (non-TSS)	both	EPHA2,RP11-276H7.2,RP11-276H7.3	4.80227	5.5416	5.59133	5.04797	5.99847	5.64606	5.85815	4.69046	4.98271	4.38265	5.2475	5.54948	5.17493	4.77792	5.3954	4.83637	5.41826	4.93815	5.03751	5.66329	5.65635	4.96032	4.41266	5.72569	5.26373	4.88186	6.11576	5.2889	6.18351	5.25285	5.68084	5.73931	5.27392	4.97019	4.59795	5.4575	5.0445	5.0375	4.80178	4.36864	5.2121	5.54221	5.30128
chr1	16488014	16489289	Peak00000922	distal (non-TSS)	both	EPHA2,RP11-276H7.2,RP11-276H7.3	6.05222	7.40589	7.05136	6.76021	6.5447	6.6413	6.26662	6.5682	6.15923	6.10052	7.53781	7.05865	6.46952	6.07754	6.23638	5.99677	6.97718	6.77629	6.01879	6.34405	6.72547	6.22708	6.09866	7.2337	7.15763	6.79402	6.11576	6.50197	6.15007	6.43133	7.65644	7.61763	6.68356	5.78869	6.0123	7.24401	6.3632	6.41612	6.16069	6.20378	6.05771	6.02543	6.93637
chr1	16493919	16494876	Peak00000923	distal (non-TSS)	both	RP11-276H7.3	6.28224	7.35931	7.15946	7.07802	7.05989	6.8163	6.79574	7.27064	6.69075	6.59251	8.0358	7.2751	7.49262	6.42847	6.80923	6.443	7.5155	6.81156	6.84932	6.8469	7.11878	6.2042	6.81167	7.47689	7.56599	6.55787	6.6657	6.82615	6.44008	6.96507	7.98816	7.98074	6.99964	6.0763	6.21403	7.44234	6.65152	6.62412	6.31313	6.33495	6.07692	5.93799	7.42878
chr1	16514039	16514729	Peak00000924	distal (non-TSS)	both	ARHGEF19-AS1,ARHGEF19	5.74404	5.78787	5.66698	5.10314	4.71206	5.50626	5.21098	5.74405	4.77299	4.79716	5.80977	5.70052	5.34998	5.30533	5.3954	5.15697	5.62415	5.78874	5.41999	5.845	5.46197	5.54167	4.97665	5.55657	6.52398	5.85979	4.83416	5.57656	5.2004	5.42136	5.45266	5.51648	5.7365	4.997	4.97521	5.65444	5.0445	5.4274	5.57207	5.21363	5.95764	4.46202	6.10238
chr1	16532575	16533918	Peak00000925	distal (non-TSS)	both	ARHGEF19-AS1,ARHGEF19,ANO7P1	7.42587	7.81074	7.73779	7.74104	8.05998	7.81241	7.84758	8.3179	7.49254	7.34268	8.40928	7.93225	8.02655	7.26464	7.45045	7.20869	8.32045	7.52495	7.24283	8.00685	8.47237	7.66599	7.8432	8.07546	8.76035	7.90528	7.78302	7.63681	7.99212	7.91827	8.37561	8.4997	8.06233	7.37424	7.31564	8.07491	7.50872	8.38441	8.45474	8.00262	7.96564	7.44835	9.05837
chr1	16542607	16543022	Peak00000926	distal (non-TSS)	only T-ALL	ARHGEF19,ANO7P1	5.56076	4.628	5.06404	4.93064	4.16287	5.13936	4.49601	4.39936	4.86678	4.49872	4.82708	5.18844	4.82367	4.77792	4.79104	4.46624	4.46331	4.87169	4.88271	4.85875	5.35378	5.30262	4.83032	4.94907	5.04491	5.00467	5.03512	4.53144	4.7806	5.11178	4.84279	5.36381	4.94692	4.85747	4.33766	4.47959	4.51504	4.40837	4.75428	4.87241	4.76136	4.00302	4.71638
chr1	16543462	16544470	Peak00000927	distal (non-TSS)	both	ARHGEF19,ANO7P1	6.57976	7.04301	6.88284	6.96507	7.03073	6.71892	6.95835	7.03921	6.55917	6.50131	7.58121	7.16578	6.94517	6.72842	6.25891	6.54396	7.31624	6.68414	6.659	7.27241	6.99923	7.02475	6.75964	7.53461	7.46063	6.84342	7.21949	6.78941	7.25245	6.90998	7.59289	7.43968	7.35562	6.75541	6.28739	6.87695	6.6356	7.29683	7.57694	7.32716	7.40866	5.95294	7.92747
chr1	16554817	16555661	Peak00000928	distal (non-TSS)	only T-ALL	ANO7P1,C1orf134,RSG1	4.80227	4.91808	5.24055	5.39521	4.85489	4.93463	3.96493	4.69046	4.52553	4.92516	4.61534	4.86607	4.69828	4.77792	4.58762	5.03741	4.66749	5.06226	4.9878	4.67559	4.43285	5.25853	4.88083	5.20128	4.63473	5.00467	4.41613	4.53144	4.73532	4.89845	4.77758	4.99772	4.99222	4.32632	4.3847	4.61488	4.91656	5.60715	4.93522	3.95338	3.81801	3.3757	4.60272
chr1	16562572	16564090	Peak00000929	TSS	both	SKI	7.42587	7.70299	7.57823	7.50904	7.48225	7.55494	7.77467	7.85919	7.30285	7.37968	7.7929	7.76522	7.71991	7.30148	7.47945	7.38815	7.85167	7.42609	7.0888	7.64179	7.87811	7.56217	7.4262	7.83944	8.10269	7.47526	7.42106	7.35213	7.85916	7.38418	8.02301	8.04022	7.81209	7.37424	7.32725	7.62445	7.39524	7.65337	7.89877	7.45353	7.76198	7.30481	8.29136
chr1	16570654	16571308	Peak00000930	distal (non-TSS)	both	RSG1,MT1XP1,FBXO42	5.48028	5.5416	5.69133	5.59961	5.31344	5.59178	5.41865	5.135	4.89668	5.43258	5.78511	5.91315	5.42999	5.44477	5.22134	5.15697	5.62415	5.59892	5.22041	5.16546	5.78649	5.30262	4.88083	5.64364	6.1422	5.6527	5.59412	5.11964	5.16704	5.20738	5.57132	5.81952	5.62711	5.04912	5.09042	5.80002	5.48221	5.62579	5.9698	5.36985	5.31347	4.93145	6.26938
chr1	16575155	16575909	Peak00000931	distal (non-TSS)	only T-ALL	MT1XP1,FBXO42	5.15598	4.49228	4.72499	5.20737	4.55263	4.64097	3.96493	4.02645	5.2594	5.40388	4.77712	4.96601	5.29401	4.97667	4.9683	5.18534	4.22249	4.56835	4.82703	4.53831	4.81182	5.68125	5.47756	3.83507	4.2716	5.45366	3.95132	4.43642	5.296	5.20738	4.96469	4.28282	4.80142	4.88652	4.78228	4.24711	4.805	4.61392	5.09532	4.80029	5.63318	4.69871	5.34832
chr1	16678173	16679596	Peak00000932	distal (non-TSS)	both	FBXO42,SZRD1	7.13106	7.68044	7.49129	7.54876	7.29877	7.51202	7.34177	7.99473	7.02577	7.1505	8.3139	7.47993	7.43613	6.89846	7.27408	7.09512	7.75172	7.02189	7.20048	7.34427	7.9443	7.41096	7.19127	7.80233	8.21059	7.57604	7.39735	6.997	7.72406	7.33277	8.04353	7.79587	7.40588	7.10389	7.06809	7.89325	7.3521	7.79916	7.74087	7.32716	7.68299	7.46921	8.47299
chr1	16693308	16694633	Peak00000933	TSS	both	SKI	7.50876	8.35718	8.01686	7.96304	8.07433	7.82415	8.32705	8.3179	7.49254	7.42994	8.67595	8.03185	8.00515	7.36085	7.96959	7.65677	8.40252	7.59741	7.4468	8.13967	8.58334	7.73128	7.86181	8.25782	8.74697	8.03838	7.76461	7.91759	8.18553	7.84679	8.75722	8.5648	7.9928	7.76412	7.4278	8.06921	7.91659	8.2266	8.43646	7.95459	7.63214	7.72048	8.9737
chr1	16746975	16748178	Peak00000934	distal (non-TSS)	both	SPATA21	5.43827	5.15793	4.94637	5.30441	5.65893	5.38358	4.55712	4.93042	4.92595	5.25094	5.05303	4.86607	5.45569	4.91353	5.58661	5.24041	5.39029	5.33161	5.38226	5.02051	4.53792	5.38687	4.88083	5.64364	4.98442	5.6527	5.36694	5.44002	5.57476	5.74017	4.84279	5.4674	5.16003	5.77344	5.19687	5.00479	5.06874	6.76458	6.43625	6.50052	5.95764	6.38599	6.54442
chr1	16766548	16768143	Peak00000935	TSS	both	SKI	6.85811	7.28152	7.1154	7.25659	7.32303	6.87398	6.90236	6.8801	6.53134	6.26817	7.20006	7.18629	6.85223	6.72842	7.0345	6.86323	7.34542	7.12358	6.84932	6.80383	7.65908	7.06331	6.79884	7.47689	7.5037	7.10876	7.19219	6.71297	7.05931	6.92395	7.47698	7.17726	7.09466	6.45563	6.45589	7.10597	6.87811	7.17635	7.28154	6.91493	7.53168	6.88292	7.83652
chr1	16825105	16826294	Peak00000936	distal (non-TSS)	both	CROCCP3	6.02423	6.72793	6.38523	6.43896	6.90778	6.54511	6.336	7.13629	5.80272	5.6434	7.17194	6.63497	6.58964	5.79596	6.04214	6.02815	6.73396	6.10617	5.99412	6.58378	6.78867	6.2042	6.03427	6.92376	7.22354	6.47665	6.40504	6.38359	6.16688	6.56227	7.05996	7.05066	6.69709	5.91909	5.86006	6.72554	6.00201	7.20126	6.88812	6.61842	7.21489	6.49192	7.88863
chr1	16866872	16867387	Peak00000938	distal (non-TSS)	only T-ALL	U1,FAM231B,RP5-875O13.6,AL355149.1	3.14102	3.05661	3.57648	2.82545	3.91348	3.35207	2.71856	4.02645	2.58026	2.94243	2.03114	3.03345	2.03114	3.90776	3.33115	3.72279	3.41645	2.85061	3.75548	3.77822	3.51698	4.65135	4.00686	3.21439	3.16711	4.13055	3.43529	3.4488	4.30591	3.50878	2.81649	3.69599	3.38452	3.58302	3.27255	3.26739	2.55779	4.72382	3.1635	2.03114	3.81801	2.59651	3.15044
chr1	16893053	16893899	Peak00000939	distal (non-TSS)	both	NBPF1	6.05222	6.11495	6.17766	5.77829	6.27268	6.03924	4.87557	5.61451	4.27016	5.28288	4.967	5.48426	4.86306	7.1209	6.69837	5.77406	6.46788	6.68414	6.51073	5.49187	5.23662	5.50452	5.19087	5.51095	5.21214	5.41027	5.71481	5.98827	4.7806	5.60721	5.71555	5.93197	5.47737	4.36901	4.43013	4.54892	4.51504	4.57523	5.13263	4.72419	4.00218	3.6516	5.54253
chr1	16918199	16918733	Peak00000940	distal (non-TSS)	only T-ALL	NBPF1	4.11902	3.60733	3.45211	4.00239	4.55263	3.18452	3.20079	4.02645	3.52591	3.30013	3.20066	2.74686	4.03289	3.59589	3.81637	3.88097	3.92702	3.61193	3.28452	4.11743	3.9015	4.42584	4.09877	4.24182	3.91352	4.42992	4.08405	3.96872	3.6628	3.32381	3.12889	3.23918	3.88571	3.58302	3.66054	3.96434	3.28819	4.61392	4.48844	3.6354	4.76136	3.80452	5.0101
chr1	16921014	16921278	Peak00000941	distal (non-TSS)	only T-ALL	NBPF1	3.87351	4.49228	4.33897	4.00239	4.16287	3.7388	2.99453	2.03114	2.97127	2.68078	3.96472	3.57349	3.49879	4.70478	4.34833	3.80445	4.00753	4.05774	4.5088	4.01419	3.26107	4.04994	3.80004	4.72456	4.63473	4.01326	4.20432	4.53144	4.02483	4.1501	3.85483	3.69599	4.16016	2.57058	3.14797	3.96434	3.46879	3.3694	3.59611	3.19321	4.23634	2.82574	3.00631
chr1	16927314	16927592	Peak00000942	distal (non-TSS)	only T-ALL	NBPF1	3.72978	3.74277	3.8853	4.32534	4.37195	3.7388	4.05541	2.03114	3.6859	3.30013	3.51622	3.82618	3.60623	4.54562	4.85268	4.2062	4.08324	3.92629	4.70845	4.46409	4.81182	3.93602	3.80004	2.87921	3.76734	4.33745	4.59897	4.70359	3.13037	4.33675	4.30323	4.39563	4.16016	3.6592	3.38334	2.03114	3.18436	2.99377	3.81274	3.7231	4.43494	3.3757	3.15044
chr1	16928780	16929554	Peak00000943	distal (non-TSS)	only T-ALL	NBPF1	5.04774	4.41895	4.94637	4.22632	5.40802	4.88981	4.1399	4.69046	4.36081	4.25552	4.49576	4.44506	3.79519	5.35335	5.6901	4.46624	5.36175	4.87169	5.7798	4.85875	4.63544	5.42718	4.26505	5.36457	4.98442	4.74711	4.76015	4.62023	4.36769	4.95491	4.20487	4.99772	4.38651	4.18932	4.5579	4.47959	4.2368	5.26989	5.01756	6.01308	4.3059	4.62429	5.12309
chr1	16939305	16940560	Peak00000944	distal (non-TSS)	both	NBPF1,RP5-1182A14.5,CROCCP2	7.48848	7.43312	7.20221	7.32683	7.32303	7.38298	6.72	8.04558	7.15283	6.97779	7.44688	7.10247	7.22265	7.34917	7.5631	7.56381	7.75172	7.52495	7.72589	7.94219	8.07667	8.07719	8.04123	7.979	7.81711	8.10734	7.78302	7.5626	7.89985	7.93904	8.33181	8.06498	8.0571	7.13985	6.92245	7.0375	6.89826	7.97912	7.56352	7.53746	8.22777	7.09925	8.75795
chr1	16947448	16948013	Peak00000945	distal (non-TSS)	both	NBPF1,RP5-1182A14.5,CROCCP2	6.05222	5.57481	5.71527	5.67379	6.05768	5.64606	4.92218	5.61451	5.58438	5.59355	5.3858	5.34408	5.29401	5.68824	5.55038	5.67821	5.62415	5.42642	6.18048	5.69523	5.65635	6.15733	6.25744	5.80327	5.83884	6.17561	5.6757	5.53249	6.23225	6.37134	5.57132	5.89546	5.9781	6.12509	5.74294	5.80002	5.7583	5.53005	5.59881	5.84688	6.03825	5.37393	5.74869
chr1	16951359	16951841	Peak00000946	distal (non-TSS)	both	RP5-1182A14.5,CROCCP2	5.35029	5.40036	5.33673	5.77829	5.21207	5.10074	4.6156	4.69046	5.43119	5.28288	5.09414	5.18844	5.14351	5.57171	5.87693	6.05886	6.39987	5.63897	5.86398	6.28255	5.65635	6.24959	6.53037	6.10811	6.08646	6.65334	5.21079	5.2889	6.68126	6.12704	5.99494	6.03622	6.08513	5.59392	5.47513	4.95536	5.37037	6.39464	6.72882	5.84688	6.54474	5.18288	6.88198
chr1	16970306	16971662	Peak00000947	distal (non-TSS)	both	CROCCP2,MST1P2	7.10464	7.35931	7.00381	7.25659	7.75601	7.27587	6.93621	6.63623	6.42444	6.36009	7.59539	7.09164	7.07422	7.79024	8.0165	7.61619	8.38156	7.9455	7.96594	7.76657	7.98081	7.36026	7.16152	8.03605	8.07441	7.60495	7.39735	7.4958	7.39452	7.42403	8.10988	8.05678	7.76153	6.33654	6.29926	7.2541	6.57845	7.47081	7.74682	6.73688	7.64503	6.57138	8.47036
chr1	17003304	17003626	Peak00000948	distal (non-TSS)	only T-ALL	RNU1-3,FAM231A,AL021920.1,EIF1AXP1	3.37511	2.76372	3.1487	3.37524	2.03114	3.18452	3.37042	2.03114	3.6859	3.56294	3.20066	3.03345	3.60623	3.16334	3.33115	3.6351	3.53819	2.85061	4.0914	3.6405	2.91359	4.34143	3.90775	2.87921	2.84449	3.73964	2.86265	2.03114	3.29094	3.32381	3.36072	3.23918	2.72617	3.98081	3.57551	3.05037	3.28819	3.72284	3.90801	3.54052	3.47483	3.56695	3.27527
chr1	17004312	17004992	Peak00000949	distal (non-TSS)	both	FAM231A,AL021920.1,EIF1AXP1,ESPNP	5.1029	4.07684	4.05495	4.00239	3.91348	4.40309	4.21922	4.69046	4.92595	4.96534	4.55687	4.86607	5.01031	4.62751	4.79104	5.48752	3.92702	4.48068	4.35722	4.67559	4.89223	5.80836	5.41115	4.72456	4.71212	5.31928	3.43529	3.96872	4.36769	4.04569	3.71227	3.49117	4.69516	5.48552	5.36576	3.85412	4.8895	4.98017	4.75428	4.55802	5.34571	4.662	4.82136
chr1	17019174	17019557	Peak00000950	distal (non-TSS)	only T-ALL	EIF1AXP1,ESPNP	4.58453	4.56184	4.20466	5.20737	4.37195	4.40309	3.51639	4.69046	4.17281	4.18704	4.13968	3.93511	4.65381	4.77792	4.91169	4.02117	4.61925	3.41589	4.27445	3.77822	4.1941	4.65135	4.60748	4.55157	4.2716	5.06225	4.68193	4.99428	4.53756	5.33961	4.56103	4.59626	5.30993	4.56416	4.43013	4.47959	4.2368	4.7925	4.4284	4.36864	3.9135	3.47549	4.01744
chr1	17020203	17020682	Peak00000951	distal (non-TSS)	both	EIF1AXP1,ESPNP	5.15598	4.86473	4.62542	4.86804	4.85489	4.58529	3.86743	5.47199	4.77299	5.04238	5.2475	4.64153	5.01031	4.36527	4.9683	4.60107	5.10997	4.48068	5.45673	4.01419	4.1941	5.30262	5.50963	5.20128	4.46537	6.01203	4.76015	4.43642	4.7806	5.64163	4.96469	5.13063	5.5086	5.17153	5.19687	4.79559	5.0445	5.44853	4.70509	4.51311	4.55266	3.56695	4.64166
chr1	17025998	17026270	Peak00000952	distal (non-TSS)	only T-ALL	ESPNP	4.41728	4.75145	4.77219	4.1192	5.21207	4.58529	4.1399	4.69046	4.22239	4.3206	4.13968	4.51376	4.1697	4.03825	4.16103	4.36823	4.46331	3.92629	4.35722	5.07051	4.96823	4.96032	4.83032	4.8782	4.63473	4.67445	4.51064	4.85655	4.58975	5.20738	4.0985	5.25204	5.11992	4.88652	4.81635	4.6778	4.28029	4.45206	4.4284	4.26284	4.3059	3.47549	4.4787
chr1	17026831	17027432	Peak00000953	distal (non-TSS)	both	ESPNP	5.90642	6.04583	5.69133	5.84393	6.16921	5.44625	5.0533	5.86279	5.43119	4.92516	5.94939	5.48426	5.71136	5.15059	5.81733	5.51002	5.52493	4.93815	5.56158	5.69523	5.78649	5.83845	5.94364	5.94682	6.08646	6.45561	6.11576	6.05187	5.9891	6.26542	6.27571	6.36429	6.64219	5.07448	5.31953	5.09868	5.16171	5.09257	5.36935	5.61796	5.34571	4.41821	5.37126
chr1	17027533	17028174	Peak00000954	distal (non-TSS)	only T-ALL	ESPNP	6.20959	5.50758	5.51144	5.99594	5.21207	5.56384	4.72555	5.86279	5.06375	5.51535	5.5416	5.05926	5.6008	5.44477	5.43576	5.36935	5.57541	5.67791	5.89098	5.75704	5.82736	5.86791	5.63114	5.87685	5.62014	6.12313	5.6757	5.74034	5.6245	6.26542	5.90774	6.36429	6.2597	5.26232	5.27174	5.4575	5.26989	5.33955	5.57207	5.77458	6.70113	5.0488	6.07487
chr1	17029644	17030227	Peak00000955	distal (non-TSS)	both	ESPNP	5.70923	5.40036	5.13733	5.15622	4.85489	4.93463	4.77739	4.69046	4.89668	4.84115	5.68199	5.18844	5.11138	5.03708	5.07506	4.97357	5.07507	5.2817	5.56158	5.29686	5.35378	5.68125	5.23006	5.64364	5.1029	5.31928	4.83416	4.92712	5.46974	5.2969	5.12963	5.89546	5.65526	5.32677	5.034	5.18668	5.37037	5.54972	5.33787	5.44193	6.8196	5.25759	5.89768
chr1	17036002	17036697	Peak00000956	distal (non-TSS)	both	ESPNP	5.84367	5.87026	5.93486	5.77829	5.49667	5.8446	5.70878	6.07424	5.84869	5.5419	6.1934	5.7289	5.83361	5.8635	5.96192	5.34449	5.7611	5.78874	5.56158	6.42217	6.63663	6.2042	6.1195	6.57305	6.64449	6.22624	6.1446	5.74034	5.54922	6.0525	5.71555	5.89546	6.2227	6.03859	5.90746	6.20678	5.78753	5.87955	5.92836	5.793	6.87536	4.86885	6.26938
chr1	17053902	17054488	Peak00000957	distal (non-TSS)	only thymus	ESPNP,FAM231C	5.30417	4.49228	4.86201	4.5037	5.58011	4.64097	4.05541	4.39936	4.27016	4.11477	4.13968	4.81327	3.95857	5.3998	5.31105	4.87196	4.88619	5.47155	5.3435	4.73938	4.1941	4.96032	4.18456	5.25783	4.92119	4.67445	5.15464	5.17835	4.86695	5.80228	4.90508	5.41655	4.99222	4.28222	4.43013	4.15956	4.51504	3.46879	4.48844	4.55802	4.94256	3.80452	4.01744
chr1	17084226	17084489	Peak00000958	distal (non-TSS)	only T-ALL	CROCC,CROCCP4,MST1L	3.72978	3.27482	3.79093	3.37524	4.16287	3.49633	3.64542	2.03114	3.8267	3.30013	3.86723	3.82618	3.95857	3.40156	3.94203	3.54023	4.08324	3.17546	3.28452	4.30208	3.51698	4.50526	3.80004	4.72456	4.55269	4.23807	3.95132	3.96872	3.85712	4.71378	3.85483	4.15946	3.98394	4.08929	3.95048	4.47959	3.82312	3.64422	3.81274	4.26284	4.1629	3.47549	3.88798
chr1	17215328	17216353	Peak00000959	distal (non-TSS)	both	CROCC,RP11-108M9.4,RP11-108M9.5,RNU1-2	5.1029	5.43701	5.73881	5.20737	5.31344	5.61918	5.35276	5.61451	4.63711	5.15053	5.5416	5.01342	5.40382	5.53064	5.3954	4.90666	4.7141	5.06226	4.82703	5.92785	5.90575	5.89678	5.71592	6.16786	5.80464	6.17561	5.26478	5.48701	5.0619	5.42136	5.36765	5.06575	5.7882	5.57642	5.19687	5.65444	5.42739	4.82559	4.07919	5.51052	5.73364	4.62429	4.82136
chr1	17221882	17222377	Peak00000960	distal (non-TSS)	only T-ALL	CROCC,RP11-108M9.4,RP11-108M9.5,RNU1-2,RP11-108M9.6	4.00221	4.49228	3.97298	4.00239	3.91348	4.64097	4.92218	2.03114	4.89668	4.25552	5.09414	4.70119	4.1697	2.84173	2.03114	2.62371	2.92688	2.85061	2.76966	3.30191	2.91359	2.79559	2.73538	2.03114	2.84449	3.14786	4.41613	4.10233	4.6885	4.24674	4.70913	4.9262	4.94692	4.60003	3.95048	4.85092	4.2368	4.72382	4.80178	5.73701	3.9135	3.14152	4.94999
chr1	17222469	17223490	Peak00000961	distal (non-TSS)	only T-ALL	CROCC,RP11-108M9.4,RP11-108M9.5,RNU1-2,RP11-108M9.6	5.20713	5.40036	5.45556	5.15622	5.49667	5.38358	5.0533	4.69046	5.32629	5.40388	5.65499	5.05926	5.01031	5.15059	5.17425	5.15697	4.84514	4.87169	4.70845	5.87315	6.21341	5.61317	5.541	5.46382	5.83884	5.68938	4.9713	4.78219	5.6245	5.42136	5.32315	5.51648	5.11992	5.32677	5.034	5.2695	5.11599	5.81617	5.79632	5.9973	5.58015	5.20822	6.60327
chr1	17230521	17232294	Peak00000962	distal (non-TSS)	both	CROCC,RNU1-2,RP11-108M9.6	7.93305	8.08129	7.92291	8.03471	8.38184	8.10003	7.79939	8.09468	7.71469	7.65788	8.37681	7.9741	8.0223	6.83283	7.25184	7.12436	7.71308	7.09525	6.98031	8.56597	8.9063	8.30865	8.34441	8.58172	9.01591	8.62741	7.88879	7.59487	8.25381	7.61688	8.34289	8.36663	8.15826	8.24854	7.9993	8.32501	8.24468	8.35697	8.08867	8.67101	8.62874	8.23159	9.17592
chr1	17239919	17241181	Peak00000963	distal (non-TSS)	both	CROCC,RP11-108M9.6	7.52875	8.08129	7.55863	7.94827	8.01604	7.67652	7.99395	8.37864	7.48773	7.59635	8.46052	7.98583	8.12907	6.79887	7.32823	7.16714	7.90161	7.13754	7.01739	8.29791	8.79285	8.08346	8.14616	8.69738	8.87136	8.19232	7.93067	7.9595	8.00616	8.00619	8.77368	8.559	8.43318	7.73308	7.70654	8.24637	7.98092	8.16781	8.07455	8.17669	8.3703	7.5201	9.2498
chr1	17247939	17248985	Peak00000964	TSS	both	SKI,MORN1	6.50085	6.3043	6.51315	6.2587	6.3692	6.39547	5.73479	6.4968	6.07164	6.13566	6.36915	6.22282	6.40547	5.61162	5.475	6.05886	5.88604	5.92428	5.7798	6.78918	6.49213	6.63856	6.70566	6.94095	6.75568	6.9822	6.1446	6.25456	6.06288	6.37134	6.642	6.22439	6.81347	5.91909	6.33429	6.30731	6.68284	6.50897	6.08736	6.74633	6.55844	5.90761	6.92872
chr1	17253189	17253919	Peak00000965	distal (non-TSS)	only T-ALL	CROCC	5.70923	5.67005	5.48377	5.52134	5.58011	5.50626	4.87557	5.61451	4.74026	5.21826	5.45019	5.64201	5.20566	4.97667	4.79104	4.97357	4.88619	5.12042	4.93624	5.37812	4.89223	5.50452	5.23006	5.55657	4.92119	5.89157	5.26478	5.23471	4.64002	5.80228	5.45266	5.25204	4.90009	5.17153	5.59612	5.85432	5.80192	5.56913	4.15687	4.51311	4.66098	4.37293	4.18986
chr1	17254108	17254668	Peak00000966	distal (non-TSS)	only thymus	CROCC	5.25648	5.06686	5.30539	5.59961	5.31344	5.35117	4.294	5.135	5.16498	5.40388	5.2107	5.75672	5.6008	4.70478	4.72652	5.18534	5.14402	4.80189	5.13194	5.59718	5.29642	5.64762	5.10907	5.91226	5.53907	5.61506	4.76015	5.11964	5.46974	5.94665	5.64526	5.30903	6.10561	4.91497	5.68964	5.82743	5.71331	5.0375	4.54592	4.46666	4.85492	4.11987	3.95438
chr1	17274014	17274400	Peak00000967	distal (non-TSS)	only T-ALL	CROCC	5.20713	4.49228	4.13197	4.32534	3.60084	4.02975	3.96493	4.39936	4.44569	4.44194	4.36455	4.0353	4.1697	3.90776	3.10398	4.14742	4.15473	4.05774	4.27445	4.01419	4.31884	4.78334	4.92956	5.08084	4.78538	4.67445	4.41613	3.8192	4.53756	4.50036	3.85483	3.69599	4.38651	4.60003	4.43013	4.24711	3.93989	4.68816	4.36555	4.94098	4.98439	4.50444	4.60272
chr1	17277965	17278624	Peak00000968	distal (non-TSS)	both	CROCC	5.39496	5.43701	4.86201	5.20737	5.49667	5.56384	5.31863	5.61451	5.41082	5.21826	5.92705	5.38044	5.45569	5.83013	6.1181	6.1755	6.37173	5.67791	6.15847	6.30334	5.74442	6.31509	6.31272	6.33348	6.4152	6.57748	5.63549	5.23471	6.33992	5.80228	5.9374	5.93197	6.14572	5.5587	5.09042	5.52622	5.09256	6.0267	6.19599	5.53267	5.70918	4.80329	6.54442
[truncated: 109,291 more rows]
[truncated: 13 more columns]
