# Supplementary material for: Chromatin accessibility landscape of pediatric T‐lymphoblastic leukemia and human T‐cell precursors
Source: EMBO Mol Med. 2020 Aug 5;12(9):e12104. doi: 10.15252/emmm.202012104 (PMC7507092; doi:10.15252/emmm.202012104)
Supplement: Supplementary file 10 — Dataset EV8 [file EMMM-12-e12104-s010.xlsx]

## Sheet: Dataset EV8 
Dataset EV8. Enrichment/depletion of TF binding motifs in T-ALLs in comparison to sorted populations. Columns B-Y contain globally normalized motif counts. Columns Z-FB contain the statistics of TF enrichment analysis on a per patient basis.
motif	DN2	DN3.ISP	DP	SPCD4	SPCD8	P1	P2	P41	P3	P4	P5	P27	P6	P7	P52	P68	P69	P8	P9	P10	P11	P12	P59	P63	P1_pval	P1_odds	P1_ci1	P1_ci2	P1_bonferoni	P1_pval_adj	P1_ln_odds	P2_pval	P2_odds	P2_ci1	P2_ci2	P2_bonferoni	P2_pval_adj	P2_ln_odds	P41_pval	P41_odds	P41_ci1	P41_ci2	P41_bonferoni	P41_pval_adj	P41_ln_odds	P3_pval	P3_odds	P3_ci1	P3_ci2
Ahr::Arnt	6865.8	7677.05	8878.95	9733.25	10182.3	6843.74	8086.06	6713.72	7325.17	6132.11	6836.05	7583.45	7604.05	6281.03	6095.72	9305.44	10186	6726.75	7062.05	7342.15	6837.32	6494.2	7482.62	6915.92	5.76198e-42	0.834076	0.811812	0.856836	4.07948e-39	1.69978e-40	-0.181431	0.462399	0.987231	0.954265	1.02105	327.378	0.915479	-0.0128515	4.15108e-39	0.818081	0.792939	0.843851	2.93896e-36	4.45297e-38	-0.200794	2.05503e-12	0.893365	0.865068	0.922339
Ar	20.4232	21.9003	23.3577	20.9682	22.1113	19.319	20.5346	22.3312	18.5026	17.6875	18.5259	12.7775	19.6883	12.871	19.1753	16.7321	18.8369	16.6658	19.4213	21.4631	24.261	21.0168	12.1584	14.8006	0.71533	0.880898	0.496276	1.45711	506.453	0.85548	-0.126813	1	0.936332	0.423518	1.8043	708	1	-0.0657852	0.889943	1.01826	0.549212	1.73873	630.08	0.972345	0.0180953	0.764795	0.843673	0.399978	1.57588
Arid3a	7068.43	6584.47	4969.42	5433.77	4812.53	7001.92	6454.7	7466.6	6068.84	7853.23	7398.44	6116.16	6271.81	8559.19	8168.67	4962.27	3885.1	7647.53	6901.83	7086.39	8188.8	7881.31	6376.21	7713.81	1.66365e-27	1.1643	1.13324	1.19599	1.17787e-24	2.94467e-26	0.152116	0.000322027	1.07244	1.0324	1.11375	0.227995	0.00422213	0.0699397	7.21902e-44	1.24238	1.20575	1.27988	5.11107e-41	8.51845e-43	0.217031	0.659483	1.00781	0.972744	1.04387
Arid3b	601.884	522.953	294.246	327.504	321.72	569.909	549.871	647.605	597.633	579.605	561.069	583.506	542.521	690.741	725.633	392.009	254.298	643.718	490.387	592.023	627.932	686.138	550.601	661.991	8.03907e-07	1.27669	1.15961	1.40285	0.000569166	2.84583e-06	0.244272	0.00204444	1.23177	1.07811	1.4017	1.44746	0.0226166	0.208449	6.33371e-12	1.45088	1.30848	1.60525	4.48427e-09	2.98951e-11	0.372172	9.25339e-07	1.33885	1.19295	1.4982
Arid5a	68.4778	57.2947	26.9978	37.9425	32.0614	53.1272	59.3221	60.6133	61.0585	68.0287	66.1638	78.7946	45.9393	68.6451	82.7565	52.5866	23.5461	72.913	60.6914	67.9663	81.3457	74.1771	48.6336	72.6575	0.512662	1.10789	0.796258	1.50627	362.965	0.651929	0.10246	0.268868	1.2371	0.801327	1.83135	190.359	0.706588	0.21277	0.162682	1.26403	0.885456	1.75574	115.179	0.262966	0.234304	0.19289	1.27331	0.868173	1.80856
Arnt	3581.67	3740.75	3858.57	4195.64	4192.3	3796.18	3778.36	3735.69	3698.66	3385.11	3617.84	3643.72	3753.9	3463.72	3422.28	4101.76	3927.49	3683.15	3656.05	3804.33	3674.83	3713.8	3673.57	3662.48	0.846427	0.996161	0.960423	1.03292	599.271	0.954253	-0.00384638	0.745425	0.991462	0.943374	1.04146	527.761	1	-0.00857497	0.354467	0.980205	0.939856	1.02188	250.963	0.485742	-0.0199933	0.193924	0.970439	0.927403	1.01502
ARNT::HIF1A	5724.1	6368.78	7110.74	7782.21	8021.98	5996.12	6664.61	5734.33	6129.9	5142.97	5941.51	6184.31	6282.75	5503.05	5216.68	7711.11	7807.88	5673.67	6180.81	6211.77	5731.31	5805.59	6077.46	5918.9	7.34342e-14	0.897374	0.871774	0.923583	5.19914e-11	4.56065e-13	-0.108283	0.939719	0.998369	0.961682	1.03612	665.321	1	-0.00163282	5.24126e-20	0.857877	0.829336	0.887175	3.71082e-17	3.31323e-19	-0.153295	1.05808e-06	0.917571	0.885869	0.950156
Arntl	864.582	963.171	1099.02	1241.12	1278.03	906.784	1006.19	891.653	908.476	757.84	864.1	881.648	962.538	853.773	766.002	1154.52	1125.5	832.25	966.207	935.432	834.864	862.926	812.875	888.036	0.000924242	0.883863	0.820016	0.951514	0.654364	0.0022721	-0.123453	0.718523	0.980901	0.889973	1.07878	508.714	1	-0.0192834	0.00100616	0.869097	0.797015	0.946068	0.71236	0.00259985	-0.1403	0.00789488	0.885517	0.807508	0.969216
Ascl2	2676.64	2732.01	2659.13	1592.59	1670.51	2413.66	2131.03	1981.1	2248.06	2285.76	2331.61	2114.68	2104.46	1964.97	2128.46	2256.44	1959.03	2073.85	2432.51	2146.31	2206.32	2165.97	2278.83	2201.25	0.0426262	0.954207	0.911484	0.998477	30.1794	0.0811273	-0.0468747	1.26397e-07	0.842137	0.788182	0.898909	8.94892e-05	4.06769e-06	-0.171812	1.9621e-18	0.782717	0.738899	0.828512	1.38917e-15	1.15764e-17	-0.244984	4.23302e-05	0.888531	0.83828	0.941085
Atf1	1791.23	1980.98	2193.5	2720.88	2647.83	1625.21	1927.97	1896.56	1767	1623.16	1566.76	2080.6	2001.64	1641.76	1484.57	2139.32	2420.54	1680.12	1794.04	1947.77	1729.67	1649.2	1738.65	1836.62	3.06134e-22	0.769876	0.728234	0.813353	2.16743e-19	4.33486e-21	-0.261525	0.0097244	0.913697	0.852113	0.97867	6.88487	0.0674988	-0.0902557	0.000275019	0.89877	0.847264	0.952714	0.194713	0.000748897	-0.106728	3.64159e-08	0.837218	0.783972	0.893169
Atf3	1312.29	1367.77	1412.38	1664.48	1616.34	1295.58	1350.72	1462.69	1230.42	1269.42	1192.27	1379.97	1424.12	1314.27	1300.89	1398.33	1360.96	1304.1	1301.22	1384.37	1304.39	1332.71	1283.58	1441.04	0.00632342	0.917928	0.86218	0.97644	4.47698	0.0139906	-0.0856363	0.305369	0.957072	0.880246	1.03894	216.201	0.766671	-0.0438768	0.292983	1.03659	0.96886	1.10795	207.432	0.41653	0.0359353	0.000446652	0.871684	0.805449	0.942
ATF4	107.722	96.4498	85.2404	106.838	77.3896	113.499	102.673	111.656	107.315	112.928	103.216	117.127	109.379	100.107	119.089	100.393	89.4751	107.286	104.389	118.047	107.034	103.848	93.7933	110.332	0.10495	1.19262	0.956042	1.47248	74.3045	0.177762	0.176153	0.581822	1.07883	0.782496	1.45305	411.93	0.944793	0.075875	0.186384	1.17325	0.908244	1.49397	131.96	0.292214	0.15978	0.355591	1.12763	0.850821	1.46829
ATF7	109.725	130.296	161.077	219.667	214.48	99.0097	127.771	124.417	94.3631	77.5527	91.3061	104.35	129.068	85.8064	92.8487	141.028	155.404	93.7453	116.528	116.258	112.742	96.4302	100.741	96.8767	0.000189234	0.669145	0.529592	0.835132	0.133978	0.000526655	-0.401754	0.310383	0.863575	0.649692	1.12661	219.751	0.769463	-0.146675	0.148599	0.8409	0.661534	1.05508	105.208	0.246968	-0.173282	0.000992889	0.637746	0.473006	0.842281
Bach1::Mafk	144.164	69.4616	78.2634	31.9516	43.1171	91.7651	82.1383	189.815	133.219	167.351	92.6294	123.516	146.568	223.097	222.03	81.2702	28.2553	224.989	101.962	93.0066	72.783	103.848	149.375	169.534	0.348568	1.11805	0.873535	1.41262	246.786	0.480129	0.111586	1	1.00075	0.696813	1.39501	708	1	0.000747549	7.0467e-15	2.31308	1.8963	2.79938	4.98906e-12	3.89771e-14	0.838581	0.00018928	1.62319	1.25968	2.06303
BACH2	177.001	92.9104	99.4976	29.9546	48.6449	112.291	120.926	269.57	153.571	234.019	116.448	159.719	196.883	296.032	293.684	100.393	51.8014	295.819	138.376	119.835	115.597	135.991	175.428	222.009	0.435552	1.08561	0.869806	1.34089	308.37	0.571243	0.0821438	0.25791	1.16913	0.870848	1.53911	182.6	0.702308	0.156258	3.29608e-25	2.60663	2.20693	3.06279	2.33363e-22	2.38125e-24	0.958058	0.000878726	1.48479	1.17441	1.85505
BATF::JUN	2381.5	1933.64	1665.07	1947.05	1731.32	2406.42	2112.78	3033.85	2632.92	3810.97	2113.27	2798.27	3117.31	3120.49	2965.1	1644.53	1987.29	2826.94	2274.71	2378.82	2133.54	2308.14	2528.95	2645.27	2.19669e-19	1.24199	1.18583	1.30023	1.55526e-16	2.16008e-18	0.216711	0.0108191	1.08997	1.01953	1.16411	7.65989	0.0690738	0.086153	6.034e-70	1.56718	1.49473	1.64231	4.27207e-67	1.25649e-68	0.449278	6.01742e-27	1.35931	1.2875	1.43424
BATF3	0	0.44243	0.303346	0	0	1.20744	0	0	1.85026	0	0	4.25917	0	1.43011	2.01845	2.3903	0	0	0	0	1.42712	2.47257	1.73691	0	0.23072	4.91776	0.0936881	61.3106	163.35	0.337677	1.59285	1	0	0	67.457	708	1	#NAME?	1	0	0	47.2094	708	1	#NAME?	0.158953	7.53532	0.143566	94.0982
Bcl6	109.725	96.671	83.4203	75.885	95.0786	97.8023	111.799	127.607	111.015	108.846	109.832	181.015	100.629	120.129	104.959	81.2702	127.149	122.911	97.1063	114.47	117.024	93.9576	112.899	95.5312	0.725373	1.04111	0.82052	1.30496	513.564	0.85594	0.0402829	0.234871	1.19011	0.875215	1.58421	166.288	0.675969	0.174047	0.00973048	1.3584	1.06903	1.70495	6.88918	0.0218012	0.306309	0.198621	1.18176	0.895916	1.53253
BHLHE22	195.021	184.051	155.01	158.759	150.357	193.19	177.966	191.41	192.427	201.365	189.229	195.922	196.883	233.107	207.9	133.857	122.44	205.198	167.508	168.127	195.515	226.24	180.639	216.627	0.197927	1.111	0.940107	1.30518	140.132	0.303316	0.105259	0.815637	1.02344	0.805674	1.2831	577.471	1	0.0231726	0.303401	1.10076	0.908072	1.3235	214.808	0.426207	0.096003	0.317266	1.10662	0.89997	1.34782
BHLHE23	143.363	140.029	110.418	127.806	102.818	140.063	134.616	157.914	148.021	153.745	131.004	142.682	142.193	184.484	157.439	88.4411	94.1843	153.117	116.528	116.258	145.566	170.607	138.953	169.534	0.396322	1.08603	0.891542	1.31208	280.596	0.527436	0.0825292	0.734934	1.04383	0.790815	1.35377	520.334	1	0.0428974	0.0536496	1.2245	0.989141	1.50093	37.9839	0.102107	0.202535	0.222318	1.14777	0.905101	1.4373
BHLHE40	948.277	1052.54	1180.62	1346.96	1332.21	1009.42	1074.64	980.978	962.134	834.032	984.518	930.628	1045.67	930.999	816.463	1250.13	1182.01	914.538	1056.03	1010.55	947.606	940.812	934.459	952.621	0.0068952	0.908747	0.846424	0.974611	4.8818	0.0151609	-0.0956881	0.502934	0.96756	0.880712	1.06081	356.077	0.937519	-0.0329774	0.00234462	0.883111	0.813215	0.95756	1.65999	0.00592855	-0.124305	0.00109183	0.866124	0.791933	0.945528
CEBPA	2771.55	2401.51	1966.9	2207.65	1986.7	2684.13	2500.66	2852.01	2433.09	2864.01	2698.16	2536.33	2555.1	2730.07	3098.32	2105.86	1554.04	2981.1	2604.88	2786.62	2955.56	2827.38	2492.47	2969.54	3.46058e-11	1.16091	1.11128	1.21227	2.45009e-08	1.75006e-10	0.149206	0.0120702	1.08126	1.01694	1.14872	8.54572	0.07367	0.0781269	7.02855e-17	1.23382	1.17546	1.29436	4.97621e-14	3.94937e-16	0.210111	0.0753264	1.05199	0.99454	1.11191
CEBPB	494.161	426.945	397.384	498.245	451.071	435.884	449.479	497.667	432.96	439.465	441.974	481.286	465.956	419.021	500.576	423.083	395.574	490.6	439.406	495.439	472.376	466.079	401.227	570.496	0.870986	0.989886	0.887307	1.10145	616.658	0.966549	-0.0101659	0.76943	1.02078	0.880924	1.17696	544.756	1	0.020571	0.0391662	1.13029	1.00508	1.26722	27.7297	0.0774572	0.122475	0.842338	0.983241	0.858879	1.12097
CEBPG	106.521	94.2377	82.2069	100.847	97.2898	78.4833	102.673	108.466	83.2616	93.8796	92.6294	104.35	89.691	80.086	111.015	86.0508	47.0922	95.8285	101.962	100.161	104.18	101.375	79.898	122.441	0.158207	0.832515	0.638174	1.06929	112.011	0.251259	-0.183304	0.579313	1.08914	0.789958	1.46701	410.153	0.944793	0.0853881	0.258257	1.15061	0.887317	1.47013	182.846	0.376226	0.140293	0.472459	0.883211	0.640542	1.1896
CENPB	14.8168	12.1668	14.864	13.9788	11.0557	9.65948	15.9713	15.9509	20.3528	8.16344	9.26294	14.9071	8.75034	7.15053	6.05535	11.9515	14.1276	10.4161	9.71063	10.7315	15.6983	11.1266	15.6322	12.1096	0.435694	0.715386	0.303781	1.44294	308.471	0.571243	-0.334933	0.672774	1.18287	0.468243	2.49217	476.324	0.992371	0.167946	0.595924	1.18136	0.556122	2.22787	421.914	0.727438	0.166663	0.186355	1.50736	0.738042	2.76829
CLOCK	347.995	344.653	360.679	339.486	363.731	393.624	319.427	350.919	345.998	340.144	336.112	306.66	374.077	324.634	345.155	368.106	273.135	392.689	364.148	368.449	413.864	369.649	392.542	359.251	0.0461194	1.12263	0.999939	1.25677	32.6525	0.0863823	0.115673	0.30365	0.910922	0.764224	1.07811	214.984	0.766671	-0.0932983	0.972412	1.00077	0.869956	1.14625	688.468	1	0.000773198	0.911265	0.986733	0.847696	1.14258
CREB1	297.938	357.041	455.02	595.098	574.894	245.109	387.875	320.612	292.341	224.495	240.836	302.401	365.327	250.269	234.14	439.815	555.687	247.904	327.734	314.792	275.434	280.637	270.958	305.431	2.25522e-14	0.602037	0.520618	0.692891	1.59669e-11	1.50631e-13	-0.507436	0.567171	0.952916	0.81294	1.11053	401.557	0.944793	-0.0482289	0.000695185	0.787589	0.680573	0.907046	0.492191	0.00183653	-0.238779	1.95555e-05	0.71811	0.608981	0.841466
CREB3	32.8373	41.8097	47.0187	52.9198	48.6449	35.0156	45.6324	44.6624	35.1549	34.0144	42.3449	53.2396	43.7517	38.6129	34.3137	40.6351	37.6737	35.4149	33.9872	44.7147	37.1051	29.6708	41.6859	43.0563	0.336412	0.818148	0.542487	1.1892	238.18	0.465195	-0.200712	0.724625	1.0662	0.645899	1.66385	513.035	1	0.0641047	0.767077	1.04359	0.686658	1.52616	543.09	0.893581	0.0426628	0.455632	0.821406	0.490533	1.29583
CREB3L1	10.4118	11.0608	9.40374	18.9713	14.3724	10.8669	13.6897	11.1656	7.40103	9.52402	9.26294	6.38875	8.75034	10.0107	9.08303	16.7321	9.41843	7.2913	9.71063	16.0973	7.13559	7.41771	10.4215	17.4916	1	0.955368	0.427868	1.86657	708	1	-0.0456586	0.644888	1.20354	0.434221	2.68674	456.581	0.984814	0.185267	1	0.981628	0.387465	2.0769	708	1	-0.018543	0.532666	0.650657	0.174845	1.70369
Creb3l2	1180.14	1283.27	1409.04	1537.67	1609.7	1232.79	1318.78	1209.08	1276.68	1091.18	1198.89	1326.73	1319.11	1148.38	1053.63	1508.28	1657.64	1171.82	1306.08	1268.11	1201.63	1174.47	1125.52	1258.05	0.00855427	0.919073	0.861858	0.979135	6.05642	0.0184647	-0.0843901	0.705244	0.983297	0.903398	1.0685	499.313	1	-0.016844	0.00505517	0.901362	0.836935	0.969577	3.57906	0.0119302	-0.103848	0.209463	0.951851	0.880714	1.02733
Creb5	341.588	405.709	478.377	604.085	588.161	305.481	410.692	390.796	338.597	296.605	287.151	359.9	433.142	310.333	301.758	480.451	503.886	317.692	361.721	379.181	353.925	326.379	316.118	359.251	1.54048e-09	0.691033	0.606766	0.784055	1.09066e-06	6.81664e-09	-0.369568	0.359737	0.929185	0.796435	1.07815	254.694	0.826928	-0.0734474	0.0594446	0.884146	0.774676	1.00511	42.0867	0.111933	-0.123133	0.00025349	0.765992	0.657394	0.887708
Crem	591.071	683.334	775.354	1035.43	966.264	520.405	679.923	642.82	547.676	496.61	476.38	666.56	708.778	519.129	508.649	733.822	927.716	541.64	609.342	643.892	569.42	561.273	547.128	636.426	7.48888e-14	0.703875	0.637547	0.775445	5.30213e-11	4.5708e-13	-0.351154	0.16499	0.919854	0.816791	1.03254	116.813	0.538806	-0.0835398	0.00554344	0.869612	0.785062	0.96102	3.92475	0.0129959	-0.139709	1.29861e-07	0.7408	0.657562	0.831853
CTCF	935.863	995.026	1197.61	924.599	874.502	1382.51	1950.79	1266.5	1678.18	941.517	1744.08	2527.82	1305.99	1237.04	1392.73	2000.68	1219.69	1677	1480.87	1754.6	1539.86	1596.04	1624.01	1589.05	6.59773e-21	1.35225	1.27169	1.43688	4.67119e-18	8.05378e-20	0.301767	1.38861e-62	1.90965	1.77958	2.04695	9.83137e-60	4.91569e-60	0.646919	1.46902e-08	1.23858	1.15134	1.33093	1.04007e-05	5.71465e-08	0.213962	3.58714e-41	1.64213	1.53328	1.75697
CUX1	102.917	104.635	90.3972	100.847	101.712	97.8023	118.644	116.441	138.769	129.255	119.095	110.738	122.505	128.71	163.494	93.2217	84.7659	131.243	128.666	130.567	127.013	129.81	130.268	160.116	0.909476	0.97884	0.771839	1.2263	643.909	0.991635	-0.0213875	0.21965	1.18747	0.881785	1.56751	155.512	0.647883	0.171822	0.196985	1.16541	0.907312	1.47651	139.465	0.307192	0.153077	0.00855283	1.38892	1.08497	1.75454
CUX2	24.8282	25.8822	17.8974	28.9561	24.3224	18.1115	18.253	22.3312	42.5559	32.6538	29.1121	34.0733	32.8138	27.172	34.3137	21.5127	32.9645	28.1236	31.5595	32.1946	32.8237	33.3797	39.949	39.0198	0.40853	0.765823	0.423132	1.28441	289.239	0.541647	-0.266804	0.631921	0.771811	0.330044	1.54132	447.4	0.972609	-0.259015	1	0.944263	0.509798	1.61034	708	1	-0.0573505	0.0105307	1.7995	1.12265	2.75377
DBP	281.92	271.21	226.903	289.561	264.23	274.088	241.852	303.066	225.731	270.754	265.979	247.032	262.51	258.849	269.463	229.469	207.206	292.694	247.621	298.694	315.393	270.746	239.694	300.049	0.52854	1.04444	0.908815	1.19529	374.206	0.665847	0.043482	0.446772	0.921547	0.752108	1.11846	316.315	0.915479	-0.081702	0.0558432	1.1549	0.992349	1.3373	39.537	0.105714	0.14401	0.111031	0.860101	0.711852	1.03079
Ddit3::Cebpa	137.356	127.42	127.102	103.843	89.5508	147.307	130.052	138.772	122.117	138.779	141.591	174.626	131.255	135.86	150.375	119.515	117.73	153.117	143.232	144.876	127.013	157.008	154.585	150.697	0.0767019	1.182	0.974724	1.42215	54.3049	0.13783	0.167206	0.730627	1.04354	0.786528	1.35953	517.284	1	0.0426186	0.325149	1.1135	0.886558	1.38257	230.205	0.45173	0.107511	0.950293	0.979838	0.753874	1.25397
E2F1	35.24	41.3672	39.7384	44.9319	36.4837	37.4305	50.1957	36.687	38.8554	34.0144	34.4052	46.8508	39.3765	32.8924	31.286	40.6351	61.2198	37.4981	38.8425	32.1946	28.5424	35.8522	38.2121	24.2192	0.856437	0.945057	0.635016	1.35936	606.357	0.9564	-0.0565096	0.272158	1.26738	0.786807	1.94122	192.688	0.706588	0.23695	0.836384	0.926284	0.58156	1.4064	592.16	0.938445	-0.0765743	1	0.981037	0.601711	1.51679
E2F2	0	0	0	0	0	0	0	0	0	0	0	0	0	0	0	0	0	0	0	0	0	0	0	0	1	0	0	Inf	708	1	#NAME?	1	0	0	Inf	708	1	#NAME?	1	0	0	Inf	708	1	#NAME?	1	0	0	Inf
E2F3	0	0	0	0	0	0	0	0	0	0	0	0	0	0	0	0	0	0	0	0	0	0	0	0	1	0	0	Inf	708	1	#NAME?	1	0	0	Inf	708	1	#NAME?	1	0	0	Inf	708	1	#NAME?	1	0	0	Inf
E2F4	4478.69	5467.78	6716.39	7512.62	7803.08	4382.99	5957.31	4463.05	4810.67	3631.37	4741.3	5270.72	5606.78	4154.46	3618.07	7407.54	8754.43	4188.33	5258.3	5174.39	4509.69	4320.81	4764.35	4608.37	5.61703e-79	0.735874	0.711506	0.7609	3.97686e-76	2.84061e-77	-0.306697	0.896439	1.00244	0.963519	1.04255	634.679	1	0.0024376	7.7352e-55	0.749408	0.721277	0.778341	5.47652e-52	1.01417e-53	-0.288472	4.88e-28	0.808178	0.776778	0.840585
E2F6	7703.55	8513.02	9408.9	9874.04	10152.4	7737.25	8807.06	7570.28	8387.22	6845.05	8241.37	8603.52	8428.77	7133.37	7003.01	10256.8	11448.1	7697.53	8409.4	8408.15	7653.63	7546.28	8415.34	7542.93	1.29258e-25	0.875667	0.853622	0.898183	9.15148e-23	2.07988e-24	-0.13277	0.927819	0.998265	0.966306	1.03106	656.896	1	-0.00173616	2.45149e-26	0.856569	0.831723	0.881986	1.73566e-23	1.80798e-25	-0.154821	0.000754158	0.950109	0.921914	0.978937
E2F7	0.80091	1.99094	1.82008	0	1.10557	2.41487	2.28162	3.19017	0	0	3.96983	2.12958	2.18759	1.43011	1.00923	0	0	1.04161	2.42766	3.57718	1.42712	1.23628	1.73691	4.03653	0.365404	1.63945	0.184465	6.84894	258.706	0.49624	0.494361	0.48804	1.54897	0.0371778	9.80842	345.533	0.932321	0.437591	0.255101	2.1658	0.243707	9.04459	180.612	0.375271	0.77279	1	0	0	5.143
E2F8	12.0136	10.1759	8.4937	9.98487	6.63339	13.2818	15.9713	14.3558	5.55077	10.8846	14.556	12.7775	13.1255	11.4409	7.06458	9.56121	23.5461	13.541	7.28297	17.8859	15.6983	11.1266	10.4215	9.41857	0.365872	1.35255	0.657562	2.50778	259.037	0.49624	0.301993	0.215746	1.62645	0.640177	3.4555	152.748	0.647883	0.486397	0.300298	1.46191	0.652625	2.86927	212.611	0.425222	0.379746	0.497097	0.565256	0.11493	1.69214
EBF1	57.6655	57.5159	60.9726	63.9032	58.595	57.9569	73.0119	74.969	96.2134	48.9807	66.1638	123.516	67.8152	60.0645	69.6365	74.0993	56.5106	77.0795	55.8361	67.9663	67.0745	75.4133	76.4242	75.3485	1	0.98095	0.716594	1.31459	708	1	-0.0192339	0.231529	1.23579	0.838856	1.76052	163.922	0.671813	0.211708	0.111814	1.26892	0.923845	1.70537	79.1643	0.195951	0.238164	0.00125213	1.62853	1.20459	2.15931
EGR1	44.4505	48.6673	65.5228	73.888	78.4951	45.8825	66.167	59.0182	64.759	25.8509	43.6681	48.9804	54.6896	41.4731	43.3967	86.0508	61.2198	47.9143	58.2638	44.7147	49.9491	39.5611	36.4752	37.6743	0.224494	0.810235	0.568431	1.12344	158.942	0.333911	-0.210431	0.413715	1.16848	0.776638	1.69344	292.91	0.893018	0.155701	0.796174	1.04224	0.727573	1.45104	563.691	0.912959	0.0413716	0.407557	1.14361	0.789979	1.60622
EGR2	205.033	227.188	300.616	360.454	344.936	195.605	276.076	202.576	186.876	148.303	206.431	244.902	264.698	167.322	194.78	356.155	334.354	210.406	242.766	257.557	222.63	207.696	196.271	213.936	0.000175098	0.7462	0.633269	0.874031	0.123969	0.000491942	-0.292761	0.568925	1.05335	0.871076	1.26327	402.799	0.944793	0.0519714	0.00373852	0.772809	0.642036	0.922944	2.64687	0.00906464	-0.257723	0.000536335	0.712899	0.578909	0.869197
EGR3	84.8964	101.538	134.989	155.764	139.301	84.5205	120.926	94.1101	105.465	47.6201	82.0432	87.3129	100.629	72.9354	70.6458	155.37	150.695	81.2459	104.389	87.6408	89.9084	72.9408	78.1611	72.6575	0.0117755	0.738772	0.572574	0.939552	8.33703	0.0246658	-0.302766	0.666433	1.05708	0.787782	1.39072	471.834	0.992371	0.0555105	0.16139	0.822612	0.622887	1.06759	114.264	0.262436	-0.195271	0.602383	0.921879	0.694543	1.20158
ELF1	464.528	570.956	756.546	898.638	950.786	469.692	606.911	529.569	495.869	465.316	448.591	511.1	525.021	454.774	346.164	676.455	833.531	404.146	597.203	529.422	473.803	406.738	432.491	477.656	2.27717e-11	0.71772	0.646621	0.79476	1.61223e-08	1.16829e-10	-0.331676	0.24027	0.927592	0.817763	1.04829	170.111	0.680444	-0.0751628	0.000108939	0.809293	0.722971	0.903355	0.0771287	0.000308515	-0.211595	3.7854e-06	0.757757	0.668388	0.855976
ELF4	229.861	278.731	372.813	439.334	465.443	229.413	305.737	279.14	251.635	231.298	215.694	238.513	249.385	237.398	173.587	303.568	409.702	201.032	284.036	266.5	242.61	203.987	210.166	243.537	2.49077e-06	0.71434	0.614274	0.826507	0.00176346	8.31822e-06	-0.336396	0.606386	0.952115	0.795448	1.13121	429.322	0.95929	-0.0490694	0.0698266	0.869253	0.742776	1.01161	49.4372	0.128743	-0.140121	0.00440451	0.78357	0.6555	0.9298
ELK1	799.708	961.622	1326.84	1532.68	1659.45	798.115	1124.84	915.579	1012.09	794.575	846.897	998.775	973.476	863.784	590.397	1238.18	1615.26	694.757	1133.72	933.643	851.989	754.133	805.928	844.98	9.88623e-20	0.708775	0.654561	0.766447	6.99945e-17	1.06052e-18	-0.344217	1	0.999424	0.911625	1.09352	708	1	-0.000575843	6.67635e-07	0.813236	0.746735	0.884166	0.000472686	2.27253e-06	-0.206733	0.014203	0.899084	0.823897	0.979439
ELK3	1037.98	1234.38	1680.84	1920.09	2065.2	1040.81	1435.14	1185.15	1243.37	1036.76	1083.76	1250.07	1251.3	1114.05	792.242	1613.45	1996.71	908.288	1442.03	1194.78	1128.85	979.137	1040.41	1069.68	7.90532e-22	0.726219	0.677411	0.777701	5.59696e-19	1.07634e-20	-0.319904	0.951367	1.00193	0.923772	1.08506	673.568	1	0.00192979	2.03724e-07	0.827109	0.76748	0.890231	0.000144236	7.28467e-07	-0.189819	0.000261099	0.867816	0.802221	0.93744
ELK4	5066.15	5631.47	6783.43	7633.43	7604.08	5499.87	5797.6	5908.2	5138.16	5420.53	5351.33	5223.87	5635.22	5514.49	4391.14	6331.91	6748.31	4672.68	5916.2	5297.8	5181.86	4751.04	5017.94	5095.44	2.50767e-13	0.895402	0.868749	0.922715	1.77543e-10	1.45527e-12	-0.110483	0.00449585	0.944274	0.907175	0.982549	3.18306	0.0408085	-0.0573386	0.0233114	0.962439	0.93082	0.994864	16.5045	0.0488298	-0.0382845	2.72622e-21	0.836087	0.80462	0.868529
EOMES	68.4778	69.904	70.073	60.9077	70.7562	84.5205	70.7302	81.3494	61.0585	88.4373	76.75	51.11	80.9407	91.5268	104.959	71.709	42.3829	85.4124	72.8297	76.9093	85.6271	91.485	92.0564	80.7306	0.103186	1.22524	0.94605	1.56478	73.056	0.175615	0.203141	0.853085	1.02532	0.692178	1.46655	603.984	1	0.0250087	0.244144	1.17927	0.870864	1.5652	172.854	0.364671	0.164896	0.556788	0.885101	0.605231	1.25284
ERF	980.313	1078.42	1370.22	1535.67	1545.58	1031.15	1133.97	1169.2	1013.94	1089.82	1048.04	1105.25	1111.29	1089.74	783.159	1223.83	1262.07	897.872	1187.12	1046.32	1036.09	922.268	894.51	1006.44	3.92998e-06	0.852577	0.794787	0.91359	0.00278243	1.28816e-05	-0.159492	0.162883	0.937727	0.855793	1.02556	115.321	0.538806	-0.0642962	0.390869	0.966911	0.896543	1.04149	276.735	0.508704	-0.0336491	3.5226e-05	0.838331	0.768397	0.913077
ESR1	0.400455	1.10608	4.5502	2.99546	4.42226	1.20744	0	1.59509	0	1.36057	7.93966	0	0	4.29032	3.02768	0	0	0	0	0	0	0	1.73691	1.34551	1	0.526951	0.0128901	3.18739	708	1	-0.640647	0.625595	0	0	3.92629	442.921	0.967934	#NAME?	1	0.696149	0.0170247	4.21084	708	1	-0.362192	0.631372	0	0	3.18418
ESR2	102.116	104.192	127.406	107.837	137.09	134.025	123.208	116.441	209.079	127.894	164.086	142.682	118.13	133	136.245	117.125	84.7659	123.952	126.238	135.933	108.461	116.211	140.69	134.551	0.0886019	1.18858	0.970572	1.44305	62.7302	0.156045	0.172762	0.514854	1.09262	0.81655	1.43414	364.516	0.940938	0.0885818	0.760643	1.03263	0.804526	1.30722	538.535	0.893581	0.0321069	5.37931e-09	1.85448	1.51694	2.24772
Esrra	74.4846	67.4706	67.0396	60.9077	68.5451	112.291	77.5751	74.969	264.587	95.2402	103.216	78.7946	85.3158	117.269	90.8303	71.709	61.2198	88.5372	87.3956	71.5435	91.3355	103.848	74.6873	104.95	1.973e-05	1.64348	1.31191	2.03821	0.0139688	6.18091e-05	0.496814	0.457076	1.13533	0.780918	1.59937	323.61	0.915479	0.12692	0.531258	1.09717	0.799771	1.47252	376.131	0.659878	0.0927363	2.29953e-37	3.87362	3.22054	4.62993
ETS1	2677.44	2965.39	3556.13	4166.69	4148.08	2923.2	3004.89	3266.74	2673.62	3111.63	2830.49	2755.68	3036.37	3066.15	2425.17	3255.59	3390.64	2459.25	3153.53	2833.12	2855.66	2585.07	2614.05	2767.71	2.38629e-07	0.898501	0.86197	0.936246	0.000168949	8.98667e-07	-0.107027	0.00449359	0.92372	0.873626	0.975996	3.18146	0.0408085	-0.0793463	0.837708	1.00458	0.960374	1.05037	593.097	0.938445	0.00457289	4.96894e-14	0.821499	0.778895	0.8659
ETV1	1163.72	1417.1	1878.32	2094.83	2229.93	1236.41	1638.2	1379.75	1406.2	1234.04	1283.58	1477.93	1432.87	1354.31	939.589	1823.8	2166.24	1089.53	1638.67	1371.85	1321.51	1132.44	1261	1283.62	2.51279e-17	0.769726	0.72211	0.819772	1.77905e-14	1.93375e-16	-0.261721	0.590843	1.02045	0.945842	1.0995	418.317	0.946419	0.0202457	8.61498e-06	0.85914	0.801623	0.919819	0.00609941	2.71836e-05	-0.151823	0.00027285	0.875641	0.813342	0.941553
ETV3	844.159	1010.07	1398.12	1581.6	1730.21	852.449	1175.03	950.671	991.738	836.753	874.686	1047.76	1043.48	915.268	618.655	1290.76	1615.26	751.004	1155.56	981.935	906.22	799.876	864.983	879.963	7.27602e-19	0.721463	0.668015	0.778189	5.15142e-16	6.43927e-18	-0.326474	0.928647	0.994947	0.909411	1.08653	657.482	1	-0.00506542	8.96919e-08	0.804713	0.740119	0.873539	6.35019e-05	3.30739e-07	-0.21727	4.84084e-05	0.839525	0.768727	0.915252
ETV4	1429.62	1672.61	2178.63	2527.17	2623.51	1523.78	1905.15	1668.46	1661.53	1537.45	1553.53	1729.22	1706.32	1618.88	1164.65	2081.95	2542.98	1319.73	1893.57	1613.31	1558.41	1358.68	1441.64	1551.37	3.26328e-15	0.801609	0.756827	0.848414	2.3104e-12	2.2651e-14	-0.221134	0.929645	1.00278	0.934701	1.07464	658.188	1	0.0027785	2.93714e-05	0.877904	0.824351	0.93411	0.0207949	8.73737e-05	-0.130218	6.24463e-05	0.87425	0.81691	0.93462
ETV5	2430.36	2922.92	3785.46	4220.61	4402.36	2675.68	3265	2904.65	2773.54	2526.59	2665.08	2932.44	2944.49	2692.89	2021.48	3649.99	4167.66	2288.43	3197.22	2809.87	2593.07	2336.58	2579.32	2621.05	2.25633e-21	0.817355	0.782697	0.85318	1.59748e-18	2.85265e-20	-0.201682	0.96776	0.998217	0.946177	1.05244	685.174	1	-0.00178456	4.6141e-07	0.887594	0.846336	0.930386	0.000326678	1.58582e-06	-0.119241	1.27694e-10	0.847371	0.804178	0.892333
ETV6	4249.23	3946.7	4553.23	5276.01	5083.39	3951.94	3853.66	4065.87	3935.5	4236.83	3608.58	3771.49	3904.84	3857	3126.58	4147.17	4492.59	3259.21	3920.66	3582.54	3517.85	3230.41	3341.82	3447.2	2.00516e-08	0.904793	0.873059	0.937415	1.41965e-05	8.45031e-08	-0.100049	2.65724e-07	0.882171	0.839853	0.926085	0.000188133	7.83886e-06	-0.125369	0.000407406	0.931031	0.894318	0.968915	0.288443	0.00108437	-0.0714631	1.94633e-06	0.90101	0.8623	0.941069
EWSR1-FLI1	5.20591	4.4243	2.73012	2.99546	3.3167	7.24461	11.4081	7.97543	5.55077	4.08172	15.8793	6.38875	6.56276	5.72043	5.04613	9.56121	4.70922	11.4578	12.1383	8.94294	9.98983	12.3628	12.1584	5.38204	0.15522	1.84433	0.645014	4.31609	109.896	0.249763	0.612118	0.0361324	2.90437	0.902323	7.25861	25.5818	0.190909	1.06622	0.186156	2.03046	0.6308	5.07591	131.799	0.292214	0.708264	0.477474	1.41315	0.281539	4.3847
FOS	2856.84	2274.98	1938.99	2369.41	2194.55	2808.49	2505.22	3686.24	3243.5	4753.85	2565.83	3449.93	3872.03	3679.66	3463.66	1921.8	2444.08	3283.17	2675.28	2834.91	2451.79	2665.43	3103.86	3143.11	4.53984e-19	1.21928	1.16822	1.27211	3.2142e-16	4.34352e-18	0.198264	0.00713858	1.08714	1.0225	1.1549	5.05411	0.0561568	0.0835522	2.9078e-92	1.60232	1.53492	1.67201	2.05872e-89	1.47052e-90	0.471453	5.11309e-40	1.40899	1.34175	1.47886
FOS::JUN	715.212	578.699	449.559	667.988	612.483	766.721	684.486	1151.65	989.888	1706.16	676.194	1147.85	1303.8	1066.86	1024.36	468.499	828.822	881.206	771.995	833.482	623.651	694.792	821.56	905.528	1.34457e-10	1.31869	1.21394	1.43045	9.51955e-08	6.34637e-10	0.276641	0.00685059	1.17712	1.04514	1.3215	4.85022	0.0551161	0.16307	1.74001e-57	1.98182	1.83313	2.13991	1.23193e-54	2.46386e-56	0.684017	2.63562e-28	1.70305	1.55675	1.85986
FOS::JUN(var.2)	10.0114	7.74253	10.6171	14.9773	14.3724	10.8669	9.12648	11.1656	5.55077	8.16344	3.96983	12.7775	10.9379	8.58064	8.0738	7.1709	9.41843	9.37453	9.71063	10.7315	11.4169	9.89027	5.21074	13.4551	0.722567	1.07962	0.482243	2.1173	511.577	0.85548	0.0766058	1	0.906728	0.243196	2.38107	708	1	-0.0979123	0.684825	1.10932	0.436851	2.35512	484.856	0.816257	0.103747	0.501006	0.551469	0.112169	1.64983
FOS::JUNB	620.304	493.752	392.227	551.165	487.554	679.786	579.532	1014.47	819.664	1515.68	582.242	1000.9	1124.42	956.741	897.201	399.18	725.219	809.334	716.159	722.59	539.451	595.889	752.083	785.777	7.84467e-12	1.36958	1.25404	1.49342	5.55403e-09	4.1448e-11	0.314502	0.0175172	1.16744	1.0256	1.32385	12.4022	0.103471	0.15481	7.28571e-55	2.04486	1.88141	2.21938	5.15828e-52	9.91977e-54	0.715329	2.05277e-21	1.65172	1.4964	1.81931
FOS::JUND	884.605	705.234	596.076	767.837	727.462	918.858	805.412	1374.96	1126.81	1975.55	800.582	1341.64	1522.56	1307.12	1221.16	626.259	1021.9	1089.53	961.352	998.032	736.393	822.129	1009.15	1080.44	3.29544e-10	1.27794	1.18511	1.3764	2.33317e-07	1.53498e-09	0.245249	0.039284	1.11998	1.004	1.24594	27.8131	0.198665	0.113312	2.39618e-62	1.91356	1.78207	2.05254	1.69649e-59	4.46446e-61	0.648964	8.18657e-24	1.56759	1.4416	1.70213
FOSB::JUN	112.928	129.632	160.774	212.678	205.635	96.5948	116.363	126.012	99.9139	87.0767	86.013	117.127	140.005	92.9569	99.9133	155.37	160.113	90.6205	111.672	118.047	102.752	97.6665	93.7933	98.2222	0.000120916	0.656819	0.518317	0.821946	0.0856088	0.000356703	-0.420347	0.111093	0.791272	0.586867	1.04504	78.6537	0.413967	-0.234114	0.198017	0.856898	0.675163	1.07374	140.196	0.307447	-0.154437	0.00383419	0.679401	0.508351	0.890537
FOSB::JUNB	1174.93	949.234	795.374	1041.42	993.903	1242.45	1106.59	1767.36	1533.86	2481.69	1065.24	1688.76	1977.58	1706.12	1562.28	807.922	1238.52	1418.68	1225.97	1294.94	1013.25	1110.18	1318.32	1416.82	5.03304e-14	1.2884	1.20764	1.37337	3.56339e-11	3.1816e-13	0.253402	0.00354671	1.14729	1.04548	1.25656	2.51107	0.034876	0.137405	1.07706e-70	1.834	1.72282	1.95099	7.62559e-68	2.383e-69	0.606502	9.72336e-34	1.59123	1.48117	1.70763
FOSB::JUNB(var.2)	132.951	170.114	216.589	282.572	260.913	114.706	177.966	145.153	123.967	97.9613	108.509	129.905	168.444	115.839	120.098	193.614	207.206	109.37	145.659	139.51	124.159	122.392	118.11	129.169	1.80651e-07	0.600493	0.483873	0.737411	0.000127901	6.87639e-07	-0.510004	0.577611	0.93177	0.733809	1.16771	408.949	0.944793	-0.0706692	0.00942903	0.759931	0.60941	0.937157	6.67575	0.021389	-0.274528	0.000254431	0.648996	0.50126	0.827407
FOSL1::JUN	563.44	453.491	352.185	523.207	453.282	610.962	533.899	923.555	788.21	1427.24	537.25	917.85	1054.42	866.644	821.509	358.545	696.964	712.464	643.329	686.818	510.908	556.328	675.659	722.539	9.01988e-10	1.34505	1.22557	1.47356	6.38607e-07	4.09364e-09	0.296429	0.0175375	1.17527	1.0267	1.33974	12.4166	0.103471	0.161497	1.39041e-49	2.03413	1.86392	2.21645	9.8441e-47	1.75787e-48	0.710071	3.11624e-24	1.7357	1.56912	1.9159
FOSL1::JUN(var.2)	49.6564	65.9221	82.5102	106.838	105.029	54.3346	63.8854	63.8034	49.9569	44.8989	42.3449	59.6283	76.5655	41.4731	48.4428	71.709	84.7659	55.2056	55.8361	69.7549	48.522	54.3965	53.8443	43.0563	0.0520764	0.741021	0.536607	0.999939	36.8701	0.0955185	-0.299726	0.528945	0.871299	0.575638	1.26804	374.493	0.940938	-0.13777	0.447519	0.87018	0.61744	1.19448	316.844	0.573992	-0.139055	0.0493061	0.68132	0.446448	0.998084
FOSL1::JUNB	237.47	202.412	141.663	239.637	201.213	277.71	235.007	449.814	371.902	710.22	269.948	470.638	505.332	433.322	383.506	150.589	334.354	345.816	291.319	323.734	241.183	262.092	303.96	332.341	1.47445e-06	1.41595	1.23134	1.62173	0.00104391	5.0188e-06	0.347803	0.0796155	1.19816	0.973926	1.45973	56.3678	0.32347	0.180788	2.19422e-32	2.29409	2.02043	2.59648	1.55351e-29	1.99167e-31	0.830335	1.54451e-15	1.89652	1.63399	2.19087
FOSL1::JUND	671.963	525.607	391.924	628.048	527.355	708.765	620.601	1086.25	882.573	1563.3	636.496	1034.98	1192.23	1041.12	926.469	420.693	673.418	835.375	704.02	752.996	587.973	645.34	734.714	822.106	5.2104e-11	1.34275	1.23183	1.46145	3.68897e-08	2.56178e-10	0.294719	0.0101641	1.17558	1.03738	1.32748	7.19621	0.0681388	0.161765	1.07001e-59	2.05901	1.89975	2.22882	7.57565e-57	1.80373e-58	0.722223	6.50971e-24	1.67244	1.52067	1.83589
FOSL1::JUND(var.2)	215.445	258.158	313.66	393.404	346.042	196.812	273.794	247.238	192.427	179.596	199.815	236.384	266.885	197.355	188.725	267.714	277.844	181.241	228.2	221.785	202.651	207.696	196.271	219.318	2.78323e-06	0.697841	0.592687	0.816775	0.00197053	9.20808e-06	-0.359764	0.783523	0.970921	0.802473	1.16496	554.734	1	-0.0295099	0.112663	0.876715	0.741502	1.03005	79.7656	0.196467	-0.131574	6.08949e-05	0.682296	0.555869	0.829365
FOSL2	2174.47	1788.97	1605.92	1843.21	1809.81	2237.38	1996.42	2917.41	2616.26	3740.22	2006.09	2838.73	3150.12	2913.13	2630.04	1577.6	2175.66	2518.62	2197.03	2303.7	1849.54	2062.12	2381.31	2460.94	2.16361e-16	1.22711	1.16961	1.28682	1.53184e-13	1.5631e-15	0.204661	0.00956813	1.09457	1.02185	1.17125	6.77424	0.0674988	0.0903659	2.5219e-73	1.6016	1.52611	1.68007	1.7855e-70	6.37679e-72	0.471003	7.85848e-36	1.43566	1.35945	1.51521
FOSL2::JUN(var.2)	189.015	222.764	270.585	347.474	340.514	161.796	219.036	212.146	170.224	155.105	153.5	204.44	242.822	155.882	161.476	277.275	259.007	169.783	191.785	203.899	182.671	179.261	163.27	181.644	3.10192e-07	0.653092	0.545164	0.776662	0.000219616	1.14383e-06	-0.426038	0.259901	0.884228	0.713921	1.08357	184.01	0.702329	-0.123041	0.0827356	0.856407	0.71436	1.01907	58.5768	0.149431	-0.155009	0.000217898	0.687128	0.552197	0.845613
FOSL2::JUNB(var.2)	90.9032	111.714	138.326	174.735	183.524	80.8982	104.955	106.871	88.8124	74.8316	72.7802	93.7017	118.13	74.3655	79.7288	126.686	150.695	83.3292	94.6786	101.95	88.4813	84.0673	83.3718	82.0761	0.000257464	0.646508	0.498436	0.825899	0.182284	0.000701094	-0.436169	0.269639	0.838804	0.611468	1.12447	190.904	0.706588	-0.175778	0.222284	0.85412	0.658498	1.09111	157.377	0.336276	-0.157683	0.0173183	0.709776	0.521028	0.945884
FOSL2::JUND(var.2)	99.7132	113.041	148.033	186.717	176.89	83.313	116.363	116.441	83.2616	70.7498	87.3363	95.8313	115.942	75.7956	83.7657	117.125	141.276	82.2875	104.389	105.527	88.4813	82.831	81.6349	90.1491	0.000127204	0.638253	0.494093	0.8124	0.0900601	0.000370093	-0.44902	0.458337	0.891505	0.66088	1.17807	324.503	0.915479	-0.114844	0.363312	0.892107	0.695641	1.1283	257.225	0.48868	-0.114169	0.00174096	0.63787	0.463358	0.857608
FOXB1	240.273	216.127	165.324	194.705	161.413	229.413	193.938	263.189	199.828	282.999	281.858	215.088	214.383	298.892	273.5	191.224	103.603	256.237	206.351	255.768	292.559	260.856	185.85	266.411	0.0867753	1.13828	0.976867	1.3198	61.4369	0.153592	0.129519	0.786335	0.962217	0.765758	1.19466	556.725	1	-0.0385156	0.00128679	1.30593	1.10867	1.52945	0.911047	0.00330089	0.266916	1	0.991448	0.809956	1.20245
Foxj2	3814.33	3569.75	3181.5	3338.94	3048.04	3822.74	3440.68	4137.65	3321.21	4202.81	3964.54	3475.48	3493.57	4198.79	4357.83	2858.8	2585.36	4022.72	3624.49	3738.15	4205.72	4064.9	3762.15	3942.34	6.91731e-08	1.10621	1.06655	1.14707	4.89746e-05	2.78265e-07	0.100938	0.864716	0.995124	0.944566	1.04775	612.219	1	-0.00488814	4.20895e-18	1.19788	1.15074	1.24648	2.97994e-15	2.44257e-17	0.180554	0.0968612	0.960408	0.915512	1.00701
Foxj3	87.6996	88.2649	94.0374	122.814	78.4951	148.515	125.489	169.079	72.16	108.846	195.845	72.4058	109.379	87.2365	140.282	164.931	47.0922	167.7	94.6786	148.453	144.139	150.827	100.741	150.697	1.69111e-06	1.61766	1.33177	1.95009	0.0011973	5.70145e-06	0.480979	0.0307582	1.36681	1.02308	1.79216	21.7768	0.167514	0.312479	2.85334e-08	1.84164	1.49455	2.24916	2.02017e-05	1.06693e-07	0.610655	0.14509	0.785905	0.555812	1.08122
FOXK1	141.361	157.948	174.424	202.693	175.785	224.583	166.558	256.809	146.17	198.644	281.858	132.034	172.819	190.204	232.122	200.785	117.73	218.739	201.495	230.728	216.922	212.641	152.848	265.065	7.75227e-05	1.3696	1.17211	1.5924	0.0548861	0.000232568	0.314515	0.857182	1.01567	0.792785	1.28302	606.885	1	0.0155446	2.45349e-07	1.56618	1.32551	1.83991	0.000173707	8.68536e-07	0.448641	0.354619	0.891312	0.702612	1.11623
FOXK2	883.003	855.218	816.912	866.687	775.001	910.406	816.82	1004.9	745.654	1009.55	1046.71	826.278	831.283	949.591	1009.23	757.726	616.907	924.954	847.252	965.838	970.44	919.795	856.298	955.312	0.0512931	1.07675	0.998673	1.15962	36.3155	0.0945717	0.0739481	0.542665	0.965966	0.866872	1.07349	384.207	0.944793	-0.0346261	4.03384e-05	1.18871	1.09505	1.28843	0.0285596	0.000118015	0.172866	0.0126295	0.881716	0.796177	0.974131
FOXL1	9158	8291.59	7300.64	7747.26	7017.02	9012.3	8118.01	9468.43	7867.29	9778.45	8912.27	8237.23	8260.32	10006.5	10048.9	6862.55	5632.22	9535.98	8423.97	8737.25	9981.26	9563.89	8688.04	9397.04	3.98228e-20	1.11933	1.09299	1.14619	2.81945e-17	4.4054e-19	0.112729	0.685761	1.00698	0.973405	1.04142	485.519	0.992371	0.00695735	3.06225e-32	1.17675	1.14591	1.20821	2.16807e-29	2.71009e-31	0.162756	0.117466	0.975534	0.945689	1.00617
Foxo1	2321.04	2119.46	1860.42	1943.06	1797.65	2241	2069.43	2328.83	1977.93	2425.9	2332.94	2072.08	2062.89	2399.72	2402.96	1761.65	1408.06	2342.59	2104.78	2169.56	2433.24	2304.43	2200.67	2226.82	0.000298221	1.09211	1.0412	1.14501	0.21114	0.000793761	0.0881111	0.798852	1.00827	0.942524	1.07746	565.587	1	0.00824067	3.77953e-06	1.13507	1.0759	1.19674	0.00267591	1.20536e-05	0.126696	0.242585	0.963566	0.905436	1.02455
FOXO3	846.561	809.205	748.962	837.731	766.157	857.279	803.13	968.217	734.552	957.844	969.962	798.594	780.968	905.257	1013.26	721.871	574.524	918.704	827.831	917.546	959.023	923.504	866.72	966.076	0.0744646	1.072	0.991956	1.1571	52.7209	0.135182	0.0695265	0.934966	1.00425	0.900314	1.11709	661.956	1	0.00423671	8.67725e-06	1.21095	1.11377	1.31463	0.00614349	2.71836e-05	0.191407	0.0988194	0.918405	0.828597	1.01553
FOXO4	3512.39	3221.11	2873.9	3012.44	2751.75	3456.89	3160.04	3817.04	3084.38	3868.11	3612.55	3198.63	3226.69	3879.88	3986.44	2614.99	2302.81	3705.02	3248.2	3439.45	3781.86	3795.39	3439.09	3643.64	6.21554e-07	1.10312	1.0616	1.14598	0.00044006	2.22253e-06	0.0981401	0.772653	1.00798	0.954571	1.06367	547.038	1	0.00795218	8.84557e-20	1.21868	1.16877	1.27024	6.26267e-17	5.49357e-19	0.197767	0.525642	0.983742	0.936019	1.03335
FOXO6	4949.22	4580.04	4128.55	4333.43	3938.02	4971.01	4440.03	5314.83	4353.66	5450.46	5029.77	4544.53	4491.11	5470.16	5592.12	3776.68	3202.27	5254.95	4561.57	4825.61	5405.92	5334.57	4931.1	5139.85	5.80501e-11	1.11388	1.07878	1.14987	4.10994e-08	2.81503e-10	0.107849	0.808526	0.99416	0.949577	1.04032	572.436	1	-0.00585727	1.36992e-21	1.19151	1.15004	1.2341	9.699e-19	9.15e-21	0.175218	0.229973	0.9747	0.93478	1.01592
FOXP1	699.194	685.546	632.477	680.968	623.539	731.706	654.825	816.684	568.029	786.412	817.785	615.45	630.025	730.784	782.149	611.917	447.376	741.63	667.605	744.053	783.488	735.589	686.081	766.94	0.0355242	1.09372	1.00541	1.18807	25.1511	0.0702545	0.0895835	0.74356	0.978713	0.866946	1.10117	526.44	1	-0.0215168	2.01768e-05	1.22091	1.11442	1.33519	0.0142852	6.1574e-05	0.199594	0.0042439	0.848881	0.75495	0.951487
FOXP2	1865.32	1725.7	1547.37	1634.52	1480.35	1828.06	1674.71	1969.93	1524.61	2019.09	1941.25	1644.04	1710.69	1987.85	2027.53	1434.18	1163.18	1896.78	1735.77	1801.11	1950.87	1912.53	1797.71	1911.97	0.00177541	1.08801	1.03195	1.14649	1.25699	0.00418997	0.0843532	0.95508	0.996551	0.924482	1.07286	676.197	1	-0.00345453	1.09997e-07	1.17271	1.10629	1.2422	7.78779e-05	4.01432e-07	0.159319	0.00585652	0.907042	0.844935	0.972598
FOXP3	11586.4	10440.9	9133.76	9828.11	8746.13	11212.2	10299.2	11829.2	10078.4	12279.2	11127.4	10211.4	10391	12446.2	12651.6	8619.43	7026.15	11925.4	10613.7	10854.9	12582.9	11873.3	10925.2	11582.1	3.00486e-20	1.10668	1.08331	1.13048	2.12744e-17	3.54244e-19	0.101366	0.321562	1.01526	0.985121	1.0461	227.666	0.776773	0.0151416	1.20289e-36	1.16862	1.14118	1.19657	8.51646e-34	1.21664e-35	0.15582	0.631531	0.993168	0.966217	1.02073
Gabpa	2049.53	2530.04	3315.88	3724.36	3867.27	2196.32	2671.78	2368.7	2268.42	2078.96	2127.83	2406.43	2496.04	2186.63	1604.67	3038.07	3550.75	1832.2	2660.71	2344.84	2163.51	1903.88	2068.66	2186.45	9.34796e-29	0.772452	0.736442	0.80985	6.61836e-26	1.74167e-27	-0.258185	0.038569	0.940311	0.886269	0.996842	27.3069	0.197876	-0.0615441	1.87716e-12	0.833288	0.790512	0.877847	1.32903e-09	9.10296e-12	-0.182376	1.14709e-15	0.797895	0.753055	0.844772
Gata1	2191.29	1918.38	1627.76	1769.32	1406.28	2389.51	1921.12	2828.09	2310.97	2205.49	1991.53	1690.89	2231.34	2864.5	2757.2	1302.71	1276.2	2626.95	1893.57	1833.3	2323.35	2342.76	2502.89	3421.63	1.8209e-26	1.29568	1.23678	1.35683	1.2892e-23	3.06952e-25	0.259036	0.251851	1.04103	0.97058	1.11528	178.311	0.694859	0.0402138	6.01967e-60	1.53442	1.4611	1.61061	4.26192e-57	1.06548e-58	0.42815	6.40954e-14	1.25295	1.18253	1.32661
GATA1::TAL1	265.101	199.536	148.943	170.741	141.512	282.54	248.697	416.317	321.945	234.019	183.935	253.42	317.2	361.817	407.727	176.882	122.44	383.314	208.778	230.728	311.112	337.506	390.805	632.389	9.53102e-08	1.46691	1.277	1.67855	6.74796e-05	3.79099e-07	0.383157	0.011122	1.29115	1.0556	1.56498	7.87441	0.0690738	0.255533	1.02225e-26	2.16188	1.89507	2.45791	7.23754e-24	8.04171e-26	0.770978	1.00224e-09	1.67159	1.42467	1.95071
GATA2	1225.79	1026.44	878.491	981.513	728.568	1339.05	1079.21	1634.96	1302.58	1178.26	1095.67	954.053	1292.86	1607.44	1604.67	755.335	777.021	1510.34	1043.89	1046.32	1244.45	1312.93	1452.06	2037.1	4.94596e-19	1.33763	1.2567	1.42263	3.50174e-16	4.60756e-18	0.290897	0.114526	1.07765	0.980955	1.18151	81.0843	0.422314	0.0747807	3.48303e-45	1.6339	1.5314	1.74177	2.46599e-42	4.2517e-44	0.49097	6.23096e-11	1.30113	1.20413	1.40406
GATA3	5079.77	4559.91	3743.9	4085.81	3281.32	5429.84	4613.44	6276.66	5019.75	5262.7	4660.58	4286.85	5110.2	6578.49	6168.38	3260.37	3103.37	5985.12	4544.57	4543.01	5662.8	5573.17	5509.49	7326.3	4.29721e-47	1.26108	1.22288	1.30025	3.04243e-44	1.38292e-45	0.231967	0.00312208	1.0702	1.02311	1.11903	2.21043	0.0322385	0.0678491	1.18293e-103	1.45949	1.41241	1.50782	8.37516e-101	8.37516e-102	0.378084	3.81656e-14	1.16516	1.12051	1.21117
GCM2	311.153	359.032	394.654	370.439	383.631	316.348	360.496	323.802	336.747	296.605	321.556	304.53	358.764	276.011	288.638	392.009	404.993	316.651	344.727	316.58	282.569	300.417	356.067	337.723	0.0357667	0.874765	0.769294	0.991116	25.3228	0.0703411	-0.1338	1	0.996909	0.845154	1.16861	708	1	-0.00309594	0.132828	0.89539	0.773995	1.03085	94.0419	0.22347	-0.110496	0.360124	0.931202	0.798425	1.08023
Gfi1	1728.36	1610	1479.72	1933.07	1713.63	1645.73	1617.67	1679.63	1654.13	1741.53	1666.01	1712.19	1653.81	1683.24	1872.11	1532.18	1554.04	1708.25	1658.09	1699.16	1779.62	1722.14	1747.33	1677.85	0.778542	1.0077	0.953137	1.06467	551.208	0.906592	0.00766822	0.819222	0.990473	0.917624	1.06767	580.009	1	-0.00957238	0.369407	1.02851	0.965709	1.09442	261.54	0.493472	0.0281071	0.704914	1.01285	0.94609	1.08322
Gfi1b	2115.6	1887.63	1529.78	1875.16	1664.98	2026.08	1807.04	1893.37	1905.77	2235.42	1845.97	1837.83	1933.83	2012.16	2243.51	1591.94	1422.18	2022.82	1905.71	1920.94	1968	1979.29	1933.18	1940.22	2.87799e-05	1.11344	1.05884	1.17026	0.0203762	8.85921e-05	0.107452	0.856821	0.992766	0.923596	1.06583	606.629	1	-0.00726044	0.186555	1.04033	0.98043	1.10302	132.081	0.292214	0.0395398	0.151545	1.04717	0.982682	1.1148
Gmeb1	28.4323	34.7308	30.0313	45.9304	30.9558	22.9413	27.3794	28.7116	16.6523	25.8509	25.1423	21.2958	28.4386	22.8817	29.2675	26.2933	61.2198	23.9571	26.7042	25.0402	24.261	28.4345	29.5275	29.6012	0.13347	0.6991	0.416494	1.10625	94.4967	0.220787	-0.357962	0.68509	0.834365	0.427515	1.47378	485.044	0.992371	-0.181084	0.650954	0.874961	0.513245	1.40082	460.876	0.783485	-0.133576	0.0366248	0.507453	0.230356	0.973047
GMEB2	250.284	274.749	277.562	399.395	336.092	237.865	266.95	288.711	231.282	229.937	228.927	264.068	273.448	248.838	253.315	217.517	306.099	242.696	250.049	264.711	254.027	233.658	253.589	250.265	0.0123307	0.833779	0.718564	0.962766	8.73014	0.0256769	-0.181787	0.523257	0.935772	0.771567	1.12525	370.466	0.940938	-0.0663829	0.848062	1.01209	0.866711	1.17549	600.428	0.947047	0.0120142	0.0205521	0.8107	0.672682	0.969229
GRHL1	43.2491	40.2612	24.2677	30.9531	27.6391	49.5048	36.5059	41.4722	37.0051	43.5384	46.3147	46.8508	30.6262	57.2043	55.5074	40.6351	32.9645	37.4981	50.9808	41.1375	41.3864	39.5611	26.0537	37.6743	0.036346	1.42011	1.00451	1.95939	25.733	0.0710856	0.350735	0.794583	1.04723	0.593135	1.72055	562.565	1	0.0461514	0.381321	1.18968	0.768206	1.76785	269.975	0.499954	0.173686	0.724802	1.06156	0.641856	1.66038
GSC	1147.3	1083.07	971.922	941.573	946.364	1043.22	1102.02	1145.27	1250.77	1146.96	1123.46	1088.22	1082.85	1115.48	1228.23	910.705	1007.77	1187.44	1116.72	1139.33	1143.12	1188.07	1160.26	1099.28	0.985974	0.99878	0.931146	1.07016	698.07	1	-0.00122109	0.243941	1.05519	0.961444	1.15567	172.71	0.683316	0.0537193	0.0172832	1.09663	1.01575	1.18247	12.2365	0.0368569	0.0922377	8.18595e-06	1.19784	1.107	1.2944
GSX1	1975.44	1826.13	1250.39	1258.09	1271.4	1941.56	1886.9	2127.84	2044.53	2039.5	2006.09	2031.62	1981.95	2333.93	2323.24	1551.31	1271.49	2163.43	1832.88	2083.71	2182.06	2278.47	1943.61	2205.29	3.32464e-12	1.20371	1.14324	1.2666	2.35385e-09	1.83894e-11	0.18541	1.56975e-05	1.16974	1.08971	1.25421	0.0111138	0.000292469	0.156779	4.8298e-21	1.31955	1.24734	1.39501	3.4195e-18	3.1662e-20	0.277293	1.23191e-13	1.26774	1.19205	1.34713
Hand1::Tcf3	1195.36	1098.78	973.439	988.502	941.942	1150.69	1060.95	1138.89	1169.36	1213.63	1159.19	1109.51	1050.04	1169.83	1282.73	991.975	824.113	1230.15	1087.59	1135.75	1137.41	1165.82	1280.11	1206.92	0.0208367	1.08152	1.01159	1.15524	14.7524	0.0428848	0.0783669	0.981182	0.997081	0.906951	1.09388	694.677	1	-0.00292303	0.0775671	1.07041	0.991342	1.1544	54.9175	0.140814	0.0680439	0.0215433	1.09912	1.01313	1.19064
Hes1	1014.75	1226.64	1517.95	1678.46	1815.34	1050.47	1337.03	1047.97	1099.05	846.277	1048.04	1135.07	1253.49	965.322	887.109	1761.65	1662.35	1005.16	1114.29	1178.68	1058.92	1047.13	1062.99	1072.37	2.88897e-13	0.782126	0.729696	0.837428	2.04539e-10	1.62333e-12	-0.245739	0.949761	0.995897	0.915501	1.08163	672.431	1	-0.00411105	1.17021e-10	0.780269	0.720591	0.843665	8.28511e-08	5.31097e-10	-0.248117	8.64991e-07	0.818362	0.752732	0.888293
HES5	39.645	48.6673	42.7718	41.9365	40.9059	45.8825	50.1957	47.8526	55.5077	35.3749	51.6078	42.5917	59.0648	41.4731	48.4428	54.9769	47.0922	49.9975	50.9808	55.4462	48.522	54.3965	64.2658	60.5479	0.797612	1.04027	0.728044	1.44646	564.71	0.922728	0.0394775	0.562153	1.13805	0.707192	1.7411	398.004	0.944793	0.129314	0.626547	1.0849	0.724811	1.56716	443.595	0.75912	0.081489	0.211305	1.25849	0.840775	1.81793
HES7	15.2173	19.9094	14.864	18.9713	15.4779	18.1115	20.5346	22.3312	25.9036	16.3269	18.5259	14.9071	24.0634	17.1613	19.1753	21.5127	18.8369	22.9155	24.2766	23.2516	27.1152	22.2531	34.7383	24.2192	0.784549	1.05396	0.579464	1.77861	555.46	0.910591	0.0525566	0.576056	1.19494	0.538889	2.31222	407.847	0.944793	0.1781	0.348805	1.2995	0.698341	2.22963	246.954	0.480456	0.261977	0.134033	1.50737	0.81006	2.58637
HESX1	2305.02	2073.45	1432.4	1475.76	1405.17	2173.38	2167.54	2371.89	2225.86	2389.17	2306.47	2180.69	2165.71	2700.04	2726.93	1737.75	1426.89	2545.71	2189.75	2368.09	2498.88	2614.74	2266.67	2518.79	1.06314e-10	1.17572	1.11993	1.2337	7.52702e-08	5.08582e-10	0.161884	2.66359e-06	1.17255	1.09759	1.25137	0.00188582	5.89318e-05	0.159183	2.72481e-19	1.28347	1.21696	1.35286	1.92917e-16	1.63489e-18	0.249567	9.93967e-10	1.2042	1.13532	1.27629
HEY1	800.91	894.815	976.169	1000.48	1040.34	888.672	841.918	778.402	841.867	708.859	833.664	817.76	875.034	753.666	712.513	1042.17	998.354	804.126	825.403	871.042	794.905	833.256	830.245	804.615	0.419391	0.969066	0.898183	1.04424	296.929	0.553972	-0.0314227	0.108991	0.918021	0.82529	1.0185	77.1654	0.413967	-0.0855346	0.00030727	0.848686	0.773548	0.929331	0.217547	0.000830333	-0.164066	0.0764221	0.917966	0.833965	1.0083
HEY2	607.89	678.909	726.818	763.843	777.213	647.185	602.348	593.372	673.494	551.032	640.466	611.19	680.339	570.612	526.815	750.555	758.184	611.428	636.046	659.989	612.234	647.813	633.973	613.552	0.141037	0.935778	0.855897	1.02133	99.8541	0.23021	-0.0663774	0.0258902	0.870892	0.767522	0.984543	18.3303	0.145478	-0.138238	0.00352092	0.857902	0.771195	0.951925	2.49281	0.00871612	-0.153265	0.652832	0.973854	0.874407	1.08178
Hic1	2273.78	2303.96	2226.56	1892.13	1835.24	2411.25	2400.26	2301.71	2627.37	2167.39	2506.29	2500.13	2167.9	2139.44	2415.08	2359.23	1982.58	2509.25	2279.57	2348.42	2341.9	2450.32	2492.47	2277.95	0.000175021	1.09211	1.04301	1.14305	0.123915	0.000491942	0.0881118	0.00844392	1.08713	1.02113	1.15639	5.97829	0.061003	0.0835373	0.125965	1.04237	0.987832	1.09923	89.1833	0.216464	0.0414996	4.68622e-10	1.19038	1.12762	1.25585
HIC2	12243.9	12665.5	13240.8	11651.3	12873.2	13892.8	13714.8	12572.5	15186.9	11892.8	13619.2	14027.6	13000.8	12506.3	12786.9	13990.4	13981.7	13249.3	13019.5	13333.9	12488.7	13165.2	13971.7	13405.3	1.62818e-21	1.09869	1.0778	1.11991	1.15275e-18	2.13473e-20	0.0941214	1.64842e-09	1.08435	1.05632	1.11295	1.16708e-06	8.33631e-08	0.0809762	0.519277	0.992421	0.969892	1.01537	367.648	0.649555	-0.00760797	7.32924e-56	1.20329	1.17644	1.23065
HIF1A	1942.61	2164.59	2315.44	2445.29	2496.37	2094.9	2115.06	1894.96	1966.82	1751.06	2029.91	1931.53	2019.14	1811.94	1765.13	2390.3	2251.01	1949.9	1978.54	2044.36	1932.32	1966.93	2105.14	1992.7	0.0338921	0.948847	0.903321	0.996137	23.9956	0.0674035	-0.0525076	0.206683	0.958007	0.896222	1.02301	146.331	0.631847	-0.0429003	1.40489e-07	0.858046	0.808849	0.909495	9.94663e-05	5.07481e-07	-0.153098	0.000181937	0.890676	0.836878	0.94711
HINFP	332.778	426.724	592.132	624.054	716.406	333.252	483.704	358.894	442.211	310.211	354.638	404.621	430.954	390.419	270.472	650.162	753.475	310.401	419.985	384.546	385.322	326.379	345.646	398.271	4.16279e-11	0.680275	0.600757	0.767684	2.94726e-08	2.07553e-10	-0.385258	0.889446	0.987623	0.857084	1.13278	629.728	1	-0.0124546	1.77515e-06	0.732655	0.638456	0.83711	0.0012568	5.81854e-06	-0.311081	0.12297	0.902851	0.789986	1.02765
HLF	431.29	393.542	302.74	432.345	367.048	414.15	383.312	473.741	364.501	425.86	422.125	411.01	404.703	411.871	436.994	315.52	287.262	457.269	364.148	438.204	479.512	436.408	371.699	452.091	0.102911	1.09573	0.979027	1.22308	72.8607	0.175615	0.0914229	0.843258	1.01412	0.86416	1.18314	597.027	1	0.0140195	0.00023548	1.25352	1.11091	1.40993	0.16672	0.00065125	0.225953	0.641844	0.964321	0.831862	1.11235
HLTF	23444.2	20818.1	17915.3	19772	17989.8	22911.1	20886	24087.4	21263.2	25298.5	22546	21091.4	20974.6	25221.4	25894.7	17719.3	15220.2	24505	21339.1	22487.9	24644.9	24445	22086.6	23491.2	6.91885e-59	1.13425	1.11731	1.15142	4.89854e-56	2.72141e-57	0.125969	0.00489806	1.03097	1.00925	1.05304	3.46783	0.0433479	0.030499	4.82258e-92	1.19452	1.17466	1.21465	3.41439e-89	2.13399e-90	0.177747	5.26688e-07	1.05017	1.03029	1.0703
HMBOX1	636.723	586.22	507.195	554.16	532.883	614.585	577.25	673.126	617.986	672.124	604.737	581.376	647.525	693.602	675.172	475.67	423.829	626.01	572.927	617.063	646.484	644.104	581.866	674.1	0.0916266	1.08083	0.985873	1.18284	64.8716	0.158999	0.0777247	0.796485	1.01514	0.891838	1.15103	563.911	1	0.0150304	0.000964591	1.18391	1.0705	1.30639	0.68293	0.00252937	0.168819	0.137685	1.08682	0.970872	1.21321
HNF4G	303.545	296.207	334.591	308.533	317.297	374.305	333.117	334.968	373.752	319.735	349.345	319.438	336.888	378.978	319.924	262.933	348.482	303.11	366.576	339.832	353.925	307.835	333.487	400.962	0.00210013	1.20508	1.06983	1.3534	1.48689	0.00489108	0.186549	0.40753	1.07239	0.902698	1.26545	288.531	0.890055	0.0698898	0.287367	1.07835	0.93395	1.23949	203.456	0.410194	0.0754356	0.0118999	1.2033	1.03923	1.38663
HOXA10	577.055	498.398	382.823	391.407	355.992	543.346	556.715	585.397	653.141	595.931	514.755	660.171	505.332	633.537	652.969	392.009	315.517	582.263	524.374	559.828	615.088	598.362	501.968	604.134	0.00150392	1.17117	1.06156	1.28943	1.06478	0.00357308	0.158006	0.00613949	1.20001	1.05128	1.36437	4.34676	0.0530093	0.182332	2.82197e-05	1.26189	1.13235	1.40268	0.0199795	8.46591e-05	0.232608	2.94254e-09	1.40803	1.26088	1.56825
Hoxa11	97.711	80.7435	64.0061	62.9047	80.7063	90.5577	84.42	81.3494	118.416	106.125	99.2457	123.516	78.7531	95.8171	84.7749	54.9769	75.3475	101.037	82.5403	78.6979	79.9186	93.9576	72.9504	99.5677	0.224467	1.15759	0.902608	1.46533	158.922	0.333911	0.146339	0.602876	1.0791	0.755101	1.4983	426.836	0.95929	0.076129	0.769651	1.03988	0.768654	1.37869	544.913	0.893581	0.0391069	0.00231634	1.51374	1.15635	1.95085
HOXA13	590.27	506.362	387.07	417.368	395.792	579.569	536.181	628.464	708.649	640.83	547.837	696.374	542.521	666.43	714.531	420.693	353.191	634.343	526.801	588.445	646.484	642.868	508.916	567.805	5.41404e-05	1.21814	1.10752	1.33729	0.0383314	0.000165221	0.197327	0.078471	1.12688	0.984821	1.28413	55.5574	0.32347	0.119453	2.82478e-07	1.321	1.18978	1.46323	0.000199995	9.90072e-07	0.278389	8.58682e-13	1.48969	1.33977	1.65243
HOXA2	2970.57	2737.1	1950.52	1964.02	1933.63	2896.64	2883.97	3164.65	3093.63	3053.13	3054.12	3077.25	2900.74	3490.89	3445.49	2392.69	1921.36	3259.21	2743.25	3110.35	3228.14	3341.68	2961.44	3305.92	1.10206e-14	1.18315	1.13439	1.23353	7.80259e-12	7.50249e-14	0.168178	2.77159e-08	1.17795	1.1125	1.24636	1.96229e-05	1.09016e-06	0.163777	1.4102e-26	1.29311	1.23493	1.35342	9.98425e-24	1.06215e-25	0.257048	2.47901e-19	1.26396	1.20238	1.32797
HOXA5	5791.78	5152.54	4220.76	4319.46	4001.04	5697.89	5407.44	5932.13	5397.2	6032.79	5638.48	5694.51	5300.52	6323.93	6369.22	4457.91	3757.95	6123.65	5229.17	5657.3	6052.41	6024.41	5429.59	5827.4	6.16321e-24	1.16936	1.13483	1.20472	4.36355e-21	9.48598e-23	0.156458	1.16213e-06	1.1093	1.06408	1.156	0.000822791	2.93854e-05	0.103727	1.49977e-29	1.21784	1.17766	1.25911	1.06183e-26	1.23469e-28	0.197076	1.35525e-07	1.10718	1.06628	1.14931
Hoxa9	185.411	159.717	109.205	128.805	92.8675	158.174	141.46	167.484	266.437	187.759	175.996	146.941	161.881	200.215	191.753	100.393	117.73	184.366	145.659	159.184	195.515	190.388	144.164	174.916	0.298893	1.09951	0.913554	1.31372	211.616	0.421546	0.0948631	0.948907	0.983319	0.750608	1.26687	671.826	1	-0.0168218	0.131919	1.16426	0.946872	1.41821	93.3986	0.223442	0.152082	5.69745e-11	1.85248	1.55195	2.19654
HOXB2	3027.04	2760.54	1835.55	1903.12	1844.08	2913.54	2854.31	3306.61	3078.83	3117.08	3036.92	3075.12	2992.62	3663.93	3536.32	2263.62	1836.59	3360.25	2803.94	3147.92	3288.08	3455.41	2970.12	3363.77	3.6266e-17	1.20111	1.15176	1.25214	2.56764e-14	2.67462e-16	0.183247	4.07957e-08	1.17659	1.11088	1.24528	2.88834e-05	1.44417e-06	0.162623	6.57374e-39	1.3639	1.30376	1.42619	4.65421e-36	6.84442e-38	0.310349	6.92839e-20	1.26955	1.20752	1.33397
HOXB3	5963.17	5367.56	3806.09	4024.9	3761.13	5900.74	5647.01	6425.01	5926.37	6307.62	6162.5	6016.07	5814.6	7167.69	7097.88	4570.26	3903.94	6727.79	5634.59	6209.98	6529.06	6815.64	5801.29	6614.52	1.02075e-38	1.22122	1.18577	1.25756	7.22693e-36	2.77959e-37	0.19985	1.61224e-13	1.16829	1.12163	1.21644	1.14147e-10	1.14147e-11	0.155539	3.50211e-63	1.33071	1.28838	1.37408	2.47949e-60	6.88748e-62	0.285713	1.37466e-27	1.22657	1.18322	1.27124
Hoxc9	92.5051	73.8859	56.7258	54.9168	55.2783	76.0684	52.4773	71.7789	153.571	77.5527	82.0432	70.2763	76.5655	97.2472	68.6273	57.3672	32.9645	84.3708	63.1191	71.5435	85.6271	86.5399	74.6873	87.4581	0.542353	1.08467	0.826082	1.40192	383.986	0.680826	0.081273	0.195783	0.74827	0.471751	1.13031	138.615	0.607959	-0.289991	0.876993	1.02353	0.74088	1.38163	620.911	0.964148	0.0232533	6.49046e-10	2.18997	1.72665	2.74599
HOXD12	136.956	122.111	86.7571	112.829	103.923	129.196	84.42	114.846	173.924	168.711	129.681	161.848	120.317	130.14	130.19	78.8799	127.149	131.243	116.528	116.258	145.566	124.865	109.426	133.205	0.202461	1.13831	0.926155	1.38648	143.343	0.307602	0.129544	0.0813243	0.743755	0.521429	1.03036	57.5776	0.32347	-0.296044	0.903227	1.01186	0.787012	1.28279	639.485	0.983823	0.0117921	0.000170083	1.53247	1.23003	1.88951
HOXD13	1204.97	1035.07	779.297	818.759	819.224	1151.89	1051.83	1212.27	1445.05	1289.82	1136.69	1392.75	1074.1	1291.39	1381.63	762.506	725.219	1249.94	1019.62	1155.43	1292.97	1277.08	1021.3	1173.28	3.64104e-07	1.19141	1.11412	1.27285	0.000257786	1.31523e-06	0.175136	0.0794395	1.08774	0.988872	1.19401	56.2432	0.32347	0.0841054	5.05611e-09	1.25396	1.1637	1.34962	3.57973e-06	2.03393e-08	0.226304	8.60083e-25	1.49522	1.38893	1.60782
HSF1	30.0341	27.2095	24.5711	21.9667	35.3781	33.8082	20.5346	27.1165	37.0051	28.5721	21.1724	27.6846	24.0634	22.8817	34.3137	26.2933	14.1276	41.6646	26.7042	33.9832	39.9593	35.8522	22.5799	26.9102	0.278919	1.24068	0.811916	1.82652	197.474	0.396535	0.215662	0.551649	0.753557	0.341592	1.44791	390.568	0.944793	-0.28295	1	0.995104	0.572793	1.61771	708	1	-0.00490824	0.184502	1.358	0.818807	2.13155
HSF2	46.0523	45.5703	48.8388	36.944	61.9117	50.7123	43.3508	55.828	59.2082	46.2595	34.4052	63.8875	37.189	41.4731	54.4982	45.4157	23.5461	67.7049	50.9808	57.2348	64.2203	53.1602	46.8967	45.7473	0.620054	1.07774	0.768359	1.47541	438.998	0.764805	0.074868	0.822487	0.921311	0.550576	1.45212	582.321	1	-0.0819572	0.301866	1.1865	0.818227	1.66967	213.721	0.42574	0.17101	0.224884	1.25835	0.852537	1.79676
HSF4	53.2605	48.6673	54.9057	43.9334	60.8061	53.1272	47.914	55.828	66.6093	54.423	47.638	55.3692	43.7517	41.4731	64.5904	52.5866	23.5461	70.8298	50.9808	57.2348	71.3559	60.5779	48.6336	47.0928	0.874559	1.02564	0.737717	1.39314	619.188	0.967481	0.0253186	0.830482	0.924988	0.568546	1.42635	587.981	1	-0.0779743	0.652904	1.07775	0.743951	1.51506	462.256	0.783485	0.0748799	0.148714	1.28593	0.892418	1.79957
IRF1	214.243	202.191	81.9035	99.8487	65.2284	183.53	214.472	259.999	255.336	244.903	251.423	114.998	295.324	406.15	256.343	258.153	94.1843	152.076	293.746	406.009	499.491	347.396	140.69	199.135	0.0403066	1.19429	1.00558	1.40966	28.537	0.0772663	0.177551	0.00247575	1.39568	1.1222	1.7175	1.75283	0.0265581	0.333382	1.9828e-09	1.69207	1.43284	1.98679	1.40382e-06	8.25778e-09	0.525953	6.9351e-08	1.66171	1.38762	1.9761
IRF2	24.4277	21.0154	9.70709	10.9834	5.52783	15.6967	20.5346	17.5459	20.3528	21.7692	27.7888	17.0367	30.6262	44.3333	37.3413	9.56121	18.8369	15.6242	31.5595	26.8288	52.8034	30.9071	12.1584	12.1096	1	0.940277	0.492189	1.64432	708	1	-0.061581	0.45629	1.23009	0.554496	2.38147	323.053	0.915479	0.207088	0.873442	1.05108	0.516498	1.92073	618.397	0.963235	0.0498186	0.495696	1.2192	0.59912	2.22803
IRF3	9.61091	11.282	9.40374	7.9879	12.1612	9.65948	13.6897	9.57052	11.1015	9.52402	9.26294	6.38875	15.3131	15.7312	11.1015	19.1224	0	8.33292	14.5659	17.8859	14.2712	13.5991	10.4215	12.1096	1	0.944328	0.39889	1.91887	708	1	-0.0572818	0.466451	1.33834	0.481932	2.99598	330.247	0.917353	0.291428	1	0.935631	0.336925	2.09447	708	1	-0.0665345	0.826243	1.08529	0.390823	2.42949
IRF4	17.2196	15.2638	4.85354	5.99092	2.21113	15.6967	9.12648	15.9509	14.8021	14.9663	10.5862	14.9071	21.8759	22.8817	13.1199	14.3418	4.70922	13.541	21.8489	26.8288	31.3966	28.4345	19.106	21.5281	0.236508	1.41041	0.732174	2.49373	167.448	0.344543	0.343883	1	0.820054	0.220277	2.14821	708	1	-0.198385	0.247966	1.43325	0.672111	2.71748	175.56	0.36728	0.359945	0.403921	1.33004	0.562841	2.69597
IRF5	10.8123	9.29104	4.24685	4.99244	1.10557	6.03718	4.56324	7.97543	18.5026	6.80287	5.29311	4.25917	15.3131	11.4409	6.05535	11.9515	4.70922	7.2913	12.1383	10.7315	9.98983	9.89027	10.4215	10.7641	0.834017	0.828934	0.262702	2.00788	590.484	0.946289	-0.187615	0.77304	0.626556	0.0747205	2.33077	547.313	1	-0.467517	0.808406	1.09506	0.347077	2.65253	572.351	0.920179	0.090812	0.00934821	2.54045	1.17779	4.89381
IRF7	105.72	99.1044	58.2425	71.8911	60.8061	82.1056	95.8281	95.7052	109.165	95.2402	99.2457	76.665	124.692	165.892	113.033	102.783	94.1843	67.7049	133.521	139.51	202.651	128.574	57.3181	88.8036	0.901465	0.973178	0.749886	1.24459	638.237	0.987983	-0.0271882	0.403261	1.13585	0.813615	1.54638	285.509	0.886672	0.12738	0.325399	1.13439	0.859365	1.47229	230.382	0.45173	0.126096	0.059581	1.29396	0.977944	1.68288
IRF8	101.315	94.2377	49.4455	59.9092	37.5892	74.861	82.1383	92.515	81.4113	108.846	88.6595	76.665	113.754	128.71	70.6458	117.125	56.5106	69.7882	116.528	135.933	172.681	112.502	78.1611	82.0761	0.94819	0.977368	0.743298	1.26458	671.319	1	-0.0228917	0.660455	1.07236	0.746414	1.4956	467.602	0.992371	0.0698661	0.161613	1.20788	0.909975	1.57554	114.422	0.262436	0.18887	0.691209	1.06293	0.766996	1.43836
IRF9	27.6314	31.855	20.6276	19.9697	21.0057	24.1487	13.6897	30.3066	14.8021	24.4903	17.2026	10.6479	32.8138	37.1828	23.2122	38.2448	18.8369	24.9987	31.5595	39.3489	42.8135	37.0885	26.0537	30.9467	0.823992	0.922193	0.555722	1.44847	583.386	0.940946	-0.0810011	0.127973	0.522775	0.190422	1.15049	90.6049	0.457994	-0.648605	0.526978	1.15736	0.687686	1.83745	373.101	0.656867	0.146144	0.129289	0.565251	0.241945	1.12733
ISL2	1754.39	1629.25	1427.85	1411.86	1383.06	1981.4	1601.7	1808.83	1652.28	1922.49	1999.47	1648.3	1579.44	2116.56	1896.33	1436.57	1233.81	1796.79	1682.37	1774.28	1811.01	1876.68	1696.96	1825.86	5.53221e-19	1.26726	1.20412	1.33291	3.91681e-16	5.02155e-18	0.236854	0.533723	1.02387	0.948155	1.10415	377.876	0.94469	0.0235855	3.24261e-06	1.1566	1.0883	1.22821	0.00229577	1.04353e-05	0.145485	0.109859	1.0563	0.986532	1.12977
JDP2	339.586	283.155	192.928	366.445	300.714	396.039	349.088	610.918	494.019	967.368	336.112	638.875	691.277	554.881	494.52	203.176	419.12	434.353	412.702	427.473	318.247	348.632	406.438	445.364	5.75549e-09	1.4224	1.26609	1.59362	4.07489e-06	2.51536e-08	0.352348	0.00772834	1.2537	1.05911	1.47453	5.47166	0.0582092	0.226102	1.46634e-39	2.19478	1.96962	2.4402	1.03817e-36	1.62214e-38	0.78608	7.20407e-17	1.77457	1.56083	2.01055
JDP2(var.2)	221.051	257.716	318.817	395.401	395.792	187.152	260.105	239.263	209.079	179.596	173.349	223.606	277.823	180.193	180.651	327.471	320.227	190.615	237.91	237.882	205.505	213.877	194.534	217.973	2.23923e-08	0.649254	0.549168	0.762745	1.58537e-05	9.32573e-08	-0.431931	0.296763	0.902446	0.742177	1.08767	210.108	0.755785	-0.102646	0.0238021	0.830108	0.700201	0.977684	16.8519	0.0495643	-0.1862	0.000529868	0.725355	0.596051	0.874923
JUN	1006.74	957.862	925.51	1091.35	991.692	1029.94	985.66	1263.31	1147.16	1185.06	1065.24	1203.21	1135.36	1124.06	1155.56	946.559	927.716	1154.11	1068.17	1173.31	1041.8	1143.56	1094.26	1052.19	0.105598	1.0591	0.986793	1.13543	74.7635	0.178008	0.0574237	0.786162	1.01348	0.918528	1.11576	556.603	1	0.013393	6.09827e-12	1.29947	1.20767	1.39661	4.31758e-09	2.91728e-11	0.261958	9.13756e-05	1.17981	1.08648	1.27918
JUN::JUNB	449.711	397.302	313.964	441.331	401.32	478.144	451.761	722.574	608.735	1039.48	444.621	711.281	800.656	667.86	621.683	348.984	513.305	569.763	514.663	532.999	432.417	446.299	519.337	592.024	0.000127546	1.22794	1.10546	1.36083	0.0903027	0.000370093	0.205337	0.0432285	1.16014	1.00124	1.33765	30.6058	0.211796	0.14854	5.06005e-31	1.85641	1.68197	2.04461	3.58251e-28	4.36892e-30	0.618643	1.63528e-13	1.56358	1.394	1.74894
JUN::JUNB(var.2)	81.2923	95.7862	118.002	164.75	147.04	67.6164	95.8281	90.9199	86.9621	61.2258	68.8104	95.8313	105.004	65.7849	70.6458	105.173	108.312	72.913	92.2509	101.95	87.0542	84.0673	71.2134	65.93	0.000259833	0.624506	0.469164	0.816086	0.183962	0.000702144	-0.470795	0.504622	0.885125	0.634869	1.20312	357.272	0.937519	-0.122026	0.21134	0.839783	0.632514	1.09494	149.628	0.322475	-0.174612	0.158268	0.803222	0.587203	1.07437
JUN(var.2)	1703.94	1316.01	1119.35	1414.86	1359.85	1703.69	1437.42	2324.04	1961.27	3125.24	1454.28	2289.3	2493.85	2315.34	2087.08	1116.27	1587.01	1986.36	1672.66	1738.51	1394.29	1545.36	1903.66	1903.9	8.21667e-16	1.25928	1.19175	1.32979	5.8174e-13	5.8174e-15	0.23054	0.137997	1.0621	0.97922	1.1502	97.7022	0.483674	0.0602516	1.67078e-75	1.71931	1.6284	1.81423	1.18291e-72	4.54966e-74	0.541922	1.02057e-28	1.45018	1.36148	1.54334
JUNB	2849.24	2291.35	1958.1	2406.35	2210.03	2830.23	2550.85	3727.72	3241.65	4768.81	2565.83	3496.78	3937.65	3659.64	3467.7	1912.24	2514.72	3242.55	2694.7	2899.3	2424.67	2630.81	3070.86	3151.18	1.61572e-19	1.22141	1.17044	1.27412	1.14393e-16	1.68225e-18	0.200002	0.00195526	1.1004	1.03555	1.16835	1.38433	0.0223279	0.095677	3.66143e-95	1.61075	1.54348	1.68044	2.59229e-92	2.16025e-93	0.476699	1.42846e-38	1.39975	1.33297	1.46916
JUND	2415.14	1944.92	1658.09	1976.01	1876.14	2416.08	2137.88	3207.72	2823.49	4147.03	2154.29	3081.51	3412.63	3181.99	2946.94	1642.14	2189.79	2790.49	2328.12	2487.93	2023.65	2231.49	2654	2738.11	2.67898e-18	1.2328	1.17716	1.29048	1.89672e-15	2.20548e-17	0.209285	0.0102016	1.09041	1.02034	1.16413	7.22271	0.0681388	0.0865517	1.3084e-87	1.63855	1.56473	1.71503	9.26347e-85	5.14637e-86	0.493809	2.24727e-39	1.44149	1.36777	1.5183
JUND(var.2)	1120.47	1113.6	1124.2	1289.05	1261.45	1151.89	1149.94	1430.79	1208.22	1333.36	1197.57	1352.29	1314.74	1254.2	1269.61	1159.3	1158.47	1275.98	1235.68	1300.3	1171.66	1309.23	1210.63	1180.01	0.814044	1.00763	0.942634	1.07605	576.343	0.935622	0.00760094	0.891412	1.00592	0.91851	1.09956	631.12	1	0.00589803	2.76594e-10	1.25209	1.16902	1.33977	1.95829e-07	1.23942e-09	0.224813	0.16856	1.05701	0.975662	1.14343
Klf1	2794.77	3045.91	3565.84	3891.1	4002.15	2885.77	3306.07	2867.96	3130.64	2357.87	2960.17	3247.61	3209.19	2638.55	2673.44	3865.12	4313.64	2899.85	3012.72	3310.68	2754.34	2881.78	2944.07	2921.1	9.36025e-10	0.880692	0.844678	0.917907	6.62706e-07	4.19434e-09	-0.127047	0.716272	1.00956	0.957243	1.06406	507.121	1	0.00951868	2.03107e-08	0.875238	0.834312	0.917719	1.43799e-05	7.81519e-08	-0.13326	0.0694479	0.955755	0.909724	1.00353
Klf12	315.158	365.226	433.785	509.228	545.044	299.444	442.634	315.827	349.699	223.134	297.737	413.139	367.514	280.301	302.768	478.06	574.524	328.109	385.997	373.815	308.257	311.544	281.38	297.358	5.05104e-06	0.751123	0.65844	0.853544	0.00357614	1.64043e-05	-0.286186	0.154776	1.11054	0.957047	1.28217	109.581	0.524158	0.104844	0.000984608	0.792243	0.68377	0.913381	0.697102	0.00256288	-0.232887	0.0807446	0.877254	0.754522	1.01467
KLF13	12.0136	16.1487	11.8305	15.9758	15.4779	8.45205	13.6897	11.1656	14.8021	9.52402	5.29311	8.51833	10.9379	5.72043	13.1199	16.7321	32.9645	11.4578	7.28297	14.3087	7.13559	11.1266	12.1584	9.41857	0.219331	0.60048	0.237835	1.26409	155.286	0.328996	-0.510027	1	0.972625	0.35205	2.16072	708	1	-0.0277563	0.727249	0.793286	0.314227	1.67	514.892	0.861024	-0.231571	0.852117	1.05168	0.446862	2.11922
KLF16	3217.25	3944.71	5012.8	5728.32	5918.09	2950.97	4223.28	3285.88	3051.07	2413.66	3162.63	4065.37	3889.53	2847.34	2791.52	5676.97	6225.58	3075.89	3842.98	3722.05	3163.92	3251.43	3235.87	3244.02	1.34551e-91	0.672916	0.645849	0.700861	9.52623e-89	9.52623e-90	-0.396135	0.132458	0.964797	0.92048	1.01074	93.78	0.4689	-0.0358377	8.10152e-41	0.749651	0.716951	0.783489	5.73587e-38	9.25141e-40	-0.288147	6.74472e-53	0.695852	0.662117	0.730893
KLF4	1154.51	1154.74	1179.41	1146.26	1227.18	1183.29	1133.97	1167.6	1306.28	1138.8	1145.96	1247.94	1150.67	1114.05	1195.93	1168.86	1210.27	1211.4	1119.15	1194.78	1080.33	1133.67	1193.26	1198.85	0.653373	1.01484	0.950196	1.08282	462.588	0.797566	0.0147288	0.557839	0.972468	0.887434	1.06364	394.95	0.944793	-0.0279178	0.969723	1.00136	0.928357	1.07874	686.564	1	0.00136185	0.00365726	1.12051	1.03743	1.20862
KLF5	25389.2	28500.9	32896.7	35149.7	36492.5	25152.1	29816.2	25117.8	27150.7	21642.7	26110.9	29107.1	28187	23323.6	22743.9	35046.6	40216.7	24730	27939.9	27821.5	24580.7	24762.8	26340.3	25178.5	4.87197e-159	0.827072	0.815348	0.838908	3.44936e-156	5.74893e-157	-0.189864	0.156951	0.98717	0.969657	1.00494	111.121	0.524158	-0.0129134	2.43868e-124	0.82591	0.812556	0.839472	1.72658e-121	2.15823e-122	-0.191269	4.96039e-39	0.895413	0.880424	0.910619
KLF9	267.904	277.404	286.966	285.567	322.825	254.769	310.3	261.594	270.138	232.658	232.897	317.308	288.761	245.978	268.454	325.081	296.681	290.61	252.476	321.946	246.891	275.691	276.169	267.756	0.154362	0.903165	0.782189	1.03816	109.288	0.249516	-0.10185	0.272555	1.10011	0.919934	1.30602	192.969	0.706588	0.0954126	0.374107	0.927371	0.787999	1.08491	264.868	0.497616	-0.0754014	0.648525	0.95767	0.805852	1.13042
LBX2	1072.42	999.45	725.908	748.865	699.823	1021.49	1076.92	1121.35	1108.3	1097.98	1126.11	1026.46	1060.98	1247.05	1325.11	862.899	791.148	1189.52	1075.45	1207.3	1215.9	1254.83	1076.89	1220.38	0.000385084	1.1379	1.05977	1.22052	0.272639	0.000996279	0.129183	0.000152092	1.19974	1.0918	1.31576	0.107681	0.00215362	0.182107	2.86322e-08	1.24931	1.15588	1.34856	2.02716e-05	1.06693e-07	0.222589	1.07658e-06	1.23475	1.13533	1.34077
LEF1	53.2605	60.3917	63.7028	60.9077	47.5393	83.313	82.1383	79.7543	46.2564	88.4373	76.75	51.11	56.8772	117.269	72.6642	43.0254	47.0922	64.5801	67.9744	85.8522	85.6271	60.5779	62.5289	75.3485	0.0083572	1.41407	1.08811	1.81216	5.9169	0.0181608	0.346472	0.0578863	1.39412	0.968586	1.94865	40.9835	0.262715	0.332265	0.0441237	1.35366	0.995233	1.80417	31.2396	0.0848902	0.302813	0.274085	0.785073	0.504633	1.1685
LIN54	5624.79	4975.13	4071.21	4612.01	4246.48	5364.64	4850.73	5471.15	4003.96	6231.43	5397.65	4870.36	4688	5862.01	5965.53	3912.92	3164.59	5800.75	5331.13	5201.21	6253.63	5841.44	4667.09	5403.57	2.58158e-13	1.12315	1.08907	1.1581	1.82776e-10	1.474e-12	0.116141	0.503401	1.01483	0.971223	1.05988	356.408	0.937519	0.0147166	4.06448e-14	1.14563	1.10638	1.18598	2.87765e-11	2.11592e-13	0.135951	7.88058e-17	0.836666	0.801075	0.87346
MAF::NFE2	133.351	54.6401	43.9852	11.9818	15.4779	62.7866	54.7589	183.435	85.1118	155.105	72.7802	100.09	124.692	227.387	216.983	47.806	14.1276	224.989	87.3956	69.7549	52.8034	84.0673	107.689	139.933	0.88477	1.02167	0.755979	1.35412	626.417	0.975728	0.0214359	0.693604	0.891025	0.567271	1.3361	491.071	0.994579	-0.115382	8.45268e-22	2.98534	2.43173	3.63724	5.98449e-19	5.75432e-21	1.09371	0.0346989	1.38497	1.00515	1.86609
Mafb	231.463	186.042	159.257	177.731	119.401	214.923	193.938	256.809	199.828	251.706	239.513	202.31	194.695	290.312	262.399	155.37	127.149	271.861	196.64	207.476	196.942	208.932	236.22	220.664	0.0403793	1.17782	1.00531	1.37265	28.5885	0.0772663	0.163663	0.569481	1.06275	0.845481	1.32008	403.192	0.944793	0.0608576	6.38457e-05	1.40742	1.19183	1.65226	0.0452028	0.000183751	0.341761	0.355009	1.09506	0.89423	1.32874
MAFG	0.400455	0.221215	0	0	0	1.20744	0	0	5.55077	0	0	6.38875	0	1.43011	2.01845	0	4.70922	2.08323	0	0	1.42712	3.70885	3.47383	4.03653	0.178584	7.37724	0.12505	141.83	126.437	0.279729	1.9984	1	0	0	148.51	708	1	#NAME?	1	0	0	103.945	708	1	#NAME?	0.00071231	33.8878	3.88516	403.835
MAFG::NFE2L1	10286.5	9379.74	8516.45	9200.06	8668.74	10362.2	9537.17	11350.6	10631.6	11594.8	10066.2	10860.9	10605.4	11505.2	11422.4	8239.37	8405.95	10902.6	9705.77	10017.9	10089.7	10505.9	10386.7	10897.3	3.76707e-23	1.12019	1.09558	1.14523	2.66709e-20	5.55643e-22	0.113503	0.0646107	1.02981	0.998056	1.06232	45.7444	0.285902	0.0293718	2.26918e-59	1.22878	1.19929	1.25883	1.60658e-56	3.65132e-58	0.206025	1.03174e-23	1.14976	1.11925	1.18089
MAFK	0.400455	0.221215	0	0	0	1.20744	0	0	5.55077	1.36057	0	2.12958	0	1.43011	2.01845	0	4.70922	2.08323	0	0	0	2.47257	3.47383	4.03653	0.178584	7.37724	0.12505	141.83	126.437	0.279729	1.9984	1	0	0	148.51	708	1	#NAME?	1	0	0	103.945	708	1	#NAME?	0.00071231	33.8878	3.88516	403.835
MAX	2098.78	2249.32	2367.32	2471.26	2571.55	2327.94	2267.93	2107.11	2235.11	1955.14	2183.41	2163.66	2244.46	2033.61	1909.45	2636.5	2354.61	2160.31	2257.72	2298.34	2114.99	2173.39	2218.04	2226.82	0.513809	1.01554	0.969187	1.06363	363.777	0.651929	0.0154229	0.759906	0.98928	0.927636	1.05406	538.013	1	-0.0107777	0.00258374	0.91892	0.868855	0.971182	1.82929	0.00648685	-0.0845563	0.398807	0.974919	0.919529	1.03283
MAX::MYC	145.766	157.948	155.92	148.775	187.946	159.381	150.587	135.582	151.721	140.139	150.854	125.645	150.943	141.581	118.079	179.273	169.532	162.492	135.949	164.55	144.139	152.063	175.428	130.514	0.82047	1.0192	0.847798	1.21631	580.893	0.939956	0.0190194	0.853434	0.962948	0.741645	1.23091	604.231	1	-0.0377561	0.212272	0.866979	0.689261	1.07769	150.289	0.322508	-0.142741	0.867378	0.970202	0.768073	1.21049
Mecom	10.4118	10.3971	4.85354	5.99092	3.3167	12.0744	9.12648	11.1656	5.55077	14.9663	6.61638	2.12958	4.37517	12.871	18.1661	2.3903	0	13.541	4.85531	1.78859	12.8441	6.18142	17.3691	20.1826	0.230842	1.50562	0.700112	2.88817	163.436	0.337677	0.409203	0.7823	1.13804	0.304001	3.00803	553.868	1	0.129307	0.361373	1.3923	0.545458	2.9784	255.852	0.48868	0.330957	0.802559	0.692155	0.140329	2.08314
MEF2A	306.748	248.867	183.221	206.687	204.53	231.828	187.093	253.619	236.833	228.576	209.078	257.68	218.759	230.247	252.306	169.711	160.113	243.738	208.778	202.11	205.505	216.35	213.64	232.773	0.853321	0.981285	0.843441	1.13601	604.151	0.955935	-0.0188922	0.0349579	0.79188	0.627881	0.986317	24.7502	0.187501	-0.233345	0.377035	1.07353	0.909318	1.2598	266.941	0.498023	0.0709489	0.963919	1.00248	0.833144	1.19691
MEF2B	182.207	151.311	110.721	134.796	120.507	142.477	116.363	159.509	142.47	146.942	142.914	146.941	144.381	138.72	148.356	126.686	103.603	149.992	140.804	128.778	137.003	127.337	125.058	148.006	1	0.996056	0.819528	1.20072	708	1	-0.00395181	0.155767	0.813458	0.603252	1.07447	110.283	0.524158	-0.206461	0.280221	1.11515	0.902306	1.36467	198.396	0.401612	0.108986	1	0.996003	0.782197	1.25165
MEF2C	420.077	312.135	245.711	307.534	249.858	351.364	294.329	346.134	253.485	402.73	326.849	362.029	312.825	364.677	380.478	219.908	202.496	356.232	332.589	341.62	383.895	326.379	283.117	316.195	0.0504332	1.12881	0.998495	1.27211	35.7067	0.093473	0.121162	0.570557	0.945501	0.787043	1.12704	403.954	0.944793	-0.0560407	0.133198	1.112	0.965293	1.27536	94.3041	0.22347	0.106158	0.0175314	0.814246	0.68155	0.965726
MEF2D	279.517	221.436	162.897	191.71	177.996	214.923	166.558	237.668	199.828	216.331	198.491	217.218	212.196	208.796	231.113	172.102	150.695	220.822	186.93	189.59	195.515	199.042	184.113	215.281	0.845385	1.01446	0.866533	1.1813	598.533	0.954253	0.0143547	0.0436754	0.786114	0.614168	0.992023	30.9222	0.211796	-0.240653	0.169116	1.12185	0.944608	1.32371	119.734	0.270891	0.114976	0.598752	0.943183	0.770685	1.14366
MEIS1	29574.4	28277.9	26533.1	27059	25929.9	30164.2	27133	30010	28592	30383	29052.5	27693.1	27981.4	30152.4	30784.4	25205.7	22816.2	29928.7	28403.6	27687.3	29237.4	29115.7	29676.9	29930.9	3.03695e-36	1.08884	1.07462	1.10328	2.15016e-33	7.16721e-35	0.0851094	0.007963	0.975113	0.957023	0.993445	5.6378	0.0587271	-0.0252023	6.1096e-25	1.08303	1.06688	1.09941	4.3256e-22	4.3256e-24	0.0797585	0.000508117	1.02975	1.01286	1.04684
MEIS2	5100.59	5052.78	4879.02	4602.03	4620.16	5231.82	4551.83	4999	5023.45	5000.11	4921.27	4670.18	4808.31	5005.37	5163.2	4625.23	4243	4973.71	4954.85	4714.72	4809.39	4836.34	5083.94	4982.42	0.000385566	1.05809	1.02559	1.0913	0.27298	0.000996279	0.0564617	0.000214349	0.919659	0.878984	0.961768	0.151759	0.00291845	-0.0837522	0.56067	1.01065	0.974577	1.04774	396.955	0.692927	0.0105898	0.427765	1.01563	0.976833	1.05559
MGA	2277.79	2216.58	2262.05	2226.63	2305.1	2477.66	2235.99	2255.45	2444.19	2421.82	2342.2	2165.79	2347.28	2389.71	2488.75	2136.93	1987.29	2310.3	2218.88	2291.18	2481.76	2471.33	2317.04	2311.59	2.8613e-05	1.10214	1.05323	1.15287	0.020258	8.85921e-05	0.0972579	0.883809	0.994316	0.931891	1.05987	625.737	1	-0.00569983	0.912884	1.003	0.95005	1.0582	646.322	0.991291	0.00299477	0.00337964	1.0872	1.02793	1.14907
MITF	30.835	38.4914	50.0522	72.8896	64.1228	35.0156	47.914	41.4722	29.6041	17.6875	33.0819	40.4621	35.0014	30.0322	31.286	52.5866	51.8014	42.7062	43.6978	42.9261	42.8135	30.9071	26.0537	41.7108	0.230657	0.782247	0.518911	1.13636	163.305	0.337677	-0.245585	0.729992	1.0704	0.657233	1.65286	516.834	1	0.0680313	0.771569	0.926505	0.599751	1.37256	546.271	0.893581	-0.0763364	0.115296	0.661352	0.375324	1.08381
MLX	209.037	239.797	308.807	348.472	359.309	202.849	257.823	223.312	179.475	183.677	197.168	227.865	205.633	223.097	184.688	265.323	263.716	188.532	259.759	227.151	215.495	191.624	147.638	217.973	0.000190429	0.751546	0.639744	0.877811	0.134824	0.000526655	-0.285622	0.673334	0.955308	0.784841	1.15252	476.72	0.992371	-0.0457214	0.0265907	0.827392	0.69356	0.980085	18.8262	0.0550473	-0.189476	2.87826e-05	0.664929	0.537632	0.813769
MTF1	1.60182	0	0	0	1.10557	0	0	0	0	0	0	0	2.18759	1.43011	2.01845	0	0	0	2.42766	0	0	0	0	0	1	0	0	16.097	708	1	#NAME?	1	0	0	30.4237	708	1	#NAME?	1	0	0	21.2766	708	1	#NAME?	1	0	0	24.6623
MXI1	555.831	617.19	655.532	635.038	710.879	654.43	618.319	532.759	592.082	506.134	612.677	585.635	588.461	539.15	494.52	757.726	696.964	588.512	619.052	608.12	516.617	577.345	621.815	610.861	0.27556	1.04985	0.960455	1.14559	195.097	0.39334	0.0486505	0.926364	0.991855	0.875382	1.11981	655.866	1	-0.00817816	0.00452187	0.854502	0.763501	0.953616	3.20149	0.0107432	-0.157237	0.387375	0.949733	0.846534	1.06228
MYB	4806.26	4627.38	4418.24	4110.77	4004.36	4869.59	4487.95	4772.5	4579.39	4938.88	4755.86	4591.38	4447.36	4973.91	4952.27	4221.27	3828.59	4859.13	4675.67	4610.98	4679.52	4769.58	4651.45	4664.88	5.42976e-06	1.07807	1.04378	1.11328	0.00384427	1.73165e-05	0.0751711	0.774255	0.993071	0.948792	1.03896	548.172	1	-0.0069528	0.00379186	1.05649	1.01781	1.0962	2.68464	0.00913142	0.0549481	0.513614	1.01344	0.972923	1.05524
MYBL1	32.4368	36.2793	30.638	27.9576	30.9558	26.5636	38.7875	30.3066	20.3528	27.2115	26.4655	21.2958	30.6262	18.5914	33.3044	28.6836	37.6737	23.9571	26.7042	30.406	32.8237	17.308	13.8953	34.9832	0.370297	0.807482	0.500378	1.23973	262.171	0.500326	-0.213835	0.501946	1.1791	0.680054	1.91182	355.378	0.937519	0.164747	0.821177	0.921275	0.54883	1.45776	581.393	0.93172	-0.0819963	0.140478	0.618682	0.3064	1.11898
MYBL2	3.60409	2.43337	2.73012	1.99697	1.10557	2.41487	2.28162	1.59509	7.40103	1.36057	0	4.25917	2.18759	2.86021	2.01845	2.3903	0	1.04161	4.85531	0	1.42712	2.47257	3.47383	4.03653	1	0.922195	0.10708	3.61453	708	1	-0.0809985	1	0.87131	0.0213993	5.21578	708	1	-0.137758	1	0.609128	0.014963	3.64623	708	1	-0.495728	0.0646466	2.82633	0.726143	7.96801
MYC	462.125	515.653	558.461	541.18	597.005	539.724	508.801	403.557	488.468	404.09	521.371	496.193	476.894	440.473	409.745	597.575	588.652	479.143	487.959	502.593	421	495.75	519.337	483.038	0.552012	1.0293	0.933052	1.13309	390.825	0.688071	0.0288767	0.686811	0.970277	0.84514	1.10907	486.262	0.992371	-0.0301733	2.50686e-05	0.76946	0.675905	0.872625	0.0177486	7.58485e-05	-0.262067	0.273575	0.931475	0.820444	1.05368
MYCN	280.318	287.359	283.629	297.549	346.042	313.933	305.737	290.306	310.843	270.754	309.647	319.438	301.887	281.731	249.279	363.326	296.681	302.068	318.023	314.792	261.163	294.236	354.33	326.959	0.21848	1.08219	0.950453	1.22783	154.684	0.328996	0.0789878	0.527926	1.05398	0.880245	1.25259	373.771	0.940938	0.0525732	0.969674	1.00073	0.857416	1.16175	686.529	1	0.000734649	0.370002	1.07153	0.912405	1.25123
MZF1	31880.6	33154.2	35901.4	34763.3	37655.6	30969.5	33284.3	29769.1	34559.1	28219.7	31587.9	33340.8	32492.2	28630.7	28841.6	36067.3	41459.9	30878.7	31671.2	31826.1	29360.1	30045.4	33440.8	30614.4	1.73577e-54	0.90401	0.892394	0.91575	1.22893e-51	6.14464e-53	-0.100914	0.00318742	0.974902	0.958499	0.99154	2.25669	0.0322385	-0.025418	3.00633e-80	0.867438	0.854505	0.880533	2.12848e-77	9.67491e-79	-0.142211	0.0670021	1.01415	0.99897	1.0295
MZF1(var.2)	2332.65	2408.15	2556.3	2495.22	2638.98	2267.56	2521.19	2300.11	2446.04	2076.24	2317.06	2540.59	2382.28	2169.47	2274.79	2583.92	2670.13	2493.63	2461.64	2335.9	2379.01	2367.48	2438.63	2357.33	0.000662204	0.922686	0.880132	0.966856	0.468841	0.00168648	-0.0804663	0.393106	1.02626	0.965487	1.08992	278.319	0.869747	0.0259253	0.0142457	0.935975	0.887122	0.986876	10.086	0.0311295	-0.0661665	0.888288	0.995561	0.941418	1.05209
NFAT5	2707.07	2332.94	1910.17	2202.66	1969.01	2417.29	2420.8	2957.29	2349.83	2904.83	2433.51	2817.44	2572.6	2649.99	3223.46	1921.8	2024.96	3176.92	2447.08	2677.52	2852.81	2910.21	2890.22	2614.32	0.00343608	1.07095	1.02284	1.12078	2.43275	0.0077476	0.0685419	0.0266037	1.07245	1.00764	1.14043	18.8354	0.147152	0.0699426	2.2594e-27	1.31114	1.25009	1.37449	1.59965e-24	1.81779e-26	0.270898	0.164332	1.04094	0.983115	1.10128
NFATC1	1787.63	1569.74	1304.09	1551.65	1365.37	1640.9	1645.05	2014.59	1511.66	1929.29	1569.41	1931.53	1824.45	1757.6	2137.54	1324.23	1422.18	2105.1	1643.52	1813.63	1925.18	1916.24	2037.4	1792.22	0.0101927	1.07544	1.01705	1.1365	7.21641	0.0214774	0.0727335	0.0491277	1.07818	0.999429	1.16166	34.7824	0.231883	0.0752717	3.57347e-20	1.32109	1.24683	1.39877	2.53002e-17	2.30001e-19	0.278459	0.816848	0.990587	0.922372	1.06263
NFATC2	1277.85	1130.41	953.115	1062.39	948.575	1138.61	1195.57	1422.82	1200.82	1370.1	1255.79	1475.8	1312.55	1208.44	1633.94	989.585	1130.21	1664.5	1204.12	1366.48	1437.11	1457.58	1573.64	1321.29	0.229733	1.04116	0.973541	1.11238	162.651	0.337677	0.0403398	0.0483173	1.09331	0.999939	1.19321	34.2086	0.231139	0.0892121	2.09899e-13	1.30155	1.21482	1.39309	1.48609e-10	1.07688e-12	0.263554	0.0209454	1.09812	1.01331	1.18836
NFATC3	1068.41	910.743	738.345	930.59	803.746	992.512	976.534	1263.31	925.129	1167.37	928.94	1207.47	1139.73	1032.54	1292.82	764.896	805.276	1303.06	971.063	1135.75	1207.34	1159.63	1267.95	1088.52	0.00289287	1.11513	1.03752	1.19729	2.04815	0.0065646	0.108974	0.0637918	1.09716	0.993763	1.20859	45.1646	0.285852	0.092722	1.18028e-19	1.41992	1.31937	1.5264	8.35638e-17	7.20378e-19	0.350597	0.401717	1.03935	0.948273	1.13699
NFE2	266.703	211.482	150.46	298.548	222.219	311.518	278.358	468.955	388.554	749.676	242.16	506.841	557.834	433.322	388.552	164.931	306.099	354.149	318.023	318.369	248.319	268.274	331.75	339.068	4.19715e-08	1.45428	1.27474	1.65332	2.97158e-05	1.72767e-07	0.374511	0.00647749	1.29943	1.07467	1.55856	4.58606	0.053842	0.261923	1.22842e-30	2.18971	1.9344	2.47138	8.69723e-28	1.03538e-29	0.783767	1.69818e-14	1.81409	1.56858	2.08885
Nfe2l2	94.9078	48.6673	47.322	19.9697	28.7447	56.7495	54.7589	127.607	74.0103	115.649	56.9009	72.4058	105.004	170.183	159.458	50.1963	28.2553	171.866	65.5467	62.6006	57.0847	67.9956	100.741	94.1857	0.699668	1.05236	0.765485	1.41572	495.365	0.845332	0.0510396	0.91646	1.01543	0.645924	1.52429	648.854	1	0.0153134	5.78075e-11	2.36642	1.85236	2.98835	4.09277e-08	2.65765e-10	0.861378	0.0594271	1.37244	0.971446	1.88927
NFIA	4508.72	4258.61	3943.2	3716.37	3496.9	4553.24	4303.14	4464.65	4753.31	4654.52	4522.96	4288.98	4134.54	4411.88	4826.11	4049.17	3541.33	4729.97	4338.22	4376.68	4432.63	4544.58	4599.35	4417.31	6.35197e-09	1.10479	1.06843	1.14211	4.49719e-06	2.74219e-08	0.099655	0.0700667	1.04377	0.996176	1.09301	49.6072	0.305037	0.0428363	4.96274e-05	1.08315	1.04223	1.12535	0.0351362	0.000144001	0.0798713	5.01881e-12	1.15367	1.10823	1.20051
NFIC	1645.87	1611.11	1555.26	1389.89	1327.78	1787	1581.16	1604.66	1916.87	1688.47	1699.09	1537.56	1590.37	1580.27	1741.92	1484.38	1426.89	1722.83	1667.8	1590.05	1621.21	1656.62	1752.55	1551.37	1.22411e-06	1.14291	1.08324	1.20515	0.000866672	4.24839e-06	0.133579	0.770421	1.01097	0.93576	1.09075	545.458	1	0.0109108	0.422214	1.02603	0.961948	1.09333	298.927	0.543504	0.0256979	5.53902e-10	1.22619	1.15069	1.30549
NFIC::TLX1	22.025	22.3427	18.8075	13.9788	24.3224	14.4892	15.9713	19.141	24.0533	16.3269	18.5259	12.7775	17.5007	14.3011	24.2214	14.3418	18.8369	20.8323	12.1383	26.8288	22.8339	19.7805	24.3168	17.4916	0.257451	0.697075	0.355451	1.23918	182.275	0.370478	-0.360862	0.611757	0.768394	0.305841	1.60647	433.124	0.95929	-0.263453	0.887273	0.920895	0.46959	1.63704	628.189	0.972345	-0.0824095	0.543696	1.15724	0.607751	2.01494
NFIL3	172.996	159.054	122.552	142.784	121.612	165.419	136.897	196.196	129.518	183.677	178.642	132.034	164.069	163.032	186.707	114.734	94.1843	188.532	143.232	173.493	171.254	178.025	151.111	178.953	0.209032	1.11809	0.932862	1.33079	147.994	0.316227	0.111619	0.612428	0.925271	0.703125	1.19669	433.599	0.95929	-0.0776684	0.0035996	1.32617	1.09564	1.59264	2.54851	0.00878798	0.282295	0.302078	0.875386	0.679356	1.11163
NFIX	21344.6	21133.8	20788.9	19483.5	19450.2	21680.7	21212.2	20519.2	23089.4	20974.6	21984.9	21785.6	20611.4	20800.9	21694.3	21479.2	20489.8	21697.9	21509	21346.8	20951.5	21231.9	21984.1	21438	1.34706e-07	1.04245	1.02648	1.05861	9.53716e-05	5.2402e-07	0.0415706	0.0762668	1.01922	0.997923	1.04088	53.9969	0.32141	0.0190381	0.0981919	0.984929	0.967296	1.00281	69.5199	0.1738	-0.0151861	1.9785e-29	1.11243	1.09224	1.13294
NFKB1	45.2514	38.7127	42.7718	57.9123	67.4395	26.5636	36.5059	39.8772	51.8072	25.8509	33.0819	63.8875	54.6896	32.8924	46.4244	33.4642	65.929	23.9571	46.1255	28.6174	22.8339	34.616	31.2644	40.3653	0.0124795	0.592329	0.368123	0.906069	8.8355	0.0258348	-0.523694	0.489369	0.814061	0.461993	1.33403	346.473	0.932321	-0.20572	0.628311	0.889241	0.570389	1.32692	444.845	0.75912	-0.117387	0.467563	1.1553	0.760524	1.68866
NFKB2	122.139	117.244	133.472	188.714	214.48	96.5948	139.179	111.656	120.267	99.3219	105.862	170.367	153.131	102.968	111.015	109.954	136.567	101.037	111.672	101.95	82.7728	96.4302	104.215	118.405	0.00224881	0.711899	0.561563	0.891236	1.59216	0.00516934	-0.33982	0.842934	1.02583	0.781061	1.32461	596.797	1	0.0254977	0.11766	0.822927	0.638364	1.04549	83.303	0.204174	-0.194888	0.369494	0.886402	0.680842	1.13583
NFYA	1159.72	1281.94	1442.11	1862.18	1839.66	1038.39	1298.24	1118.16	1167.51	976.892	1094.35	1288.4	1253.49	1155.53	1033.45	1381.59	1747.12	1008.28	1189.55	1287.78	1037.51	1073.09	1080.36	1088.52	3.9713e-18	0.747201	0.696894	0.800279	2.81168e-15	3.12409e-17	-0.291421	0.116174	0.934535	0.858075	1.01612	82.2513	0.423976	-0.0677063	6.44995e-09	0.804693	0.745063	0.867949	4.56656e-06	2.56548e-08	-0.217294	1.16308e-05	0.840274	0.774846	0.909872
NFYB	1021.56	1140.14	1294.99	1654.49	1733.53	912.821	1163.63	982.573	1006.54	825.868	988.488	1164.88	1095.98	1016.81	902.247	1254.91	1615.26	909.329	1085.16	1119.66	914.783	942.049	932.722	921.674	3.67736e-18	0.73357	0.680984	0.789265	2.60357e-15	2.9586e-17	-0.309832	0.143346	0.935468	0.854733	1.02193	101.489	0.497495	-0.0667078	2.97292e-09	0.78971	0.727384	0.856079	2.10483e-06	1.22374e-08	-0.236089	5.9294e-07	0.809002	0.741276	0.881349
NHLH1	2653.41	2847.04	2957.32	2034.92	2198.97	2554.93	2404.83	2087.97	2394.23	2250.39	2522.17	2355.32	2349.47	1962.11	2127.45	2658.02	2425.25	2149.89	2473.78	2294.76	2283.39	2264.87	2449.05	2273.91	0.00435808	0.93816	0.89734	0.980397	3.08552	0.0097643	-0.0638344	5.38509e-05	0.882856	0.829477	0.938853	0.0381265	0.000794301	-0.124593	9.9764e-23	0.766184	0.724417	0.809797	7.06329e-20	6.9248e-22	-0.266332	3.89401e-06	0.878953	0.83075	0.929278
Nkx2-5	5269.18	4665.65	3595.57	3938.03	3733.49	5364.64	4631.69	5316.42	4742.21	5742.98	5207.09	4795.82	4712.06	6412.6	5764.69	3721.7	3075.12	5522.64	4750.92	4929.35	5608.57	5574.41	4769.56	5446.62	1.96083e-37	1.22886	1.19142	1.26726	1.38827e-34	4.9581e-36	0.206084	0.01109	1.0599	1.01327	1.10809	7.8517	0.0690738	0.0581709	1.15911e-26	1.21773	1.17531	1.26128	8.20651e-24	8.92012e-26	0.196988	6.62111e-05	1.08531	1.04261	1.12937
Nkx2-5(var.2)	2880.47	2828.46	2839.93	2622.03	2673.26	3374.78	2740.23	2836.06	2975.21	2941.56	2994.57	2855.77	2784.8	3176.27	2878.31	2636.5	2731.35	2818.61	2959.31	2856.38	2784.31	2822.44	3089.97	2882.08	1.68731e-19	1.20033	1.15444	1.24768	1.19462e-16	1.7066e-18	0.182594	0.375539	0.97376	0.918462	1.03157	265.882	0.852185	-0.0265904	0.741277	1.00795	0.960389	1.0573	524.824	0.874707	0.00792191	0.0294962	1.05764	1.0053	1.11198
Nkx3-1	1503.71	1400.96	1274.36	1247.11	1264.77	1770.1	1396.35	1493	1321.08	1617.72	1705.7	1335.25	1375.99	1873.44	1592.56	1183.2	1036.03	1484.3	1383.76	1463.07	1502.76	1519.39	1439.9	1511.01	3.10213e-20	1.29741	1.22904	1.36873	2.19631e-17	3.54244e-19	0.260368	0.574084	1.02293	0.942017	1.109	406.451	0.944793	0.0226755	0.00821596	1.09387	1.02303	1.16848	5.8169	0.018886	0.0897181	0.407044	0.967687	0.896561	1.04309
Npas2	2524.87	2672.72	2738.92	2812.74	2878.89	2790.38	2626.15	2528.21	2610.71	2409.58	2565.83	2540.59	2675.42	2501.26	2378.74	2978.32	2571.23	2609.24	2672.85	2682.88	2493.17	2622.16	2622.74	2673.53	0.079507	1.0386	0.99518	1.08346	56.291	0.142149	0.0378735	0.457376	0.977232	0.920571	1.03655	323.822	0.915479	-0.0230315	0.0172532	0.940659	0.893776	0.989404	12.2153	0.0368569	-0.061175	0.294447	0.971468	0.920319	1.02478
NR1A4::RXRA	0	0.663646	0	1.99697	0	0	0	0	5.55077	0	0	0	0	0	2.01845	0	0	2.08323	0	0	0	0	1.73691	0	1	0	0	16.097	708	1	#NAME?	1	0	0	30.4237	708	1	#NAME?	1	0	0	21.2766	708	1	#NAME?	0.00362311	13.565	2.10679	69.6168
NR1H2::RXRA	0	0	0	0.998487	0	0	0	0	0	0	0	0	0	0	0	0	0	0	0	0	0	0	0	0	1	0	0	570.332	708	1	#NAME?	1	0	0	1069.25	708	1	#NAME?	1	0	0	751.289	708	1	#NAME?	1	0	0	869.841
Nr1h3::Rxra	49.2559	51.7643	57.3325	50.9228	66.3339	44.6751	45.6324	44.6624	64.759	55.7835	48.9612	68.1467	48.1269	48.6236	41.3782	71.709	75.3475	49.9975	50.9808	48.2919	49.9491	40.7974	48.6336	57.8569	0.310977	0.830944	0.57983	1.1575	220.172	0.43533	-0.185193	0.528856	0.848755	0.514982	1.3217	374.43	0.940938	-0.163985	0.37532	0.83071	0.547691	1.21199	265.727	0.497616	-0.185474	0.297751	1.20454	0.831735	1.69259
NR2C2	90.1023	95.7862	118.305	124.811	153.674	102.632	120.926	114.846	125.817	84.3556	89.9828	114.998	124.692	102.968	98.9041	124.296	197.787	89.5789	109.245	128.778	87.0542	107.557	105.952	122.441	0.741893	0.955929	0.758399	1.19101	525.26	0.869636	-0.0450719	0.374419	1.12635	0.839156	1.4825	265.089	0.852185	0.118981	0.574111	1.06968	0.831743	1.35662	406.47	0.703236	0.0673594	0.203613	1.17192	0.904524	1.49591
Nr2f6	9.61091	10.1759	10.3138	18.9713	24.3224	7.24461	11.4081	6.38034	7.40103	6.80287	6.61638	6.38875	10.9379	7.15053	11.1015	4.7806	14.1276	5.20807	9.71063	7.15435	5.70847	7.41771	10.4215	10.7641	0.313824	0.610538	0.220427	1.36151	222.187	0.437376	-0.493414	1	0.961446	0.30755	2.2957	708	1	-0.0393172	0.256541	0.537708	0.144549	1.40667	181.631	0.375271	-0.62044	0.537219	0.623732	0.167719	1.63169
Nr2f6(var.2)	0.400455	2.21215	2.42677	5.99092	5.52783	1.20744	0	0	0	2.72115	0	2.12958	4.37517	1.43011	2.01845	4.7806	14.1276	2.08323	0	0	1.42712	0	5.21074	0	0.720282	0.49182	0.0120583	2.95862	509.96	0.85548	-0.709643	0.62615	0	0	3.64777	443.314	0.967934	#NAME?	0.40166	0	0	2.55042	284.376	0.520834	#NAME?	0.637789	0	0	2.95831
NR3C1	29.6337	27.8731	30.9413	21.9667	25.428	27.771	22.8162	25.5214	22.2031	23.1298	17.2026	23.4254	24.0634	24.3118	21.1937	19.1224	37.6737	21.8739	26.7042	26.8288	29.9695	23.4894	24.3168	17.4916	1	0.978006	0.611746	1.49171	708	1	-0.0222396	0.662285	0.803507	0.381907	1.49558	468.898	0.992371	-0.21877	0.8071	0.898777	0.508014	1.48055	571.427	0.920179	-0.10672	0.510772	0.781913	0.400138	1.38352
NR3C2	31.2355	24.5549	25.7844	14.9773	24.3224	24.1487	20.5346	27.1165	29.6041	24.4903	17.2026	21.2958	24.0634	20.0215	19.1753	16.7321	37.6737	20.8323	19.4213	26.8288	27.1152	24.7257	22.5799	17.4916	0.9104	0.948882	0.571586	1.49106	644.563	0.991635	-0.0524712	0.646231	0.806866	0.365501	1.55173	457.532	0.984814	-0.214597	0.796905	1.06553	0.612774	1.73397	564.209	0.912959	0.0634755	0.493491	1.16325	0.656668	1.91928
NR4A1	606.289	582.681	610.333	695.946	706.456	746.195	627.446	671.531	828.915	771.445	677.518	664.43	634.4	806.58	689.301	535.427	687.546	657.259	689.454	642.103	689.298	661.412	646.132	784.432	5.14114e-06	1.2167	1.11901	1.32094	0.00363993	1.65451e-05	0.196141	0.709491	1.02291	0.903568	1.15393	502.32	1	0.0226509	0.0717534	1.09483	0.990066	1.20798	50.8014	0.13161	0.0905989	2.75894e-09	1.35173	1.22605	1.48723
NR4A2	1300.68	1227.08	1328.96	1346.96	1438.34	1581.74	1355.28	1430.79	1942.77	1522.48	1418.55	1471.54	1397.87	1594.57	1322.08	1197.54	1365.67	1383.26	1349.78	1343.23	1364.32	1361.15	1434.69	1574.25	1.21197e-11	1.22185	1.15393	1.29287	8.58074e-09	6.30937e-11	0.200367	0.275897	1.04661	0.962594	1.13609	195.335	0.707736	0.0455537	0.00404674	1.10501	1.03194	1.18211	2.86509	0.00967937	0.0998539	2.39991e-33	1.50148	1.40912	1.59849
NR4A2::RXRA	0.80091	2.21215	1.82008	2.99546	3.3167	2.41487	0	3.19017	11.1015	1.36057	3.96983	4.25917	6.56276	0	1.00923	4.7806	4.70922	3.12484	0	0	0	2.47257	0	1.34551	0.679684	1.22959	0.140862	4.95279	481.217	0.824001	0.206685	1	0	0	4.63255	708	1	#NAME?	0.364439	1.62435	0.186049	6.54275	258.023	0.48868	0.485107	0.00142321	5.65267	1.88984	14.2008
Nr5a2	59.6678	56.1887	61.276	58.9107	57.4894	92.9725	82.1383	65.3985	197.978	73.471	92.6294	85.1833	63.44	92.9569	78.7196	66.9284	47.0922	86.454	75.2573	76.9093	71.3559	81.5948	79.898	78.0395	0.000254584	1.58686	1.23772	2.00958	0.180245	0.000698625	0.461754	0.0569421	1.40191	0.973936	1.95968	40.315	0.261786	0.337836	0.498941	1.11619	0.794102	1.52968	353.25	0.628559	0.109922	3.13099e-24	3.37959	2.73197	4.14628
NRF1	3624.52	4482.26	5853.98	6511.13	7018.13	3402.55	5279.67	3633.61	3870.74	2719.79	3747.52	4561.57	4644.24	3426.53	2938.86	6750.21	7558.29	3293.59	4437.76	4253.26	3697.66	3497.45	3670.1	3873.72	1.11338e-103	0.674746	0.649458	0.700803	7.88276e-101	9.85345e-102	-0.393419	0.0231326	1.04982	1.00651	1.09446	16.3778	0.132079	0.0486186	3.05452e-58	0.720812	0.690898	0.751693	2.1626e-55	4.7013e-57	-0.327378	7.6572e-35	0.768113	0.734942	0.802438
NRL	1339.52	1180.63	1050.49	1123.3	976.214	1366.82	1206.98	1446.74	1324.78	1463.98	1312.69	1256.45	1305.99	1528.78	1482.55	1035	1021.9	1503.05	1240.53	1287.78	1287.26	1293.15	1386.06	1457.19	1.53149e-07	1.18051	1.11013	1.25434	0.000108429	5.8929e-07	0.165944	0.354289	1.04224	0.953716	1.1369	250.837	0.825121	0.0413713	2.83008e-10	1.24968	1.16714	1.33666	2.0037e-07	1.25231e-09	0.222886	0.000570966	1.14414	1.05986	1.23356
OLIG1	215.845	204.182	169.571	176.732	161.413	212.509	205.346	237.668	222.031	231.298	211.724	202.31	203.445	271.72	251.297	138.637	164.823	240.613	191.785	177.07	231.193	252.202	224.062	222.009	0.190903	1.10792	0.945099	1.29185	135.16	0.293825	0.102482	0.505836	1.07054	0.857461	1.32172	358.132	0.937519	0.0681678	0.0136255	1.23914	1.0429	1.46279	9.64688	0.0299593	0.214416	0.120732	1.15759	0.95539	1.39113
ONECUT1	30.0341	23.8912	11.2238	19.9697	13.2668	20.5264	27.3794	36.687	20.3528	27.2115	26.4655	40.4621	19.6883	31.4623	32.2952	21.5127	18.8369	37.4981	14.5659	25.0402	28.5424	32.1434	31.2644	34.9832	1	0.995387	0.57079	1.626	708	1	-0.00462397	0.310828	1.32772	0.676973	2.36058	220.066	0.769463	0.283465	0.011337	1.7791	1.10738	2.73036	8.02661	0.0252409	0.576107	1	0.986969	0.486438	1.79636
ONECUT2	8.40955	5.97281	3.33681	4.99244	3.3167	6.03718	9.12648	12.7607	1.85026	8.16344	10.5862	10.6479	8.75034	11.4409	6.05535	7.1709	4.70922	14.5826	7.28297	7.15435	8.56271	16.0717	10.4215	8.07306	0.806771	1.10112	0.3463	2.69973	571.194	0.930283	0.0963249	0.31341	1.66459	0.440746	4.46436	221.895	0.770467	0.50958	0.0297204	2.32758	0.965404	4.85503	21.042	0.0604656	0.844828	0.372294	0.33747	0.00842286	1.94567
OTX1	4063.82	3926.79	3583.13	3628.5	3530.07	4060.61	3899.29	4207.84	4294.45	4249.07	4163.03	3990.84	4016.41	4327.5	4464.81	3451.6	3560.17	4483.11	4080.89	4138.79	4392.67	4417.24	4165.12	4346	0.00035436	1.06667	1.02953	1.10478	0.250887	0.000936145	0.0645412	0.336384	1.02404	0.975082	1.07486	238.16	0.792726	0.0237531	8.10787e-07	1.10554	1.06247	1.14993	0.000574037	2.73351e-06	0.100332	2.62186e-08	1.12844	1.08176	1.17669
PAX3	26.43	26.5458	16.9874	16.9743	14.3724	25.3561	27.3794	33.4968	25.9036	35.3749	37.0517	38.3325	35.0014	41.4731	36.3321	9.56121	23.5461	43.7478	31.5595	33.9832	41.3864	39.5611	50.3705	45.7473	0.548168	1.13919	0.693827	1.77679	388.103	0.685694	0.130316	0.418579	1.23009	0.627792	2.18418	296.354	0.897235	0.207089	0.0766003	1.50492	0.916591	2.3473	54.233	0.139776	0.408742	0.555308	1.16378	0.62781	1.98665
PAX5	104.919	130.738	161.38	190.711	202.318	125.573	139.179	106.871	173.924	127.894	141.591	172.496	126.88	124.419	98.9041	152.979	244.879	110.411	111.672	125.201	109.888	108.793	121.584	131.86	0.183382	0.872365	0.708789	1.06358	129.834	0.285978	-0.136547	0.84755	0.966906	0.736392	1.2482	600.065	1	-0.0336543	0.014452	0.742416	0.572756	0.947681	10.232	0.0313865	-0.297845	0.0830979	1.20835	0.971229	1.48757
PAX9	4.00455	2.43337	3.33681	2.99546	3.3167	1.20744	2.28162	1.59509	7.40103	6.80287	5.29311	6.38875	4.37517	2.86021	4.0369	7.1709	0	1.04161	4.85531	3.57718	1.42712	2.47257	5.21074	2.69102	0.515721	0.388292	0.00958468	2.29827	365.131	0.652019	-0.945997	1	0.733733	0.018106	4.3429	708	1	-0.30961	1	0.512947	0.0126607	3.03617	708	1	-0.667582	0.101092	2.38007	0.617008	6.61083
PBX2	245.078	262.361	273.618	308.533	299.608	233.035	216.754	252.024	216.48	250.346	224.957	225.736	231.884	235.968	236.159	248.591	221.333	220.822	279.18	223.574	224.058	227.476	229.273	232.773	0.0555731	0.868168	0.746921	1.00408	39.3458	0.101407	-0.14137	0.0382318	0.807497	0.65143	0.990322	27.0681	0.197876	-0.213816	0.475926	0.938938	0.795231	1.10177	336.955	0.604501	-0.063006	0.0213091	0.806475	0.664814	0.969962
PBX3	46.8532	50.2158	52.1756	47.9274	64.1228	39.8454	45.6324	39.8772	42.5559	44.8989	43.6681	44.7213	41.5641	44.3333	38.3506	64.5381	56.5106	41.6646	41.2702	42.9261	37.1051	51.9239	36.4752	44.4018	0.198906	0.782809	0.534052	1.11111	140.825	0.303503	-0.244866	0.745549	0.896519	0.543761	1.39673	527.849	1	-0.109236	0.27256	0.783438	0.503057	1.16757	192.972	0.393821	-0.244063	0.492601	0.836071	0.526051	1.26613
Pitx1	1697.13	1617.97	1482.45	1447.81	1469.3	1735.08	1679.27	1824.78	1889.11	1847.66	1827.45	1786.72	1649.44	1833.4	1995.24	1360.08	1431.6	2038.44	1735.77	1813.63	1952.3	2005.25	1837.65	1714.18	0.000374306	1.10354	1.04517	1.16447	0.265008	0.000981513	0.0985189	0.0810733	1.06794	0.990743	1.14973	57.3999	0.32347	0.0657286	1.67685e-06	1.16074	1.09248	1.23226	0.00118721	5.5477e-06	0.149059	2.46048e-08	1.20177	1.12726	1.28008
PKNOX1	38.0432	40.4824	34.8848	26.9592	18.7946	28.9784	18.253	23.9263	18.5026	28.5721	29.1121	36.2029	24.0634	24.3118	34.3137	23.903	9.41843	27.082	24.2766	14.3087	24.261	25.962	39.949	32.2922	0.388806	0.810337	0.513611	1.22187	275.275	0.519387	-0.210305	0.0515399	0.510409	0.218968	1.01468	36.4903	0.240068	-0.672542	0.154062	0.669056	0.371251	1.11582	109.076	0.253665	-0.401887	0.0337484	0.517387	0.246389	0.96065
PLAG1	15.6177	21.9003	17.5941	27.9576	23.2169	21.7338	13.6897	17.5459	24.0533	14.9663	25.1423	17.0367	15.3131	22.8817	18.1661	28.6836	32.9645	18.7491	24.2766	19.6745	12.8441	18.5443	8.68457	24.2192	0.703989	1.08403	0.631857	1.74973	498.424	0.84766	0.0806833	0.487018	0.682815	0.248151	1.50773	344.809	0.932321	-0.381531	0.772418	0.875161	0.431181	1.59371	546.872	0.893581	-0.133347	0.533574	1.19975	0.629768	2.09025
POU2F1	168.591	153.966	116.788	121.815	121.612	184.738	164.277	210.551	162.823	176.875	183.935	189.533	190.32	245.978	182.67	141.028	122.44	177.074	162.653	198.533	225.485	241.075	185.85	176.262	0.00247132	1.302	1.09631	1.53684	1.7497	0.00564418	0.263903	0.221021	1.15776	0.901538	1.46586	156.483	0.647883	0.14649	3.29521e-05	1.48397	1.23366	1.77208	0.0233301	9.72088e-05	0.394718	0.200738	1.14751	0.915498	1.42206
POU2F2	549.824	516.537	394.35	418.366	405.743	559.043	565.842	708.218	543.976	610.898	559.746	641.005	590.648	895.247	673.153	470.889	395.574	638.51	531.657	597.388	702.142	782.568	528.022	574.533	0.000816336	1.17923	1.07035	1.29655	0.577966	0.00204952	0.164859	0.00744106	1.19358	1.04682	1.35564	5.26827	0.0572638	0.176957	1.12213e-14	1.49419	1.35362	1.64594	7.94467e-12	6.11129e-14	0.401582	0.0237551	1.14742	1.01703	1.29033
POU3F3	66.4755	52.6492	35.4915	45.9304	36.4837	62.7866	59.3221	84.5396	62.9087	74.8316	71.4569	78.7946	70.0027	91.5268	70.6458	38.2448	42.3829	63.5385	65.5467	67.9663	81.3457	87.7762	57.3181	60.5479	0.0913483	1.2788	0.944082	1.69937	64.6746	0.158999	0.245924	0.324753	1.20823	0.782746	1.7882	229.925	0.776773	0.189159	0.000362225	1.7219	1.27485	2.28263	0.256455	0.00097142	0.54343	0.166148	1.28129	0.879026	1.81064
POU4F1	11.6132	10.6183	6.67362	5.99092	7.73896	9.65948	6.84486	15.9509	9.25129	10.8846	11.9095	8.51833	4.37517	15.7312	10.0923	7.1709	4.70922	11.4578	12.1383	7.15435	8.56271	16.0717	5.21074	16.1461	0.850599	1.05396	0.444108	2.1492	602.224	0.955911	0.052556	0.801157	0.746834	0.151757	2.23942	567.219	1	-0.291913	0.0918587	1.7404	0.812332	3.3211	65.036	0.164232	0.554114	0.820617	1.0094	0.321481	2.42641
POU6F1	84.8964	76.3192	49.4455	62.9047	40.9059	66.4089	66.167	89.3248	90.6626	69.3893	67.4871	76.665	78.7531	105.828	103.95	50.1963	47.0922	97.9118	65.5467	78.6979	94.1898	101.375	76.4242	92.8401	1	0.989673	0.739063	1.30118	708	1	-0.0103802	1	0.986067	0.656171	1.42707	708	1	-0.0140305	0.0412824	1.33122	0.996734	1.74621	29.2279	0.0807402	0.286098	0.0431477	1.35116	0.991361	1.80334
PPARA::RXRA	1.60182	0.884861	1.51673	1.99697	6.63339	0	0	0	0	1.36057	0	0	2.18759	0	1.00923	2.3903	4.70922	1.04161	0	1.78859	2.85424	0	0	0	0.640897	0	0	2.83344	453.755	0.785044	#NAME?	1	0	0	5.35471	708	1	#NAME?	0.62323	0	0	3.74361	441.247	0.758156	#NAME?	1	0	0	4.34204
Pparg::Rxra	14.0159	13.7153	12.4372	18.9713	25.428	20.5264	18.253	12.7607	20.3528	14.9663	11.9095	31.9438	26.251	22.8817	13.1199	9.56121	37.6737	14.5826	4.85531	12.5201	15.6983	12.3628	8.68457	16.1461	0.18714	1.39354	0.794168	2.29442	132.495	0.28929	0.331848	0.545024	1.2392	0.52693	2.49449	385.877	0.944793	0.214467	0.86521	0.866322	0.368392	1.74395	612.569	0.957224	-0.143499	0.278703	1.38175	0.677612	2.53217
PRDM1	2106.39	1793.39	1435.44	1586.6	1276.93	1887.22	1793.35	1965.15	1791.05	2243.59	1864.5	1563.11	2143.83	2358.25	2159.74	1656.48	1285.62	1753.04	2155.76	2169.56	2807.14	2198.11	1641.38	1741.09	0.000136714	1.10675	1.05057	1.1653	0.0967937	0.000390297	0.101427	0.168236	1.0516	0.977964	1.12933	119.111	0.538806	0.0503097	2.13303e-06	1.15258	1.08725	1.22089	0.00151019	6.92747e-06	0.142007	0.138538	1.05024	0.983568	1.12029
RARA	0	0	0.303346	0	0	0	0	0	0	0	2.64655	0	0	0	0	0	0	0	0	0	0	0	0	1.34551	1	0	0	570.332	708	1	#NAME?	1	0	0	1069.25	708	1	#NAME?	1	0	0	751.289	708	1	#NAME?	1	0	0	869.841
RARA::RXRA	0.80091	1.10608	1.82008	1.99697	0	1.20744	2.28162	3.19017	7.40103	5.4423	5.29311	4.25917	4.37517	5.72043	3.02768	2.3903	0	4.16646	2.42766	3.57718	5.70847	2.47257	0	2.69102	1	0.983676	0.0233664	6.39377	708	1	-0.0164584	0.430956	1.85888	0.0441542	12.0794	305.117	0.908086	0.619973	0.200223	2.59885	0.288388	11.1795	141.758	0.308169	0.955067	0.00747842	6.02924	1.45667	18.9236
RARA::RXRG	9.21046	11.5032	11.8305	11.9818	21.0057	9.65948	9.12648	6.38034	11.1015	14.9663	13.2328	12.7775	10.9379	11.4409	6.05535	4.7806	0	5.20807	12.1383	7.15435	7.13559	6.18142	6.94765	5.38204	0.739184	0.814068	0.344932	1.64732	523.342	0.869339	-0.205711	0.821971	0.769153	0.206786	2.0121	581.955	1	-0.262466	0.256541	0.537708	0.144549	1.40667	181.631	0.375271	-0.62044	1	0.935609	0.337787	2.08637
RARA(var.2)	0.80091	0.44243	0.606693	0.998487	1.10557	0	0	1.59509	3.70051	2.72115	0	0	0	0	0	4.7806	0	0	2.42766	0	0	1.23628	1.73691	0	1	0	0	8.64518	708	1	#NAME?	1	0	0	16.3336	708	1	#NAME?	0.362542	2.43653	0.0549108	18.1723	256.68	0.48868	0.890577	0.0643846	5.65263	0.584773	28.3283
Rarg	0.80091	2.43337	3.03346	5.99092	2.21113	3.62231	2.28162	1.59509	1.85026	0	3.96983	2.12958	2.18759	2.86021	1.00923	4.7806	14.1276	1.04161	0	0	0	0	3.47383	4.03653	0.474914	1.4279	0.279332	4.57813	336.239	0.611344	0.356208	1	0.899417	0.0220683	5.3962	708	1	-0.106009	1	0.628777	0.0154307	3.77298	708	1	-0.463978	1	0.72937	0.0178961	4.37704
Rarg(var.2)	1.60182	3.09701	2.12343	1.99697	1.10557	3.62231	0	1.59509	1.85026	1.36057	1.32328	4.25917	0	2.86021	4.0369	0	4.70922	2.08323	0	0	0	1.23628	6.94765	0	0.445131	1.58089	0.307596	5.11817	315.153	0.579325	0.45799	0.625595	0	0	3.92629	442.921	0.967934	#NAME?	1	0.696149	0.0170247	4.21084	708	1	-0.362192	1	0.807518	0.0197482	4.88429
RBPJ	7325.52	7130.43	6777.37	6840.64	6771.59	6378.88	7397.01	6924.27	8209.59	6763.41	7534.74	7542.98	6849.33	6581.35	7716.53	7316.71	7652.48	7816.28	7205.28	7801.82	7241.2	7635.29	7920.32	6477.28	4.39859e-12	0.907225	0.882095	0.932914	3.1142e-09	2.39554e-11	-0.0973646	0.00394658	1.05358	1.01677	1.09135	2.79418	0.0377591	0.0521906	0.355387	0.985557	0.955602	1.01623	251.614	0.485742	-0.0145485	2.671e-23	1.17064	1.13539	1.20669
REL	794.502	761.423	796.588	987.504	1056.92	674.956	791.722	756.071	771.557	760.561	706.63	781.557	986.601	757.956	739.762	879.631	993.645	761.42	759.856	792.345	722.122	714.572	805.928	706.392	5.74297e-06	0.824888	0.756153	0.898378	0.00406603	1.81519e-05	-0.192507	0.572022	0.967758	0.866965	1.07726	404.991	0.944793	-0.0327733	0.0975373	0.924133	0.840995	1.01349	69.0564	0.173509	-0.0788998	0.25251	0.943082	0.852988	1.04033
RELA	367.217	344.874	351.275	492.254	477.604	288.577	344.525	326.993	342.298	326.538	314.94	364.159	459.393	351.806	321.943	382.448	475.631	310.401	315.595	375.604	301.122	304.126	326.54	313.504	7.11206e-05	0.77342	0.676231	0.881054	0.0503534	0.000215185	-0.256933	0.359109	0.923449	0.779949	1.08615	254.249	0.826928	-0.0796398	0.0643331	0.876434	0.758225	1.00828	45.5479	0.119235	-0.131894	0.263629	0.917476	0.78771	1.06297
RELB	425.683	418.76	445.616	515.219	514.088	357.401	415.255	395.581	420.008	387.764	400.953	425.917	457.205	387.559	430.939	425.474	527.432	390.605	419.985	448.936	368.196	401.792	404.701	374.052	0.000269291	0.8078	0.71614	0.908276	0.190658	0.00072219	-0.213441	0.420737	0.938646	0.805244	1.08825	297.882	0.897235	-0.063317	0.0893754	0.89415	0.784065	1.0157	63.2778	0.160603	-0.111882	0.466579	0.949397	0.827631	1.08444
REST	45.2514	42.0309	43.6819	14.9773	12.1612	103.839	91.2648	79.7543	33.3046	42.1778	186.582	95.8313	54.6896	68.6451	113.033	109.954	37.6737	143.743	101.962	107.315	95.6169	105.084	126.795	121.096	4.87642e-14	2.68289	2.10683	3.38223	3.4525e-11	3.13864e-13	0.986893	2.66128e-06	2.35805	1.663	3.25981	0.00188419	5.89318e-05	0.857834	9.20109e-06	2.06062	1.5077	2.76186	0.00651437	2.85718e-05	0.723006	0.653041	0.860437	0.505519	1.37489
Rfx1	504.973	526.935	488.691	567.141	568.261	461.24	485.985	496.072	392.255	542.869	423.449	453.601	505.332	483.376	429.93	576.063	565.106	420.812	546.223	588.445	488.074	437.645	460.282	526.094	0.0258714	0.88952	0.800159	0.986488	18.317	0.0526349	-0.117074	0.379246	0.937276	0.813757	1.07459	268.507	0.852916	-0.0647773	0.476429	0.956743	0.851023	1.07231	337.312	0.604501	-0.0442207	3.8266e-05	0.756404	0.656498	0.867478
RFX2	128.546	144.896	114.362	135.794	130.457	117.121	141.46	127.607	85.1118	136.057	107.185	104.35	124.692	134.43	119.089	143.418	122.44	109.37	138.376	146.664	132.722	118.683	119.847	127.823	0.296445	0.890614	0.717948	1.09367	209.883	0.419767	-0.115844	0.546786	1.07571	0.820812	1.38656	387.124	0.944793	0.0729815	0.865287	0.970366	0.765305	1.21502	612.623	0.957224	-0.0300822	0.00268698	0.647176	0.471861	0.867356
RFX3	176.2	189.139	166.841	191.71	180.207	156.967	180.248	164.294	111.015	187.759	127.035	132.034	168.444	167.322	152.393	193.614	155.404	143.743	179.647	196.745	172.681	147.118	152.848	162.807	0.136775	0.871863	0.724776	1.04095	96.8365	0.225201	-0.137122	0.954327	1.00122	0.789519	1.25333	675.664	1	0.00121484	0.384105	0.912575	0.741521	1.1123	271.947	0.501747	-0.0914855	8.59622e-05	0.616588	0.468897	0.796761
RFX5	79.29	88.2649	70.3764	78.8805	88.4452	82.1056	84.42	66.9936	42.5559	82.995	67.4871	76.665	76.5655	72.9354	67.6181	78.8799	75.3475	70.8298	82.5403	93.0066	81.3457	79.1222	64.2658	80.7306	0.899467	1.01554	0.78227	1.29918	636.823	0.987983	0.0154209	0.797329	1.04419	0.730778	1.44944	564.509	1	0.0432377	0.247593	0.828603	0.593385	1.12837	175.296	0.36728	-0.188014	0.00100505	0.526326	0.33208	0.794366
Rhox11	23.6268	18.3609	20.9309	24.9622	19.9002	30.1859	20.5346	23.9263	20.3528	24.4903	26.4655	34.0733	17.5007	25.7419	26.2399	19.1224	32.9645	19.7907	21.8489	28.6174	18.5525	21.0168	17.3691	24.2192	0.0840142	1.45228	0.922289	2.19376	59.482	0.149452	0.373135	1	0.987943	0.446595	1.90537	708	1	-0.0121307	0.570002	1.15113	0.634826	1.93502	403.562	0.700628	0.140741	1	0.979198	0.482652	1.78197
RHOXF1	59046.3	57673.2	55356.5	55625.7	54858.2	60071.1	57912.1	58948	60409.1	60044.9	60353.3	57439.1	57102.5	60452	62081.5	55120.3	54820	60943.8	59217.8	59230.9	60026	60450.6	61684.7	60962.3	1.2636e-32	1.05982	1.04978	1.06994	8.94628e-30	2.63126e-31	0.0580997	0.00654013	1.01834	1.00506	1.03175	4.63041	0.053842	0.0181747	2.14136e-11	1.03821	1.0269	1.04959	1.51608e-08	9.97424e-11	0.037496	5.27022e-27	1.06634	1.05401	1.07877
RORA	315.959	303.728	439.246	323.51	347.148	420.188	351.37	381.226	536.575	455.792	481.673	379.066	391.578	467.645	386.533	291.617	306.099	381.231	364.148	368.449	372.478	405.501	363.015	390.198	0.000867682	1.20888	1.08058	1.34888	0.614319	0.00216309	0.189692	0.869035	1.01079	0.854983	1.18734	615.277	1	0.0107349	0.165594	1.09671	0.958658	1.24967	117.241	0.266457	0.0923179	1.62349e-11	1.54395	1.36602	1.73946
RORA(var.2)	52.86	79.195	206.579	61.9062	82.9174	82.1056	70.7302	94.1101	51.8072	112.928	145.56	68.1467	52.5021	64.3548	60.5535	102.783	65.929	85.4124	82.5403	89.4294	89.9084	79.1222	67.7396	76.694	0.0309742	0.767052	0.592016	0.979161	21.9297	0.0619483	-0.265201	0.020176	0.660775	0.447073	0.942593	14.2846	0.117087	-0.414342	0.378984	0.879224	0.665509	1.14153	268.321	0.498738	-0.128716	3.07382e-05	0.483981	0.320344	0.702828
RORB	248.682	270.546	539.653	252.617	291.869	327.215	253.26	371.655	277.539	413.615	440.651	291.753	271.261	304.613	292.675	315.52	273.135	309.36	291.319	325.523	323.956	310.307	307.434	313.504	0.599583	0.96584	0.85096	1.09242	424.505	0.744746	-0.0347569	0.0018801	0.747468	0.613325	0.902614	1.33111	0.0221851	-0.291064	0.170854	1.09707	0.95727	1.25217	120.965	0.272443	0.0926445	0.0151937	0.819152	0.691294	0.964247
RORC	241.074	265.458	569.988	256.611	289.658	307.896	232.725	293.496	214.63	386.403	398.306	242.773	240.634	278.871	245.242	301.178	188.369	280.194	281.608	279.02	298.268	268.274	246.642	273.138	0.0908849	0.895801	0.786294	1.01677	64.3465	0.158999	-0.110037	4.24036e-05	0.677025	0.550721	0.824024	0.0300217	0.000652647	-0.390047	0.0353564	0.853888	0.73264	0.989959	25.0324	0.0707129	-0.157956	9.10453e-08	0.624365	0.514626	0.750973
RREB1	16.8191	15.7063	10.3138	6.98941	17.689	16.9041	15.9713	11.1656	12.9518	14.9663	10.5862	17.0367	13.1255	14.3011	13.1199	9.56121	23.5461	16.6658	14.5659	12.5201	11.4169	14.8354	8.68457	13.4551	0.449021	1.21513	0.650418	2.0957	317.907	0.582247	0.194854	0.678094	1.14808	0.454682	2.41742	480.091	0.992371	0.138093	0.726549	0.802619	0.317872	1.69007	514.397	0.861024	-0.219875	1	0.931022	0.36871	1.96037
RUNX1	4704.94	3725.93	2634.26	2616.04	2835.78	3499.15	2975.23	3625.63	3210.2	4653.16	3136.17	2825.96	3506.7	4257.43	3805.79	2263.62	2208.62	3550.86	3172.95	2933.28	3253.83	3676.71	2966.65	3231.91	0.713758	1.00709	0.969456	1.04583	505.341	0.85548	0.00706182	1.60314e-08	0.855665	0.809067	0.90428	1.13502e-05	7.09389e-07	-0.155876	0.0489491	1.04369	1	1.0888	34.656	0.0936648	0.0427646	0.00108471	0.923546	0.879668	0.969104
RUNX2	4559.18	3765.97	2740.74	2857.67	2791.55	3407.38	3123.54	3668.7	3082.53	4473.57	3079.26	2798.27	3417.01	4203.08	3809.82	2385.52	2246.3	3546.7	3214.22	2958.32	3387.98	3687.84	2949.28	3339.55	0.146257	0.972036	0.935289	1.00991	103.55	0.2375	-0.0283623	1.99835e-05	0.890706	0.843314	0.940098	0.0141483	0.000353709	-0.115741	0.0336126	1.04699	1.00339	1.09197	23.7977	0.0676072	0.0459172	1.60727e-07	0.87896	0.836393	0.923168
RUNX3	2632.59	2119.9	1450.6	1488.74	1468.19	1927.07	1708.93	2075.21	1720.74	2601.42	1717.61	1463.02	1936.01	2524.14	2171.85	1307.49	1149.05	2011.36	1721.21	1591.84	1883.8	2122.7	1636.17	1875.64	0.747122	0.991188	0.941568	1.04284	528.962	0.872875	-0.008851	0.000435932	0.878721	0.815925	0.945129	0.30864	0.00551143	-0.129288	0.0228615	1.06757	1.00881	1.12903	16.186	0.0481725	0.0653873	0.0002128	0.884805	0.827741	0.944865
Rxra	4.80546	4.64552	3.64016	14.9773	14.3724	3.62231	2.28162	1.59509	3.70051	2.72115	2.64655	2.12958	4.37517	4.29032	5.04613	0	9.41843	1.04161	2.42766	0	5.70847	6.18142	3.47383	8.07306	0.633715	0.606358	0.122225	1.84326	448.67	0.778941	-0.500284	0.523433	0.381942	0.00954374	2.19601	370.591	0.940938	-0.962485	0.270856	0.267017	0.00667318	1.53517	191.766	0.392964	-1.32044	0.772538	0.619462	0.0736291	2.31926
RXRA::VDR	0.80091	1.10608	1.82008	1.99697	1.10557	3.62231	2.28162	4.78526	5.55077	0	3.96983	4.25917	2.18759	4.29032	4.0369	2.3903	4.70922	3.12484	0	5.36576	5.70847	2.47257	8.68457	4.03653	0.115944	2.76678	0.516585	9.66539	82.088	0.193604	1.01768	0.450658	1.74262	0.0415549	11.2154	319.066	0.915479	0.555389	0.0627575	3.6548	0.682437	12.7692	44.4323	0.117546	1.29604	0.0443153	4.23954	0.791609	14.8134
RXRB	10.8123	11.282	10.6171	23.9637	34.2725	7.24461	11.4081	6.38034	9.25129	5.4423	2.64655	4.25917	13.1255	7.15053	9.08303	2.3903	18.8369	4.16646	9.71063	5.36576	9.98983	11.1266	8.68457	9.41857	0.158279	0.526947	0.19067	1.17124	112.061	0.251259	-0.640655	0.83652	0.829816	0.265965	1.97518	592.256	1	-0.186551	0.153585	0.464098	0.125	1.21052	108.738	0.253665	-0.767659	0.567495	0.672926	0.21569	1.60179
SMAD2::SMAD3::SMAD4	311.153	303.95	269.068	276.581	263.125	330.837	298.892	304.661	270.138	272.115	338.759	229.995	288.761	270.29	297.721	303.568	207.206	304.151	303.457	259.345	299.695	325.143	276.169	301.394	0.0430037	1.13795	1.00266	1.28716	30.4466	0.081408	0.129228	0.752275	1.02803	0.856832	1.22416	532.611	1	0.0276486	0.518935	1.0479	0.901086	1.21242	367.406	0.649555	0.0467853	0.413988	0.929088	0.781874	1.09653
SMAD3	75.686	57.9584	54.9057	60.9077	69.6506	66.4089	70.7302	62.2084	90.6626	77.5527	63.5173	72.4058	74.3779	70.0752	62.572	59.7575	42.3829	80.2043	65.5467	55.4462	84.2	64.2868	86.8457	76.694	0.613743	1.07343	0.80105	1.41246	434.53	0.759668	0.0708586	0.435298	1.14332	0.771275	1.63679	308.191	0.911807	0.133937	0.934389	1.00556	0.709355	1.38759	661.548	1	0.00554218	0.0138103	1.46554	1.07455	1.9577
Smad4	4755.4	4616.76	4522.9	4530.14	4672.12	4818.87	4661.35	4499.74	5128.91	4688.54	4792.91	4821.38	4652.99	4809.45	4778.68	4488.99	4454.92	4806.01	4704.8	4557.32	4506.84	4616.29	5083.94	4779.25	0.00900406	1.04409	1.01073	1.07829	6.37487	0.0193178	0.0431457	0.6663	1.00972	0.965496	1.05547	471.741	0.992371	0.00967448	0.183617	0.97449	0.937905	1.01221	130.001	0.291482	-0.0258413	9.02771e-08	1.11174	1.0696	1.15516
SNAI2	11517.1	12335.4	12798.5	8872.56	9286.75	12690.1	11068.1	10092.1	10640.8	10558.1	12186.1	10019.7	10229.1	10122.3	11119.6	11138.8	9159.43	10854.7	11689.2	11076.7	12079.1	11893.1	11989.9	10726.4	2.49646e-13	1.07829	1.05688	1.10011	1.76749e-10	1.45527e-12	0.0753778	1.2978e-05	0.93832	0.911466	0.965763	0.00918844	0.000255235	-0.0636644	1.51627e-35	0.854382	0.832836	0.876354	1.07352e-32	1.4507e-34	-0.157377	8.64181e-15	0.901543	0.877759	0.925798
Sox11	0.400455	0	0	0	0	0	0	0	0	0	0	0	0	0	0	0	0	0	0	0	1.42712	0	0	0	1	0	0	570.332	708	1	#NAME?	1	0	0	1069.25	708	1	#NAME?	1	0	0	751.289	708	1	#NAME?	1	0	0	869.841
SOX13	979.112	934.855	843	803.782	763.946	1003.38	869.297	976.193	889.974	1078.94	1038.77	937.017	899.098	1035.4	1160.61	784.019	706.382	1077.03	961.352	989.089	1060.35	1090.4	953.565	1061.61	0.00180556	1.12035	1.04278	1.20242	1.27834	0.0042329	0.113643	0.589173	0.970457	0.873877	1.07503	417.134	0.946419	-0.0299879	0.0401253	1.08994	1.00305	1.18256	28.4087	0.078913	0.0861215	0.907505	0.993569	0.904963	1.08872
SOX15	2222.52	2006.42	1702.99	1925.08	1685.99	2198.74	2021.52	2304.9	1746.64	2506.18	2253.54	1916.63	1988.52	2482.66	2614.9	1921.8	1186.72	2447.79	2187.32	2178.5	2677.27	2468.86	1969.66	2260.46	3.28979e-07	1.13476	1.08125	1.19035	0.000232917	1.2006e-06	0.126418	0.221312	1.04305	0.9742	1.11559	156.689	0.647883	0.042149	4.15328e-10	1.18972	1.12731	1.2548	2.94053e-07	1.793e-09	0.173719	0.0015311	0.900857	0.843161	0.961537
SOX4	1.20136	2.43337	2.73012	2.99546	4.42226	1.20744	2.28162	1.59509	1.85026	1.36057	1.32328	2.12958	2.18759	1.43011	1.00923	0	0	1.04161	2.42766	0	2.85424	1.23628	1.73691	1.34551	0.720282	0.49182	0.0120583	2.95862	509.96	0.85548	-0.709643	1	0.929398	0.0227805	5.59108	708	1	-0.0732185	1	0.649737	0.0159259	3.90846	708	1	-0.431187	1	0.753683	0.0184736	4.53368
Sox5	2685.45	2324.31	1916.54	2143.75	1823.08	2553.73	2281.62	2687.72	2231.41	3009.59	2534.07	2355.32	2358.22	2817.31	3004.46	1816.63	1412.76	2754.03	2490.78	2520.12	2925.59	2821.2	2376.1	2534.94	7.30165e-09	1.1425	1.09245	1.19437	5.16957e-06	3.1142e-08	0.133218	0.52561	1.02038	0.956959	1.087	372.132	0.940938	0.0201725	8.3757e-13	1.20267	1.14414	1.26351	5.93e-10	4.17605e-12	0.184547	0.953047	0.997847	0.94108	1.05725
SP1	20555.3	23842.3	28060.8	30966.1	31969.6	20227	25109.2	20385.2	21187.3	17135.1	21193.6	24066.4	23483.7	18680	18124.7	30622.1	35182.6	19625.1	23570.1	22899.3	20158	20047.6	21056.6	20411.4	2.4847e-207	0.787335	0.774997	0.799894	1.75917e-204	8.79583e-205	-0.239101	0.110974	0.984355	0.965393	1.00362	78.5699	0.413967	-0.0157691	5.31325e-150	0.793685	0.779526	0.808069	3.76178e-147	1.88089e-147	-0.231068	4.05216e-92	0.825878	0.810338	0.841699
SP2	5336.86	6699.94	8700.89	10136.6	10207.7	4975.84	7460.9	5483.91	5378.7	4034.1	5379.12	7078.74	6838.39	4835.19	4428.48	9747.65	11033.7	4836.22	6622.65	6331.6	5324.58	5303.66	5372.27	5456.04	9.61456e-168	0.660837	0.640326	0.681891	6.80711e-165	1.70178e-165	-0.414249	0.761613	0.9944	0.959839	1.02991	539.222	1	-0.00561582	9.03395e-81	0.72885	0.704152	0.754219	6.39604e-78	3.19802e-79	-0.316287	4.3879e-78	0.714762	0.688496	0.741789
SP3	2459.99	2960.97	3745.72	4299.49	4428.9	2237.38	3187.42	2442.08	2407.18	1839.5	2346.17	3077.25	2986.05	2136.58	2142.58	4125.66	4657.41	2313.43	2825.79	2750.85	2404.69	2421.88	2459.47	2447.48	1.72738e-66	0.679312	0.648032	0.711781	1.22298e-63	7.64364e-65	-0.386675	0.253211	0.969083	0.918002	1.02232	179.274	0.694859	-0.031405	4.36335e-33	0.741687	0.70428	0.78062	3.08925e-30	4.0648e-32	-0.298828	2.43944e-31	0.731055	0.691211	0.772676
SP4	542.216	689.306	893.962	1074.37	1071.29	445.544	803.13	524.783	501.42	386.403	512.108	781.557	660.651	486.236	479.382	1008.71	1224.4	474.976	640.901	608.12	496.637	541.493	498.494	488.42	8.36691e-30	0.57514	0.516934	0.638317	5.92377e-27	1.64549e-28	-0.553143	0.489864	1.0373	0.929879	1.15397	346.823	0.932321	0.0366255	2.20233e-13	0.677517	0.605152	0.756344	1.55925e-10	1.11375e-12	-0.38932	5.4434e-14	0.647334	0.571557	0.730523
SPI1	278.717	101.538	39.1317	40.938	40.9059	123.158	41.0692	38.2821	251.635	287.081	72.7802	174.626	54.6896	67.215	50.4613	40.6351	61.2198	45.831	36.4148	35.7718	34.2508	35.8522	33.0014	40.3653	0.334257	1.10502	0.89459	1.35207	236.654	0.464028	0.0998611	9.72679e-07	0.368447	0.217713	0.584548	0.000688657	2.64868e-05	-0.998457	9.98541e-10	0.343442	0.219282	0.513216	7.06967e-07	4.20814e-09	-1.06874	3.28063e-16	2.25822	1.87904	2.69526
SREBF1	969.901	939.28	930.97	968.532	976.214	1029.94	1006.19	987.358	1004.69	1073.49	1009.66	981.738	1015.04	978.193	979.958	932.217	1007.77	1052.03	958.924	1046.32	998.983	1080.51	990.041	951.275	0.021445	1.08605	1.0119	1.16445	15.183	0.0438816	0.0825448	0.221452	1.06103	0.962492	1.16706	156.788	0.647883	0.0592386	0.323273	1.04112	0.958655	1.12893	228.877	0.45173	0.0402976	0.190757	1.05944	0.970213	1.1548
Srebf1(var.2)	247.882	273.643	342.478	365.446	394.687	274.088	298.892	258.404	240.533	221.774	232.897	249.161	277.823	280.301	228.085	356.155	395.574	223.947	274.325	257.557	274.007	239.839	198.008	251.61	0.141117	0.903256	0.786448	1.03307	99.9111	0.23021	-0.101749	0.929603	0.985035	0.821098	1.17276	658.159	1	-0.0150777	0.0439052	0.851551	0.723035	0.99689	31.0849	0.0848902	-0.160696	0.00810995	0.79264	0.66025	0.94433
SREBF2	552.628	542.641	493.545	551.165	519.616	619.414	581.813	622.084	608.735	668.042	592.828	594.154	581.898	577.763	598.47	518.695	475.631	656.217	599.631	626.006	626.505	663.885	606.183	583.951	0.000922198	1.1679	1.06541	1.27796	0.652916	0.0022721	0.155208	0.151607	1.09694	0.964093	1.24344	107.338	0.521056	0.0925263	0.00271536	1.17294	1.05624	1.29938	1.92248	0.00676929	0.159511	0.0160334	1.14775	1.02423	1.2824
SRF	7.60864	12.6093	14.5606	16.9743	16.5835	12.0744	6.84486	11.1656	7.40103	6.80287	6.61638	12.7775	13.1255	7.15053	4.0369	16.7321	4.70922	7.2913	7.28297	7.15435	11.4169	8.65399	6.94765	8.07306	1	0.945841	0.444791	1.78632	708	1	-0.0556807	0.384001	0.536184	0.109379	1.59618	271.873	0.854946	-0.623278	0.856879	0.874652	0.345931	1.84524	606.67	0.953884	-0.133929	0.427268	0.579749	0.156011	1.51434
SRY	1829.68	1599.39	1307.73	1514.7	1317.83	1759.23	1578.88	1946.01	1395.09	2038.14	1828.77	1599.32	1592.56	1997.86	2070.93	1321.84	1003.06	1920.74	1735.77	1765.34	2140.68	1980.53	1561.48	1871.6	1.4573e-06	1.14272	1.08259	1.20545	0.00103177	5.00857e-06	0.133413	0.51771	1.02532	0.948967	1.1063	366.539	0.940938	0.0250044	1.69062e-14	1.26437	1.19218	1.33995	1.19696e-11	9.06785e-14	0.234575	0.00729987	0.905728	0.841001	0.97424
STAT1	1507.71	1432.81	1249.79	1384.9	1328.89	1302.82	1362.13	1601.47	1467.25	1663.98	1446.34	1607.84	1371.62	1385.77	1417.96	1233.4	1455.15	1442.64	1471.16	1486.32	1448.52	1414.31	1387.79	1268.82	0.0452069	0.939113	0.882214	0.998822	32.0065	0.0851237	-0.0628199	0.679377	0.981944	0.903406	1.06561	480.999	0.992371	-0.0182209	1.45122e-05	1.15487	1.0825	1.23097	0.0102747	4.46725e-05	0.143987	0.12151	1.05791	0.983866	1.13613
STAT1::STAT2	420.478	321.868	198.085	244.629	179.102	287.37	292.047	333.373	257.186	409.533	322.879	195.922	446.267	509.118	371.395	360.935	150.695	218.739	400.563	423.895	592.254	409.21	220.588	286.593	0.86788	0.98505	0.860248	1.12347	614.459	0.966131	-0.0150629	0.9641	1.00109	0.832582	1.19437	682.583	1	0.0010907	0.0639676	1.14281	0.9892	1.31425	45.289	0.119182	0.133494	0.153111	0.881547	0.738688	1.04456
STAT3	5154.65	4872.26	4474.36	4654.95	4361.46	4628.1	4900.92	5281.33	5201.07	5228.69	5065.5	5262.2	4782.06	4726.5	5290.36	4680.21	4695.09	5282.03	5047.1	5163.65	5014.89	5081.13	5209	4485.93	0.0758125	0.970669	0.939122	1.00304	53.6753	0.136927	-0.0297698	0.207046	1.02829	0.984351	1.07373	146.588	0.631847	0.0279012	1.43156e-08	1.10869	1.07009	1.14841	1.01354e-05	5.6308e-08	0.103183	7.59334e-06	1.09171	1.05067	1.13401
Stat4	2015.09	1896.26	1703.29	1898.12	1806.49	1760.44	1813.89	2079.99	1890.96	2141.54	1945.22	2044.4	1745.69	1851.99	1948.81	1673.21	1846.01	1929.07	1963.97	1910.21	1809.59	1830.94	1726.49	1621.34	0.0382567	0.945324	0.895908	0.99684	27.0858	0.0740048	-0.0562273	0.486415	0.974099	0.906351	1.04561	344.382	0.932321	-0.0262426	0.000124907	1.11742	1.05588	1.18172	0.0884345	0.00035093	0.111023	0.628602	1.0156	0.952888	1.08141
Stat5a::Stat5b	4911.58	4653.26	4247.76	4595.04	4215.52	4488.04	4538.14	5115.44	4882.83	5140.25	4855.1	4878.88	4648.62	4537.73	4863.46	4242.78	4591.49	4766.43	4724.22	4925.77	4715.2	4768.35	4811.25	4262.57	0.353255	0.98423	0.951726	1.01757	250.104	0.483253	-0.0158956	0.84605	0.995289	0.95113	1.041	599.004	1	-0.00472213	3.97491e-10	1.12282	1.08306	1.1637	2.81424e-07	1.73718e-09	0.11584	0.000618791	1.07138	1.02985	1.11422
Stat6	821.733	716.516	625.804	673.979	627.961	736.536	661.67	773.617	669.793	832.671	767.5	736.836	721.903	757.956	831.601	530.647	532.141	776.003	733.152	760.15	839.145	782.568	811.138	713.12	0.275408	1.04702	0.962848	1.1368	194.989	0.39334	0.0459451	0.323591	0.940478	0.833691	1.0574	229.102	0.776773	-0.0613673	0.0431202	1.09976	1.00151	1.20532	30.5291	0.0838712	0.0950917	0.372257	0.952035	0.854596	1.05779
T	3.60409	1.99094	1.21339	0.998487	1.10557	3.62231	2.28162	3.19017	0	5.4423	5.29311	2.12958	6.56276	1.43011	1.00923	0	0	4.16646	4.85531	3.57718	2.85424	2.47257	3.47383	5.38204	0.243768	1.84433	0.355518	6.07327	172.588	0.352449	0.612116	0.585604	1.16175	0.0282506	7.1244	414.608	0.946419	0.149925	0.364439	1.62435	0.186049	6.54275	258.023	0.48868	0.485107	0.624317	0	0	3.75664
TAL1::TCF3	407.263	359.696	268.158	148.775	135.985	342.912	305.737	304.661	333.046	321.095	293.767	308.79	312.825	347.516	351.21	227.079	202.496	341.65	284.036	287.963	299.695	346.16	309.171	321.577	0.115583	1.10308	0.974317	1.24484	81.8326	0.193604	0.0981061	0.895868	0.983457	0.82154	1.16859	634.275	1	-0.0166813	0.825456	0.979995	0.842925	1.1336	584.423	0.933582	-0.0202074	0.365057	1.07131	0.917389	1.24442
TBP	271.108	256.167	223.566	283.57	252.069	269.258	223.599	242.453	238.683	293.884	248.776	261.939	242.822	247.408	270.472	215.127	188.369	246.863	206.351	241.459	283.996	250.966	211.903	252.956	0.353567	1.06698	0.927158	1.22272	250.325	0.483253	0.0648341	0.264352	0.885966	0.717001	1.08346	187.161	0.706588	-0.121077	0.683112	0.960698	0.81087	1.13091	483.644	0.816257	-0.0400952	0.56897	0.945755	0.786731	1.12819
TBX1	1543.75	1529.48	1556.77	1475.76	1545.58	1660.22	1453.39	1521.71	1580.12	1601.4	1562.79	1379.97	1559.75	1543.08	1649.07	1360.08	1271.49	1508.26	1417.75	1525.67	1652.6	1651.68	1531.96	1564.83	0.00599321	1.08065	1.02229	1.14164	4.2432	0.0133434	0.07756	0.169007	0.94577	0.872509	1.02365	119.657	0.538806	-0.0557563	0.791279	0.990323	0.926897	1.05701	560.225	0.912419	-0.00972413	0.424691	1.02843	0.959085	1.10155
TBX21	281.92	276.077	280.899	261.604	241.013	303.066	244.133	290.306	246.084	289.802	277.888	251.291	264.698	294.602	337.081	222.298	202.496	274.986	240.338	277.231	278.288	305.362	281.38	285.248	0.133035	1.10293	0.966304	1.25426	94.1887	0.220787	0.0979718	0.245145	0.888397	0.725857	1.07712	173.562	0.683316	-0.118336	0.45854	1.05651	0.904991	1.22679	324.646	0.586004	0.0549736	0.222864	0.895498	0.747232	1.06515
Tcf12	12828.6	13430.2	13284.1	8281.45	8711.86	12503	10917.6	9999.6	11467.9	11032.9	12371.3	10805.5	10596.7	9944.96	10752.3	11349.2	9894.06	10714	12050.9	10906.8	11479.7	11380	11837.1	10791	0.959136	1.00053	0.98056	1.02083	679.069	1	0.000529415	2.75841e-21	0.871668	0.846588	0.897344	1.95295e-18	3.25492e-19	-0.137346	8.67973e-73	0.797328	0.777163	0.817886	6.14525e-70	2.04842e-71	-0.226489	1.30796e-11	0.916328	0.893021	0.940132
TCF3	18022.1	19575.1	19845.2	11757.2	12537.1	18668.2	16325	14102.2	16032.5	15571.8	18405.5	14958.2	14987.1	13976.4	15717.7	16904.2	13991.1	15555.5	17573.8	16170.6	17490.8	17333.9	17280.5	15446.4	0.000997832	1.02822	1.0113	1.04535	0.706465	0.00243609	0.0278307	4.82482e-20	0.896126	0.874899	0.917735	3.41597e-17	4.26997e-18	-0.109674	1.59655e-133	0.771632	0.755176	0.788396	1.13036e-130	1.88393e-131	-0.259247	4.74337e-32	0.879698	0.860702	0.899014
TCF4	21346.6	22843.1	22884.8	14086.7	14937.3	21766.4	19165.6	16772.3	19053.9	18520.1	21455.6	17675.5	17809.1	16833.8	18719.1	19562.2	16463.4	18417.8	20399.6	18858.9	20316.4	20416	20368.8	18307	0.00146776	1.02529	1.00962	1.04113	1.03917	0.00351072	0.0249719	9.72848e-22	0.899381	0.879685	0.919429	6.88776e-19	1.72194e-19	-0.106049	6.25557e-138	0.784351	0.768965	0.799978	4.42895e-135	1.10724e-135	-0.242898	5.43925e-29	0.893995	0.876251	0.912028
Tcf7	143.363	155.957	130.439	137.791	114.979	189.567	161.995	191.41	146.17	206.807	231.573	127.775	129.068	270.29	173.587	126.686	113.021	160.409	184.502	180.647	229.766	164.426	165.007	173.571	0.00079775	1.33528	1.12672	1.57305	0.564807	0.00201717	0.289141	0.273454	1.14102	0.886932	1.44694	193.605	0.706588	0.131924	0.00210695	1.34826	1.11104	1.62302	1.49172	0.0053659	0.298818	0.7707	1.02955	0.81101	1.29027
TCF7L2	1451.65	1604.25	1460.31	1514.7	1283.56	1723.01	1546.94	1749.81	1115.71	1945.62	2029.91	1075.44	1297.24	2361.11	1781.28	1216.66	753.475	1565.55	1801.32	1622.25	2049.34	1615.82	1365.21	1782.8	1.0865e-06	1.14661	1.08565	1.21022	0.00076924	3.80812e-06	0.136811	0.462912	1.0292	0.951789	1.11133	327.741	0.915479	0.0287771	1.60754e-06	1.16449	1.09457	1.23779	0.00113814	5.36858e-06	0.152282	4.96723e-14	0.741831	0.682866	0.804623
Tcfl5	5314.03	6486.03	8004.1	8793.68	9434.9	5288.57	7157.44	5405.75	5585.93	4254.52	5601.43	6160.89	6497.13	5128.36	4438.57	9054.46	9639.77	5069.54	6018.16	6086.57	5244.66	5196.1	5389.64	5639.03	1.34152e-85	0.746829	0.724294	0.769973	9.49794e-83	7.91495e-84	-0.291919	0.46223	1.01344	0.977503	1.05041	327.259	0.915479	0.013355	1.59563e-57	0.763511	0.737433	0.790279	1.12971e-54	2.35356e-56	-0.269828	8.89906e-40	0.789163	0.760687	0.818473
TEAD2	165.788	142.241	141.359	139.788	132.668	144.892	141.46	161.104	181.325	161.908	164.086	159.719	153.131	171.613	180.651	162.54	207.206	194.782	150.515	168.127	149.847	171.844	170.217	160.116	1	0.993054	0.818471	1.19518	708	1	-0.00697039	0.898552	0.969529	0.740123	1.24903	636.175	1	-0.0309452	0.335403	1.10418	0.894469	1.34978	237.466	0.4638	0.0991055	0.0391347	1.24282	1.00354	1.52371
TEAD4	2812.79	2521.41	2227.47	2407.35	2194.55	2580.29	2623.86	2834.47	2856.8	2858.57	2732.57	2842.99	2513.54	2830.18	3268.88	2208.64	2086.18	3135.26	2510.2	2870.68	3012.65	3035.08	2780.8	2716.58	0.0479625	1.04563	1.00019	1.09265	33.9574	0.0893616	0.0446187	0.0425202	1.0633	1.00155	1.12801	30.1043	0.211796	0.0613789	2.55219e-08	1.14903	1.09463	1.20555	1.80695e-05	9.71479e-08	0.138914	3.69296e-08	1.15811	1.09956	1.21905
TEF	187.813	178.963	134.382	159.758	143.724	204.057	171.122	207.361	168.373	187.759	211.724	166.108	183.757	183.054	203.863	155.37	127.149	221.864	165.081	203.899	209.786	194.097	184.113	213.936	0.0083622	1.24006	1.05352	1.45151	5.92044	0.0181608	0.215157	0.719232	1.03988	0.81446	1.30962	509.217	1	0.0391045	0.0120982	1.26015	1.04709	1.50533	8.5655	0.0267672	0.231227	0.828371	1.02317	0.819988	1.26264
TFAP2A	3915.65	4397.98	5140.51	5255.04	5732.36	4108.9	4581.49	3941.46	4596.04	3457.22	4131.27	4274.07	4755.81	3784.06	3674.59	5739.11	6126.69	3731.06	4207.13	4226.43	4168.61	3973.42	4250.23	4206.06	1.46111e-13	0.87939	0.849165	0.910453	1.03447e-10	8.76669e-13	-0.128527	0.409828	0.981194	0.937909	1.02601	290.158	0.890055	-0.0189856	2.48512e-17	0.843354	0.809625	0.878119	1.75946e-14	1.41892e-16	-0.170368	0.44999	0.984329	0.94508	1.02483
TFAP2A(var.2)	2941.34	3273.98	3821.56	3676.43	4130.39	3101.9	3477.19	2890.3	3422.98	2548.36	3177.19	3300.85	3508.89	2758.68	2582.61	4142.39	4836.36	2752.99	3226.36	3214.09	3076.87	2974.5	3225.45	3098.71	1.05028e-07	0.898632	0.863143	0.935288	7.43597e-05	4.13109e-07	-0.106881	0.762883	1.00789	0.956937	1.06091	540.121	1	0.00786111	3.43906e-14	0.837079	0.798124	0.877504	2.43485e-11	1.81705e-13	-0.177837	0.748742	0.992101	0.946363	1.03954
TFAP2A(var.3)	498.166	583.344	677.979	587.11	739.623	531.272	625.164	521.593	560.628	451.711	494.905	581.376	605.961	506.258	460.207	736.213	753.475	495.809	560.789	538.365	536.596	511.822	595.761	532.822	0.00930755	0.880454	0.797887	0.969523	6.58975	0.0198486	-0.127318	0.552184	1.03621	0.915079	1.16921	390.946	0.944793	0.0355709	0.00948607	0.864404	0.771381	0.965823	6.71614	0.021389	-0.145716	0.222722	0.929146	0.825516	1.04248
TFAP2C	553.829	595.732	669.789	588.109	686.556	594.058	620.601	574.231	647.59	504.773	612.677	606.931	649.713	521.989	533.88	693.187	824.113	574.971	580.21	622.429	603.671	603.307	613.13	557.041	0.505591	0.968686	0.882414	1.0614	357.958	0.646134	-0.0318146	0.827965	1.01201	0.893336	1.14235	586.199	1	0.0119354	0.228189	0.936329	0.839979	1.04097	161.558	0.34374	-0.0657882	0.312707	1.05608	0.945942	1.17575
TFAP2C(var.2)	1683.51	1769.72	1984.19	1983	2114.95	1751.99	1825.3	1730.67	1998.28	1602.76	1791.72	1750.52	1905.39	1656.06	1665.22	2163.22	2076.76	1616.59	1706.64	1759.97	1853.83	1738.22	1853.29	1808.36	0.0378063	0.945357	0.895822	0.997002	26.7669	0.0735354	-0.0561931	0.693958	0.985015	0.916732	1.05713	491.322	0.994579	-0.0150982	0.0276193	0.933825	0.877787	0.992603	19.5545	0.0568444	-0.0684667	0.0161667	1.0786	1.01374	1.14666
TFAP4	1086.03	1020.02	866.054	592.103	599.216	894.71	736.963	843.801	860.37	970.089	804.552	813.501	805.031	869.505	856.832	767.287	550.978	873.915	856.963	846.002	911.928	864.163	932.722	858.435	0.379652	0.966418	0.895974	1.04112	268.794	0.509079	-0.0341592	3.13718e-05	0.795851	0.71028	0.889055	0.0222112	0.000528839	-0.228343	0.0364832	0.911363	0.83367	0.994543	25.8301	0.0725566	-0.0928144	0.125048	0.92928	0.845138	1.01975
TFCP2	177.802	153.745	131.046	161.755	151.462	163.004	155.15	156.318	99.9139	165.99	164.086	166.108	155.319	168.753	172.577	155.37	89.4751	156.242	145.659	164.55	171.254	160.717	140.69	146.661	0.463686	1.06526	0.887767	1.26912	328.289	0.599068	0.0632152	0.901017	1.01389	0.78394	1.29161	637.92	1	0.0137985	0.834123	1.02153	0.825069	1.25199	590.559	0.938445	0.021304	0.00122471	0.652873	0.488573	0.855628
TFDP1	957.487	1112.71	1368.7	1506.72	1610.81	899.539	1209.26	910.794	1039.84	737.431	1007.01	1062.66	1148.48	813.73	709.485	1556.09	1827.18	872.873	1029.33	1053.48	996.128	887.652	939.67	888.036	2.62958e-17	0.737464	0.684215	0.793874	1.86174e-14	1.98058e-16	-0.304537	0.877401	0.991827	0.907753	1.08176	621.2	1	-0.00820707	9.23825e-13	0.746709	0.685632	0.811903	6.54068e-10	4.54214e-12	-0.292079	0.000158114	0.852669	0.782333	0.927715
TFE3	2214.11	2174.99	2239.61	2494.22	2472.04	2076.79	2117.34	2154.96	2096.34	2227.26	2039.17	2025.23	2196.34	2159.46	2113.32	2110.64	2119.15	2141.56	2240.73	2164.19	2006.53	2107.86	1896.71	2125.9	0.00127341	0.923381	0.878923	0.969595	0.901571	0.00306657	-0.0797131	0.0712239	0.941468	0.880833	1.00524	50.4265	0.305037	-0.060315	0.1286	0.958245	0.906569	1.01217	91.0489	0.219925	-0.0426517	0.020185	0.932101	0.877485	0.989295
TFEB	1073.62	1126.87	1205.8	1354.95	1377.53	1049.26	1102.02	1055.95	1043.55	995.94	1009.66	1020.07	1120.04	1043.98	955.736	1207.1	1167.89	1035.36	1131.29	1067.79	961.877	1034.77	885.826	1001.06	0.001109	0.893188	0.833073	0.956601	0.785169	0.00268893	-0.112958	0.17047	0.938173	0.855026	1.02737	120.693	0.538806	-0.0638205	0.00709742	0.898889	0.830243	0.971862	5.02497	0.0164215	-0.106596	0.0053126	0.888316	0.815149	0.966427
TFEC	1223.79	1206.73	1243.11	1415.85	1391.91	1214.68	1197.85	1253.74	1178.61	1232.68	1155.22	1100.99	1244.74	1239.9	1195.93	1247.74	1130.21	1218.69	1272.09	1250.22	1123.14	1199.2	1082.1	1270.16	0.376429	0.971014	0.910063	1.03513	266.512	0.506676	-0.0294146	0.33814	0.957538	0.876029	1.04472	239.403	0.792726	-0.0433898	0.941576	1.00229	0.931718	1.07694	666.636	1	0.00228932	0.145015	0.942135	0.86893	1.02
TGIF1	15.6177	21.4579	15.4707	10.9834	7.73896	9.65948	6.84486	7.97543	7.40103	8.16344	11.9095	10.6479	4.37517	8.58064	12.1107	11.9515	0	13.541	9.71063	5.36576	7.13559	11.1266	13.8953	12.1096	0.157241	0.575788	0.245287	1.15614	111.327	0.251259	-0.552015	0.128083	0.408023	0.0834525	1.2093	90.6829	0.457994	-0.896432	0.107278	0.475417	0.152734	1.12762	75.9531	0.188938	-0.743563	0.118838	0.441176	0.119069	1.14689
TGIF2	35.24	40.7036	33.3681	24.9622	15.4779	22.9413	18.253	22.3312	20.3528	20.4086	30.4354	25.555	19.6883	24.3118	29.2675	35.8545	9.41843	28.1236	21.8489	17.8859	21.4068	23.4894	27.7906	22.8737	0.0952572	0.665885	0.396929	1.05306	67.4421	0.164493	-0.406638	0.0837726	0.529808	0.227238	1.05362	59.311	0.329505	-0.63524	0.118592	0.648184	0.351316	1.09982	83.9629	0.204788	-0.433581	0.0928978	0.590759	0.292668	1.06797
THAP1	7645.08	7753.81	8107.54	7707.32	8057.36	8396.51	8784.24	7766.47	9068.11	7443.7	8641	8818.61	8065.63	7892.76	7955.72	9123.78	9027.57	8095.43	8280.74	8152.38	7682.18	7902.33	8279.87	8496.89	5.29538e-08	1.07108	1.04502	1.09761	3.74913e-05	2.15467e-07	0.0686669	1.02626e-11	1.12112	1.08509	1.15808	7.26591e-09	6.05493e-10	0.114331	0.494118	0.989794	0.961366	1.01889	349.836	0.624707	-0.0102586	2.20591e-22	1.15782	1.12463	1.19181
TP53	0	0.44243	0	0	0	1.20744	0	0	1.85026	1.36057	1.32328	0	0	1.43011	0	0	0	0	0	0	0	0	0	0	0.178584	7.37724	0.12505	141.83	126.437	0.279729	1.9984	1	0	0	148.51	708	1	#NAME?	1	0	0	103.945	708	1	#NAME?	0.121756	11.304	0.191624	216.9
TP63	1.60182	1.54851	0.910039	0.998487	0	1.20744	2.28162	3.19017	0	2.72115	3.96983	4.25917	0	1.43011	2.01845	2.3903	0	2.08323	0	3.57718	4.28135	2.47257	1.73691	1.34551	1	0.983676	0.0233664	6.39377	708	1	-0.0164584	0.430956	1.85888	0.0441542	12.0794	305.117	0.908086	0.619973	0.200223	2.59885	0.288388	11.1795	141.758	0.308169	0.955067	1	0	0	6.305
TP73	1.20136	2.43337	4.85354	4.99244	1.10557	6.03718	4.56324	6.38034	14.8021	8.16344	11.9095	12.7775	6.56276	10.0107	7.06458	11.9515	4.70922	4.16646	7.28297	5.36576	5.70847	6.18142	3.47383	9.41857	0.184271	2.04934	0.627727	5.23965	130.464	0.286105	0.717516	0.38068	1.54897	0.180666	6.01691	269.521	0.852916	0.437592	0.129605	2.16581	0.559985	6.04255	91.7605	0.220578	0.772792	0.000466999	5.02542	2.01755	10.9967
TWIST1	619.103	584.229	476.861	275.582	270.864	533.686	499.675	478.526	601.334	548.311	558.423	472.768	500.957	516.268	523.788	449.377	343.773	544.764	500.097	491.862	470.949	543.965	526.285	497.838	0.437906	1.03854	0.940851	1.14391	310.037	0.572024	0.0378159	0.708947	0.972297	0.845802	1.11274	501.935	1	-0.0280943	0.24051	0.931115	0.826476	1.04565	170.281	0.360765	-0.071372	0.00651466	1.17028	1.04354	1.30857
USF1	2031.51	2006.2	2103.4	2196.67	2276.36	2069.54	2021.52	2024.16	2125.95	2008.21	2043.14	2078.47	2071.64	1959.25	1933.68	2165.61	2175.66	2031.15	2155.76	2110.53	1878.09	1981.76	1865.44	1972.52	0.960161	0.998231	0.949951	1.04841	679.794	1	-0.00177026	0.477428	0.974999	0.910724	1.0427	338.019	0.932321	-0.0253187	0.416651	0.97628	0.921954	1.03301	294.989	0.538301	-0.0240057	0.400743	1.02552	0.965729	1.08812
USF2	225.856	267.67	364.016	440.333	466.549	216.131	292.047	232.883	238.683	167.351	205.108	264.068	253.76	230.247	180.651	353.765	414.411	194.782	267.042	252.191	208.359	194.097	177.165	213.936	2.99434e-07	0.688235	0.589103	0.799715	0.000211999	1.11579e-06	-0.373624	0.459957	0.930096	0.773733	1.10938	325.65	0.915479	-0.0724676	0.000265847	0.741605	0.624255	0.875056	0.18822	0.000729534	-0.298938	0.00159586	0.760085	0.632748	0.906034
VSX1	724.423	669.618	414.371	437.337	407.954	668.919	730.119	775.212	704.948	706.138	734.419	758.132	726.278	920.988	870.961	525.866	367.319	832.25	660.323	761.939	889.094	882.707	738.188	828.834	0.000621121	1.16642	1.06783	1.2721	0.439753	0.00159331	0.153939	4.22605e-05	1.27324	1.13469	1.42445	0.0299204	0.000652647	0.241569	7.61903e-10	1.35197	1.23064	1.48246	5.39427e-07	3.24956e-09	0.301562	0.000135115	1.22931	1.1059	1.36313
XBP1	28.0318	25.8822	26.3911	37.9425	44.2226	26.5636	29.6611	36.687	35.1549	27.2115	27.7888	48.9804	30.6262	20.0215	30.2768	21.5127	51.8014	29.1652	16.9936	33.9832	24.261	17.308	41.6859	29.6012	0.831736	0.922192	0.570534	1.41858	588.869	0.946289	-0.0810014	0.885657	1.02974	0.542863	1.78403	627.045	1	0.0293077	0.278485	1.27366	0.796831	1.94226	197.167	0.400747	0.241894	0.366666	1.22047	0.726057	1.93476
YY1	637.524	732.001	913.983	1066.38	1139.84	606.133	892.114	677.912	671.643	548.311	682.811	915.721	715.34	603.505	611.59	982.414	1054.86	658.3	827.831	765.516	663.61	636.686	698.239	636.426	6.31791e-12	0.739515	0.674748	0.808999	4.47308e-09	3.3887e-11	-0.301761	0.101643	1.08887	0.981648	1.20487	71.9635	0.391106	0.0851385	9.17856e-05	0.827181	0.748897	0.911646	0.0649842	0.000262033	-0.189731	0.000140923	0.819526	0.735977	0.910147
YY2	167.39	199.536	256.328	299.546	319.508	163.004	212.191	175.459	151.721	141.5	227.604	161.848	190.32	153.021	142.301	246.201	277.844	180.199	189.357	219.996	218.349	168.135	149.375	182.989	0.000133304	0.723217	0.60391	0.859866	0.0943794	0.000383656	-0.324046	0.608162	0.94153	0.757325	1.15783	430.579	0.95929	-0.0602495	0.00917849	0.778503	0.637463	0.942133	6.49837	0.0209625	-0.250383	0.000223178	0.673154	0.533648	0.838545
ZBED1	1.60182	0.884861	0	0.998487	1.10557	0	2.28162	0	0	1.36057	1.32328	2.12958	2.18759	0	1.00923	4.7806	0	3.12484	0	0	1.42712	0	0	1.34551	1	0	0	6.58337	708	1	#NAME?	0.321323	2.78818	0.0642474	19.598	227.497	0.776773	1.02539	1	0	0	8.69785	708	1	#NAME?	1	0	0	10.0853
ZBTB18	420.077	393.542	292.123	192.708	170.257	347.741	287.484	280.735	327.496	365.994	354.638	300.271	308.45	323.204	350.201	231.859	235.461	323.942	313.168	257.557	322.529	343.687	331.75	314.849	0.665912	1.02696	0.908131	1.15755	471.466	0.810079	0.0266034	0.0715199	0.848929	0.70529	1.01372	50.6361	0.305037	-0.163779	0.0146677	0.82899	0.708782	0.964154	10.3848	0.0316608	-0.187547	0.705319	0.967136	0.827287	1.12443
ZBTB33	145.365	184.493	238.127	328.502	315.086	84.5205	203.064	145.153	157.272	99.3219	100.569	185.274	159.694	128.71	100.923	200.785	386.156	104.161	201.495	150.241	122.732	110.029	126.795	107.641	1.25204e-18	0.397795	0.309126	0.504392	8.86446e-16	1.08103e-17	-0.92182	0.711883	0.955878	0.764898	1.18096	504.013	1	-0.0451246	0.000196132	0.683212	0.548107	0.84219	0.138861	0.000546698	-0.380949	0.0053447	0.740271	0.58925	0.9189
ZBTB7A	618.703	778.456	1079.91	1226.14	1317.83	658.052	857.889	713.004	717.9	636.749	662.962	741.095	783.156	642.118	469.29	1037.39	1210.27	547.889	835.114	717.224	660.756	579.817	623.552	699.665	4.06148e-14	0.727875	0.666677	0.793374	2.87553e-11	2.66253e-13	-0.317626	0.330504	0.949197	0.854155	1.05211	233.997	0.785224	-0.0521387	3.91592e-07	0.788727	0.715944	0.867079	0.000277247	1.35906e-06	-0.237336	4.62845e-06	0.79415	0.715818	0.878907
ZBTB7B	88.1001	102.644	137.719	128.805	145.935	94.18	91.2648	82.9445	85.1118	81.6344	93.9526	91.5721	102.817	75.7956	62.572	100.393	136.567	83.3292	89.8233	84.0636	82.7728	84.0673	93.7933	92.8401	0.0978313	0.822631	0.64628	1.03376	69.2645	0.168118	-0.195248	0.170396	0.797169	0.566977	1.09114	120.641	0.538806	-0.226688	0.0204254	0.724481	0.538382	0.95556	14.4612	0.043297	-0.322299	0.0496227	0.743417	0.541714	0.997045
ZBTB7C	72.0819	87.38	111.935	119.818	127.14	72.4461	77.5751	68.5887	55.5077	69.3893	75.4268	63.8875	94.0662	71.5053	53.4889	98.0024	98.8935	67.7049	72.8297	67.9663	61.3661	74.1771	81.6349	78.0395	0.0308113	0.750863	0.569348	0.973547	21.8144	0.0619483	-0.286532	0.238142	0.804037	0.554122	1.12999	168.605	0.679857	-0.21811	0.0280804	0.710883	0.511688	0.963613	19.8809	0.0574593	-0.341247	0.00160863	0.575295	0.386398	0.825747
ZEB1	10916	12177.7	12973.8	8138.67	8942.92	12330.3	11002	9112.73	10431.8	9658.72	12085.5	9821.64	9826.63	9071.16	10160.9	11636	9413.72	10199.5	11468.2	10826.3	11492.6	11357.7	11578.3	10022.7	3.90478e-10	1.06745	1.04594	1.08925	2.76459e-07	1.79519e-09	0.0652724	0.000565049	0.95062	0.923343	0.978523	0.400054	0.00689749	-0.0506405	4.88669e-76	0.785257	0.764504	0.806467	3.45978e-73	1.44157e-74	-0.241744	8.1902e-15	0.900616	0.876636	0.925112
Zfx	2347.87	2794.39	3577.06	3829.2	4201.15	2370.2	3141.79	2242.69	2764.28	1915.69	2342.2	2860.03	2935.74	2265.29	1915.51	3822.09	4652.71	2023.86	2726.26	2586.3	2197.76	2189.46	2520.26	2307.55	6.9155e-34	0.762988	0.728735	0.798492	4.89617e-31	1.53005e-32	-0.270513	0.648197	1.01249	0.958683	1.06858	458.923	0.984814	0.0124113	2.41587e-36	0.721817	0.683867	0.761393	1.71044e-33	2.37561e-35	-0.325983	8.58843e-06	0.890355	0.844843	0.937724
ZNF143	58.0659	53.7553	57.9392	90.8623	88.4452	50.7123	61.6038	46.2575	44.4062	36.7355	56.9009	61.7579	59.0648	52.9139	42.3875	74.0993	80.0567	48.9559	67.9744	66.1778	45.6678	43.2699	38.2121	37.6743	0.243927	0.82627	0.59054	1.12781	172.7	0.352449	-0.190833	0.921918	1.00375	0.657027	1.47237	652.718	1	0.00374346	0.156494	0.753683	0.501264	1.09154	110.798	0.256476	-0.282783	0.128643	0.723518	0.460629	1.08495
ZNF24	28.8327	29.6428	31.2447	38.941	35.3781	37.4305	45.6324	35.0919	20.3528	35.3749	50.2845	46.8508	37.189	38.6129	46.4244	33.4642	28.2553	42.7062	29.1319	42.9261	35.6779	38.3248	27.7906	51.1294	0.311126	1.20372	0.806406	1.73766	220.277	0.43533	0.185416	0.0991517	1.46747	0.886217	2.29898	70.1994	0.385711	0.383543	0.56178	1.12851	0.698807	1.73395	397.74	0.692927	0.120897	0.20701	0.654503	0.323959	1.1845
ZNF263	370.02	424.954	442.582	481.271	484.238	367.06	424.381	387.606	364.501	329.259	465.793	468.508	356.576	364.677	379.469	528.257	546.269	417.687	509.808	450.724	375.332	390.666	345.646	317.54	0.00946444	0.858569	0.762289	0.964031	6.70082	0.0200623	-0.152489	0.970321	0.992729	0.852959	1.14926	686.987	1	-0.00729706	0.139978	0.906655	0.793906	1.03132	99.1043	0.233737	-0.0979931	0.0282547	0.852581	0.735727	0.983101
ZNF282	1.20136	0.663646	0.303346	0	0	0	0	0	0	0	0	0	0	0	1.00923	0	0	1.04161	0	0	0	0	3.47383	1.34551	1	0	0	10.2382	708	1	#NAME?	1	0	0	19.3457	708	1	#NAME?	1	0	0	13.523	708	1	#NAME?	1	0	0	15.6869
ZNF354C	21718.3	20319.3	19266.4	19101.1	19397.1	20778.8	20438.8	20653.2	21592.5	21423.6	20383.8	19871.1	20495.5	21268.5	21179.6	18713.7	18841.6	21070.8	19884.9	20143.1	19972.5	20988.4	20945.4	20451.7	8.87446e-05	1.03199	1.01587	1.0483	0.0628312	0.000263996	0.0314882	0.18385	1.0146	0.993016	1.03653	130.166	0.575955	0.0144929	0.00593351	1.02556	1.00723	1.04412	4.20092	0.0138188	0.0252426	2.56454e-13	1.07363	1.05352	1.0941
ZNF384	2137.23	1825.91	1430.28	1759.33	1463.77	2181.84	1916.56	2076.8	1380.29	2541.55	2105.33	1944.31	1673.5	2086.53	2258.65	1632.58	875.914	2470.71	2005.24	2096.23	2633.03	2169.68	1785.55	1996.74	2.54104e-18	1.24714	1.18791	1.30863	1.79906e-15	2.14174e-17	0.220849	0.0106768	1.09509	1.02082	1.17341	7.55921	0.0690738	0.0908363	4.9412e-09	1.18692	1.1214	1.25536	3.49837e-06	2.01056e-08	0.171364	3.99639e-11	0.788082	0.731574	0.847849
ZNF410	6.80773	4.4243	2.12343	2.99546	6.63339	13.2818	25.0978	7.97543	3.70051	8.16344	19.8491	12.7775	13.1255	7.15053	9.08303	26.2933	18.8369	13.541	16.9936	17.8859	14.2712	9.89027	6.94765	8.07306	0.00217939	3.06242	1.44233	5.93131	1.54301	0.00504251	1.1192	1.16641e-05	5.78652	2.72541	11.213	0.00825819	0.000242888	1.75553	0.207306	1.83883	0.573602	4.56754	146.772	0.317689	0.609129	1	0.853228	0.100713	3.238
Znf423	169.392	171.663	188.681	131.8	152.568	170.248	182.53	175.459	196.127	152.384	187.905	198.051	181.57	160.172	187.716	164.931	240.17	189.574	169.936	200.322	174.108	201.514	204.956	185.68	1	0.994966	0.832924	1.18045	708	1	-0.00504711	0.556959	1.06673	0.842337	1.33388	394.327	0.944793	0.0645953	0.766687	1.02543	0.838671	1.24257	542.814	0.893581	0.025116	0.168314	1.14625	0.933941	1.39369
ZNF740	190.616	218.782	260.575	230.651	307.347	194.397	221.317	175.459	192.427	161.908	190.552	223.606	205.633	173.043	171.568	262.933	259.007	189.574	208.778	205.688	201.224	205.223	152.848	164.152	0.0295925	0.838489	0.710898	0.983097	20.9515	0.0598614	-0.176154	0.686172	0.954645	0.771517	1.169	485.81	0.992371	-0.0464161	0.00357326	0.756786	0.619723	0.915773	2.52986	0.00878425	-0.278675	0.0665771	0.829992	0.675799	1.00959
ZSCAN4	20.0227	21.0154	12.1339	15.9758	17.689	20.5264	15.9713	30.3066	22.2031	23.1298	15.8793	17.0367	13.1255	15.7312	23.2122	7.1709	4.70922	19.7907	16.9936	14.3087	21.4068	22.2531	20.843	16.1461	0.504158	1.15594	0.661181	1.89433	356.944	0.646134	0.144911	1	0.899415	0.357348	1.88497	708	1	-0.106011	0.0327021	1.70672	1.00793	2.73072	23.1531	0.0661517	0.534576	0.411068	1.25036	0.636174	2.22942
[truncated: 108 more columns]
