# Supplementary material for: Chromatin accessibility landscape of pediatric T‐lymphoblastic leukemia and human T‐cell precursors
Source: EMBO Mol Med. 2020 Aug 5;12(9):e12104. doi: 10.15252/emmm.202012104 (PMC7507092; doi:10.15252/emmm.202012104)
Supplement: Supplementary file 11 — Dataset EV9 [file EMMM-12-e12104-s011.xlsx]

## Sheet: Dataset EV9
Dataset EV9. List of genes which are differentially expressed and differentially accessible in T-ALLs in comparison to healthy T-cells. Differential analyses were performed on a per patient basis by DESeq2 (lfc=0.5, FDR=0.05). Frequency represents number patients showing dysregulation of the gene. Quadrant represents the quadrant number on Fig. 5C.
gene	log2(fold change)_RNA	log2(fold change)_ATAC	frequency	quadrant
DAB1	5.3623	3.11699	15	1
CTD-2619J13.17	-6.68994	-3.29738	15	3
ZNF132	-7.6641	-3.29738	15	3
C10orf129	-10.5824	-2.45319	14	3
PCNXL2	1.70302	2.49757	13	1
UBE2L3	1.66275	2.18263	13	1
CDKN2A	-5.08772	-7.16139	13	3
IMPACT	-6.62669	-2.63842	13	3
ZNF667-AS1	-9.34514	-3.58397	13	3
MYO7B	5.65505	2.33407	12	1
PRKCA	4.02336	2.67717	12	1
DPPA4	-10.9239	-3.05858	12	3
HOXA3	-5.71537	-2.6636	12	3
HOXA9	-7.7673	-2.27005	12	3
SETD6	-5.42608	-2.38224	12	3
SKAP2	-8.42617	-2.98	12	3
ZNF608	-8.30926	-2.95296	12	3
ZNF667	-8.94577	-3.16725	12	3
ATP8A2	3.13171	2.22594	11	1
CSMD1	7.7397	2.37072	11	1
RP11-16L9.4	2.81393	3.03913	11	1
RP11-445O3.2	9.53468	2.68386	11	1
CCDC50	-8.50114	-2.17199	11	3
DEPDC7	-5.9505	-2.32534	11	3
HOXA7	-5.0265	-2.33122	11	3
MTAP	-7.24025	-7.72318	11	3
NUDT16	-6.88306	-3.26659	11	3
FAT1	5.17389	2.1467	10	1
JAKMIP1	5.72872	2.43066	10	1
KIAA1217	3.09524	2.11901	10	1
ST18	6.02363	2.58442	10	1
CTD-2162K18.5	-7.62179	-3.85283	10	3
DHX32	-7.28808	-2.80583	10	3
HOOK1	-5.3029	-3.59491	10	3
HOTAIRM1	-6.25923	-2.18755	10	3
HS3ST3B1	-4.43361	-3.14349	10	3
KLF9	-5.11145	-2.70401	10	3
RP11-214O1.2	-4.31553	-3.26354	10	3
TSPYL5	-7.40945	-2.82989	10	3
ZNF626	-7.59919	-3.27621	10	3
ZNF717	-7.30124	-3.30004	10	3
C14orf39	8.52761	2.29298	9	1
CDH4	6.24356	2.53675	9	1
HDAC4	1.78871	1.8826	9	1
NRXN3	4.88986	2.54669	9	1
CDKN2B-AS1	-6.57246	-7.20681	9	3
FAM50B	-7.7135	-3.00069	9	3
HSF5	-5.23166	-2.33908	9	3
MICU3	-8.80328	-2.78813	9	3
MTX3	-6.76544	-3.79376	9	3
SERP2	-8.24691	-2.70674	9	3
XKR6	-6.84822	-2.51088	9	3
ZNF471	-10.1029	-4.26453	9	3
ZNF540	-2.14986	-2.67075	9	3
ZNF571-AS1	-5.22507	-2.67075	9	3
ACSBG1	-5.09109	2.80214	9	4
DDX54	1.95489	3.54185	8	1
PAX9	4.23197	2.58767	8	1
RNF168	3.5737	2.9279	8	1
SPTBN1	3.26353	2.00782	8	1
RPL24P4	2.46039	-2.35207	8	2
ARHGAP39	-8.93184	-3.10056	8	3
CYTIP	-9.99787	-2.56722	8	3
EFCC1	-6.38006	-2.2397	8	3
HOXA5	-5.05944	-3.30849	8	3
KCNQ5	-9.83055	-2.03515	8	3
KCNQ5-IT1	-8.64491	-2.00804	8	3
MAP3K5	-4.7654	-2.08757	8	3
MARCKS	-7.43405	-3.19492	8	3
RP11-310E22.4	-5.08692	-2.50958	8	3
SPG20	-8.52143	-2.23089	8	3
WBP1LP1	-7.46082	-5.09379	8	3
ZNF418	-2.66952	-3.16026	8	3
LINC00473	5.42929	2.37556	7	1
PRKCE	2.6396	2.41138	7	1
RP5-1166F10.1	6.41718	2.79632	7	1
SALL4P7	6.16841	2.27816	7	1
SPAG5	2.49746	2.33286	7	1
TMEM132D	14.179	2.95215	7	1
VIPR2	1.73771	2.31347	7	1
CR1	4.20144	-2.4379	7	2
ABCB1	-8.26477	-2.22553	7	3
AFAP1	-4.56902	-3.11593	7	3
AOX1	-4.64645	-2.07323	7	3
APBA2	-5.88122	-2.57733	7	3
C7orf13	-7.59506	-3.13878	7	3
CD247	-1.50682	-2.39128	7	3
CPM	-5.18996	-2.07873	7	3
CTD-3064H18.1	-5.76277	-3.47776	7	3
ECHDC3	-5.60862	-2.82914	7	3
ENPP5	-6.39931	-2.91493	7	3
FCHSD1	-8.24301	-2.3263	7	3
GALNT11	-7.48536	-3.51458	7	3
GARNL3	-5.80777	-3.13748	7	3
MAP7	-5.86834	-1.93005	7	3
NHLRC1	-5.36414	-2.54887	7	3
NSMF	-5.36519	-3.2819	7	3
PTPN2	-2.23627	-3.7354	7	3
RNF32	-7.40327	-3.13878	7	3
RP11-149I2.5	-6.92474	-6.4882	7	3
THEM4	-8.88133	-3.67267	7	3
TRIO	-6.70252	-2.50192	7	3
ULK2	-6.91458	-2.46051	7	3
ZNF662	-7.10331	-2.73062	7	3
ZNF793	-3.78382	-3.17829	7	3
ENOSF1	-1.2849	1.85671	7	4
MTSS1	-5.9052	1.85599	7	4
ANK2	5.05759	2.23343	6	1
C1orf174	1.57395	2.56669	6	1
C20orf27	2.56583	2.06687	6	1
CHN2	1.62393	2.34598	6	1
DFFB	2.80897	2.56669	6	1
FARP1	1.67081	1.97332	6	1
GALNT2	1.96063	2.11649	6	1
KRT10	1.7506	2.52805	6	1
LINC00885	11.1237	2.37854	6	1
MGMT	1.53608	2.17474	6	1
MYOM2	2.27121	2.15031	6	1
NEFL	6.65683	1.87626	6	1
NKX3-1	9.15555	2.57031	6	1
PDE10A	6.97633	2.3497	6	1
PLEKHH2	3.77422	2.4484	6	1
RFTN2	5.17201	2.4346	6	1
RP11-16L9.3	2.57727	3.15455	6	1
SDF2L1	1.82093	2.28907	6	1
SLC22A11	5.09691	2.32389	6	1
SORBS2	4.62829	2.70807	6	1
TMEM99	2.17271	2.74008	6	1
U3	4.37957	1.94794	6	1
SPAG5	1.44627	-2.79687	6	2
AC096579.1	-8.04292	-2.67332	6	3
ACVR2A	-5.38061	-2.56971	6	3
ANKRD36BP2	-9.52783	-2.67332	6	3
CBR1	-7.0062	-3.32651	6	3
CDIP1	-5.25707	-2.82859	6	3
CECR5	-8.2907	-3.17535	6	3
CTD-2516F10.2	-8.77502	-2.38844	6	3
EPHX2	-11.136	-3.33315	6	3
GAS2L3	-8.34114	-2.13944	6	3
HOXA10	-6.56389	-2.40102	6	3
HOXA10-AS	-8.41287	-2.44919	6	3
HOXA6	-4.77388	-2.3732	6	3
KCNQ1	-6.21207	-2.67223	6	3
KMO	-6.00334	-2.72559	6	3
LAPTM4B	-5.7157	-3.31285	6	3
LCA5	-5.91473	-3.04779	6	3
LINC01006	-5.23086	-3.14649	6	3
MIR4458HG	-7.0798	-3.01303	6	3
MSRA	-5.67106	-2.68929	6	3
OGFRL1	-6.34513	-2.52555	6	3
PGBD4P1	-11.204	-7.47081	6	3
PPFIBP2	-5.55719	-2.38844	6	3
PSAT1	-5.30049	-3.53465	6	3
RALGPS1	-4.52309	-3.11695	6	3
REC8	-3.21938	-2.52134	6	3
RP1-249H1.4	-6.41585	-3.05579	6	3
RP11-773H22.1	-5.80077	-2.76234	6	3
RP11-773H22.2	-5.62491	-2.76234	6	3
SH3BP4	-6.29762	-2.91233	6	3
SIAE	-5.82077	-1.64061	6	3
SIPA1	-1.43571	-2.39468	6	3
SLC25A27	-6.97291	-2.3448	6	3
SPA17	-4.71328	-1.64061	6	3
TRBV27	-11.2512	-7.37753	6	3
TRBV28	-12.153	-7.37753	6	3
WBP2NL	-8.41982	-3.21635	6	3
ZC3H12D	-4.30068	-2.26184	6	3
IL12RB2	-3.92942	2.18153	6	4
ADAMTS19	9.19241	2.7963	5	1
ALDH1A2	8.48607	2.79351	5	1
ALDOC	3.25136	2.63419	5	1
ANKFN1	3.26637	2.40641	5	1
ATL3	2.19012	1.76486	5	1
C6orf223	7.20882	1.87566	5	1
CEP55	2.1218	1.90149	5	1
CTC-228N24.1	4.45116	2.73451	5	1
CXADR	3.20818	2.83134	5	1
DLEU1	2.18278	2.52624	5	1
DLG5	3.38841	2.19617	5	1
EEF2K	2.10934	1.92617	5	1
EXPH5	2.86139	2.64945	5	1
FAM120A	1.36998	2.30547	5	1
FBN1	2.37564	2.2122	5	1
FBXL7	7.53113	2.40952	5	1
FHOD1	1.78161	2.4562	5	1
IQGAP2	3.60077	2.11863	5	1
ISPD	2.77658	3.28554	5	1
LINC00939	4.21869	2.34151	5	1
MKRN3	2.05834	2.87807	5	1
MLLT1	1.59028	2.20563	5	1
MSRA	1.89969	2.81257	5	1
MYB	1.13	1.88151	5	1
NEDD4L	2.06684	2.20712	5	1
PLEKHG3	3.26259	2.89675	5	1
PRKAB1	1.8675	2.15923	5	1
PTPN3	3.40623	1.85355	5	1
PTPRD	3.44174	2.06722	5	1
PTPRG	5.44973	3.10404	5	1
RP11-575F12.1	8.9996	2.67304	5	1
SEMA6D	4.7333	2.49147	5	1
SLC18A2	1.9175	3.26515	5	1
SLC7A5	3.84901	1.77116	5	1
TFAP2C	8.26627	2.41582	5	1
TRHDE	6.38048	2.64627	5	1
VAV2	2.71146	2.92389	5	1
XXYLT1	2.52917	1.99858	5	1
BAZ1B	1.49762	-2.2627	5	2
CNOT1	0.808445	-2.09849	5	2
FDPS	2.13346	-3.21695	5	2
KEAP1	2.11863	-2.56046	5	2
LPAR5	2.96599	-2.68424	5	2
MACROD1	2.26123	-2.39116	5	2
MTMR4	1.05717	-2.16047	5	2
PPIL1	1.80407	-2.83964	5	2
RUVBL1	1.3285	-2.23805	5	2
SF3A3	1.44976	-2.50051	5	2
ZNF367	1.40693	-2.459	5	2
AASS	-9.03601	-2.45018	5	3
ADAMTS17	-8.18423	-2.40523	5	3
APP	-8.65883	-2.13894	5	3
B3GALNT1	-6.28535	-2.60471	5	3
C11orf21	-6.62593	-2.14736	5	3
C20orf194	-6.2968	-2.09351	5	3
C4orf22	-7.18296	-1.87797	5	3
CALN1	-13.6372	-2.78211	5	3
CLDN1	-10.4137	-2.12256	5	3
DTD1	-3.14805	-2.30442	5	3
FAAH	-3.46176	-3.31984	5	3
FAM84B	-3.86394	-2.81701	5	3
FHIT	-3.23833	-2.95607	5	3
GGA2	-4.48507	-1.87778	5	3
GSAP	-7.54782	-2.01091	5	3
HIST1H1A	-5.56465	-2.74909	5	3
HIST1H4F	-11.663	-4.2081	5	3
HIST3H2A	-2.67186	-3.14348	5	3
HIST3H2BA	-7.06903	-3.14348	5	3
HIST3H2BB	-6.82527	-3.14348	5	3
HMGA2	-7.05457	-2.13999	5	3
HOXB-AS1	-8.83236	-2.92696	5	3
HOXB2	-9.33716	-2.92696	5	3
IBA57-AS1	-2.70955	-2.29335	5	3
IRAK2	-6.00463	-2.28161	5	3
IRAK3	-6.60464	-2.5097	5	3
IRF9	-2.23248	-2.57416	5	3
IRS2	-5.40306	-3.08958	5	3
KIAA1671	-6.77307	-3.56565	5	3
KIF16B	-9.88393	-2.30877	5	3
LAMC2	-10.7759	-2.56632	5	3
MAN1C1	-8.11585	-2.76146	5	3
MAP3K13	-4.52889	-2.33066	5	3
NFIA	-4.99805	-2.23844	5	3
PDLIM1	-3.81775	-2.37255	5	3
PEX11A	-3.94151	-2.27764	5	3
PLEKHA1	-8.04811	-4.03644	5	3
PON1	-7.33365	-2.99129	5	3
PTPRK	-7.70138	-3.02287	5	3
PXN	-3.72403	-2.43836	5	3
RASGRF2	-3.8573	-2.86036	5	3
RELL2	-3.6291	-2.40382	5	3
RIPK2	-7.01665	-2.33066	5	3
ROR1	-5.83155	-3.06319	5	3
RP11-1E4.1	-6.50163	-2.70506	5	3
RP11-37B2.1	-2.84561	-2.33066	5	3
RP11-89K10.1	-4.07132	-2.81701	5	3
RP3-395M20.9	-3.98917	-2.70573	5	3
RUSC1-AS1	-2.46726	-3.21695	5	3
SCRN1	-8.12121	-2.65026	5	3
SH3GL3	-9.09687	-3.15443	5	3
SLC25A4	-6.39302	-2.90602	5	3
SLC35G1	-8.31866	-2.7785	5	3
SPATA6	-7.2935	-3.57551	5	3
STK32B	-9.74553	-2.1353	5	3
TP53I11	-7.83575	-2.01442	5	3
TP73-AS1	-9.75028	-2.66845	5	3
TRAV30	-8.81861	-7.35362	5	3
TRBJ2-5	-4.35223	-6.17126	5	3
TRBJ2-7	-2.95083	-6.24725	5	3
TRBV29-1	-11.3843	-7.43523	5	3
TRGV5	-5.93463	-6.69752	5	3
TSPAN32	-6.27157	-2.22777	5	3
TUSC1	-5.38149	-2.70455	5	3
VIPR1	-5.29749	-1.97349	5	3
WDR35	-11.3373	-2.49899	5	3
ZCCHC14	-7.21693	-2.90004	5	3
ZNF354C	-8.03701	-3.42685	5	3
ZNF516	-4.50723	-2.60929	5	3
AC007131.2	-3.85324	2.80907	5	4
CUBN	-2.67703	2.55782	5	4
CXCL12	-4.84621	2.19764	5	4
MAST4	-2.40631	1.55934	5	4
MYO1E	-4.32791	1.94685	5	4
RP11-444A22.1	-2.59334	2.80876	5	4
AC013463.2	7.09107	2.34512	4	1
ADCYAP1	8.243	2.24186	4	1
ANKRD22	2.65329	2.64436	4	1
APBB2	4.59566	1.4179	4	1
AQP4-AS1	4.49697	2.41862	4	1
ASAP2	4.11417	2.43925	4	1
BACE2	6.37332	2.08464	4	1
BAG3	3.91597	2.16849	4	1
BMP1	2.75005	2.14458	4	1
CEBPE	5.20308	2.0154	4	1
CHCHD2	1.9288	2.14629	4	1
CHRNA9	3.7678	1.96232	4	1
CTB-175P5.4	7.026	2.21889	4	1
DOHH	2.56281	2.03514	4	1
DPYD	1.05171	2.25199	4	1
FAM101A	6.47778	1.88438	4	1
FAR2	2.25447	2.08661	4	1
FLT4	5.3317	2.18119	4	1
GPR85	4.9059	2.27008	4	1
HLCS	1.30256	2.02617	4	1
ICAM2	2.61082	2.12606	4	1
IFITM3	3.83036	2.2209	4	1
IL4	7.17514	2.38162	4	1
IQCJ-SCHIP1	3.33572	2.35848	4	1
ITGA1	4.63772	2.35148	4	1
KRT2	5.81903	2.69045	4	1
LRIG1	2.56536	1.91747	4	1
MTFR1	1.21823	2.70127	4	1
MYT1L	3.9313	2.5641	4	1
NBAS	1.51885	2.57608	4	1
NEK7	1.24335	2.01677	4	1
NEURL1B	2.92943	2.43196	4	1
PARL	1.18169	1.93031	4	1
PCNT	1.30611	2.47366	4	1
PTPRF	4.79025	2.24699	4	1
PYHIN1	3.21963	2.69278	4	1
QSOX2	1.34322	1.70248	4	1
RAP1GAP	7.24165	2.62948	4	1
RFC2	2.54109	2.68073	4	1
RN7SL735P	3.46272	2.97026	4	1
RNF130	5.29629	2.10429	4	1
RNU5A-8P	9.01517	2.3751	4	1
RP11-326C3.15	5.46775	2.2209	4	1
RPA1	1.5962	3.03454	4	1
SERINC5	1.7757	1.848	4	1
SHANK2	6.41096	2.54869	4	1
SLC45A4	1.43921	1.99529	4	1
SMARCA4	1.3669	2.12726	4	1
SPTB	2.97738	3.03106	4	1
TBC1D5	1.4973	2.21595	4	1
TUSC3	2.91084	2.15466	4	1
ZNF273	1.32315	1.98348	4	1
ZNF521	8.24399	2.36987	4	1
ACKR3	1.64251	-2.41123	4	2
HEPACAM	4.6549	-2.53848	4	2
IMP4	1.39298	-2.22812	4	2
KCTD11	1.84543	-2.50934	4	2
LRRC8A	1.32745	-2.5481	4	2
NDST3	2.7381	-2.50827	4	2
NEURL1B	2.78147	-2.50005	4	2
NHP2L1	1.2946	-2.50204	4	2
PLK1	1.76483	-2.6224	4	2
PTPRN2	3.4886	-2.67532	4	2
RHOA	1.24342	-2.60251	4	2
SMARCD2	1.40023	-2.69911	4	2
SNORA47	4.94715	-2.89678	4	2
ST3GAL4	2.32462	-2.287	4	2
STK3	2.22934	-2.49732	4	2
STXBP1	1.98128	-2.85382	4	2
ZNF610	1.76437	-4.4644	4	2
A2M	-5.55993	-2.72539	4	3
AC016747.3	-7.61197	-2.86773	4	3
AKR1E2	-5.49586	-2.03676	4	3
ALDH3A2	-9.27251	-3.32355	4	3
ALOX5	-5.36903	-2.95118	4	3
ALS2CL	-8.43905	-2.89406	4	3
ARNTL	-13.3664	-3.07628	4	3
BASP1	-7.43586	-2.65964	4	3
BRD4	-1.50054	-2.54434	4	3
C3orf67	-4.80387	-3.09645	4	3
CAHM	-5.89839	-2.25978	4	3
CDH1	-5.8664	-2.56795	4	3
CECR5-AS1	-5.46737	-2.99923	4	3
CELF2	-1.20718	-2.40055	4	3
CHPF	-3.23097	-2.67228	4	3
CHRNB4	-9.86778	-2.6117	4	3
CMTM7	-7.83895	-2.23975	4	3
CNNM1	-4.33017	-2.81956	4	3
CRIM1	-5.90971	-2.34112	4	3
CTD-3214H19.6	-5.90475	-2.62639	4	3
DOCK1	-5.01094	-2.30281	4	3
DPY19L2	-8.4599	-2.81082	4	3
DUSP23	-6.02684	-3.2967	4	3
EPS8L1	-5.0893	-1.94558	4	3
FAM124B	-3.96553	-2.90351	4	3
FAM214A	-1.56988	-3.00417	4	3
FLNB	-2.35617	-2.82474	4	3
FMNL2	-5.90001	-3.02197	4	3
HLA-F	-8.57383	-2.97482	4	3
HOXB3	-7.82189	-2.75572	4	3
HS3ST1	-10.7755	-2.18318	4	3
INADL	-8.51304	-2.86893	4	3
ITGA9	-4.63813	-2.34521	4	3
KDM4C	-1.81719	-3.08126	4	3
KIAA1598	-8.08956	-2.11178	4	3
LINC00664	-5.48058	-3.22294	4	3
LIPJ	-4.7242	-2.68786	4	3
MAPK13	-2.87703	-1.65043	4	3
MAST4	-2.05218	-2.48417	4	3
MORN4	-5.12644	-2.36755	4	3
MYADM	-5.88259	-2.89922	4	3
NEURL1	-7.00136	-2.64749	4	3
NMNAT3	-8.34345	-3.32291	4	3
OBSCN	-3.07452	-3.38246	4	3
PARK2	-5.06445	-3.12245	4	3
PCP2	-5.02269	-2.62639	4	3
PLEKHG1	-9.5561	-3.08837	4	3
PLEKHG4B	-7.30683	-2.1623	4	3
PLEKHM1P	-1.48657	-2.46771	4	3
PPAP2B	-7.62743	-2.54932	4	3
PPAPDC1A	-6.3491	-2.02406	4	3
PRKCG	-10.7285	-2.89922	4	3
PRSS1	-5.23362	-7.41279	4	3
PRSS16	-10.9465	-2.46437	4	3
PTPRM	-11.8063	-2.2222	4	3
QKI	-6.51061	-2.25978	4	3
RP11-121A8.1	-6.23388	-7.88997	4	3
RP11-161M6.2	-7.72005	-3.02075	4	3
RP11-519C12.1	-2.7061	-3.00417	4	3
RP11-575G13.2	-4.91119	-2.12999	4	3
RP11-578F21.12	-4.51096	-4.24543	4	3
RP11-678G14.2	-6.14854	-3.85559	4	3
RP11-73B2.6	-5.36435	-3.30043	4	3
RP6-109B7.3	-6.94119	-2.51793	4	3
RTKN2	-4.50426	-1.80181	4	3
SASH1	-5.91965	-2.12204	4	3
SERTAD2	-1.93817	-2.27166	4	3
SKAP1	-11.0667	-3.13342	4	3
SNX9	-7.22286	-2.20058	4	3
SOX8	-5.08992	-3.02075	4	3
STOM	-4.66634	-2.59026	4	3
STXBP2	-6.01597	-2.62639	4	3
SUOX	-1.71477	-2.11307	4	3
SYTL3	-9.9395	-2.00837	4	3
TEAD1	-6.36563	-2.79539	4	3
TERT	-3.45415	-2.21861	4	3
TMEM106B	-9.18411	-3.18078	4	3
TMEM64	-7.00972	-2.45206	4	3
TPCN1	-1.90382	-2.54826	4	3
TRBJ2-2	-2.41715	-5.18585	4	3
TRBJ2-4	-3.29948	-5.8611	4	3
TRBJ2-6	-2.43178	-5.8611	4	3
TRBV21-1	-10.6759	-6.63483	4	3
TRGV5P	-5.63311	-7.32514	4	3
TRGV7	-6.06388	-7.80103	4	3
TRGV8	-5.35481	-7.88997	4	3
TTC22	-7.12911	-2.18575	4	3
WDR17	-7.71841	-2.9559	4	3
Y_RNA	-4.43794	-2.71203	4	3
ZDBF2	-8.98334	-2.56779	4	3
ZNF154	-8.18326	-3.70464	4	3
ZNF638	-1.21622	-2.54374	4	3
ZNF826P	-6.9735	-3.2052	4	3
ACYP2	-1.41819	2.13156	4	4
BTBD11	-2.18852	2.23786	4	4
CARD8	-1.37551	2.15761	4	4
CRB1	-3.39931	2.43425	4	4
CTB-181H17.1	-1.67025	1.9056	4	4
DLG2	-2.29695	2.53007	4	4
GRIK5	-3.16083	1.76679	4	4
KB-1460A1.5	-2.25266	2.18896	4	4
KCNQ1	-3.45889	2.1014	4	4
NAALADL2	-4.91748	2.05783	4	4
RALGPS1	-1.48955	2.69906	4	4
STX3	-2.88849	2.52245	4	4
TRAPPC9	-1.18798	2.091	4	4
XKR6	-5.00308	2.1182	4	4
ZBTB20	-1.88148	2.20315	4	4
39692	2.85558	1.72445	3	1
AC012499.1	10.0859	1.94019	3	1
ACADM	1.37808	2.22239	3	1
AGAP1	5.38676	2.50754	3	1
AIG1	2.3124	2.38714	3	1
AL163953.3	3.6356	2.38635	3	1
ANGPTL2	4.65379	2.68962	3	1
ASCC3	0.9679	2.29903	3	1
BLOC1S6	1.54696	3.65094	3	1
C17orf53	2.17723	2.26676	3	1
CASC15	1.26287	2.03178	3	1
CD70	5.70648	2.47053	3	1
CLCA1	9.91452	2.39431	3	1
CNOT6	3.41908	2.30151	3	1
DNAH17	7.62583	2.66297	3	1
DPP6	5.19887	2.325	3	1
E2F3	2.23969	1.66235	3	1
EPHA4	4.95251	2.28237	3	1
ERG	3.75565	1.97915	3	1
FNTB	1.21238	2.09988	3	1
FPGS	1.65014	2.29431	3	1
GAS5	1.5439	1.86512	3	1
GATA2	4.90594	1.86188	3	1
GLP1R	5.02311	2.31132	3	1
GRB10	2.97649	2.16346	3	1
HK2	1.96707	2.18233	3	1
ICA1	2.08618	2.43539	3	1
INTS2	1.02163	1.63347	3	1
IRX3	9.92523	2.11095	3	1
ITGA2	4.09047	2.53787	3	1
KAZN	2.30303	1.91155	3	1
KCTD2	1.50411	2.7983	3	1
KIAA1549	3.49708	2.27728	3	1
KSR2	7.65487	2.18769	3	1
LINC00858	11.2258	2.81342	3	1
LINC01105	6.46649	2.31085	3	1
LPPR1	9.55165	1.94336	3	1
LRFN2	3.58228	2.14708	3	1
LRIG3	5.87536	2.65256	3	1
LUCAT1	2.38424	2.47001	3	1
MED12L	4.79703	1.93555	3	1
MED16	1.82857	2.67829	3	1
MEGF11	5.34028	2.22731	3	1
MYT1	3.86484	2.00593	3	1
NETO1	4.88199	2.70649	3	1
OGDHL	6.86002	2.42793	3	1
PARD3B	3.56999	2.2086	3	1
PARP16	1.22956	1.89627	3	1
PEX5L	3.79721	2.32011	3	1
PIEZO1	2.99419	2.1646	3	1
PTPRN2	3.70627	1.92861	3	1
RFX8	2.52679	2.2051	3	1
RNF150	3.96587	2.6739	3	1
RP11-196O16.1	3.44365	1.98359	3	1
RP11-286H15.1	2.77884	2.79948	3	1
RP11-469N6.1	3.13676	2.17815	3	1
RP11-61O1.1	4.68657	2.69017	3	1
RP5-952N6.1	8.02682	2.77894	3	1
SCYL1	1.36992	1.97911	3	1
SH3PXD2A	1.83667	2.28612	3	1
SLC39A11	1.39036	2.19769	3	1
SORL1	1.23901	2.09821	3	1
ST8SIA6	8.04855	2.18002	3	1
STAMBPL1	1.04209	1.93816	3	1
STK24	0.9424	2.06519	3	1
STOX2	6.28931	2.21873	3	1
SYT1	6.64999	2.25057	3	1
TBCD	1.43892	2.17114	3	1
TMEM208	1.34052	2.54084	3	1
UROC1	4.74347	1.83665	3	1
VANGL1	2.57787	1.98704	3	1
VLDLR	3.73137	2.68329	3	1
YDJC	1.2651	2.14256	3	1
ZSWIM5	3.84033	2.81492	3	1
ANXA6	1.2376	-2.79912	3	2
CAPN1	1.41148	-2.41228	3	2
CDKN2B-AS1	4.17369	-4.57513	3	2
CLPB	1.57012	-3.11895	3	2
CNTROB	1.147	-2.9758	3	2
DNM1	3.26413	-2.42159	3	2
GLDC	5.56677	-2.65823	3	2
GTF3C1	1.10519	-2.58695	3	2
HIST1H4B	0.907389	-2.89542	3	2
KIAA0930	1.13881	-2.62832	3	2
MAD1L1	1.00569	-2.26058	3	2
MAFF	2.26174	-2.69257	3	2
MCM2	3.23617	-1.92589	3	2
MED12L	3.85013	-2.52077	3	2
NDRG4	2.60452	-2.77282	3	2
NINJ2	3.93445	-2.78011	3	2
OBSL1	2.76068	-2.54092	3	2
PHB	1.80124	-2.82953	3	2
PI4K2A	1.53158	-2.02834	3	2
POLR1B	1.62546	-1.9773	3	2
POLR2K	1.59659	-2.68338	3	2
POLR2L	2.0933	-2.16883	3	2
RB1	1.24801	-2.74993	3	2
RRP7A	1.57364	-2.73958	3	2
SEMA4A	5.11333	-2.63765	3	2
SYNE2	1.48251	-2.69329	3	2
TCEB2	1.55664	-1.70074	3	2
TRAF3	1.87972	-2.64235	3	2
TRAPPC6A	2.1209	-2.06273	3	2
TXNRD1	1.5636	-2.59189	3	2
WDR54	1.4647	-2.5041	3	2
YTHDF2	1.13176	-2.9799	3	2
ZNF256	1.20638	-3.16801	3	2
A2M-AS1	-4.43341	-2.70828	3	3
AAED1	-4.5618	-2.71655	3	3
AC005082.12	-4.42512	-3.28125	3	3
AC005481.5	-6.44486	-2.91384	3	3
AC006129.1	-6.50048	-1.97201	3	3
AC006129.4	-6.3343	-1.97201	3	3
AC012442.6	-4.40432	-1.9773	3	3
AC093627.9	-6.34232	-3.56794	3	3
AC097721.2	-5.14911	-2.47826	3	3
ACAA2	-7.09681	-3.52486	3	3
ACSF3	-2.30531	-2.96034	3	3
ADRB2	-6.34861	-2.73688	3	3
AFAP1L1	-6.46917	-2.26429	3	3
AHR	-7.23217	-2.73081	3	3
ANK3	-8.17142	-2.09721	3	3
ANXA5	-7.00868	-1.81952	3	3
ARHGEF12	-3.40973	-2.18238	3	3
BEND4	-7.36763	-2.88036	3	3
BNIP3	-3.1776	-2.52415	3	3
C9orf106	-6.35012	-2.4266	3	3
CA2	-5.11008	-2.20435	3	3
CACHD1	-6.52301	-2.66557	3	3
CACNB2	-5.26677	-2.16932	3	3
CADM1	-2.95094	-2.76285	3	3
CAST	-5.77837	-2.04842	3	3
CATSPERG	-2.51548	-2.45574	3	3
CCND2	-8.48989	-1.77118	3	3
CCSER1	-7.03935	-2.7133	3	3
CD2	-5.68813	-2.50877	3	3
CD74	-9.26674	-2.05891	3	3
CDK20	-5.91949	-2.11795	3	3
CHCHD5	-4.59117	-1.9773	3	3
CHFR	-3.90441	-3.89374	3	3
COL23A1	-3.6036	-2.44302	3	3
CPLX1	-7.44317	-3.41298	3	3
CPNE8	-6.4789	-2.45134	3	3
CPQ	-6.78935	-1.92669	3	3
CRADD	-1.25488	-2.3863	3	3
CREB5	-4.26283	-2.36073	3	3
CTD-2231H16.1	-5.74817	-2.45416	3	3
CTD-2517O10.6	-4.85518	-2.99625	3	3
CTD-2561J22.5	-6.82044	-4.02851	3	3
CTSF	-5.93851	-2.67733	3	3
CTSL	-5.74293	-2.53659	3	3
CTSV	-7.38141	-2.98942	3	3
CXADR	-6.86607	-2.59705	3	3
DCBLD1	-3.77427	-1.67517	3	3
DFNB31	-8.0672	-2.35046	3	3
DIP2C	-4.65019	-2.18335	3	3
DNAJC15	-6.79198	-3.41266	3	3
DNM3	-3.32043	-2.22992	3	3
DUSP5	-5.48087	-2.54082	3	3
EFNB2	-5.42668	-3.0189	3	3
ELAVL4	-8.37087	-2.21921	3	3
ELFN2	-5.82959	-3.13844	3	3
ELL2	-5.47684	-2.54927	3	3
EPS8	-5.20308	-2.77058	3	3
ESR2	-4.57366	-2.84468	3	3
EXD3	-3.61609	-2.59855	3	3
FAM13A	-1.65475	-3.08118	3	3
FAM184A	-6.16936	-2.07852	3	3
FAM46A	-4.8787	-2.67772	3	3
FBXO43	-4.69059	-2.68338	3	3
FGF14-AS2	-5.33233	-2.90324	3	3
FLJ00104	-1.83445	-2.41355	3	3
FNBP1P1	-5.26337	-2.93451	3	3
FOCAD	-3.23668	-5.36221	3	3
FSIP2	-8.87949	-1.71139	3	3
GAREML	-4.08351	-4.27379	3	3
GCA	-4.90958	-3.80631	3	3
GLB1L2	-5.92917	-2.97367	3	3
GOLIM4	-6.13535	-2.57547	3	3
H2AFJ	-9.38574	-1.96254	3	3
HOXA1	-4.05694	-2.25568	3	3
HOXA4	-4.07601	-3.78763	3	3
HOXB4	-9.11469	-3.03392	3	3
HPGD	-8.96436	-2.61048	3	3
HRH2	-7.8634	-2.50726	3	3
IL7R	-6.65624	-1.97321	3	3
IRX1	-6.71507	-2.77587	3	3
JAKMIP2	-8.87343	-2.47953	3	3
KIAA1257	-5.03512	-2.52338	3	3
KLHL9	-7.50907	-8.20774	3	3
LMCD1	-4.32939	-3.85147	3	3
LMF1	-1.49421	-2.56435	3	3
LOXL1	-7.07501	-2.77946	3	3
LOXL1-AS1	-8.01444	-2.77946	3	3
LRP10	-1.89695	-2.14889	3	3
LRRC4	-9.11539	-3.00881	3	3
LY86	-5.41785	-3.04811	3	3
MAML1	-1.32499	-2.29106	3	3
MEST	-4.77206	-1.70571	3	3
MFAP3L	-6.25303	-2.65014	3	3
MLLT3	-3.37554	-4.9342	3	3
MTSS1	-7.19389	-2.22316	3	3
MYO1D	-6.46837	-2.10343	3	3
NAPA-AS1	-1.76024	-2.56373	3	3
NAV2	-4.89503	-2.95633	3	3
NCKAP1	-7.69923	-2.63214	3	3
NEIL1	-7.02388	-3.73591	3	3
NPTX2	-5.57591	-2.55551	3	3
NSUN7	-6.879	-2.67544	3	3
NT5DC2	-3.81839	-1.83462	3	3
NUAK2	-6.8824	-2.23439	3	3
NUDT12	-10.6712	-2.61337	3	3
P2RY13	-5.0388	-2.62891	3	3
PADI4	-5.66282	-2.81004	3	3
PAWR	-8.34346	-2.54378	3	3
PBX4	-4.95172	-1.86431	3	3
PDE5A	-4.55786	-1.92988	3	3
PDE7B	-10.4286	-2.27081	3	3
PEG10	-5.46263	-2.90049	3	3
PHYKPL	-1.94902	-2.06072	3	3
PIEZO2	-4.80152	-3.16839	3	3
PLEKHH2	-4.37902	-2.37841	3	3
PMEPA1	-5.21213	-3.09481	3	3
PNPLA7	-2.09188	-3.20761	3	3
POLR2M	-1.26342	-2.89046	3	3
POMC	-5.95636	-2.31762	3	3
PON2	-8.70253	-2.72103	3	3
POU3F3	-4.92379	-2.67449	3	3
PTCH1	-5.28257	-3.15955	3	3
PTCRA	-6.53134	-2.48514	3	3
PTPLAD2	-5.94897	-3.66426	3	3
PTPN18	-4.204	-1.70951	3	3
PTPRS	-9.44326	-3.22759	3	3
PWWP2AP1	-4.03354	-2.22279	3	3
RAB11FIP1	-1.04857	-2.40723	3	3
RAB32	-7.593	-2.00557	3	3
REM2	-3.41726	-2.14889	3	3
RIN3	-1.3304	-2.64765	3	3
RN7SL526P	-4.94003	-2.86913	3	3
ROBO1	-8.43714	-2.63725	3	3
RP11-1020A11.1	-1.91896	-3.19203	3	3
RP11-136K14.1	-10.3928	-3.05919	3	3
RP11-149I2.4	-4.79219	-7.55039	3	3
RP11-174G6.5	-2.12392	-1.96254	3	3
RP11-195F19.9	-3.92646	-2.46143	3	3
RP11-214O1.3	-5.36334	-2.4859	3	3
RP11-245P10.4	-2.59126	-2.25909	3	3
RP11-340I6.8	-4.19818	-3.33614	3	3
RP11-46H11.3	-5.00205	-4.321	3	3
RP11-475O6.1	-7.21107	-2.50053	3	3
RP11-642P15.1	-1.83231	-2.50294	3	3
RP11-745L13.2	-4.29058	-2.80978	3	3
RP11-927P21.4	-5.11197	-2.2899	3	3
RP4-738P15.1	-7.70896	-2.3811	3	3
RPP25	-4.04801	-2.33482	3	3
SARM1	-3.01265	-2.14365	3	3
SCARNA17	-7.22923	-3.52486	3	3
SCARNA18	-6.43116	-3.52486	3	3
SDK1	-7.56125	-3.07926	3	3
SERPINB6	-7.42712	-2.54596	3	3
SGIP1	-3.59673	-2.37772	3	3
SGK1	-2.49609	-2.08921	3	3
SH2D2A	-2.10842	-2.43004	3	3
SLAIN1	-10.5434	-3.06587	3	3
SLC22A20	-2.0551	-2.41228	3	3
SLC35F2	-4.30038	-2.21896	3	3
SMIM15	-9.7414	-2.62573	3	3
SPOPL	-7.99757	-2.47826	3	3
STAB1	-5.85955	-1.83462	3	3
STX1A	-4.86992	-2.30782	3	3
STX1B	-3.42946	-3.56617	3	3
TARDBPP2	-6.76573	-2.33406	3	3
TMTC2	-6.8882	-2.69196	3	3
TNFSF11	-6.47492	-2.47823	3	3
TPMT	-1.51454	-2.91241	3	3
TRAV26-2	-8.67073	-6.22185	3	3
TRAV29DV5	-8.76361	-6.67672	3	3
TRAV34	-8.23037	-6.22185	3	3
TRAV35	-8.47695	-6.68017	3	3
TRAV36DV7	-9.55906	-6.68017	3	3
TRAV38-1	-8.5057	-6.75795	3	3
TRAV38-2DV8	-10.1464	-6.67613	3	3
TRAV40	-7.21605	-6.5781	3	3
TRAV41	-11.0783	-6.5781	3	3
TRBJ2-1	-5.16236	-5.17062	3	3
TRBV19	-12.5045	-6.48196	3	3
TRBV20-1	-10.3756	-6.48196	3	3
TRDC	-12.0374	-6.93913	3	3
TRDJ1	-6.89834	-7.12081	3	3
TRDJ2	-7.86705	-6.96737	3	3
TRDJ3	-8.29416	-6.93913	3	3
TRDJ4	-7.55171	-7.12081	3	3
TRDV3	-8.73345	-6.93913	3	3
TRERF1	-2.03171	-2.59717	3	3
TRGV4	-5.41222	-6.93248	3	3
TYMP	-6.1256	-2.9726	3	3
UACA	-4.91228	-2.94788	3	3
UBE2E3	-6.43518	-2.83602	3	3
USP53	-11.213	-3.39433	3	3
VSTM4	-6.12466	-2.51221	3	3
WNT10A	-4.34661	-1.95515	3	3
YPEL3	-9.27916	-3.41819	3	3
ZC2HC1A	-6.87327	-3.38726	3	3
ZFYVE28	-7.6506	-2.58467	3	3
ZNF135	-4.96895	-2.86913	3	3
ZNF223	-7.12534	-2.92802	3	3
ZNF486	-5.29526	-3.43671	3	3
ZNF783	-2.11715	-2.49172	3	3
ZNF814	-3.78473	-3.39437	3	3
ZNF841	-10.3397	-4.34162	3	3
ZNF90	-8.42252	-3.55925	3	3
ZSWIM6	-5.42584	-1.77409	3	3
AC006960.5	-4.50764	2.36598	3	4
ADAMTSL3	-3.80353	2.70832	3	4
APBB1IP	-1.79927	1.83959	3	4
CAMK4	-2.39894	2.3756	3	4
CHRNB4	-2.60875	3.0929	3	4
COL27A1	-4.89915	2.6785	3	4
DOCK9	-4.30553	1.69368	3	4
GPHN	-1.9549	2.45138	3	4
IDNK	-2.49428	2.21687	3	4
IFNG-AS1	-6.06156	2.18306	3	4
KDM4C	-1.73071	2.09033	3	4
LRRC16A	-2.64126	2.10424	3	4
LRRC29	-1.63877	2.54084	3	4
MITF	-5.72656	1.97269	3	4
MTA3	-2.24062	2.15628	3	4
NEGR1	-6.68811	2.17318	3	4
PTPN2	-2.93767	1.9747	3	4
SYNE1	-1.66518	2.41094	3	4
ZBTB37	-1.27708	1.86512	3	4
ZNF516	-5.60453	1.64099	3	4
AC009784.3	4.35901	2.68578	2	1
AC011242.6	5.01611	2.09131	2	1
AC096559.1	7.35221	2.35097	2	1
AC128709.3	5.19807	2.14506	2	1
ADAMTS6	1.38122	2.29884	2	1
AGAP3	1.73078	1.79211	2	1
AKAP12	9.37445	2.2848	2	1
ANGPT1	5.91674	2.23843	2	1
AP000688.8	10.0973	3.09753	2	1
ARHGAP24	4.07548	1.97126	2	1
ARHGAP42	2.03489	2.98355	2	1
ATP5H	1.69331	2.77471	2	1
ATP9A	4.49412	2.21384	2	1
ATRNL1	5.751	2.27155	2	1
BCHE	6.33693	2.96255	2	1
BEST3	3.19087	2.60965	2	1
BLK	4.89317	1.71167	2	1
BLVRA	2.85337	2.10084	2	1
BMP2	10.3434	3.2903	2	1
C10orf107	9.86988	2.47101	2	1
C5orf17	3.04031	2.00482	2	1
C9orf9	1.67928	1.81849	2	1
CACNA1D	3.36747	2.18564	2	1
CCDC150	2.26735	2.33408	2	1
CCDC26	4.90318	2.43658	2	1
CCDC85C	3.01231	2.2141	2	1
CCDC88C	1.07063	1.77891	2	1
CCNE1	4.54935	2.89662	2	1
CCS	1.10247	2.80536	2	1
CFHR3	8.1647	3.41237	2	1
CHDH	8.88818	2.35188	2	1
CHST11	0.982846	2.22552	2	1
CHSY1	2.14454	1.98038	2	1
CLCN3	1.09979	2.39494	2	1
CLIP2	3.39317	1.82092	2	1
CMSS1	1.68266	2.13142	2	1
CNIH3	2.40834	2.22395	2	1
COX7A2L	1.38522	2.5434	2	1
CSNK1G1	1.57957	3.40326	2	1
CSPP1	1.01992	1.4065	2	1
DAP	1.70411	1.79073	2	1
DDO	6.41392	1.81703	2	1
DERL1	0.964453	2.15445	2	1
DIAPH3	1.37312	1.93111	2	1
DIRC3	1.53754	2.70942	2	1
DOCK5	3.77039	1.86145	2	1
DTYMK	2.03423	1.83913	2	1
DUSP27	5.37659	2.69672	2	1
DYNC1H1	1.93096	2.48105	2	1
DYNLL1P1	6.00095	2.22016	2	1
DYSF	3.26092	2.63277	2	1
EFEMP1	10.5482	2.36099	2	1
EIF2B5	1.00479	1.86404	2	1
ERVH48-1	5.07591	1.95215	2	1
ESYT2	1.7352	1.91729	2	1
EVPL	8.47543	1.90192	2	1
EXOC7	0.862806	1.65532	2	1
EXOSC2	1.11629	2.3847	2	1
EYA1	6.20311	2.41957	2	1
F2RL2	8.18687	2.09668	2	1
FABP6	8.62195	2.54909	2	1
FAM132B	5.62249	3.0566	2	1
FAM207A	1.89402	2.36754	2	1
FAM83B	8.85742	2.25991	2	1
FER	1.27799	2.06227	2	1
FGD4	2.55431	2.08154	2	1
FGFR1	2.43011	1.86946	2	1
FGGY	1.51064	2.04023	2	1
FH	1.92803	2.87484	2	1
FHOD3	5.49934	2.31541	2	1
FTO	1.49691	2.47621	2	1
GALK2	0.947602	1.91869	2	1
GALNT6	3.65859	1.82685	2	1
GFRA4	10.323	2.20391	2	1
GLRX5	1.80184	2.07817	2	1
GML	3.01059	2.36134	2	1
GNAQ	2.05758	1.98557	2	1
GPHN	1.38903	2.50806	2	1
GRHL1	4.95611	2.23298	2	1
GRID1	4.29941	1.802	2	1
GRM7	5.42618	2.12378	2	1
GTF3C5	3.31117	1.96622	2	1
HECW2	2.16959	1.80877	2	1
HEPACAM	7.38905	1.57272	2	1
IGHV3-43	2.48946	2.14248	2	1
IGHVII-43-1	2.42675	2.14248	2	1
IGHVIII-44	2.42271	2.14248	2	1
IL12RB2	4.64019	1.86669	2	1
IL17RB	8.28856	2.53155	2	1
IL1RAP	1.70944	2.60245	2	1
INTS7	1.06908	1.65789	2	1
ISL2	6.50157	2.64706	2	1
KANK4	11.9932	2.48431	2	1
KCNMB3	4.01766	2.33745	2	1
KIAA0408	4.05514	2.34161	2	1
LINC00461	9.881	2.08378	2	1
LINC00648	2.01592	3.08132	2	1
LINC00882	4.80089	2.29508	2	1
LIPC	2.72656	1.89871	2	1
LMNA	4.76859	1.87486	2	1
LPAR5	2.2533	1.86031	2	1
LRRFIP1P1	2.32361	2.33745	2	1
LTBP1	4.44102	2.22522	2	1
LYPLA1	1.8477	1.46063	2	1
MACF1	1.02652	2.79985	2	1
MAPK3	1.59455	2.35762	2	1
MFN2	1.27038	2.85508	2	1
MIPEP	1.17224	2.4532	2	1
MRPL15	1.84452	2.1983	2	1
MSR1	5.65171	2.77038	2	1
MXRA7	3.3234	2.19491	2	1
MYO16	11.5409	2.32061	2	1
MYO18A	1.45761	1.68242	2	1
NAV2	3.34185	2.38651	2	1
NCALD	3.12537	2.09373	2	1
NDUFV1	1.59055	2.49162	2	1
NEK10	3.15879	2.13944	2	1
NEXN	4.48678	2.07526	2	1
NNMT	6.5917	1.7384	2	1
NOP10	1.47081	1.72214	2	1
NPNT	8.9084	3.28726	2	1
NUDT8	3.38247	2.49162	2	1
PAK6	2.99066	1.87982	2	1
PAM	2.95346	1.94028	2	1
PBRM1	1.08357	2.86201	2	1
PCDHB10	5.11933	2.11929	2	1
PCDHB9	5.8531	2.11929	2	1
PDGFRB	8.94763	2.19785	2	1
PFDN6	1.54754	1.83043	2	1
PHF21B	3.97614	3.42146	2	1
PIK3R3	2.86321	2.31786	2	1
PLAGL1	1.62023	2.64231	2	1
PLAU	3.09081	1.54941	2	1
PLEKHA2	2.26456	2.37517	2	1
PNKD	1.62457	1.9787	2	1
PPAP2A	1.89085	1.77729	2	1
PPM1H	4.92645	2.42073	2	1
PPP3CC	1.04532	1.02023	2	1
PRKAR1B	2.32183	2.66754	2	1
PRUNE2	3.26364	2.337	2	1
PTCHD4	9.99345	1.89142	2	1
PTDSS1	0.955463	1.8623	2	1
PTPN14	3.16514	2.05222	2	1
PTPRE	0.95338	2.39886	2	1
PTTG1IP	1.78545	2.31268	2	1
PYGO1	4.44707	1.66099	2	1
QPRT	3.40321	1.92451	2	1
RAB15	2.13107	1.89951	2	1
RAB27A	1.91306	2.1852	2	1
RAD21	1.15271	2.15575	2	1
RARS	1.05731	2.68692	2	1
RBFOX2	1.76944	2.0955	2	1
RCAN1	1.31566	2.00692	2	1
RCBTB2	6.39897	2.48232	2	1
RCN1	3.13851	1.88689	2	1
RGS9	6.40139	1.50728	2	1
RIMBP2	3.58279	2.61087	2	1
RIMS2	4.00921	2.47994	2	1
RNU1-59P	5.31749	1.86647	2	1
RNU5A-1	2.83195	2.04799	2	1
RNU5B-1	1.94752	2.04799	2	1
RP1-223B1.1	7.2298	2.47541	2	1
RP1-32B1.4	4.82491	1.94868	2	1
RP1-80N2.2	2.63093	2.48216	2	1
RP11-1055B8.7	2.65111	2.29881	2	1
RP11-157N3.1	4.0105	2.68124	2	1
RP11-255H23.2	1.85943	2.80325	2	1
RP11-266K4.9	3.0388	1.90616	2	1
RP11-305P22.9	2.12526	2.12956	2	1
RP11-315J22.5	8.16648	2.10859	2	1
RP11-326C3.12	2.83983	2.22151	2	1
RP11-400K9.4	6.54968	2.69454	2	1
RP11-586D19.1	4.49854	1.59226	2	1
RP11-586D19.2	3.52965	1.46557	2	1
RP11-973H7.1	1.65713	1.91653	2	1
RP11-973H7.4	1.97743	1.93626	2	1
RP5-916L7.2	3.4011	2.35773	2	1
RPN1	1.39171	1.77678	2	1
RPS18	2.30289	1.83043	2	1
RUNX1	1.69971	2.55161	2	1
RUNX1T1	7.77613	2.32417	2	1
SCCPDH	2.06411	2.59737	2	1
SCD5	1.64591	1.79317	2	1
SCGB3A1	8.87137	2.89001	2	1
SCRIB	1.8318	2.36151	2	1
SERPINE1	5.56825	1.72452	2	1
SH3TC1	1.50185	2.31238	2	1
SIPA1L2	4.06354	2.41866	2	1
SLC1A3	5.88843	2.46883	2	1
SLC22A16	4.79671	1.81703	2	1
SLC24A3	5.16088	2.11852	2	1
SLC25A15	1.62759	1.67923	2	1
SLC35G2	2.29763	1.36445	2	1
SLC39A14	3.91196	1.02023	2	1
SLC4A4	2.69158	2.40482	2	1
SLC4A8	3.81357	1.77687	2	1
SMAD6	3.94033	2.17218	2	1
SMCO4	2.73087	1.9572	2	1
SNORD78	1.91361	1.88745	2	1
SOGA3	7.91459	2.34161	2	1
SPECC1	3.75446	1.77156	2	1
SPIDR	1.07375	2.64425	2	1
SPIRE1	3.0272	1.95304	2	1
SPN	2.09304	1.92451	2	1
STAM	2.66207	2.34848	2	1
STAP2	2.18398	1.11474	2	1
STK3	1.85327	2.33943	2	1
STXBP1	2.07262	2.26971	2	1
SUB1	1.60391	2.32554	2	1
SV2C	5.39215	2.15355	2	1
SWI5	1.90441	2.204	2	1
SYNPO2L	2.88252	2.14837	2	1
TBC1D9	2.43943	2.20174	2	1
TBC1D9B	1.58267	1.9835	2	1
TBX1	3.58235	2.06915	2	1
TEC	1.8552	2.12886	2	1
TGS1	1.29922	1.58215	2	1
TIMMDC1	1.14246	2.19371	2	1
TK1	3.29344	1.52857	2	1
TLX3	13.8577	2.16376	2	1
TMBIM1	1.21755	1.9787	2	1
TMBIM7P	4.6299	2.02663	2	1
TMEM132C	4.17496	2.14139	2	1
TMEM178B	5.37555	2.50093	2	1
TP73	8.03193	2.5289	2	1
TRAM1	1.19746	2.10172	2	1
TRGV2	4.82822	1.68096	2	1
TTC28	1.47177	3.03182	2	1
TTC7B	3.90815	2.15532	2	1
UBE2O	1.2808	1.54539	2	1
UTP23	0.934297	2.27129	2	1
WDR46	1.96406	1.83043	2	1
WDR62	1.76961	1.89372	2	1
WEE1	1.40475	2.5369	2	1
WNK1	1.48056	1.64498	2	1
WT1	6.94225	2.09177	2	1
WT1-AS	10.8003	2.09421	2	1
WWTR1	2.8498	2.50841	2	1
ZBTB16	8.10141	1.89633	2	1
ZFHX3	1.98136	2.27303	2	1
ZNF138	1.28565	2.61101	2	1
ZNF680	1.29465	2.16832	2	1
ZNF687	0.904343	1.86319	2	1
AC093323.3	1.05124	-2.53473	2	2
AP1S1	1.96792	-2.52045	2	2
ARPC1B	1.20428	-2.33048	2	2
ATAD3A	1.70651	-2.9438	2	2
AUP1	1.01662	-2.17948	2	2
C17orf89	1.45691	-2.34824	2	2
C20orf27	2.31502	-1.95095	2	2
CCT8	1.45911	-2.29829	2	2
CELSR3	2.62682	-2.92092	2	2
CHRNE	3.13386	-3.51793	2	2
CLN6	1.22289	-2.84289	2	2
DNAJC6	2.66339	-2.13013	2	2
ECHS1	1.54739	-2.2243	2	2
EEF1D	0.968786	-2.98607	2	2
EHD1	1.32383	-2.18621	2	2
EHHADH	2.75845	-2.70742	2	2
ERI3	0.92542	-2.46575	2	2
EXOSC5	2.01475	-2.91154	2	2
FAM115A	1.79002	-2.23326	2	2
FAM213B	2.25216	-2.87417	2	2
FBXO41	1.09311	-2.77007	2	2
FOXK1	1.35248	-2.01448	2	2
FOXN3	0.863846	-2.57599	2	2
FXR2	0.945961	-2.53213	2	2
GSTO1	1.30265	-2.97705	2	2
HADHA	1.62347	-4.7098	2	2
HOXA-AS3	5.73733	-2.90579	2	2
HOXA5	5.73482	-2.90579	2	2
ILDR2	1.64695	-2.44495	2	2
IQCJ-SCHIP1	3.60936	-3.51054	2	2
ITGAE	3.04182	-2.75083	2	2
ITPKA	4.37227	-1.72049	2	2
KDELR1	1.22199	-2.12672	2	2
KHDC1	1.52026	-2.62705	2	2
KIF22	1.03153	-2.43904	2	2
LDHA	2.18104	-3.21351	2	2
LDLR	3.17329	-2.21359	2	2
LINC01120	3.22168	-3.42612	2	2
LMNB2	2.05689	-2.78299	2	2
LPIN1	1.1865	-2.09861	2	2
MCF2L2	2.70471	-2.1809	2	2
MEI1	2.09906	-2.51168	2	2
MPDU1	1.39385	-2.53213	2	2
MRPS15	1.28936	-2.42492	2	2
NCAPH2	1.85078	-2.9625	2	2
NDUFAF2	1.94029	-2.96586	2	2
NT5M	1.94729	-2.26952	2	2
OTX1	4.17949	-2.19446	2	2
PABPC4	1.60814	-2.67735	2	2
PDAP1	1.46848	-2.33048	2	2
PDLIM1	3.6654	-2.18373	2	2
PON2	2.14137	-3.55879	2	2
PRRT4	3.27172	-2.52751	2	2
PSMD14	1.43186	-1.91601	2	2
RAB37	2.00003	-2.67351	2	2
RAP1GAP2	2.68259	-2.34381	2	2
RP11-511I2.2	4.5405	-2.47294	2	2
RPL23A	2.27141	-1.9446	2	2
SCFD2	1.4476	-2.30066	2	2
SCO2	2.11647	-2.9625	2	2
SEC61A1	1.84619	-2.08231	2	2
SND1	1.56072	-2.78938	2	2
SOBP	3.95262	-2.75252	2	2
SPNS3	2.28968	-2.59414	2	2
SRP72	1.06917	-1.92509	2	2
TEX264	0.91773	-2.69349	2	2
TLX2	3.49293	-2.19368	2	2
TMEM14C	1.39603	-2.6663	2	2
TPST1	3.58961	-2.75825	2	2
TRBC2	1.09582	-6.51235	2	2
TWSG1	1.61154	-2.33092	2	2
UNG	2.71241	-1.96915	2	2
UQCC2	1.32259	-2.92118	2	2
VIPR2	1.65361	-3.23034	2	2
WDR83OS	1.54479	-2.20933	2	2
XRN2	1.23601	-2.29425	2	2
ZNF649	1.00722	-3.52171	2	2
ZNF878	2.01038	-2.62129	2	2
AADAT	-7.60269	-2.09319	2	3
ABAT	-1.87322	-2.33584	2	3
ABCA1	-37.2513	-2.2015	2	3
AC003075.4	-3.73338	-3.30341	2	3
AC005307.3	-5.91617	-3.05411	2	3
AC008753.6	-4.90738	-3.0451	2	3
AC011747.4	-4.29203	-2.69648	2	3
AC016757.3	-5.79406	-3.0819	2	3
AC074289.1	-5.37554	-2.89398	2	3
AC093627.10	-5.27152	-4.07222	2	3
ACACB	-2.8664	-1.96915	2	3
ACCS	-8.03478	-2.64028	2	3
ACRBP	-1.68715	-2.89089	2	3
ADD2	-4.22925	-2.53651	2	3
AE000661.37	-12.0543	-7.01095	2	3
ALDH1A2	-2.11164	-2.10788	2	3
AMT	-1.38486	-2.7907	2	3
ANKEF1	-8.02325	-3.66762	2	3
ANKRD30BL	-5.38266	-2.10828	2	3
ANKRD55	-5.99848	-3.0091	2	3
ANKS6	-7.89002	-2.18791	2	3
ANO8	-1.4771	-2.43309	2	3
ARHGAP32	-9.48546	-2.58822	2	3
ARL10	-10.0579	-2.29183	2	3
ARL4A	-10.1645	-3.55909	2	3
ASAH2B	-5.86915	-1.91124	2	3
ASPH	-10.9918	-2.29026	2	3
ATF7IP2	-9.2717	-2.68083	2	3
ATN1	-2.11951	-1.68231	2	3
ATP6V0A1	-7.9983	-2.20557	2	3
AVL9	-0.976938	-2.51037	2	3
B4GALNT3	-2.9845	-2.37399	2	3
BANK1	-10.2637	-2.72193	2	3
BCL2L11	-1.55369	-2.36468	2	3
BICC1	-5.55248	-2.64977	2	3
BTG3	-7.52502	-3.00657	2	3
C20orf203	-1.81354	-1.98445	2	3
C3orf52	-4.84645	-1.51409	2	3
C8orf88	-4.37813	-2.41411	2	3
C9orf47	-10.8583	-3.55696	2	3
CA8	-7.34088	-2.8027	2	3
CACNA1H	-2.15927	-3.33858	2	3
CAMK2D	-5.09561	-2.25905	2	3
CAMSAP3	-9.10634	-1.93455	2	3
CCDC112	-10.2052	-2.60788	2	3
CCDC152	-9.16081	-2.36741	2	3
CCDC85C	-6.72361	-3.8812	2	3
CCNI2	-6.94689	-2.64213	2	3
CD3E	-3.0388	-2.08459	2	3
CD97	-1.3784	-2.33942	2	3
CDHR3	-8.8749	-2.63868	2	3
CDK14	-3.37514	-2.48829	2	3
CERS4	-10.4572	-2.76364	2	3
CGN	-6.58053	-2.32417	2	3
CHRNA3	-10.3014	-2.45717	2	3
CLEC16A	-1.05115	-2.46405	2	3
CLHC1	-1.23727	-3.06697	2	3
CMTM8	-4.44903	-2.31477	2	3
CNN3	-6.93702	-2.19187	2	3
CNTLN	-7.17961	-2.37673	2	3
COBL	-3.34422	-2.09575	2	3
CPA5	-5.02326	-3.35185	2	3
CRELD1	-1.62756	-3.42682	2	3
CRISPLD1	-8.42392	-2.92434	2	3
CSNK1G3	-12.5632	-3.05465	2	3
CTD-2006C1.2	-1.18505	-2.62129	2	3
CTD-2227E11.1	-8.66502	-3.38667	2	3
CTD-2319I12.4	-4.63662	-2.51567	2	3
CTD-2555A7.3	-2.08801	-3.2723	2	3
CTD-2609K8.3	-5.11855	-2.64028	2	3
DAB2IP	-7.86909	-2.30426	2	3
DACT1	-4.23371	-1.53807	2	3
DENND5B	-7.00118	-2.46017	2	3
DGKH	-6.70766	-1.48186	2	3
DNAH1	-1.47611	-4.64159	2	3
DNAJA4	-7.54916	-2.81041	2	3
DPP10	-5.17895	-2.031	2	3
DPY19L1P1	-5.82953	-2.51037	2	3
DSG2	-7.9553	-2.23827	2	3
DUSP8	-5.5491	-3.33085	2	3
DYNLT1	-9.501	-1.59786	2	3
EFCAB6	-5.26891	-2.08335	2	3
EGLN3	-2.20864	-1.44904	2	3
EHHADH	-5.28666	-2.8026	2	3
ELOVL4	-56.6565	-2.46749	2	3
ENG	-5.1505	-2.33985	2	3
ENGASE	-8.1387	-1.54072	2	3
ENPP1	-6.76194	-2.26974	2	3
EPB41	-1.35944	-1.9579	2	3
EPB41L2	-6.2333	-2.86948	2	3
EPG5	-1.56077	-3.06457	2	3
EPHA4	-3.28654	-1.84986	2	3
ESRP2	-7.62155	-2.65348	2	3
FAM102A	-2.30126	-1.69481	2	3
FAM110C	-6.939	-2.42343	2	3
FAM135A	-8.094	-1.9583	2	3
FAM159A	-6.77426	-1.74938	2	3
FAM171B	-8.15387	-3.2164	2	3
FAM92A1	-6.16253	-1.94004	2	3
FBLN7	-4.47838	-2.07923	2	3
FBXO44	-8.19296	-2.89	2	3
FCHO2	-6.95672	-1.37755	2	3
FGFRL1	-3.83337	-2.10389	2	3
FMN1	-4.28842	-3.41349	2	3
FRY	-7.74968	-2.51077	2	3
FSTL1	-5.11808	-2.53246	2	3
FUOM	-5.22911	-2.2243	2	3
GAB1	-5.39139	-2.74247	2	3
GABBR1	-9.42673	-2.35619	2	3
GALM	-4.5781	-1.92534	2	3
GALNT12	-7.56586	-2.16615	2	3
GATM	-2.42275	-1.87051	2	3
GDPD5	-2.31623	-2.32076	2	3
GMIP	-1.92763	-1.90659	2	3
GNAS-AS1	-5.09707	-2.76309	2	3
GNG7	-7.5287	-3.44842	2	3
GOLGA8A	-10.3091	-1.73858	2	3
GOLGA8B	-10.7692	-1.73858	2	3
GPC1	-5.54786	-2.85864	2	3
GPR157	-3.1436	-1.64741	2	3
GPR63	-8.88191	-2.19466	2	3
GS1-124K5.2	-1.57083	-2.08271	2	3
GYPE	-7.17473	-3.05743	2	3
HCP5	-7.66451	-3.84818	2	3
HFM1	-3.78456	-2.86201	2	3
HIST1H2BE	-1.62197	-3.5599	2	3
HIST1H3J	-6.45963	-2.85774	2	3
HIST1H4D	-11.145	-3.44889	2	3
HIST4H4	-1.02931	-2.09972	2	3
HIVEP3	-3.62228	-2.6085	2	3
HLA-K	-6.37671	-2.62676	2	3
HOPX	-3.92801	-2.12898	2	3
hsa-mir-6080	-1.86005	-2.38525	2	3
IDUA	-2.09885	-2.10389	2	3
IGSF11	-5.02523	-2.42223	2	3
IKZF4	-1.6723	-2.12971	2	3
IL11RA	-1.59847	-2.36704	2	3
IL4I1	-5.10992	-3.15786	2	3
ISPD	-6.33248	-3.73763	2	3
ITGA3	-3.8773	-1.79072	2	3
ITPR3	-4.66439	-2.32495	2	3
JPH1	-4.36391	-2.0819	2	3
JUP	-2.2473	-2.52846	2	3
KANK1	-3.13167	-2.04609	2	3
KCNJ2	-8.60115	-1.96097	2	3
KCNMB4	-5.17726	-1.76944	2	3
KCNQ1OT1	-9.33715	-3.32046	2	3
KCTD19	-8.24207	-2.00185	2	3
KIAA0355	-8.20048	-2.89624	2	3
KIAA0368	-5.15698	-2.1799	2	3
KIF5C	-5.06941	-3.40188	2	3
KIT	-7.47958	-2.11303	2	3
KLF11	-4.3748	-3.71001	2	3
KLF7	-2.18512	-2.4767	2	3
LEF1-AS1	-1.91258	-5.84718	2	3
LEKR1	-7.52043	-2.19603	2	3
LINC00886	-6.79884	-2.19603	2	3
LMO4	-3.76864	-1.96902	2	3
LMTK3	-5.58977	-2.02484	2	3
LPAR2	-2.20622	-1.90659	2	3
LPCAT2	-4.83377	-2.08668	2	3
LRRC34	-6.47888	-2.30176	2	3
LRRN1	-11.7659	-3.60165	2	3
LTBP4	-4.54272	-2.07839	2	3
LTF	-5.60203	-2.27053	2	3
MACROD2	-4.46433	-2.60246	2	3
MAML2	-6.4312	-2.09767	2	3
MAP9	-10.4647	-3.58813	2	3
MBNL2	-6.75811	-3.93479	2	3
MBOAT2	-6.08097	-3.51447	2	3
MCOLN2	-8.16312	-2.57371	2	3
MDGA1	-4.22374	-2.52471	2	3
MEF2C	-6.724	-3.18371	2	3
MEF2C-AS1	-6.24018	-3.18371	2	3
MINK1	-1.39554	-3.51793	2	3
MLLT4	-3.8278	-2.0788	2	3
MPPED2	-7.60186	-2.27429	2	3
MPST	-3.36564	-1.89867	2	3
NDNF	-9.94639	-2.21675	2	3
NFATC3	-1.55827	-2.65348	2	3
NICN1-AS1	-2.68617	-2.7907	2	3
NRGN	-5.22036	-2.6933	2	3
NT5DC3	-6.05695	-2.14597	2	3
NUP214	-0.928237	-2.64398	2	3
OR10T2	-2.82573	-2.77661	2	3
OSBPL1A	-7.03563	-2.97015	2	3
PAIP2B	-9.16991	-3.68723	2	3
PAM	-6.78752	-2.25358	2	3
PAPLN	-5.10184	-2.19041	2	3
PARVB	-2.23228	-2.89284	2	3
PDE4A	-4.3158	-2.75888	2	3
PDE4D	-5.76996	-3.52326	2	3
PDK2	-8.40459	-1.79072	2	3
PELI1	-11.7245	-2.89398	2	3
PER3	-2.58541	-2.70706	2	3
PI4K2A	-5.07028	-3.53121	2	3
PLA2R1	-3.79738	-2.46484	2	3
PLAUR	-3.77108	-1.97142	2	3
PLCB4	-7.36206	-2.44197	2	3
PLCL1	-8.26339	-3.57414	2	3
PODXL2	-3.3913	-1.93387	2	3
PPFIA4	-3.38211	-2.40037	2	3
PPIEL	-2.07003	-2.67735	2	3
PPP2R5C	-0.965823	-2.59001	2	3
PRAM1	-2.1324	-3.20955	2	3
PRICKLE1	-3.10045	-2.54953	2	3
PRKAG2	-8.21316	-2.42875	2	3
PRKCZ	-3.80165	-4.39369	2	3
PRKG2	-4.35676	-3.0176	2	3
PSD3	-2.75052	-2.30427	2	3
PTPN13	-6.81204	-2.18349	2	3
PTPRN2	-3.13378	-2.97192	2	3
PVR	-3.37756	-2.19121	2	3
RAB34	-4.75541	-1.9446	2	3
RABGAP1L	-0.98594	-3.08383	2	3
RADIL	-4.66501	-2.31915	2	3
RAPGEF4	-3.50576	-1.90325	2	3
RB1	-2.50366	-6.68684	2	3
RBM11	-5.3328	-2.45682	2	3
RBM24	-7.34087	-2.34004	2	3
RFTN1	-2.93387	-2.85026	2	3
RGS16	-6.71903	-2.4503	2	3
RGS2	-9.09293	-2.59728	2	3
RHOB	-4.9701	-2.0521	2	3
RNLS	-2.36766	-2.10093	2	3
RP1-77H15.1	-6.44001	-2.22646	2	3
RP11-106M3.2	-3.27398	-2.61506	2	3
RP11-255H23.2	-9.73364	-2.66264	2	3
RP11-390F4.3	-3.05129	-3.43561	2	3
RP11-430H10.1	-5.949	-2.96736	2	3
RP11-468E2.4	-1.89483	-2.92805	2	3
RP11-543C4.1	-6.37253	-3.8812	2	3
RP11-673E1.3	-7.11471	-3.05743	2	3
RP11-968O1.5	-3.71691	-1.96915	2	3
RP11-96D1.10	-3.0001	-2.65348	2	3
RP11-96D1.11	-6.11415	-2.65348	2	3
RP13-580F15.2	-3.69723	-2.59414	2	3
RP3-388M5.9	-7.27082	-2.08335	2	3
RP3-395M20.7	-2.13158	-2.87858	2	3
RP4-647C14.3	-2.32074	-2.28997	2	3
RP4-800G7.2	-1.89725	-2.84484	2	3
RPS23P6	-2.1095	-1.97391	2	3
RPS6KL1	-3.8652	-2.47332	2	3
RPTOR	-1.21744	-2.34194	2	3
RUSC1	-1.34955	-3.71865	2	3
S1PR3	-10.2526	-3.55696	2	3
SAMD3	-8.09855	-2.39852	2	3
SCML4	-10.5258	-2.83478	2	3
SERHL	-3.14355	-3.18294	2	3
SGCB	-5.71115	-2.26475	2	3
SH3BP1	-1.48003	-2.18082	2	3
SH3PXD2A	-6.72582	-3.0042	2	3
SHISA7	-4.9266	-2.63225	2	3
SIAH3	-5.17788	-2.25712	2	3
SLC12A9	-1.52082	-2.08602	2	3
SLC22A15	-3.81546	-2.55464	2	3
SLC35D2	-2.05711	-2.34082	2	3
SLC8B1	-1.48923	-2.52628	2	3
SLMO1	-5.63922	-2.37723	2	3
SNHG11	-6.64253	-3.14218	2	3
SNX22	-2.9478	-1.67296	2	3
ST6GALNAC3	-7.23191	-2.987	2	3
ST7	-7.67992	-2.46547	2	3
ST7-OT4	-6.33907	-2.46547	2	3
SUSD3	-4.2777	-1.50498	2	3
SYTL2	-8.20911	-2.44091	2	3
TBC1D12	-3.52568	-2.56405	2	3
TBC1D17	-1.69721	-3.15786	2	3
TC2N	-5.13023	-3.26649	2	3
TES	-7.14726	-2.22341	2	3
THEMIS	-8.29232	-2.13137	2	3
TIAM2	-2.17201	-2.33097	2	3
TLDC1	-7.18658	-2.81103	2	3
TMEM200A	-7.38531	-2.39852	2	3
TNFRSF19	-5.23361	-3.13492	2	3
TOX2	-7.7355	-3.57691	2	3
TPD52	-9.9239	-3.34672	2	3
TRAV14DV4	-5.56299	-5.2946	2	3
TRAV22	-11.1824	-9.03511	2	3
TRAV23DV6	-6.75627	-6.15622	2	3
TRAV24	-9.30721	-6.81981	2	3
TRBJ2-2P	-1.39591	-5.21405	2	3
TRBJ2-3	-2.29356	-5.21405	2	3
TRBV10-1	-7.97444	-7.42648	2	3
TRBV10-2	-8.27294	-7.16214	2	3
TRBV11-1	-7.23853	-7.4097	2	3
TRBV11-2	-11.1689	-7.26957	2	3
TRBV12-2	-6.68879	-6.88841	2	3
TRBV23-1	-10.9489	-6.68116	2	3
TRBV24-1	-9.22836	-6.68116	2	3
TRBV5-1	-10.5155	-2.16796	2	3
TRBV5-3	-6.19254	-8.38408	2	3
TRBV5-4	-10.6026	-6.69274	2	3
TRBV5-5	-9.57841	-6.70877	2	3
TRBV5-6	-7.9148	-7.1503	2	3
TRBV6-1	-11.4971	-2.16796	2	3
TRBV6-4	-7.14759	-8.24361	2	3
TRBV6-5	-8.74365	-6.8584	2	3
TRBV6-7	-5.94513	-6.74226	2	3
TRBV6-8	-7.4947	-7.19993	2	3
TRBV7-4	-7.02844	-6.8584	2	3
TRBV7-6	-8.1642	-6.92941	2	3
TRBV7-7	-4.69185	-7.15625	2	3
TRBV8-2	-8.02051	-8.24361	2	3
TRBV9	-11.4516	-7.99657	2	3
TRIM36	-4.97072	-2.33076	2	3
TRIP6	-1.87974	-1.8182	2	3
TUBB6	-4.62595	-2.34751	2	3
TUSC3	-6.04778	-2.30212	2	3
UBE2J1	-1.55316	-1.36888	2	3
UNKL	-2.57002	-2.69759	2	3
VCAN	-3.45766	-1.99916	2	3
VSX1	-2.56268	-2.02154	2	3
VWDE	-2.84869	-2.17843	2	3
WFS1	-5.21631	-2.28251	2	3
WNK2	-3.59608	-2.2704	2	3
XYLT1	-3.51186	-2.13048	2	3
ZBTB10	-8.60089	-2.52723	2	3
ZFP37	-6.87283	-2.77707	2	3
ZNF257	-8.75653	-3.31769	2	3
ZNF287	-7.62834	-2.22646	2	3
ZNF318	-1.28996	-2.09543	2	3
ZNF35	-1.69792	-2.29415	2	3
ZNF350	-6.2002	-3.66481	2	3
ZNF483	-4.51018	-1.87756	2	3
ZNF496	-1.39303	-2.21351	2	3
ZNF555	-5.66699	-3.48851	2	3
ZNF572	-9.55852	-2.07053	2	3
ZNF615	-9.47372	-3.38705	2	3
ZNF660	-1.72161	-2.08608	2	3
ZNF677	-10.1376	-4.39156	2	3
ZNF879	-9.86573	-2.93629	2	3
ZSCAN12	-9.56884	-2.63642	2	3
36951	-4.58908	2.19204	2	4
ABLIM2	-2.86654	2.0232	2	4
AC009961.2	-2.61819	2.28742	2	4
AC009961.3	-1.66393	2.28742	2	4
ADARB2	-3.77432	2.11162	2	4
ARHGAP24	-2.44935	2.12718	2	4
ASTN2	-1.82207	2.2599	2	4
AVL9	-0.83148	1.86092	2	4
B3GALT4	-1.1791	1.83043	2	4
C14orf182	-3.0977	1.4498	2	4
C21orf49	-2.53123	2.00706	2	4
CCDC91	-0.95905	1.97969	2	4
CDRT4	-3.69198	2.21299	2	4
CELF2	-1.13682	2.01327	2	4
CTD-2020K17.1	-1.27035	2.14259	2	4
CTIF	-4.05418	1.6156	2	4
DIS3L2	-1.12621	2.16085	2	4
DNAH1	-1.50706	1.98453	2	4
DNHD1	-1.38619	1.89445	2	4
ECHDC2	-2.90937	1.69278	2	4
EGLN3	-1.81225	2.01431	2	4
EPN2	-5.4543	2.58605	2	4
FBRSL1	-1.33914	1.83696	2	4
FRMD4B	-1.35454	1.84262	2	4
HMGN1P5	-6.08159	1.59051	2	4
HSF5	-1.84182	2.31935	2	4
HSPBAP1	-1.05689	1.82191	2	4
IDH3A	-0.985298	2.78331	2	4
IGSF6	-2.0597	1.67039	2	4
IPCEF1	-1.41228	2.00248	2	4
IQSEC3	-3.86573	2.64802	2	4
IRAK3	-3.58331	2.40179	2	4
ITIH4	-2.87912	1.89246	2	4
ITPR1	-1.17944	2.10484	2	4
LINC00669	-6.43323	2.92538	2	4
MAML2	-4.91623	1.90887	2	4
MS4A6A	-9.12905	2.77542	2	4
MSI2	-1.11128	2.27623	2	4
NBEA	-1.71422	2.15696	2	4
NIFK-AS1	-1.03745	2.00604	2	4
NPAS2	-8.40253	2.39926	2	4
OTUD7B	-3.19913	2.00461	2	4
PAXIP1-AS1	-2.22785	1.64549	2	4
PDSS1	-1.23002	2.31013	2	4
PLCB2	-1.26642	1.81762	2	4
PLCL1	-2.46436	1.70431	2	4
PTPRM	-2.12654	1.95704	2	4
RAPGEF6	-0.839372	2.04053	2	4
RBM20	-4.29092	2.03208	2	4
RNA5SP307	-5.08146	1.75092	2	4
RNU6-196P	-4.55694	1.66905	2	4
RP11-114N19.2	-2.78845	2.33278	2	4
RP11-142I20.1	-4.82534	2.98382	2	4
RP11-288H12.4	-1.78519	1.4228	2	4
RP11-356I2.4	-2.75689	2.61836	2	4
RP11-410L14.1	-2.21789	1.80013	2	4
RP11-426C22.5	-2.80993	1.87764	2	4
RP11-487E13.1	-5.20462	2.19558	2	4
RP11-58E21.3	-2.26029	1.4498	2	4
RP5-966M1.6	-2.29024	1.89246	2	4
SAMD12	-7.16439	2.50134	2	4
SCAI	-1.51305	2.96626	2	4
SH3PXD2A	-2.24513	2.01063	2	4
SIAE	-4.13129	1.82882	2	4
SLC8A1-AS1	-1.61986	2.20862	2	4
snoU13	-3.16641	2.12602	2	4
SNRPN	-2.21939	2.64685	2	4
SP140	-2.85044	3.52455	2	4
TIAM1	-1.28112	1.5774	2	4
TIAM2	-1.48909	2.50066	2	4
TMEM161B	-1.19697	2.96491	2	4
TNS1	-3.55849	1.93545	2	4
TRAV29DV5	-5.21957	1.86257	2	4
TRIO	-3.49933	2.32153	2	4
TVP23C	-3.00382	2.21299	2	4
VAMP2	-1.51973	1.61472	2	4
ZNF821	-1.91027	2.23318	2	4
40057	1.4682	2.01302	1	1
AB019440.50	1.95415	2.85806	1	1
ABCA4	1.98464	2.08059	1	1
ABCB10	1.80991	2.27957	1	1
ABCB4	3.84257	1.90258	1	1
ABCC1	1.45506	1.82918	1	1
ABCF2	1.74888	1.73106	1	1
ABHD17AP5	2.74468	2.41455	1	1
AC002331.1	7.7581	3.68661	1	1
AC003682.17	6.41905	3.39745	1	1
AC004791.2	11.604	2.53073	1	1
AC011997.1	4.73728	2.50696	1	1
AC016735.2	8.76792	1.63688	1	1
AC017060.1	8.39123	3.1664	1	1
AC018445.1	4.0042	1.96131	1	1
AC020910.2	1.71178	2.67193	1	1
AC022182.3	4.04666	2.81954	1	1
AC024084.1	3.11099	2.47359	1	1
AC073869.1	5.47383	3.08282	1	1
AC104820.2	1.2361	1.97051	1	1
AC144450.1	9.27362	2.5656	1	1
AC145343.2	5.35539	1.34183	1	1
ACBD4	1.76712	1.72188	1	1
ACKR2	4.68235	2.11292	1	1
ACO1	1.41421	1.75518	1	1
ACSF2	2.70183	1.25621	1	1
ACSS2	1.74116	1.27647	1	1
ACTN4	3.34069	2.58386	1	1
ACY3	3.92003	1.6675	1	1
ADAM19	2.0914	2.09847	1	1
ADAMTS12	8.83446	2.31323	1	1
ADAMTS19-AS1	8.08177	2.80099	1	1
ADAMTS2	7.6333	1.8794	1	1
ADAMTS7	3.21773	2.41731	1	1
ADAMTSL1	4.05907	2.00753	1	1
ADCY1	8.87698	2.88983	1	1
ADTRP	1.87235	2.4838	1	1
AFMID	2.77031	1.46423	1	1
AGBL1	7.25927	2.34156	1	1
AGPAT5	1.44324	1.84423	1	1
AHR	5.23223	2.33939	1	1
AHRR	4.13298	2.0784	1	1
AIF1L	2.60073	1.89712	1	1
AJAP1	4.2415	2.35766	1	1
AK4	6.79825	2.14366	1	1
AKR1B1	2.48472	1.53716	1	1
AKR1C1	3.03882	2.47247	1	1
AKR1C2	3.63056	3.70266	1	1
AL589743.1	14.0945	4.04691	1	1
ALG3	1.05735	2.35976	1	1
AMFR	3.04029	2.3241	1	1
AMOTL1	2.43619	2.11513	1	1
ANAPC1	0.81741	1.83426	1	1
ANKRD40	1.2784	1.13186	1	1
ANKRD6	1.35614	2.34427	1	1
ANP32A	1.10299	1.81857	1	1
ANTXR2	1.81563	2.66212	1	1
ANXA5	2.90054	1.79838	1	1
AP000344.3	4.59655	2.97693	1	1
AP000344.4	5.38909	2.97693	1	1
AP001053.11	3.6204	1.77722	1	1
AP005273.1	7.07861	3.41497	1	1
AP2A2	1.67841	1.87648	1	1
APBA2	1.53112	1.59257	1	1
APLP1	5.61217	1.65265	1	1
APOBEC3B	4.78334	2.39209	1	1
APP	2.52434	1.94632	1	1
ARF4	1.05923	1.99421	1	1
ARF6	1.15328	2.13083	1	1
ARFGAP1	1.24641	2.18622	1	1
ARFGEF1	1.61427	3.10618	1	1
ARFIP1	1.45058	2.14773	1	1
ARHGAP19-SLIT1	1.16099	2.52705	1	1
ARHGDIB	1.73313	2.3866	1	1
ARHGEF16	4.9195	1.95343	1	1
ARHGEF3	1.62583	2.78828	1	1
ARHGEF40	2.93033	2.33143	1	1
ARL2BP	1.01492	1.90371	1	1
ARMC4	3.37482	2.28357	1	1
ARMC5	1.62495	1.89003	1	1
ARMC6	1.59181	2.7663	1	1
ARRDC4	4.71307	2.35939	1	1
ASAH1	1.8466	1.33255	1	1
ASPH	3.04325	2.09854	1	1
ASXL3	5.02153	2.08055	1	1
ATAD3A	2.85471	1.589	1	1
ATAD3B	1.13667	1.589	1	1
ATAD5	0.934024	1.24076	1	1
ATF3	5.57168	1.48638	1	1
ATIC	1.23804	3.3614	1	1
ATP12A	5.05511	1.81163	1	1
ATP6V0A4	7.12915	1.90234	1	1
ATP6V1B2	1.0743	1.69304	1	1
ATP7B	3.30498	2.1262	1	1
ATP8B1	4.56269	1.99194	1	1
ATP8B4	1.66726	2.87664	1	1
ATXN1L	0.903237	2.62832	1	1
AURKB	2.31026	1.81351	1	1
AZIN1	2.27779	1.83051	1	1
B4GALNT4	8.03612	2.19415	1	1
B4GALT5	1.93131	2.52794	1	1
BACE2-IT1	4.58511	2.15922	1	1
BAIAP2	2.79674	2.25615	1	1
BAMBI	4.35026	1.78863	1	1
BAP1	1.65414	1.99568	1	1
BATF	2.82934	1.4999	1	1
BCR	2.16953	1.85572	1	1
BFSP1	3.79036	1.93597	1	1
BHLHE23	5.9308	2.44368	1	1
BIK	6.21514	2.0011	1	1
BMS1	1.37092	1.27981	1	1
BNC2	2.55398	2.36331	1	1
BPTF	1.45917	2.55489	1	1
BRCA2	1.72939	2.03797	1	1
BTN3A1	0.99229	2.38381	1	1
C10orf91	3.39703	1.68161	1	1
C11orf45	3.97614	1.62649	1	1
C12orf75	2.21089	2.62284	1	1
C14orf2	1.0733	3.21037	1	1
C14orf37	6.29649	1.95098	1	1
C15orf39	1.34285	2.23083	1	1
C15orf53	4.79593	1.46051	1	1
C19orf68	1.5504	1.96368	1	1
C1orf186	4.71946	1.98669	1	1
C1orf21	2.12613	2.21706	1	1
C1orf228	1.89794	2.23702	1	1
C1orf61	6.89294	2.12605	1	1
C1QTNF4	4.30366	1.84466	1	1
C2orf27A	4.32187	2.51222	1	1
C3orf67	3.06793	3.00942	1	1
C9	8.10158	1.99662	1	1
CACNA2D2	1.64894	2.1151	1	1
CAPN14	2.95503	1.87426	1	1
CAPN2	3.66977	2.36977	1	1
CAPRIN1	1.03734	1.95148	1	1
CASC5	1.19579	3.37294	1	1
CASP7	1.2265	2.34061	1	1
CAV2	5.18924	2.1459	1	1
CBX4	2.18773	1.92326	1	1
CCDC113	4.00379	1.08903	1	1
CCDC152	1.7893	1.9273	1	1
CCDC25	1.16687	2.64177	1	1
CCDC94	2.02653	1.20023	1	1
CCNE2	1.056	1.27245	1	1
CCSAP	1.03615	1.92332	1	1
CD58	1.86821	2.23152	1	1
CD72	1.96905	2.34426	1	1
CD82	1.63499	1.8335	1	1
CD83	2.00112	1.81224	1	1
CDC23	1.22925	2.36438	1	1
CDC37	1.82243	1.28752	1	1
CDH11	11.7593	1.8284	1	1
CDH2	3.77175	2.38159	1	1
CDK6	2.90574	2.25494	1	1
CDYL2	2.97969	2.24343	1	1
CELSR1	3.38671	2.54575	1	1
CEP250	1.02978	2.17554	1	1
CFTR	16.4499	2.5501	1	1
CHAT	5.68968	2.18844	1	1
CHID1	0.945245	1.90226	1	1
CHPT1	1.20286	2.1039	1	1
CHRNA5	5.36398	2.44794	1	1
CHRNA6	3.76763	2.0285	1	1
CHST1	3.70707	1.51283	1	1
CHST13	6.29234	1.6255	1	1
CKAP4	4.05866	1.7899	1	1
CLEC11A	4.47248	1.40779	1	1
CLIP3	1.7982	1.92895	1	1
CLSTN1	1.24048	2.72648	1	1
CLU	3.85989	1.78505	1	1
CLVS1	7.01044	2.105	1	1
CNBD1	11.2458	2.50408	1	1
CNTROB	1.56923	1.48783	1	1
COBL	2.14149	1.86805	1	1
COG4	1.04996	2.38923	1	1
COL14A1	4.55878	2.07111	1	1
COL24A1	5.74865	2.9886	1	1
COL25A1	2.28349	3.03857	1	1
COL9A3	3.52956	2.41191	1	1
COPG1	1.64621	1.7475	1	1
COPZ1	0.895428	2.44606	1	1
COTL1	2.1807	1.88957	1	1
CPB2	11.2058	2.09196	1	1
CPB2-AS1	1.67189	2.09196	1	1
CPEB1	4.57143	2.80637	1	1
CPOX	1.0731	2.5941	1	1
CPPED1	1.58439	1.78472	1	1
CPS1	3.66601	1.50739	1	1
CREB3L3	3.65161	1.79666	1	1
CRIM1	1.71668	2.56999	1	1
CRNDE	2.03428	1.41812	1	1
CROT	2.09706	2.47013	1	1
CRYBG3	4.41457	2.78304	1	1
CTA-109P11.4	8.78268	3.39611	1	1
CTB-118N6.1	2.4777	1.93814	1	1
CTB-57H20.1	2.95491	2.1093	1	1
CTC-340A15.2	9.7143	2.71858	1	1
CTC-436K13.1	6.12944	2.82728	1	1
CTC-550B14.7	2.26819	3.12399	1	1
CTD-2021H9.1	8.29084	2.44174	1	1
CTD-2192J16.15	2.21353	1.51122	1	1
CTD-2218K11.3	2.59017	2.19677	1	1
CTD-2357A8.3	2.77181	2.22109	1	1
CTD-2561J22.5	2.17189	1.88198	1	1
CTD-2587M23.1	6.38706	1.74852	1	1
CTNNBL1	2.01165	3.10212	1	1
CTSA	1.17828	1.81955	1	1
CTSC	1.62447	2.30106	1	1
CUEDC1	5.35139	1.85202	1	1
CUL4A	1.3165	2.26384	1	1
CYB561	3.07812	1.77182	1	1
CYFIP1	2.50348	2.07836	1	1
CYTH1	1.78363	1.73168	1	1
DCAF13	1.06545	1.27707	1	1
DCUN1D1	1.34832	2.00237	1	1
DDHD2	1.0725	1.16947	1	1
DEK	1.31946	1.85316	1	1
DENND3	3.2794	1.91585	1	1
DEPTOR	5.02846	3.02789	1	1
DFNA5	3.811	1.8022	1	1
DHX37	2.97031	1.53596	1	1
DLX4	4.29834	1.4579	1	1
DMTN	3.19091	1.93463	1	1
DNAH14	1.19674	1.93853	1	1
DNAH9	9.07374	2.86897	1	1
DNAJC21	1.03791	1.94678	1	1
DNAJC3	1.36051	1.50093	1	1
DNAJC6	2.45652	2.41025	1	1
DOC2GP	2.40204	2.36326	1	1
DOCK1	5.29549	2.04693	1	1
DOCK2	0.960261	1.89658	1	1
DPP10	7.46943	1.73775	1	1
DPP4	1.66043	2.14716	1	1
DPY19L1	3.57014	2.54516	1	1
DPY19L4	1.19717	1.57818	1	1
DRAP1	2.92959	1.59706	1	1
DRAXIN	6.6413	1.23541	1	1
DSCC1	1.13228	1.51505	1	1
DST	2.15119	2.01292	1	1
DUS3L	1.59423	1.97324	1	1
DYNC2H1	2.48877	2.5276	1	1
E2F1	1.88033	2.22467	1	1
ECSIT	1.74645	1.57075	1	1
EDARADD	3.23944	1.55594	1	1
EFR3B	2.78769	1.62474	1	1
EHD3	1.85744	1.87426	1	1
EIF3E	1.13547	1.4199	1	1
EIF4E3	1.52385	1.75611	1	1
EIF4EBP1	3.64221	1.34349	1	1
EIF4H	2.16101	2.48395	1	1
ELMO1	1.21446	1.98667	1	1
ELOVL6	2.21161	2.52027	1	1
EMILIN2	1.55742	2.54975	1	1
EML6	1.86682	2.06825	1	1
ENG	3.11958	2.11848	1	1
ENO1P2	1.71934	1.97372	1	1
ENOX1	1.50805	1.371	1	1
ENTPD7	2.21402	3.33254	1	1
EP400NL	0.984985	2.27903	1	1
EPB41L4A	3.47115	1.67116	1	1
EPHA3	7.74399	1.82033	1	1
EPHB1	4.48058	2.70392	1	1
EPHB6	2.47038	1.8789	1	1
ERBB4	3.01482	2.79872	1	1
ERI1	0.91492	2.14869	1	1
ERI3	0.932337	2.303	1	1
ESPNP	6.29253	1.70764	1	1
ESYT3	4.11493	1.70006	1	1
ETV5	8.53493	1.7853	1	1
ETV6	1.69131	1.97621	1	1
EVA1A	3.45594	2.01376	1	1
EXOC2	1.21626	2.10411	1	1
EXOC4	2.31191	2.67037	1	1
EZR	1.28138	1.71225	1	1
F13A1	5.52222	2.14137	1	1
FABP5	2.3374	1.49267	1	1
FAF1	0.901987	2.08687	1	1
FAM110B	5.45593	2.00842	1	1
FAM135B	3.84045	2.61556	1	1
FAM169A	1.83325	1.55868	1	1
FAM47E	3.84941	1.42442	1	1
FAM47E-STBD1	4.6451	1.66388	1	1
FAM92A1	1.88418	1.77709	1	1
FARS2	1.43678	1.74965	1	1
FAS	1.75781	2.51603	1	1
FBF1	1.29389	1.58908	1	1
FBRSL1	1.55773	2.62245	1	1
FCRL5	2.00088	2.57097	1	1
FDFT1	3.05835	1.3457	1	1
FGD5	2.9603	2.21139	1	1
FGF17	2.63971	1.93463	1	1
FGF9	7.5477	1.65777	1	1
FHIT	2.13093	2.37084	1	1
FILIP1L	4.68206	2.59741	1	1
FLT1	5.15439	2.46494	1	1
FN1	3.4823	1.6856	1	1
FNIP1	1.12346	2.48112	1	1
FOCAD	0.952629	1.60301	1	1
FOXB1	8.85747	2.15544	1	1
FOXK2	1.53661	1.90568	1	1
FOXP2	8.87185	1.92808	1	1
FRAS1	2.49554	2.028	1	1
FRMD4A	1.88761	1.6849	1	1
FRMPD1	5.10889	2.67973	1	1
FSTL3	1.84853	2.48372	1	1
FUT8	1.46737	1.74133	1	1
FZD6	2.20163	1.64444	1	1
G6PC3	1.64799	1.35938	1	1
GABRB2	7.6674	2.28747	1	1
GABRB3	6.18957	2.79976	1	1
GALNT10	1.02893	2.17475	1	1
GALNT13	12.0397	1.9192	1	1
GALNT9	3.53954	2.17334	1	1
GAPDH	3.06397	2.16265	1	1
GAS2	4.56979	2.24597	1	1
GAS6-AS1	1.93522	1.4429	1	1
GBAP1	1.53916	1.80969	1	1
GBP4	3.20958	1.5192	1	1
GCSAML	5.51914	1.89472	1	1
GCSAML-AS1	5.56362	1.89472	1	1
GFI1B	3.08156	1.94362	1	1
GFOD1	1.17991	1.97402	1	1
GFPT1	1.00115	1.79619	1	1
GGH	1.27529	1.59963	1	1
GHITM	1.29245	2.71158	1	1
GLB1	2.34832	1.82612	1	1
GLB1L2	4.86223	1.80797	1	1
GLDN	3.43871	2.12969	1	1
GLT1D1	1.63463	1.99279	1	1
GLTP	1.88994	1.92606	1	1
GNA11	2.12788	3.35196	1	1
GNA15	3.20174	3.35196	1	1
GNAQP1	3.37451	2.20757	1	1
GNG2	1.57084	2.02639	1	1
GNG4	3.77748	1.74296	1	1
GNL3	1.9351	2.54379	1	1
GOLGA2	0.997651	1.91685	1	1
GOLIM4	3.35496	2.01446	1	1
GOLM1	2.08687	2.89435	1	1
GPR125	1.42209	1.81781	1	1
GPR158	9.72917	2.25425	1	1
GPR68	4.36262	2.36102	1	1
GRAMD4	2.34805	1.80267	1	1
GRB14	4.51769	1.98784	1	1
GSS	2.39901	2.33546	1	1
GSTK1	0.967896	1.405	1	1
GTF2IRD1	2.16568	1.94666	1	1
GTSCR1	10.0487	1.84725	1	1
GTSF1	3.89468	1.95116	1	1
GUCY1A3	1.95821	2.41942	1	1
GXYLT2	3.63431	1.88274	1	1
GYG1	1.24377	2.42166	1	1
GYPC	1.38725	2.54675	1	1
HDAC5	1.27564	1.35938	1	1
HERC2P3	2.29925	3.90199	1	1
HEY1	6.96505	1.31008	1	1
HGF	1.7606	2.15151	1	1
HIRIP3	2.64432	1.50833	1	1
HLF	7.77038	1.51958	1	1
HMBS	1.74761	1.7048	1	1
HMCES	1.22573	1.7475	1	1
HNF4G	11.2309	2.3199	1	1
HNRNPF	1.37857	2.21319	1	1
HNRNPR	1.04375	2.75387	1	1
HOMER2	2.85018	1.60063	1	1
HOTAIRM1	1.22922	2.15081	1	1
HOXA-AS3	7.2395	2.52718	1	1
HOXA1	2.51422	2.15081	1	1
HOXA10	4.47314	1.67964	1	1
HOXA11	13.8472	1.67964	1	1
HOXA11-AS	7.67567	1.67964	1	1
HOXA13	14.1017	1.86739	1	1
HOXA3	2.63736	2.52718	1	1
HOXA5	7.20864	2.52718	1	1
HOXA6	5.21928	2.52718	1	1
HOXA7	3.14961	2.52718	1	1
HOXA9	2.57854	1.59095	1	1
HOXC6	6.88781	2.20746	1	1
HOXD13	10.8472	1.59659	1	1
HRH1	4.46576	2.42102	1	1
HS2ST1	0.944189	2.46909	1	1
hsa-mir-466	11.4378	2.16117	1	1
HSBP1	1.29901	1.78879	1	1
HSD17B12	1.00744	2.70487	1	1
HSDL1	1.16813	1.62357	1	1
HSPA4L	4.03068	1.35323	1	1
HSPA8	2.65781	1.62058	1	1
HUNK	8.81999	1.96624	1	1
IBA57	1.01375	2.30851	1	1
ICT1	1.18228	3.16157	1	1
IDH1	1.80336	1.51973	1	1
IER5	2.88863	1.77981	1	1
IGF2BP2	2.76666	1.64736	1	1
IGF2R	1.43925	2.18485	1	1
IGFBP5	10.0155	1.90093	1	1
IGHV1OR15-2	8.01447	2.28561	1	1
IGSF10	2.82248	1.751	1	1
IGSF9B	1.64628	1.6878	1	1
IKBKB	0.92397	1.26837	1	1
IL1R1	5.74767	3.26944	1	1
IMPA1	1.02271	1.47534	1	1
IMPAD1	0.868137	1.38481	1	1
INPP5B	1.44707	2.469	1	1
IRF5	4.15662	1.49052	1	1
IRX5	5.11463	1.41812	1	1
ITGB1	2.47115	2.60246	1	1
ITPK1	2.15193	2.19509	1	1
ITPKA	3.61665	2.24779	1	1
JAM3	1.54268	2.00093	1	1
JARID2	0.993156	2.42765	1	1
JUP	2.57678	2.56983	1	1
KATNB1	3.20324	1.85246	1	1
KB-1460A1.1	6.52655	1.90315	1	1
KB-1732A1.1	1.99957	1.49924	1	1
KB-1980E6.3	4.1688	1.80023	1	1
KBTBD6	1.38921	2.60601	1	1
KBTBD8	1.12322	1.68578	1	1
KCNH1	2.68433	1.73695	1	1
KCNH2	4.93276	2.18539	1	1
KCNK12	4.54681	1.81532	1	1
KCNN2	5.55634	2.39118	1	1
KCNQ3	7.12364	3.86477	1	1
KCNQ4	3.23602	2.2033	1	1
KCNT2	4.96361	3.16583	1	1
KHDRBS3	4.82755	2.53125	1	1
KIAA0020	1.12103	1.86235	1	1
KIAA0895L	1.1933	1.53721	1	1
KIAA1324L	1.44973	2.26851	1	1
KIAA1462	7.24203	1.69956	1	1
KIF13B	1.34541	2.59585	1	1
KIF18B	1.70479	1.78825	1	1
KIF28P	3.55034	2.65658	1	1
KIF2C	1.98883	1.72923	1	1
KIF3A	1.48393	1.93972	1	1
KIFC3	8.91392	1.95813	1	1
KIRREL2	5.97143	1.65265	1	1
KLHL25	1.40729	2.37738	1	1
KLHL29	3.4993	1.76836	1	1
KLHL5	3.12709	2.24587	1	1
KPNB1	1.20062	1.06158	1	1
KRT1	9.6537	2.31358	1	1
KRT72	3.8458	2.03523	1	1
LAMB4	4.67293	2.16703	1	1
LAT2	4.98747	2.48395	1	1
LGALS9	3.34457	1.64494	1	1
LIMA1	2.18216	2.10672	1	1
LIMK1	1.3949	1.19653	1	1
LINC-PINT	1.46904	2.24627	1	1
LINC00152	3.05545	2.09832	1	1
LINC00478	2.47724	2.6986	1	1
LINC00511	4.56105	2.35309	1	1
LINC00595	6.21088	3.1013	1	1
LINC00669	1.98633	2.20066	1	1
LINC00674	1.94795	1.80727	1	1
LINC00856	7.48749	2.6724	1	1
LINC00944	5.1379	2.98944	1	1
LINC00998	1.03064	1.47984	1	1
LINC01036	1.71261	2.33569	1	1
LINC01071	4.60265	2.32937	1	1
LINC01096	6.1998	1.77483	1	1
LINC01115	3.59251	2.08113	1	1
LINC01120	4.28387	1.86756	1	1
LINC01121	4.05019	2.46002	1	1
LINC01134	2.36118	3.25214	1	1
LINGO2	9.62826	2.00382	1	1
[truncated: 2,165 more rows]
