# Supplementary material for: Chromatin accessibility landscape of pediatric T‐lymphoblastic leukemia and human T‐cell precursors
Source: EMBO Mol Med. 2020 Aug 5;12(9):e12104. doi: 10.15252/emmm.202012104 (PMC7507092; doi:10.15252/emmm.202012104)
Supplement: Supplementary file 12 — Dataset EV10 [file EMMM-12-e12104-s012.xlsx]

## Sheet: Dataset EV10
Dataset EV10. Mutational profiles of 19 pediatric T-ALL patients.
Gene / Patient	P2	P8	P10	P12	P52*, **	P68	P59*, **	P63*, **	P41*, **	P11	P1	P5	P9	P4	P7	P6	P27	P3	P69*, **
TAL1	10.6703	12.0311	11.7524	11.9057	11.2669	11.7704	11.8248	7.43319	11.7534	0.87282	0	0.150436	1.79398	0	4.28524	2.68423	0	2.68196	0	RNA-Seq log2 (read counts)
TAL2	2.22165	0.692848	2.52829	2.19398	2.56647	2.26547	0.729936	1.4445	0	12.0207	0.732007	1.7354	0.79398	2.07483	1.57938	1.6168	3.06839	2.68196	0.465486
TLX1	2.17931	0	0	0	0	0	0	0	0	1.87282	0	0	12.9979	0	1.99442	1.74866	0.845997	4.48931	0
TLX3	0	0	0	0	0	0	0	0	0	0.87282	0	0	0	11.228	9.62892	0	0	0	0
LMO2	9.68411	9.81195	7.30345	11.0206	10.8043	7.61293	10.7145	13.8059	9.72031	11.5319	7.56482	9.41722	7.91292	6.39675	9.12442	13.8008	8.07161	8.41667	5.90289
LYL1	9.14878	10.2711	7.18931	7.74856	10.1316	5.5874	9.96567	10.7855	10.5436	4.19475	9.93216	8.98333	8.07938	9.564	10.8173	8.61982	9.27923	10.6405	9.90289
NKX2-1	0.594345	0	0	0	0	0	0	0	0	0	0.74359	0	9.57206	0	10.5352	0	0	0	0
NKX2-4	0	0.80846	0	0	0	0	0	0	0	0.87282	9.1627	0	0	0	0	0	0	0	0
NKX2-5	0	0	0	2.71067	0	0	0	0	0	2.87282	0	12.0915	0.79398	0.489863	0	0	0	0.681956	0
HOXA	0	0	0	0.945817	0	0.780044	0	1.02946	0	0	0	0.528948	0.641977	1.7529	5.80801	0	8.83638	9.38863	8.77519
NOTCH1	SNV/InDel	SNV/InDel	SNV/InDel	SNV/InDel		SNV/InDel				SNV/InDel	SNV/InDel	SNV/InDel	SNV/InDel	SNV/InDel	SNV/InDel			SNV/InDel		WES
STAT5B	SNV/InDel															SNV/InDel			SNV/InDel
FBXW7	SNV/InDel		SNV/InDel			SNV/InDel
WT1														SNV/InDel	SNV/InDel
BCL11B										SNV/InDel
LEF1																SNV/InDel
NT5C2
PHIP										SNV/InDel			SNV/InDel
NRAS			SNV/InDel											SNV/InDel			SNV/InDel
PTEN				SNV/InDel
CDKN2A	Homozygous DEL	Homozygous DEL	Homozygous DEL	Homozygous DEL	Homozygous DEL	NA	Homozygous DEL	Homozygous DEL	Homozygous DEL	Homozygous DEL	Heterozygous DEL	Homozygous DEL	Homozygous DEL	Homozygous DEL	Homozygous DEL	Homozygous DEL	Homozygous DEL	Homozygous DEL	NA	MLPA
CDKN2B	Homozygous DEL	Homozygous DEL		Homozygous DEL		NA		Homozygous DEL	Heterozygous DEL				Homozygous DEL	Homozygous DEL	Homozygous DEL	Homozygous DEL	Homozygous DEL	Homozygous DEL	NA
LEF1				Homozygous DEL		NA				Heterozygous DEL	Homozygous DEL					Heterozygous DEL			NA
MYB						NA									Duplication		Duplication		NA
PTPN2						NA							Homozygous DEL						NA
PTEN	Heterozygous DEL			Heterozygous DEL		NA													NA
NUP214/ABL1						NA									Duplication				NA
*Primary patient material was not available. Instead, corresponding xenografts were analyzed.
**REM sample was not available, therefore it is unknown if mutation is somatic or germline.
SNV = single nucleotide variant
InDel = inserstion or deletion
DEL = deletion
