# Supplementary material for: Chromatin accessibility landscape of pediatric T‐lymphoblastic leukemia and human T‐cell precursors
Source: EMBO Mol Med. 2020 Aug 5;12(9):e12104. doi: 10.15252/emmm.202012104 (PMC7507092; doi:10.15252/emmm.202012104)
Supplement: Supplementary file 13 — Dataset EV11 [file EMMM-12-e12104-s013.xlsx]

## Sheet: Dataset EV11
Dataset EV11. Differentially accessible peaks between all T-ALLs and all sorted populations (DESeq2, lfc=0.5, FDR=0.05). Peaks are annotated by the nearest genes (±10 kb). PC1 and PC2 columns represent the contribution of each peak to the separation of normal and leukemia cell types on the principal component one and principal component two. Column J-K represents VST normalized read counts of T-A…
chr	start	end	peakID	peak type (TSS or distal)	peak category	annotation	PC1	PC2	tall	thymus	baseMean	log2FoldChange	lfcSE	pvalue	padj
chr9	21974438	21975830	Peak00059360	TSS	both	RP11-145E5.5,C9orf53,CDKN2A	0.000597034	0.000349765	3.0067	6.35021	50.9805	-1.87047	0.588193	1.2651e-06	8.24135e-05
chr9	21964853	21966010	Peak00059359	distal (non-TSS)	both	RP11-145E5.5,C9orf53,CDKN2A	0.000542228	0.000482155	2.87149	5.98449	39.0752	-2.47851	0.554023	1.6057e-06	0.000100939
chr15	23810517	23812150	Peak00086573	TSS	both	MIR4508,MKRN3,RP11-73C9.1	0.000459154	0.000271385	8.43353	5.69745	159.812	3.06115	0.140391	3.36905e-75	3.71478e-70
chr1	57772672	57773693	Peak00003004	distal (non-TSS)	only T-ALL	DAB1	0.00045431	0.000378419	7.10023	4.48037	66.4472	3.41003	0.215186	1.37654e-42	3.7945e-38
chr7	27169480	27171145	Peak00047944	TSS	both	HOXA3,HOXA-AS2,HOXA4,RP1-170O19.22,HOXA-AS3,HOXA5	0.000409789	3.18832e-07	4.98008	7.31807	118.025	-1.76012	0.30521	4.69382e-06	0.000252401
chr9	22008602	22009694	Peak00059363	TSS	only T-ALL	RP11-145E5.5,CDKN2B-AS1,CDKN2B,UBA52P6	0.000407712	0.000161443	3.48579	5.86173	35.9509	-1.68351	0.373686	6.75358e-08	6.53787e-06
chr5	4532013	4533317	Peak00033722	distal (non-TSS)	only T-ALL	RP11-445O3.2	0.00040689	0.00034361	7.47933	5.0935	83.5519	2.84248	0.154589	6.75703e-53	2.48348e-48
chr19	58950765	58952423	Peak00103937	TSS	both	CTD-2619J13.17,ZNF132,CTD-2619J13.19	0.000383804	0.000142278	5.18953	7.51286	128.62	-2.2223	0.200157	9.36767e-19	1.32423e-15
chr22	28501058	28502028	Peak00108993	distal (non-TSS)	only T-ALL	TTC28	0.000382198	0.000279555	6.5511	4.21932	39.6751	2.88315	0.181942	2.75708e-40	5.06668e-36
chr4	11118285	11119553	Peak00027973	distal (non-TSS)	only thymus	NA	0.000379218	0.000513774	4.41375	6.18239	63.6563	-2.61642	0.311206	8.33259e-13	2.88921e-10
chr6	6407183	6408136	Peak00040242	distal (non-TSS)	both	LY86-AS1	0.000375046	5.17471e-05	6.85103	4.79695	54.6099	2.32101	0.19815	8.25703e-21	1.54311e-17
chr2	83079824	83081189	Peak00013214	distal (non-TSS)	both	AC098817.5	0.000373548	0.000456865	7.42026	5.63944	107.282	1.88958	0.298509	5.88315e-07	4.27612e-05
chr8	119560616	119561708	Peak00057284	distal (non-TSS)	only T-ALL	SAMD12	0.000368413	0.000323983	6.77239	4.50382	51.0928	2.94484	0.190155	7.59748e-39	1.19673e-34
chr1	3838353	3839423	Peak00000253	distal (non-TSS)	only T-ALL	LINC01134	0.000368242	0.000321695	6.2048	4.24055	38.7298	2.83699	0.246468	3.16762e-22	6.98535e-19
chr2	66561516	66562287	Peak00012658	distal (non-TSS)	only T-ALL	AC092669.6,AC092669.2	0.000364405	0.000250814	6.21503	4.10265	32.8698	2.92418	0.193051	4.73995e-37	6.53296e-33
chr5	152732071	152732880	Peak00038704	distal (non-TSS)	both	NA	0.000362167	0.000184064	6.7495	5.00727	64.3864	2.14388	0.267104	1.35888e-10	2.7442e-08
chr7	16308277	16309224	Peak00047442	distal (non-TSS)	both	ISPD,ISPD-AS1	0.000360951	6.52501e-05	6.55595	4.66092	57.564	2.81316	0.261278	1.31943e-19	2.10845e-16
chr11	43890209	43891343	Peak00070194	distal (non-TSS)	both	RP11-613D13.5	0.000357873	0.000119222	7.07333	5.21103	69.1634	2.04871	0.19777	9.04927e-16	6.74183e-13
chr5	14221718	14222336	Peak00034027	distal (non-TSS)	both	TRIO	0.000350921	0.000374214	4.04516	5.74372	40.673	-1.8877	0.350033	8.52338e-06	0.000416211
chr19	7063262	7064571	Peak00101050	distal (non-TSS)	only thymus	MBD3L3,ZNF557	0.000345504	0.000222104	4.69252	6.56601	67.9078	-2.32749	0.181753	5.78294e-25	2.0569e-21
chr10	63539558	63540647	Peak00065409	distal (non-TSS)	both	RP11-491H19.1	0.000343825	8.33007e-05	7.27977	5.32927	79.0548	2.22411	0.159395	6.49764e-28	3.41163e-24
chr7	126340951	126341621	Peak00051362	distal (non-TSS)	both	GRM8	0.000343476	0.000657463	7.09394	5.52219	88.8533	1.35349	0.333832	0.00238296	0.0442876
chr18	68288616	68289570	Peak00100010	distal (non-TSS)	both	GTSCR1	0.000343076	0.000489446	7.31405	5.68524	93.0884	1.44288	0.257644	5.9027e-05	0.00211244
chr14	65222396	65223110	Peak00084405	distal (non-TSS)	only T-ALL	PLEKHG3,SPTB	0.000342976	0.000238442	6.38908	4.42384	38.4794	2.59305	0.17035	1.11251e-35	1.22667e-31
chr4	142833904	142834638	Peak00031898	distal (non-TSS)	both	NA	0.000340464	0.000265006	6.30835	4.58721	39.9463	2.01358	0.232901	1.6364e-11	4.14788e-09
chr3	130568809	130569738	Peak00024588	TSS	both	ATP2C1	0.00033628	0.000449268	7.41151	5.75337	101.513	1.5733	0.25517	5.64518e-06	0.000295279
chr5	87499720	87500775	Peak00036213	distal (non-TSS)	only T-ALL	TMEM161B	0.000336244	0.000248941	6.51144	4.63895	47.1202	2.48435	0.20824	2.49982e-22	5.62521e-19
chr4	5187797	5189214	Peak00027642	distal (non-TSS)	both	STK32B	0.000335358	0.000431569	5.39159	7.30448	134.102	-1.97476	0.287514	3.44373e-08	3.62321e-06
chr5	124083787	124085170	Peak00037408	distal (non-TSS)	both	ZNF608	0.000333655	0.000398652	5.40645	7.31432	120.908	-1.53978	0.251527	5.90033e-06	0.000306301
chr1	34494703	34495666	Peak00001949	distal (non-TSS)	only thymus	CSMD2	0.000332936	0.000739555	4.04	5.50959	43.2262	-2.61948	0.389693	4.05384e-09	5.51348e-07
chr8	125685442	125686219	Peak00057535	distal (non-TSS)	both	MTSS1	0.000332165	0.000522011	3.97975	5.55705	35.2788	-2.46969	0.286608	4.95303e-13	1.80838e-10
chr7	71746150	71746923	Peak00049425	distal (non-TSS)	both	CALN1	0.000332162	0.000150232	4.40757	6.23106	65.5643	-2.08503	0.366918	1.64217e-06	0.000102997
chr11	64266861	64268501	Peak00071006	distal (non-TSS)	only T-ALL	AP005273.1	0.000330449	0.000216493	6.78216	4.90067	55.459	2.31491	0.178298	3.86312e-25	1.41985e-21
chr14	102860969	102861945	Peak00086106	distal (non-TSS)	only thymus	TECPR2	0.000329347	0.000649612	4.11235	5.65037	38.9283	-2.08216	0.330626	1.74548e-07	1.49078e-05
chr5	178986243	178987333	Peak00039730	TSS	both	RUFY1	0.000328422	0.000119742	4.99422	7.10188	100.915	-1.53919	0.300821	9.13067e-05	0.00304988
chr18	30499649	30500251	Peak00098785	distal (non-TSS)	both	RP11-746B8.1	0.000326443	0.000355903	6.74335	5.00446	54.4761	1.74679	0.203627	2.02025e-10	3.88078e-08
chr11	63349737	63350700	Peak00070925	distal (non-TSS)	both	PLA2G16	0.000326137	0.000100923	5.99759	4.32831	31.8642	2.17497	0.239663	4.97351e-13	1.80987e-10
chr4	6136232	6136958	Peak00027676	distal (non-TSS)	only T-ALL	JAKMIP1	0.000325686	0.000330742	6.25087	4.43126	38.4778	2.43716	0.226706	1.79479e-18	2.27468e-15
chr10	96953361	96954273	Peak00066785	TSS	only thymus	PAWRP1,C10orf129	0.000325562	0.00045248	3.81209	5.31914	32.7084	-2.67782	0.349766	3.7531e-11	8.78609e-09
chr8	94122038	94122833	Peak00056274	distal (non-TSS)	only T-ALL	NA	0.000324941	0.000263997	6.22891	4.52028	40.9235	2.41326	0.237883	1.36652e-16	1.2054e-13
chr17	9098452	9099556	Peak00093875	distal (non-TSS)	only thymus	NTN1	0.000324611	0.000515149	4.26512	5.66643	47.2961	-2.30181	0.364026	6.41475e-08	6.23597e-06
chr4	169342549	169343432	Peak00032754	distal (non-TSS)	both	DDX60L	0.000323924	0.000178925	6.53796	5.06739	61.047	1.91472	0.29504	2.937e-07	2.3441e-05
chr7	130705512	130706590	Peak00051599	distal (non-TSS)	only thymus	LINC-PINT	0.00032281	0.000111343	4.36235	5.96	45.7053	-2.17225	0.233225	7.42455e-14	3.36891e-11
chr11	36602019	36603486	Peak00070080	distal (non-TSS)	only thymus	RAG1,RAG2	0.000322709	0.000132784	4.72264	6.25187	63.6044	-2.13237	0.261956	4.55278e-11	1.04601e-08
chr18	75998494	75999787	Peak00100289	distal (non-TSS)	only T-ALL	NA	0.000322387	0.000152322	7.14399	5.20714	67.0457	2.2112	0.111077	2.46578e-54	1.35941e-49
chr7	55541225	55542140	Peak00049142	distal (non-TSS)	both	VOPP1	0.000321994	0.00016453	5.0612	6.55924	84.4611	-1.82643	0.304907	1.74838e-06	0.000108923
chr7	153768935	153770538	Peak00052596	distal (non-TSS)	only T-ALL	DPP6	0.000321527	5.69649e-05	6.07137	4.401	35.6744	2.30884	0.232553	1.29621e-15	9.34133e-13
chr2	80219732	80221407	Peak00013176	distal (non-TSS)	both	CTNNA2	0.000320418	7.18626e-05	6.89439	5.2782	69.7315	2.03784	0.215825	1.91255e-13	7.61305e-11
chr8	53166584	53167817	Peak00054899	distal (non-TSS)	only T-ALL	ST18	0.000319973	0.000213502	6.53716	4.80713	51.6016	2.39063	0.21106	5.48052e-20	9.29682e-17
chr11	134593999	134595211	Peak00073972	distal (non-TSS)	both	RP11-469N6.2	0.000319491	7.63784e-05	6.85492	5.23106	70.5593	2.20004	0.222558	3.87746e-15	2.48568e-12
chr6	160683229	160683900	Peak00046363	distal (non-TSS)	only T-ALL	SLC22A2,RP1-276N6.2	0.000319353	0.000151674	5.99621	4.44849	41.6587	2.63383	0.278685	2.87741e-15	1.93457e-12
chr19	7707472	7708487	Peak00101085	distal (non-TSS)	only thymus	CTD-3214H19.4,PCP2,CTD-3214H19.6,STXBP2	0.000318414	0.000360338	4.5457	5.99907	54.9066	-2.16456	0.287468	6.79663e-10	1.12187e-07
chr2	1784808	1785938	Peak00009982	distal (non-TSS)	both	MYT1L	0.000317725	0.00021438	7.01506	5.26712	74.5422	2.25945	0.208787	5.36804e-18	6.16553e-15
chr1	19693617	19694566	Peak00001074	distal (non-TSS)	only thymus	CAPZB	0.00031766	1.84988e-05	3.88807	5.57596	31.8877	-2.40132	0.240581	2.4207e-16	1.99187e-13
chr15	78454170	78454961	Peak00088829	distal (non-TSS)	only T-ALL	IDH3A,ACSBG1	0.000316759	0.000484198	6.61512	4.7129	52.5139	2.51071	0.234952	1.58048e-18	2.0746e-15
chr2	75588386	75589427	Peak00013097	distal (non-TSS)	both	NA	0.000316645	0.000274924	6.25517	4.73446	41.4089	1.80549	0.23598	6.5426e-09	8.42757e-07
chr15	47656520	47657706	Peak00087386	distal (non-TSS)	both	SEMA6D,CTD-2050N2.1	0.000315734	8.46335e-05	6.41133	4.789	45.0818	2.03162	0.200758	4.89724e-15	3.03359e-12
chr17	64369853	64371123	Peak00096471	distal (non-TSS)	only T-ALL	PRKCA,RN7SL735P	0.000315478	0.000201152	6.87669	4.83517	58.2523	2.56968	0.183876	2.75199e-30	1.68578e-26
chr4	40674580	40675694	Peak00028778	distal (non-TSS)	both	NA	0.000314795	0.000266111	6.93378	5.38062	70.6843	1.74115	0.218286	2.68746e-09	3.8137e-07
chr10	13904502	13905302	Peak00063806	distal (non-TSS)	only thymus	FRMD4A,RP11-308K19.2	0.000314439	0.000518833	3.52013	5.06002	22.798	-2.81382	0.309958	6.99244e-15	4.14516e-12
chr19	5130385	5132423	Peak00100928	distal (non-TSS)	both	KDM4B	0.000314438	0.000107298	6.20759	7.80727	181.595	-1.60867	0.202236	6.91648e-09	8.87806e-07
chr10	25140443	25141124	Peak00064222	distal (non-TSS)	both	PRTFDC1	0.000313874	0.000681018	6.35797	4.57567	47.4092	2.29221	0.314234	1.68458e-09	2.52029e-07
chr22	37766217	37767279	Peak00109488	distal (non-TSS)	both	RP1-63G5.5,ELFN2,RP1-63G5.8	0.000313158	0.000307131	4.93341	6.5396	72.1242	-1.6617	0.251141	5.67473e-07	4.14376e-05
chr1	233386868	233387579	Peak00009227	distal (non-TSS)	only T-ALL	PCNXL2	0.000312575	0.000203187	6.04841	4.22761	29.1562	2.45365	0.156506	1.46907e-36	1.7998e-32
chr16	34794380	34795622	Peak00091257	distal (non-TSS)	only T-ALL	RP11-14K3.4	0.000312531	0.00030113	5.90877	4.44447	53.8163	2.99355	0.376335	4.78348e-12	1.35588e-09
chr1	72947112	72947950	Peak00003554	distal (non-TSS)	both	NA	0.00031247	6.61631e-05	5.00485	6.50977	79.4054	-1.81534	0.298621	1.40154e-06	8.9766e-05
chr1	212331944	212333176	Peak00008309	distal (non-TSS)	both	RP11-15I11.2	0.000312229	0.000120806	5.46384	7.03276	103.708	-1.6782	0.213894	5.61244e-09	7.33221e-07
chr10	63525138	63525983	Peak00065408	distal (non-TSS)	both	C10orf107	0.000311624	8.84509e-05	7.25026	5.65399	87.974	1.74229	0.208347	4.97196e-10	8.47323e-08
chr12	129971182	129972226	Peak00079301	distal (non-TSS)	only T-ALL	TMEM132D	0.000311478	0.000344389	6.27648	4.44248	35.6885	2.35024	0.172714	1.16371e-27	5.83239e-24
chr13	51242734	51243520	Peak00080920	distal (non-TSS)	both	DLEU1	0.000311292	0.000116474	3.94805	5.51756	33.2249	-2.36738	0.276989	1.46524e-12	4.69651e-10
chr7	43556218	43557346	Peak00048644	distal (non-TSS)	only T-ALL	HECW1,AC011738.4	0.000310088	0.000159394	6.60858	4.75704	45.8136	2.26225	0.144441	4.60427e-35	4.61524e-31
chr19	54714500	54715427	Peak00103716	distal (non-TSS)	both	RPS9,AC012314.19,LILRB3,LILRA6	0.000309611	0.000343753	7.35479	5.77148	95.8434	1.61496	0.220065	8.63871e-08	8.11347e-06
chr4	153047296	153047847	Peak00032246	distal (non-TSS)	only thymus	NA	0.000309339	0.000648404	3.30841	4.73309	17.8961	-2.61376	0.402585	1.24689e-08	1.48954e-06
chr14	37130408	37131597	Peak00083509	TSS	only T-ALL	RP11-964E11.2,PAX9	0.000308224	1.72219e-06	7.34098	5.77396	116.984	2.25359	0.258524	2.01435e-12	6.27486e-10
chr2	118479359	118480392	Peak00014539	distal (non-TSS)	only T-ALL	NA	0.000308124	4.21437e-05	6.26295	4.59156	37.3905	2.12961	0.172445	5.99155e-22	1.24649e-18
chr10	76631301	76632441	Peak00065988	distal (non-TSS)	only thymus	KAT6B	0.000308028	0.0005203	4.47134	5.9826	48.3437	-2.13836	0.239934	9.13673e-13	3.10936e-10
chr18	24283236	24283969	Peak00098603	distal (non-TSS)	both	U3,AQP4-AS1	0.000307762	0.000109743	6.88786	5.13733	58.0792	1.92746	0.13489	1.00021e-26	4.41141e-23
chr13	105495441	105496463	Peak00082421	distal (non-TSS)	both	NA	0.000307533	0.00049435	4.93727	6.23046	71.8634	-1.78549	0.339429	1.92324e-05	0.00083357
chr9	22004925	22005783	Peak00059362	distal (non-TSS)	both	RP11-145E5.5,CDKN2A,CDKN2B-AS1,RP11-149I2.4,CDKN2B,UBA52P6	0.000307447	0.000283391	3.31412	5.20095	21.6549	-1.39676	0.398348	7.2125e-05	0.00249534
chr12	21138285	21139104	Peak00074992	distal (non-TSS)	both	SLCO1B3,LST3,SLCO1B7	0.000306808	0.000148312	6.14957	4.39414	37.2027	2.41058	0.242173	5.40097e-16	4.10705e-13
chr1	25860615	25861426	Peak00001413	distal (non-TSS)	only thymus	LDLRAP1	0.000306744	0.00010596	4.16458	5.81997	39.5124	-2.34672	0.21934	3.64461e-18	4.41606e-15
chr3	37847477	37848792	Peak00021218	distal (non-TSS)	both	ITGA9,AC093415.2	0.000306736	2.7471e-05	5.33057	7.03787	95.9728	-1.92464	0.148003	9.4426e-23	2.26339e-19
chr1	19756866	19757503	Peak00001080	distal (non-TSS)	both	CAPZB,RN7SL277P	0.000306686	0.000306663	4.04172	5.74887	37.8125	-2.49472	0.232818	1.10201e-18	1.51888e-15
chr9	126066778	126067778	Peak00062061	distal (non-TSS)	both	NA	0.000304595	0.000318469	6.85739	5.10396	58.0621	2.00133	0.165414	1.64461e-20	2.97275e-17
chr10	48557376	48558220	Peak00064986	distal (non-TSS)	only thymus	NA	0.000303735	0.000248399	4.42576	6.02589	45.0264	-2.07868	0.186077	2.20583e-18	2.76385e-15
chr6	166702693	166703862	Peak00046551	distal (non-TSS)	both	NA	0.000303441	0.000433049	5.12264	6.63217	78.1335	-1.91344	0.204772	6.13492e-13	2.18209e-10
chr5	79896710	79897443	Peak00035982	distal (non-TSS)	only thymus	DBIP2,CTC-325J23.3	0.000302786	0.000185634	4.19252	5.81239	36.9495	-2.19308	0.173182	1.78885e-23	4.58703e-20
chr22	45631058	45632381	Peak00110077	distal (non-TSS)	both	KIAA0930	0.00030232	7.04876e-05	4.75425	6.39782	58.9791	-1.82044	0.182429	5.70867e-14	2.67707e-11
chr10	13773905	13775252	Peak00063795	distal (non-TSS)	both	FRMD4A,RNA5SP301,RP11-353M9.1	0.000302247	0.000154302	5.36162	6.72888	98.0617	-1.46271	0.320696	0.00044217	0.0112675
chr3	131099908	131101318	Peak00024604	TSS	both	RP11-933H2.4,NUDT16	0.000300823	9.32049e-05	5.98603	7.74637	171.479	-1.17869	0.264049	0.00243017	0.0449967
chr5	9156269	9156863	Peak00033856	distal (non-TSS)	only T-ALL	SEMA5A	0.000299948	0.0001144	6.01524	4.32903	30.4309	2.3246	0.183982	4.43074e-24	1.28564e-20
chr5	37552769	37553914	Peak00034635	distal (non-TSS)	both	WDR70	0.000299833	0.000428873	6.84629	5.43403	68.5425	1.34215	0.241852	0.000125902	0.00395844
chr3	196238668	196239491	Peak00027253	distal (non-TSS)	only T-ALL	RNF168,SMCO1	0.000299616	5.35804e-05	5.38619	3.80207	21.1332	2.74173	0.275749	6.74301e-17	6.52191e-14
chr7	157092420	157093506	Peak00052740	distal (non-TSS)	only T-ALL	RN7SL142P	0.00029961	0.000131005	7.70273	5.9967	116.513	1.92546	0.162105	2.68317e-19	3.998e-16
chr10	31976579	31977413	Peak00064530	distal (non-TSS)	only thymus	RP11-472N13.3	0.000299232	0.000279137	4.22194	5.83431	39.0844	-2.26781	0.197332	3.43181e-20	6.00632e-17
chr6	38025407	38026331	Peak00042044	distal (non-TSS)	both	ZFAND3	0.000298066	0.000714698	4.54825	5.84279	50.4843	-1.85766	0.336825	6.59317e-06	0.00033455
chr19	53811449	53812170	Peak00103661	distal (non-TSS)	only T-ALL	FAM90A28P,VN1R6P	0.000298003	0.000237803	5.80357	3.99383	24.7841	2.61663	0.214031	3.78703e-24	1.1599e-20
chr15	48332246	48333047	Peak00087408	distal (non-TSS)	only T-ALL	RP11-208K4.1	0.000297649	0.000401109	5.75409	4.14669	29.4052	2.5551	0.27137	4.78609e-15	2.9829e-12
chr12	113599054	113599931	Peak00078518	distal (non-TSS)	only T-ALL	Y_RNA,CCDC42B,DDX54,AC089999.1	0.000297484	0.000179664	6.25238	4.67822	53.2467	2.61567	0.300749	2.94112e-13	1.11441e-10
chr7	44426902	44427521	Peak00048711	distal (non-TSS)	both	NUDCD3	0.000297462	0.00016658	4.04899	5.46583	33.9398	-2.16504	0.297979	2.40558e-09	3.46271e-07
chr11	127603334	127604299	Peak00073621	distal (non-TSS)	both	NA	0.000297076	0.000473911	6.55151	5.17192	58.9644	1.4537	0.275779	0.000124721	0.00392801
chr11	108442441	108443398	Peak00072693	distal (non-TSS)	only T-ALL	EXPH5	0.000296798	0.000532233	6.53458	4.77295	49.5092	2.27903	0.219489	8.10579e-17	7.70484e-14
chr1	208263767	208264874	Peak00008120	distal (non-TSS)	only thymus	PLXNA2	0.000296568	0.000248892	4.87567	6.23249	65.2349	-1.68575	0.304334	1.33583e-05	0.000612694
chr2	224353339	224354224	Peak00018577	distal (non-TSS)	only T-ALL	AC013448.1	0.000296511	0.000148631	6.11124	4.36206	32.0346	2.25564	0.165047	3.58185e-27	1.64559e-23
chr1	12399657	12401106	Peak00000758	distal (non-TSS)	only thymus	VPS13D	0.000296147	0.00022571	4.91492	6.19811	63.7575	-1.5699	0.304858	6.75136e-05	0.00236399
chr1	198987539	198988422	Peak00007521	distal (non-TSS)	only T-ALL	RP11-16L9.3,RP11-16L9.4	0.000296117	0.000314499	6.24178	4.46055	44.2367	2.74931	0.253117	9.44362e-20	1.53128e-16
chr15	88140555	88141451	Peak00089173	distal (non-TSS)	only T-ALL	RP11-648K4.2	0.00029552	0.000208526	5.91655	4.2907	29.9427	2.32238	0.216425	4.66191e-18	5.46842e-15
chr9	92282565	92283905	Peak00060753	distal (non-TSS)	both	NA	0.000295427	5.03934e-05	5.03867	6.56531	71.2629	-1.58675	0.216388	7.97876e-08	7.54506e-06
chr13	46723278	46724152	Peak00080679	distal (non-TSS)	both	LCP1	0.000294876	0.00039145	4.41356	5.69301	46.9477	-2.09079	0.339802	2.9659e-07	2.3544e-05
chr6	36076269	36077418	Peak00041885	distal (non-TSS)	both	MAPK14	0.000294427	0.000510838	5.134	6.44986	74.8829	-1.32322	0.30402	0.00131936	0.0276458
chr14	69186300	69187008	Peak00084618	distal (non-TSS)	only T-ALL	RAD51B	0.000293849	0.000402646	5.57543	4.01288	24.1774	2.15721	0.302324	6.32187e-09	8.17189e-07
chr3	159557466	159558254	Peak00025717	TSS	both	IQCJ-SCHIP1,SCHIP1	0.000293312	0.000525503	4.30659	6.13677	49.0636	-2.38923	0.20474	3.20061e-21	6.30189e-18
chr1	219047483	219048108	Peak00008505	distal (non-TSS)	only T-ALL	RP11-412H9.1	0.000293306	0.000249668	5.599	3.98473	23.0553	2.54309	0.228894	5.97875e-20	9.98832e-17
chr9	136305813	136306534	Peak00062753	distal (non-TSS)	only T-ALL	ADAMTS13	0.000293293	0.000288873	6.4309	4.6742	50.3318	2.5258	0.248105	4.82935e-17	4.75441e-14
chr9	90166417	90167213	Peak00060640	distal (non-TSS)	both	DAPK1,DAPK1-IT1	0.000292878	0.000365794	5.03063	6.33032	67.3299	-1.44776	0.272078	8.88395e-05	0.0029792
chr13	68014226	68015253	Peak00081344	distal (non-TSS)	only T-ALL	NA	0.000292773	0.000135604	6.17035	4.74449	40.5415	1.86087	0.226591	3.8768e-10	6.83942e-08
chr1	247802492	247803273	Peak00009818	distal (non-TSS)	only thymus	RP11-978I15.10,RP11-634B7.4	0.000292496	0.000157506	4.20813	5.91145	39.8249	-2.26593	0.179429	6.13116e-24	1.73342e-20
chr3	161852130	161852897	Peak00025820	distal (non-TSS)	both	NA	0.000292147	2.98777e-05	7.21763	5.71352	88.4242	1.6688	0.205603	2.80868e-09	3.9704e-07
chr15	20212612	20213015	Peak00086498	distal (non-TSS)	only T-ALL	IGHD5OR15-5A,IGHD4OR15-4A,IGHD3OR15-3A,IGHD2OR15-2A,IGHD1OR15-1A	0.00029164	2.91972e-05	4.10915	2.48544	4.32478	3.80409	0.382413	1.75426e-18	2.24917e-15
chr18	76400404	76401088	Peak00100308	distal (non-TSS)	only T-ALL	NA	0.000291542	0.000251344	5.81012	3.97794	24.0942	2.53418	0.185897	1.00258e-28	5.5273e-25
chr3	14273973	14274817	Peak00020170	distal (non-TSS)	both	NA	0.000291001	0.000412092	6.77641	5.38156	67.6453	1.51084	0.246259	9.14724e-06	0.000441354
chr11	106465280	106466023	Peak00072648	distal (non-TSS)	only T-ALL	NA	0.000290602	0.000290506	6.0676	4.27294	29.4474	2.36852	0.154806	1.83125e-34	1.68264e-30
chr15	63656415	63657190	Peak00088006	distal (non-TSS)	both	CA12	0.000290558	0.000392104	3.99696	5.35628	30.0374	-2.00177	0.293684	3.82014e-08	3.97043e-06
chr5	4375060	4376456	Peak00033715	distal (non-TSS)	only T-ALL	NA	0.000290093	0.000273875	6.56639	4.79033	46.2006	2.16675	0.165129	8.3916e-25	2.77603e-21
chr14	37194791	37195741	Peak00083516	distal (non-TSS)	only T-ALL	SLC25A21	0.000289891	0.00014931	5.4262	3.81599	18.021	2.34304	0.199106	3.16652e-21	6.30189e-18
chr6	43612669	43613602	Peak00042372	TSS	both	MAD2L1BP,RSPH9	0.000288643	1.04878e-05	4.34507	5.96246	40.2923	-1.95043	0.144913	1.97597e-24	6.22499e-21
chr4	165877791	165878630	Peak00032666	TSS	both	RP11-366M4.8,TRIM61,FAM218A	0.00028856	0.000206337	4.37006	6.12942	46.1701	-2.23948	0.152468	4.11889e-31	2.67151e-27
chr3	75834064	75835043	Peak00022883	distal (non-TSS)	both	ZNF717	0.000288205	0.000353639	4.48837	6.3574	57.3164	-1.8958	0.240859	8.16126e-10	1.32725e-07
chr8	134032651	134033587	Peak00057898	distal (non-TSS)	both	TG	0.000287629	0.000264218	5.24782	6.48406	81.8443	-1.55712	0.299134	6.416e-05	0.00226149
chr1	90272962	90273953	Peak00004079	distal (non-TSS)	only thymus	RP11-302M6.4	0.000287107	0.000158467	4.51771	5.93873	44.5614	-1.85955	0.214868	3.37207e-11	8.01317e-09
chr3	183507348	183508234	Peak00026541	distal (non-TSS)	both	YEATS2	0.000286919	0.000574523	4.83213	6.09648	60.4744	-1.54341	0.32625	0.000209556	0.0060982
chr6	114175823	114176740	Peak00044337	distal (non-TSS)	both	MARCKS	0.00028688	0.000173877	5.50457	7.2395	123.412	-1.40542	0.290972	0.000338167	0.00905684
chr2	240866688	240867515	Peak00019437	distal (non-TSS)	only T-ALL	NDUFA10	0.00028668	0.000180467	6.34787	4.65827	37.7323	2.06323	0.117395	3.4496e-41	7.60719e-37
chr7	55570051	55571133	Peak00049147	distal (non-TSS)	only thymus	VOPP1	0.000286077	0.000415263	4.43742	5.73693	41.17	-1.86024	0.258056	1.65499e-08	1.89888e-06
chr17	37103395	37104229	Peak00094945	distal (non-TSS)	only thymus	FBXO47	0.000285771	0.00036037	4.31659	5.76942	38.5468	-2.00378	0.218289	6.29399e-13	2.23147e-10
chr5	147135931	147136616	Peak00038443	distal (non-TSS)	only thymus	JAKMIP2	0.00028539	3.35695e-05	3.94512	5.41303	28.9839	-2.33717	0.230758	2.04138e-16	1.73144e-13
chr13	42001400	42002945	Peak00080485	distal (non-TSS)	only thymus	OR7E36P	0.000285232	0.000196999	4.95638	6.41244	61.9564	-1.69415	0.174729	1.30478e-12	4.28177e-10
chr14	46791970	46792842	Peak00083692	distal (non-TSS)	both	LINC00871	0.000284684	0.000317808	6.09981	4.78431	45.0014	1.68834	0.316902	3.44473e-05	0.00136381
chr14	97772627	97773787	Peak00085830	distal (non-TSS)	both	NA	0.000284641	0.000162248	4.12494	5.52268	32.1747	-1.75537	0.262616	2.64981e-07	2.15467e-05
chr3	102721159	102721911	Peak00023397	distal (non-TSS)	both	NA	0.000284489	0.000250173	6.26515	4.77378	45.4932	1.4383	0.325857	0.000867576	0.0195705
chr18	76390916	76391591	Peak00100307	distal (non-TSS)	only T-ALL	NA	0.000284373	0.000311641	5.71587	3.97832	24.9504	2.60919	0.244355	7.56213e-19	1.08288e-15
chr17	71007033	71007842	Peak00096696	distal (non-TSS)	both	SLC39A11	0.00028426	0.000156591	6.32427	4.78359	40.7396	1.80337	0.174584	1.93013e-14	1.0285e-11
chr8	66579902	66580657	Peak00055381	distal (non-TSS)	only T-ALL	MTFR1	0.000284248	1.38424e-06	5.77624	4.30598	27.1925	1.93497	0.196203	5.05552e-14	2.39241e-11
chr3	109055207	109055869	Peak00023613	TSS	only thymus	DPPA4	0.000283979	0.000257065	3.90725	5.67194	31.3185	-2.41864	0.163324	1.37878e-32	1.01351e-28
chr22	36805983	36806668	Peak00109398	distal (non-TSS)	both	NA	0.000283779	5.57753e-05	3.88296	5.49525	26.9186	-1.87067	0.165925	7.8392e-24	2.11778e-20
chr5	142286470	142287142	Peak00038295	distal (non-TSS)	only thymus	ARHGAP26	0.000283645	0.000576186	3.94528	5.16029	31.7751	-2.29144	0.384489	2.95195e-07	2.35269e-05
chr1	220310426	220311240	Peak00008533	distal (non-TSS)	both	snoU13,IARS2,RPS15AP12	0.000282901	0.000373592	6.13859	4.68117	39.4529	1.65222	0.262559	2.44112e-06	0.000145023
chr8	135172963	135173996	Peak00058002	distal (non-TSS)	both	NA	0.000282558	3.38862e-05	6.20696	4.79982	41.0357	1.78664	0.218718	7.66707e-10	1.25615e-07
chr3	19853060	19853756	Peak00020512	distal (non-TSS)	both	NA	0.000282401	0.000412867	6.21169	4.85773	43.7111	1.34873	0.27531	0.000505235	0.0125497
chr9	73027498	73029524	Peak00060060	TSS	both	KLF9	0.000282235	2.38203e-05	5.98397	7.76819	163.304	-1.71205	0.166575	5.76235e-14	2.67885e-11
chr2	10306710	10307883	Peak00010396	distal (non-TSS)	both	C2orf48	0.000281863	0.000174336	5.00935	6.39086	64.831	-1.72883	0.204401	2.71524e-10	5.01487e-08
chr12	27650640	27651579	Peak00075246	distal (non-TSS)	only thymus	SMCO2,RP13-200J3.2	0.000281772	0.000534855	4.08027	5.35174	31.7207	-2.04162	0.323621	2.00598e-07	1.68073e-05
chr7	75956901	75958119	Peak00049626	distal (non-TSS)	only T-ALL	YWHAG	0.000281427	0.000320174	6.88842	5.53213	76.6358	1.57381	0.245189	2.58827e-06	0.000152339
chr22	21986616	21987271	Peak00108609	TSS	only T-ALL	UBE2L3,YDJC,CCDC116,KB-1440D3.14,SDF2L1	0.000281129	0.000229179	7.12684	5.42517	76.984	2.11071	0.165056	2.98302e-23	7.4753e-20
chr13	99532007	99532692	Peak00082181	distal (non-TSS)	only thymus	DOCK9	0.000280825	0.000498725	4.02933	5.23884	31.216	-2.15658	0.348043	1.93082e-07	1.6264e-05
chr9	84270758	84271392	Peak00060476	distal (non-TSS)	both	TLE1	0.000280537	0.000540819	4.1454	5.3594	32.4534	-1.84755	0.330973	5.58578e-06	0.000292589
chr2	110371025	110372831	Peak00014309	TSS	both	SEPT10,AC011753.5,SOWAHC	0.000280417	9.56912e-05	5.32471	7.04031	97.6592	-1.48101	0.218453	1.36104e-06	8.75559e-05
chr11	64333932	64334506	Peak00071015	distal (non-TSS)	only T-ALL	SLC22A11	0.000280306	0.00010768	5.98475	4.36807	29.3669	2.14506	0.162807	8.53551e-25	2.77603e-21
chr4	164816291	164817160	Peak00032640	distal (non-TSS)	both	2001-03-01	0.000280056	0.00022055	6.5927	5.37338	73.0803	1.69476	0.313888	2.71295e-05	0.00110996
chr8	97302192	97302987	Peak00056427	distal (non-TSS)	both	PTDSS1	0.000280008	0.000137914	4.48929	5.77115	46.849	-1.6631	0.342088	9.08755e-05	0.0030364
chr4	10182498	10183448	Peak00027920	distal (non-TSS)	both	NA	0.000279183	0.000185339	6.73647	5.37255	65.5405	1.60044	0.227729	2.93675e-07	2.3441e-05
chr16	10590999	10592203	Peak00090343	distal (non-TSS)	only thymus	RNU6-633P	0.000279156	0.000243999	4.58485	6.04264	46.418	-1.89535	0.177953	5.48037e-16	4.13888e-13
chr12	104294943	104296171	Peak00078066	distal (non-TSS)	both	RP11-642P15.1	0.000279072	0.00017586	5.12023	6.58523	71.9258	-1.64369	0.186803	1.57579e-10	3.125e-08
chr22	37765488	37766100	Peak00109487	distal (non-TSS)	only thymus	RP1-63G5.5,ELFN2,RP1-63G5.8	0.000278923	1.98618e-05	4.05022	5.42734	29.0788	-1.86747	0.243327	2.44792e-09	3.50992e-07
chr1	233124401	233124867	Peak00009219	distal (non-TSS)	only thymus	NTPCR,PCNXL2	0.0002789	4.4269e-05	3.78061	5.16575	24.3181	-2.29229	0.270504	3.44056e-12	1.01434e-09
chr17	28833378	28834104	Peak00094571	distal (non-TSS)	both	GOSR1	0.000278246	0.000595543	4.01906	5.25739	29.0315	-2.00277	0.307706	1.21127e-07	1.08319e-05
chr8	37698549	37701033	Peak00054417	distal (non-TSS)	only T-ALL	GPR124,BRF2	0.000278216	0.000149859	6.00927	7.32785	134.588	-1.42292	0.209202	1.95441e-06	0.000119787
chr11	113184923	113185947	Peak00072882	distal (non-TSS)	both	RP11-839D17.3,TTC12	0.000278208	2.14555e-05	4.27644	5.8633	38.829	-2.05718	0.185879	4.90948e-18	5.6982e-15
chr13	94107840	94109364	Peak00081975	distal (non-TSS)	only T-ALL	GPC6	0.000278153	0.000227463	6.58438	5.25303	66.6427	2.0349	0.254124	2.71198e-10	5.01487e-08
chr5	4551117	4551707	Peak00033724	distal (non-TSS)	only T-ALL	RP11-445O3.2	0.00027761	0.000185903	5.2683	3.67154	15.4162	2.52138	0.205154	7.87477e-24	2.11778e-20
chr11	46148612	46149251	Peak00070326	distal (non-TSS)	both	PHF21A,RP11-702F3.1	0.000277558	0.000171377	6.66934	5.04047	50.6659	1.75586	0.137709	2.08317e-20	3.70474e-17
chr12	128044006	128044863	Peak00079242	distal (non-TSS)	only T-ALL	NA	0.00027721	0.000150965	5.93929	4.4353	30.8887	2.13818	0.185527	1.76774e-19	2.74527e-16
chr8	131336925	131338018	Peak00057812	distal (non-TSS)	both	ASAP1	0.000277155	0.00032571	4.44892	5.77851	39.5033	-1.79819	0.21487	2.20201e-10	4.20794e-08
chr2	142943076	142944064	Peak00015399	distal (non-TSS)	both	NA	0.00027713	0.000251421	6.43792	5.08169	54.0121	1.72022	0.247878	1.76347e-07	1.50034e-05
chr1	205244219	205244791	Peak00007922	distal (non-TSS)	both	TMCC2	0.000277103	9.24735e-06	4.86622	6.26692	57.9497	-1.73397	0.202118	1.55937e-10	3.098e-08
chr16	58548902	58550854	Peak00091832	TSS	both	NDRG4,SETD6,CNOT1	0.000276775	0.00013031	6.31877	7.82887	177.008	-1.21665	0.190032	4.09427e-05	0.00156696
chr7	2059196	2060298	Peak00046901	distal (non-TSS)	both	MAD1L1	0.000276508	0.000174292	4.75457	6.26352	53.9625	-1.42932	0.209057	1.58213e-06	9.96281e-05
chr5	16556047	16556568	Peak00034134	distal (non-TSS)	both	FAM134B	0.000276374	0.000173164	5.88373	4.43941	30.0081	1.79119	0.220107	1.00255e-09	1.59054e-07
chr6	100705683	100706335	Peak00043842	distal (non-TSS)	both	NA	0.000276372	0.000254489	5.99309	4.47656	31.356	1.77165	0.208393	2.44484e-10	4.59238e-08
chr5	124082905	124083488	Peak00037407	distal (non-TSS)	both	ZNF608,RP11-436H11.6	0.00027613	0.000375706	4.3899	5.98661	43.9824	-1.78753	0.228598	2.35564e-09	3.3997e-07
chr2	233184545	233185415	Peak00019002	distal (non-TSS)	only thymus	DIS3L2	0.00027594	0.000583988	4.97042	6.17422	59.9662	-1.52589	0.260588	1.4061e-05	0.000640395
chr11	128166718	128167467	Peak00073653	distal (non-TSS)	both	NA	0.000275896	0.00033003	5.30683	6.54507	82.487	-1.46636	0.272196	6.82798e-05	0.00238702
chr1	67858651	67859840	Peak00003387	distal (non-TSS)	only T-ALL	IL12RB2	0.000275838	0.000172842	6.92515	5.20298	62.0229	2.06728	0.140436	9.71448e-30	5.63757e-26
chr12	56350523	56351259	Peak00076317	distal (non-TSS)	only thymus	DGKA,PMEL,CDK2,RP11-973D8.4	0.000275471	0.000241678	4.69286	6.18672	52.01	-1.89948	0.177772	3.9591e-16	3.11813e-13
chr8	67782609	67783569	Peak00055456	distal (non-TSS)	only thymus	C8orf44-SGK3,SGK3,MCMDC2	0.000275344	4.40581e-05	4.17208	5.72104	33.5971	-2.0393	0.157129	1.12842e-23	2.96243e-20
chr11	48212336	48213512	Peak00070478	distal (non-TSS)	both	NA	0.000275149	2.34518e-05	6.42154	4.84141	41.6534	1.86024	0.126445	1.44844e-27	6.94384e-24
chr3	62089024	62089917	Peak00022435	distal (non-TSS)	both	PTPRG	0.000275048	7.91232e-05	4.362	5.6742	39.4052	-1.67151	0.282648	5.16381e-06	0.000274
chr14	56215954	56216919	Peak00084041	distal (non-TSS)	both	RP11-813I20.2	0.00027503	9.61387e-05	5.10849	6.42859	74.2663	-1.61857	0.268815	4.8923e-06	0.000261608
chr11	134612081	134612753	Peak00073976	distal (non-TSS)	only T-ALL	RP11-469N6.1	0.000274923	0.000458077	5.79621	4.2992	30.519	2.26743	0.266355	4.06237e-12	1.16952e-09
chr15	91458178	91459384	Peak00089374	distal (non-TSS)	only thymus	MAN2A2,AC068831.15	0.000274821	0.000353562	4.43105	6.00522	43.2287	-1.96907	0.170846	1.02602e-18	1.43204e-15
chr12	90232496	90233142	Peak00077507	distal (non-TSS)	only thymus	NA	0.000274641	0.000230096	3.62969	4.92742	20.1122	-2.26119	0.296224	3.00783e-10	5.45475e-08
chr9	134453650	134454774	Peak00062599	distal (non-TSS)	both	RAPGEF1	0.000274374	0.000250709	5.0596	6.54736	68.201	-1.35421	0.208272	8.80117e-06	0.000426564
chr2	190983806	190984381	Peak00017149	distal (non-TSS)	both	C2orf88	0.000274256	0.000111736	3.95017	5.50821	28.8417	-2.01025	0.217411	5.37537e-13	1.94327e-10
chr11	128738622	128739731	Peak00073728	distal (non-TSS)	both	KCNJ1	0.000274138	9.83915e-05	5.7794	7.25002	115.795	-1.55275	0.151382	6.39107e-13	2.25863e-10
chr6	42927891	42929079	Peak00042323	TSS	both	RPL24P4,GNMT,PEX6	0.000273882	9.64237e-05	4.89436	6.43962	60.0257	-1.68764	0.14496	3.9386e-17	3.91241e-14
chr1	98068708	98069859	Peak00004392	distal (non-TSS)	only T-ALL	DPYD	0.000273692	0.000248757	6.0379	4.37364	29.7544	2.18124	0.143195	1.22439e-32	9.64314e-29
chr4	187513439	187514163	Peak00033381	distal (non-TSS)	both	FAT1	0.000273193	0.000373541	6.16626	4.48054	37.9137	2.26775	0.241112	3.66752e-14	1.82981e-11
chr9	38192592	38193542	Peak00059921	distal (non-TSS)	both	snoU13	0.000273145	2.50648e-05	4.31852	5.69361	36.5667	-1.78213	0.225869	1.90583e-09	2.82068e-07
chr5	150503314	150504296	Peak00038634	distal (non-TSS)	both	ANXA6	0.000272963	0.000174635	5.38303	6.8467	90.0493	-1.37801	0.224896	1.99313e-05	0.000858464
chr1	33797070	33797703	Peak00001928	distal (non-TSS)	only thymus	RP11-415J8.3,PHC2,MIR3605,RN7SKP16	0.000272901	0.00021635	3.70522	4.98302	22.4137	-2.30979	0.310526	5.19791e-10	8.81742e-08
chr10	90591405	90591910	Peak00066533	distal (non-TSS)	only T-ALL	ANKRD22	0.00027229	0.000232499	5.82686	4.29401	27.0088	2.10512	0.187097	1.48311e-18	2.00582e-15
chr17	49734177	49735233	Peak00095842	distal (non-TSS)	both	CA10	0.000272089	1.01861e-05	6.3256	4.98284	47.1484	1.69927	0.224677	1.85339e-08	2.0917e-06
chr6	106890233	106891015	Peak00044009	distal (non-TSS)	both	RNA5SP211	0.0002719	4.07371e-05	4.6344	6.01211	48.7137	-1.81242	0.223905	6.26993e-10	1.04274e-07
chr1	7764047	7765303	Peak00000445	distal (non-TSS)	both	CAMTA1,RP11-338N10.1,RP11-338N10.2,RP11-338N10.3	0.000271776	4.11706e-05	5.05158	6.86146	85.892	-1.3636	0.266786	0.000241363	0.00685954
chr16	27418371	27418892	Peak00090945	distal (non-TSS)	only thymus	IL21R	0.000271303	0.000324963	4.19276	5.57546	34.2708	-2.00482	0.237496	3.20988e-11	7.69407e-09
chr1	198984956	198985534	Peak00007520	distal (non-TSS)	only T-ALL	RP11-16L9.3,RP11-16L9.4	0.000271219	0.000322831	5.5683	3.93486	24.9086	2.75435	0.275299	3.52049e-17	3.56125e-14
chr1	58227124	58227794	Peak00003017	distal (non-TSS)	both	DAB1,AL137855.1	0.000271111	0.000197849	5.87796	4.3816	28.8013	1.8466	0.194749	1.10585e-12	3.71748e-10
chr11	82406565	82407215	Peak00071945	distal (non-TSS)	both	RP11-179A16.1,RP11-742N3.1	0.000270692	0.000559798	6.82871	5.5342	71.3074	1.16639	0.250047	0.00221404	0.0419025
chr2	106066884	106067396	Peak00014098	distal (non-TSS)	both	NA	0.000270477	0.000314837	4.13928	5.57694	35.1082	-2.086	0.267334	3.41552e-10	6.09389e-08
chr5	154639965	154640825	Peak00038790	distal (non-TSS)	both	NA	0.000270292	0.000227772	6.26795	4.97987	44.1673	1.56718	0.205208	4.5344e-08	4.60549e-06
chr7	26140590	26141829	Peak00047905	distal (non-TSS)	both	NA	0.000270039	0.000104325	4.3877	5.8045	38.2475	-1.21876	0.251445	0.000967608	0.0214135
chr15	23819753	23820354	Peak00086574	distal (non-TSS)	only T-ALL	MKRN3,RP11-73C9.1	0.000269923	0.000280621	6.03599	4.46382	31.7087	2.0297	0.181205	4.60475e-18	5.45945e-15
chr9	21883564	21884101	Peak00059354	distal (non-TSS)	only T-ALL	MTAP,RP11-145E5.5	0.000269831	0.000128749	2.73818	4.31377	9.50947	-1.63328	0.495879	0.00258722	0.0472931
chr5	37722720	37723875	Peak00034638	distal (non-TSS)	only T-ALL	WDR70	0.000269658	0.00031939	6.39001	4.91188	45.9853	1.94815	0.189654	3.43995e-15	2.25771e-12
chr6	135556071	135557577	Peak00045103	distal (non-TSS)	only T-ALL	MIR548A2	0.000269035	3.86502e-05	7.16038	5.71769	82.7007	1.69882	0.153823	1.44766e-15	1.02982e-12
chr9	21833051	21833787	Peak00059353	distal (non-TSS)	only T-ALL	MTAP,RP11-145E5.5	0.00026903	6.11255e-05	2.87117	4.40407	10.3668	-1.57292	0.446339	0.00202642	0.039042
chr9	134114842	134115346	Peak00062565	distal (non-TSS)	only thymus	NUP214,RP11-544A12.5	0.000268547	6.21181e-05	4.03423	5.47502	27.6874	-2.04492	0.163657	4.06907e-22	8.79733e-19
chr7	142493517	142495372	Peak00052161	distal (non-TSS)	both	WBP1LP1,TRBJ2-1,TRBJ2-2,TRBJ2-2P,TRBJ2-3,TRBJ2-4,TRBJ2-5,TRBJ2-6,TRBJ2-7,TRBC2	0.000268224	0.000197006	6.87806	8.31082	258.621	-1.1332	0.199757	0.000427935	0.0109682
chr17	14212350	14213152	Peak00093995	distal (non-TSS)	both	HS3ST3B1,RP11-214O1.2	0.000268171	5.83317e-06	5.11602	6.76171	79.6697	-1.36437	0.23095	3.85249e-05	0.00149157
chr18	68265752	68267034	Peak00100008	distal (non-TSS)	both	NA	0.000268113	8.44009e-06	7.17906	5.74369	81.6763	1.63075	0.134664	1.12108e-17	1.21189e-14
chr16	1697626	1698427	Peak00089995	distal (non-TSS)	both	CRAMP1L,LA16c-431H6.6	0.000267975	0.000181963	3.90816	5.30769	25.4313	-1.7503	0.251312	8.76649e-08	8.2125e-06
chr4	53823111	53823877	Peak00029048	distal (non-TSS)	only thymus	SCFD2,RP11-752D24.2	0.000267788	0.000151475	4.25865	5.62187	36.0708	-2.00079	0.240343	5.0405e-11	1.1483e-08
chr2	158297114	158298639	Peak00015849	distal (non-TSS)	both	CYTIP,AC019201.1	0.000267694	3.9097e-05	5.37565	6.92164	89.1227	-1.55165	0.169962	1.1824e-10	2.43234e-08
chr16	28166596	28167505	Peak00090969	distal (non-TSS)	both	XPO6	0.000267492	0.00046114	3.76478	4.91305	22.3258	-1.97735	0.364362	5.3946e-06	0.000284059
chr2	234358801	234359798	Peak00019076	distal (non-TSS)	both	DGKD	0.000267473	0.000280233	5.43011	6.84443	96.6041	-1.5961	0.242637	1.03614e-06	6.9578e-05
chr2	108700713	108701294	Peak00014205	distal (non-TSS)	both	NA	0.000267263	0.000300742	5.40605	4.14502	21.2491	1.57664	0.258303	7.0478e-06	0.000353712
chr9	92512946	92513874	Peak00060758	distal (non-TSS)	both	RP5-1050E16.2,RP5-1050E16.1	0.000267251	0.000166414	5.37171	6.64897	88.2826	-1.28979	0.296153	0.00154619	0.0313336
chr5	55444140	55444865	Peak00035115	distal (non-TSS)	both	ANKRD55,RNA5SP184	0.00026725	0.000176981	4.05817	5.51348	30.7882	-1.71072	0.258481	3.89246e-07	2.98049e-05
chr9	132043005	132043756	Peak00062435	distal (non-TSS)	only thymus	RP11-344B5.2	0.000266517	0.000429978	4.12924	5.30746	32.0589	-2.04402	0.323632	1.89527e-07	1.5989e-05
chr19	6237889	6238752	Peak00101000	distal (non-TSS)	only T-ALL	MLLT1	0.000266296	3.04211e-05	6.09423	4.72846	35.6572	1.74554	0.171539	8.06331e-14	3.5995e-11
chr19	45172261	45173330	Peak00103008	distal (non-TSS)	only thymus	CTB-171A8.1,PVR,CEACAM19	0.000266286	0.0002029	4.42008	5.79599	39.7055	-1.92165	0.190711	1.09246e-14	6.24129e-12
chr2	121832548	121833186	Peak00014675	distal (non-TSS)	only T-ALL	AC067960.1	0.000266206	4.49457e-05	5.94363	4.52435	30.7789	1.84544	0.175648	3.63129e-15	2.36633e-12
chr16	68253575	68254306	Peak00092086	distal (non-TSS)	both	NFATC3,RPS12P27,RP11-96D1.5,RP11-96D1.10,RP11-96D1.11,ESRP2	0.00026607	0.000498977	4.09263	5.22531	30.1513	-1.75798	0.353194	4.65055e-05	0.00173823
chr17	28834515	28835067	Peak00094572	distal (non-TSS)	only thymus	GOSR1	0.000265773	0.000517462	3.34514	4.57574	15.2821	-2.35785	0.380634	9.69741e-08	8.9179e-06
chr14	60951790	60953061	Peak00084205	TSS	both	C14orf39,SALL4P7	0.000265043	0.000148894	6.87647	5.6092	81.0993	1.87595	0.221834	1.03711e-10	2.1699e-08
chr4	152966544	152967375	Peak00032231	distal (non-TSS)	both	NA	0.000264999	0.000210182	4.20657	5.69275	33.4766	-1.87979	0.181237	4.51101e-15	2.8751e-12
chr13	46000203	46000689	Peak00080647	distal (non-TSS)	only thymus	SLC25A30,SLC25A30-AS1,PPIAP25	0.000264713	0.000286883	3.76355	5.13025	21.481	-2.10914	0.218045	1.58424e-14	8.64758e-12
chr5	61587512	61588205	Peak00035349	distal (non-TSS)	only T-ALL	NA	0.000264703	0.000419749	5.76624	4.29542	27.721	2.13631	0.227761	9.25219e-14	4.03227e-11
chr8	50968740	50969672	Peak00054809	distal (non-TSS)	both	SNTG1	0.000264693	0.000100142	6.20206	4.93313	45.0719	1.67063	0.240709	2.3853e-07	1.95691e-05
chr11	58458975	58460183	Peak00070612	distal (non-TSS)	both	GLYAT,AP000445.1	0.000264576	0.000245072	6.64816	5.42791	69.1465	1.57146	0.256414	6.35412e-06	0.00032451
chr1	84085365	84086377	Peak00003809	distal (non-TSS)	only thymus	RP11-475O6.1	0.000264498	0.000458312	4.04869	5.21296	28.0426	-1.96137	0.29705	9.97808e-08	9.1531e-06
chr21	47048972	47049367	Peak00108255	distal (non-TSS)	only thymus	NA	0.000264482	0.00015042	3.7173	5.00451	19.9636	-1.97979	0.260522	1.5191e-09	2.3008e-07
chr8	41721400	41722735	Peak00054585	distal (non-TSS)	only T-ALL	ANK1	0.000264389	3.08724e-05	6.40747	5.0594	47.3426	1.68124	0.171897	1.3187e-12	4.30183e-10
chr16	1942888	1943876	Peak00090013	distal (non-TSS)	only thymus	MEIOB,XX-DJ76P10__A.2,RN7SL367P	0.000264379	0.000540267	3.889	5.02785	26.2814	-2.12199	0.363631	8.04279e-07	5.57044e-05
chr15	25161488	25162372	Peak00086602	distal (non-TSS)	both	SNRPN,RPL5P1,AC090602.2	0.000264357	0.000151425	5.88344	4.35289	27.7755	1.95606	0.180527	1.47293e-16	1.28895e-13
chr7	23245430	23246280	Peak00047752	distal (non-TSS)	both	NUPL2,AC005082.12	0.000264113	0.000183034	4.31815	5.83076	37.3092	-1.49942	0.187002	3.60325e-14	1.80592e-11
chr11	60253335	60253947	Peak00070697	distal (non-TSS)	both	MS4A12	0.000264064	0.0001237	5.84762	4.40714	28.3325	1.86965	0.191221	1.65772e-13	6.69536e-11
chr12	66625914	66626603	Peak00076731	distal (non-TSS)	both	IRAK3,RBMS1P1,AC078889.1	0.000263934	0.000336938	4.53654	5.68361	46.805	-1.90117	0.3289	2.38378e-06	0.000142153
chr4	23335211	23336707	Peak00028287	distal (non-TSS)	both	NA	0.000263906	0.000340291	8.38646	7.10042	216.461	1.12221	0.193057	0.000401651	0.0104325
chr3	18387599	18387958	Peak00020441	distal (non-TSS)	only thymus	TBC1D5,SATB1	0.000263905	0.000507204	3.52019	4.84376	18.9609	-2.51102	0.316057	1.59149e-11	4.04334e-09
chr8	67054145	67055252	Peak00055424	distal (non-TSS)	both	TRIM55	0.000263854	0.000306737	6.57251	5.20246	54.9302	1.58515	0.20148	1.67174e-08	1.91412e-06
chr20	22998093	22998915	Peak00104879	distal (non-TSS)	only thymus	RP4-753D10.5	0.000263535	0.000213158	3.92457	5.38633	26.7598	-2.23883	0.199107	3.10674e-19	4.56741e-16
chr18	68294291	68295314	Peak00100011	distal (non-TSS)	only T-ALL	GTSCR1	0.000263515	5.83305e-05	6.16577	4.7939	37.6623	1.6588	0.16877	1.60398e-12	5.09241e-10
chr7	135665275	135665953	Peak00051809	distal (non-TSS)	both	MTPN	0.000263243	0.000395798	6.71541	5.2876	67.2803	1.58961	0.288078	3.21702e-05	0.0012866
chr13	44947684	44948692	Peak00080606	TSS	both	SERP2	0.000263178	8.6052e-05	4.56304	5.97017	42.8307	-1.45693	0.195915	2.10618e-07	1.75933e-05
chr6	100676224	100677319	Peak00043841	distal (non-TSS)	both	NA	0.000263072	0.000108935	6.96456	5.50752	71.08	1.66248	0.172352	3.50715e-12	1.03058e-09
chr3	127022840	127023788	Peak00024360	distal (non-TSS)	only T-ALL	NA	0.000262639	0.000412033	6.25446	4.6886	48.194	2.43331	0.265698	4.91697e-14	2.34699e-11
chr14	100805960	100807134	Peak00085988	distal (non-TSS)	both	SLC25A47,WARS,RP11-638I2.8,RP11-638I2.9	0.000262483	0.000566158	4.87901	6.39087	65.9848	-1.76871	0.244791	2.962e-08	3.17701e-06
chr22	25515605	25516569	Peak00108884	distal (non-TSS)	both	KIAA1671,CTA-221G9.11	0.000262185	5.67099e-05	4.72485	6.05943	52.1178	-1.65886	0.247006	4.15311e-07	3.14513e-05
chr1	167408525	167409115	Peak00006428	distal (non-TSS)	both	CD247	0.000262169	6.16416e-05	4.23103	5.74314	33.8512	-1.92694	0.13916	1.73543e-25	6.98919e-22
chr16	47147566	47148336	Peak00091306	distal (non-TSS)	only T-ALL	snoU13,NETO2	0.000262143	0.000235696	5.28375	4.00848	18.9446	1.68573	0.246029	3.11009e-07	2.44678e-05
chr6	166365414	166366464	Peak00046520	distal (non-TSS)	only T-ALL	PDE10A,LINC00473,AL590482.1	0.000261804	0.000102865	5.90195	4.5107	30.857	1.91865	0.188772	1.04994e-14	6.0296e-12
chr3	127007405	127008930	Peak00024359	distal (non-TSS)	only thymus	RP11-88I21.1	0.000261499	0.0002875	5.06167	6.44138	64.1145	-1.70723	0.159647	5.99763e-15	3.61372e-12
chr1	237574758	237575452	Peak00009448	distal (non-TSS)	only T-ALL	RYR2	0.000261361	0.000173773	5.66163	4.25952	25.8549	2.06087	0.216209	9.65769e-14	4.15967e-11
chr15	77338847	77339640	Peak00088761	distal (non-TSS)	only thymus	PSTPIP1,RP11-797A18.4,RP11-797A18.3,TSPAN3	0.000261323	0.000353997	3.67164	4.93495	19.3148	-2.21352	0.266862	1.33965e-11	3.45121e-09
chr21	47051549	47052935	Peak00108256	distal (non-TSS)	both	NA	0.000261188	0.00012915	5.79338	7.05225	107.842	-1.20483	0.210065	0.000199452	0.00583807
chr8	29657636	29658448	Peak00054221	distal (non-TSS)	only T-ALL	AC145110.1	0.000261152	0.000362609	5.63705	4.1989	26.3236	2.21229	0.251694	1.57741e-12	5.02684e-10
chr12	82818698	82820748	Peak00077285	distal (non-TSS)	only T-ALL	METTL25	0.000261091	0.000144741	6.72235	5.35529	60.6274	1.68054	0.16671	3.05731e-13	1.15053e-10
chr1	203377894	203378681	Peak00007796	distal (non-TSS)	only thymus	RP11-435P24.3	0.000260835	0.000320538	3.83113	5.06361	23.9178	-2.16555	0.299562	2.42833e-09	3.48636e-07
chr16	31546938	31547728	Peak00091216	distal (non-TSS)	both	AHSP	0.000260829	0.000375927	5.49054	4.32642	26.1678	1.53446	0.296404	0.000104396	0.00339955
chr10	11162455	11163143	Peak00063609	distal (non-TSS)	both	CELF2	0.0002607	0.000471428	3.99109	5.16816	25.7283	-1.84022	0.287282	4.12761e-07	3.13227e-05
chr6	156716236	156716811	Peak00046071	distal (non-TSS)	both	NA	0.000260669	0.000252077	4.00549	5.31514	26.2542	-1.92091	0.226369	4.76674e-11	1.08818e-08
chr15	23748150	23749886	Peak00086571	distal (non-TSS)	both	NA	0.000260562	0.000318271	6.84263	5.21344	62.985	1.85931	0.199888	2.01457e-12	6.27486e-10
chr4	5034872	5035858	Peak00027636	distal (non-TSS)	both	NA	0.000260028	0.000130751	5.03722	6.48446	67.5063	-1.60043	0.200759	8.03024e-09	1.01308e-06
chr13	26456958	26457627	Peak00079852	distal (non-TSS)	both	ATP8A2,AL138815.1,AL138815.2	0.000259837	0.000124371	6.20917	4.62397	35.2469	1.95571	0.138057	1.07132e-26	4.54329e-23
chr10	114403643	114404102	Peak00067538	distal (non-TSS)	only thymus	VTI1A,MIR4295	0.000259825	0.000319974	3.15149	4.34956	12.3232	-2.84813	0.376319	3.55619e-11	8.39642e-09
chr8	4711862	4712959	Peak00053128	distal (non-TSS)	only T-ALL	CSMD1	0.000259803	0.000342616	5.4534	4.0176	21.6514	2.22705	0.238096	6.44051e-14	2.95893e-11
chr2	7589169	7589855	Peak00010217	distal (non-TSS)	only thymus	AC013460.1	0.000259743	0.000126472	3.65659	5.19471	20.7845	-2.37551	0.16015	1.95579e-32	1.34781e-28
chr15	26315260	26316076	Peak00086645	distal (non-TSS)	only T-ALL	NA	0.000259219	9.93688e-05	5.30356	3.88792	16.8658	1.91404	0.184604	3.74421e-15	2.41429e-12
chr11	128737197	128737646	Peak00073727	distal (non-TSS)	only thymus	KCNJ1	0.000259198	0.000155508	4.41126	5.80856	37.5154	-1.79482	0.163662	4.02231e-16	3.14544e-13
chr9	15584295	15584882	Peak00059118	distal (non-TSS)	both	CCDC171,HMGN2P16	0.000259162	0.000518554	3.82575	4.96131	22.8472	-1.94198	0.346126	3.5708e-06	0.000200879
chr16	10415364	10416212	Peak00090338	distal (non-TSS)	only thymus	ATF7IP2	0.000258981	0.000190664	4.28555	5.66194	33.6418	-1.89897	0.173096	8.87737e-17	8.29523e-14
chr15	87154769	87155386	Peak00089161	distal (non-TSS)	only T-ALL	AGBL1	0.000258826	0.000252245	5.10684	3.5681	13.5504	2.43986	0.212433	8.08846e-21	1.53767e-17
chr4	1848289	1848759	Peak00027463	distal (non-TSS)	both	LETM1	0.000258718	5.23613e-05	3.69366	5.00614	19.8882	-1.77022	0.278243	6.88035e-07	4.87872e-05
chr7	40683865	40685048	Peak00048538	distal (non-TSS)	both	SUGCT	0.000257977	0.000189523	6.08406	7.45118	153.688	-1.5214	0.234725	2.43666e-06	0.000144836
chr1	54094514	54095400	Peak00002851	distal (non-TSS)	both	GLIS1	0.000257562	0.000134318	4.43436	5.58045	37.811	-1.64278	0.277176	5.59188e-06	0.000292769
chr2	79602889	79603533	Peak00013165	distal (non-TSS)	only T-ALL	CTNNA2	0.000257548	0.000248223	5.23943	3.85774	19.9649	2.39389	0.301635	4.55357e-11	1.04601e-08
chr3	81427745	81428622	Peak00022964	distal (non-TSS)	both	NA	0.000257514	4.93452e-05	5.92526	4.6157	33.3743	1.77872	0.21731	8.0549e-10	1.31383e-07
chr6	28844082	28845093	Peak00041382	distal (non-TSS)	both	NA	0.000257399	0.000272186	5.14681	6.29488	63.8405	-1.22855	0.246086	0.000694581	0.0162983
chr22	30849680	30850449	Peak00109137	distal (non-TSS)	only thymus	SEC14L3	0.000257314	0.000226063	4.38073	5.7311	36.1445	-1.8445	0.176678	3.64836e-15	2.36633e-12
chr5	66123935	66125176	Peak00035469	TSS	both	MAST4	0.000257156	9.23802e-06	5.66029	7.00766	99.6988	-1.31668	0.185398	2.43531e-06	0.000144834
chr6	114178015	114178747	Peak00044338	TSS	both	MARCKS	0.000256889	8.28593e-05	5.52333	7.10573	108.593	-1.29838	0.246511	0.000263648	0.00737826
chr10	129131615	129132307	Peak00068167	distal (non-TSS)	only thymus	DOCK1	0.000256712	0.000254852	3.61668	4.93188	18.1826	-2.16108	0.250776	3.52864e-12	1.03203e-09
chr3	16445931	16446712	Peak00020326	distal (non-TSS)	only thymus	RFTN1	0.000256616	0.000224952	4.14248	5.47254	28.986	-1.8853	0.189987	4.01471e-14	1.97621e-11
chr14	78911307	78912121	Peak00085166	distal (non-TSS)	only T-ALL	NRXN3	0.000256561	0.000143561	5.48846	4.07055	23.0919	2.28437	0.246148	6.97946e-14	3.18004e-11
chr2	131581749	131582679	Peak00015068	distal (non-TSS)	only T-ALL	AC133785.1	0.000256294	0.000254194	6.30918	4.89825	45.4078	1.79967	0.224381	1.21387e-09	1.89045e-07
chr10	112216294	112216735	Peak00067453	distal (non-TSS)	only thymus	RP11-525A16.4,HMGB3P5	0.000256237	0.0002589	4.02212	5.23499	28.4309	-1.96104	0.288869	5.507e-08	5.48026e-06
chr4	40313656	40314516	Peak00028752	distal (non-TSS)	both	AC195454.1	0.000256236	0.000346208	7.51203	6.23086	114.417	1.2218	0.193375	5.55239e-05	0.00201653
chr6	3623508	3624329	Peak00040084	distal (non-TSS)	both	RP1-223B1.1	0.000255797	9.13126e-05	6.75785	5.32743	59.8903	1.65319	0.161567	2.10307e-13	8.25226e-11
chr16	68216823	68217467	Peak00092081	distal (non-TSS)	both	SNORA48,NFATC3	0.000255526	0.000331458	4.0117	5.06651	28.5499	-1.51622	0.421065	0.00219664	0.0417015
chr1	237963016	237963559	Peak00009461	distal (non-TSS)	both	RYR2	0.000255438	5.83395e-05	5.76647	4.40156	28.9213	1.95435	0.217628	4.86032e-12	1.37412e-09
chr7	55651091	55651761	Peak00049160	distal (non-TSS)	only thymus	RP11-310H4.1,RP11-310H4.2,RP11-310H4.3	0.000255404	0.000192487	4.1252	5.2892	29.6074	-1.93982	0.281437	3.69618e-08	3.8557e-06
chr10	122212223	122212971	Peak00067893	distal (non-TSS)	only thymus	PPAPDC1A	0.000255081	0.000311786	3.86321	5.32096	25.4844	-2.27143	0.207443	1.71408e-18	2.22351e-15
chr1	35336834	35337698	Peak00001964	distal (non-TSS)	both	DLGAP3	0.000254985	0.000262333	4.96071	6.15116	59.0193	-1.55174	0.251841	5.03497e-06	0.000267937
chr2	9842975	9844192	Peak00010355	distal (non-TSS)	both	RP11-521D12.2	0.000254934	2.02509e-05	6.82842	5.43537	64.9503	1.66998	0.167068	4.9128e-13	1.79965e-10
chr17	53528267	53529188	Peak00095902	distal (non-TSS)	both	RP11-515E23.2	0.000254879	0.000144184	6.12878	4.84613	38.0469	1.54922	0.180777	1.60535e-09	2.41485e-07
chr13	114429465	114429860	Peak00082777	distal (non-TSS)	only thymus	GRK1	0.000254782	0.000153795	3.66742	5.15325	21.3731	-2.28488	0.218252	2.71433e-17	2.77118e-14
chr6	38033543	38034149	Peak00042045	distal (non-TSS)	only thymus	ZFAND3	0.000254781	0.000327824	3.40906	4.58117	15.1325	-2.46896	0.331068	2.24422e-10	4.28118e-08
chr9	127400235	127400851	Peak00062125	distal (non-TSS)	only thymus	NR6A1	0.000254754	0.000118566	3.66445	4.93156	18.754	-2.16931	0.250739	3.25138e-12	9.6372e-10
chr6	2094624	2095587	Peak00039961	distal (non-TSS)	both	GMDS	0.00025475	0.00016654	4.39012	5.58549	35.6317	-1.54681	0.25848	8.64126e-06	0.000420663
chr2	59553719	59554679	Peak00012301	distal (non-TSS)	only T-ALL	RP11-444A22.1,AC007131.2	0.000254665	0.000403449	5.53683	4.02113	23.0497	2.37308	0.254785	2.18293e-14	1.15235e-11
chr22	37779379	37780134	Peak00109491	distal (non-TSS)	only thymus	RP1-63G5.5,ELFN2	0.000254641	7.51085e-05	4.33593	5.64694	34.2283	-1.80119	0.193377	2.29992e-12	7.04427e-10
chr4	187548591	187549888	Peak00033388	distal (non-TSS)	only T-ALL	FAT1	0.000254595	0.000192282	6.46947	5.01466	47.4603	1.79675	0.165864	9.46854e-16	7.00684e-13
chr1	212284779	212285428	Peak00008306	distal (non-TSS)	only thymus	DTL	0.000254323	0.000435635	3.9412	5.15431	23.8191	-1.85014	0.262175	3.0952e-08	3.30061e-06
chr3	18906320	18907354	Peak00020480	distal (non-TSS)	only thymus	AC144521.1	0.000254304	0.000446071	3.85309	4.95408	23.067	-2.0267	0.323596	2.6763e-07	2.16981e-05
chr7	56174726	56175400	Peak00049179	TSS	only T-ALL	snoU13,CHCHD2,NUPR1L	0.000254236	0.000119093	6.5261	5.18378	51.6406	1.67424	0.160001	4.48072e-14	2.16509e-11
chr2	212332797	212334085	Peak00018040	distal (non-TSS)	only T-ALL	ERBB4	0.000254137	0.000345584	6.39242	5.05574	52.1075	1.91573	0.219679	2.162e-11	5.36907e-09
chr18	72741062	72741970	Peak00100157	distal (non-TSS)	both	ZNF407	0.000253996	0.000294317	4.47786	5.75537	39.0177	-1.67492	0.219408	1.32081e-08	1.56428e-06
chr1	19752230	19752760	Peak00001079	distal (non-TSS)	only thymus	CAPZB,RN7SL277P	0.000253992	0.000300216	3.53891	4.70309	16.9427	-2.2085	0.320365	9.98775e-09	1.22499e-06
chr14	67076698	67077471	Peak00084511	distal (non-TSS)	only T-ALL	GPHN	0.000253956	0.000372405	5.39089	4.02794	21.2437	2.15635	0.25438	1.19867e-11	3.13193e-09
chr2	129295835	129296482	Peak00014977	distal (non-TSS)	both	NA	0.000253934	5.08331e-06	4.12803	5.35024	28.3848	-1.54447	0.265903	1.48178e-05	0.000668509
chr19	2888398	2889362	Peak00100718	distal (non-TSS)	only T-ALL	ZNF556,AC119403.1	0.000253807	4.05729e-05	6.44931	5.00155	48.6958	1.8834	0.185363	1.563e-14	8.57413e-12
chr1	101250992	101251822	Peak00004515	distal (non-TSS)	both	NA	0.00025355	0.000251939	5.97684	4.82889	39.0777	1.51306	0.251867	1.29157e-05	0.000595864
chr18	686587	687248	Peak00097691	distal (non-TSS)	only T-ALL	ENOSF1	0.000253393	7.14926e-05	6.77507	5.29007	57.7142	1.74174	0.120727	1.77484e-25	6.98919e-22
chr17	55689770	55690503	Peak00096029	distal (non-TSS)	only T-ALL	MSI2,RP11-118E18.4,RN7SL449P	0.000253203	3.47305e-05	5.72297	4.34894	26.8738	1.97142	0.198053	2.19472e-14	1.15235e-11
chr2	128383760	128384621	Peak00014901	distal (non-TSS)	only T-ALL	MYO7B,RP11-286H15.1	0.00025307	0.000135684	6.47452	5.05506	55.0071	2.06148	0.220717	2.6379e-13	1.00644e-10
chr1	158331942	158332889	Peak00006025	distal (non-TSS)	both	CD1E	0.000253066	0.000302671	4.5438	5.63015	41.3687	-1.3258	0.331778	0.00242456	0.0449078
chr2	8771610	8772258	Peak00010297	distal (non-TSS)	both	AC011747.6	0.000253041	2.30505e-05	4.48341	5.84916	38.7841	-1.66549	0.16368	2.10064e-13	8.25226e-11
chr18	22006275	22007309	Peak00098507	TSS	both	Y_RNA,IMPACT,RP11-178F10.1	0.000252971	8.68505e-06	4.83922	6.40228	58.9005	-1.58281	0.176336	1.52538e-10	3.04144e-08
chr2	151480165	151481116	Peak00015645	distal (non-TSS)	both	AC104777.1,AC104777.4	0.000252947	2.88943e-05	6.11887	4.84572	39.5807	1.64784	0.20735	6.53308e-09	8.42516e-07
chr4	8236708	8237550	Peak00027822	distal (non-TSS)	both	SH3TC1	0.000252934	1.05602e-05	5.35244	6.52537	78.7588	-1.26101	0.258414	0.000705549	0.0164995
chr10	21661737	21662632	Peak00064059	distal (non-TSS)	both	RP11-275N1.1	0.000252689	0.000313902	7.279	6.09891	100.283	1.08996	0.205724	0.001348	0.028113
chr4	108838063	108839143	Peak00030806	distal (non-TSS)	only thymus	SGMS2,RP11-286E11.1	0.000252498	0.000410543	4.25134	5.39295	31.5008	-1.82144	0.263947	6.91107e-08	6.67818e-06
chr10	115843866	115845011	Peak00067615	distal (non-TSS)	both	NA	0.000252434	0.000104077	5.19126	6.52925	67.2888	-1.55323	0.138428	5.58213e-15	3.41942e-12
chr13	96204516	96205607	Peak00082052	TSS	both	CLDN10	0.000252365	0.000502741	5.13981	6.79038	84.0455	-1.96941	0.188111	7.32479e-16	5.49419e-13
chr3	72019833	72020502	Peak00022747	distal (non-TSS)	only thymus	NA	0.000252326	2.67516e-05	3.92432	5.19542	23.3285	-1.94999	0.219539	4.62937e-12	1.31558e-09
chr10	17037855	17038823	Peak00063935	distal (non-TSS)	both	CUBN	0.000252309	0.000115632	6.30638	5.02898	44.7317	1.4933	0.194746	8.08268e-08	7.63024e-06
chr6	36622892	36623647	Peak00041917	distal (non-TSS)	both	NA	0.000252237	4.55625e-05	4.1208	5.33405	27.8799	-1.81227	0.236328	4.05528e-09	5.51348e-07
chr20	60294602	60295596	Peak00106580	distal (non-TSS)	both	CDH4,RP11-429E11.3	0.000252051	0.00015923	6.52633	5.13956	54.9081	1.69768	0.229511	3.41794e-08	3.59951e-06
chr10	121904381	121905334	Peak00067883	distal (non-TSS)	only T-ALL	NA	0.000251863	0.000169345	5.46163	4.23676	24.7493	2.07801	0.251444	5.36669e-11	1.21011e-08
chr16	58528718	58529617	Peak00091827	distal (non-TSS)	both	NDRG4,RNU6-103P	0.00025185	0.000441167	7.23483	5.97449	93.3103	1.15339	0.200896	0.000352199	0.00938024
chr5	759084	759774	Peak00033517	distal (non-TSS)	both	ZDHHC11,ZDHHC11B,CTD-2589H19.4	0.000251823	0.000280464	6.14416	4.99151	46.6394	1.45743	0.272769	0.000100929	0.00330914
chr6	7073806	7074509	Peak00040301	distal (non-TSS)	both	NA	0.000251494	0.000127502	4.16297	5.62222	31.3299	-1.78025	0.179533	1.75087e-13	6.99472e-11
chr14	98265897	98266141	Peak00085853	distal (non-TSS)	only thymus	NA	0.00025137	0.000437292	3.32459	4.46361	13.48	-2.12127	0.390452	3.58134e-06	0.000201164
chr3	174257806	174258523	Peak00026197	distal (non-TSS)	both	NAALADL2	0.000251346	0.000289221	5.4002	6.62715	94.7852	-1.36281	0.334819	0.00178061	0.0352168
chr11	33345788	33346505	Peak00069871	distal (non-TSS)	both	HIPK3	0.000251325	0.000191162	4.42796	5.74372	37.7189	-1.60612	0.217989	6.91669e-08	6.67818e-06
chr17	76272467	76273008	Peak00097201	distal (non-TSS)	both	RP11-219G17.4	0.000251111	0.000239419	4.66333	5.92104	47.5565	-1.52121	0.26041	1.46224e-05	0.000662132
chr4	187305398	187306002	Peak00033375	distal (non-TSS)	only T-ALL	F11-AS1	0.000251063	0.000270383	4.94537	3.53791	12.8696	2.47037	0.257814	2.6395e-15	1.79652e-12
chr3	61711495	61712214	Peak00022427	distal (non-TSS)	only T-ALL	PTPRG	0.000250909	0.000171807	5.24213	3.91072	19.858	2.29063	0.274414	1.0997e-11	2.90091e-09
chr16	67998529	67999011	Peak00092062	TSS	only thymus	SLC12A4	0.000250865	0.000157195	4.17105	5.30462	29.281	-1.81013	0.268505	1.321e-07	1.1737e-05
chr2	64906231	64907306	Peak00012556	distal (non-TSS)	both	SERTAD2	0.000250854	0.000193034	4.43153	5.62599	34.8789	-1.51318	0.218065	6.13371e-07	4.43195e-05
chr10	127584065	127585683	Peak00068127	TSS	both	DHX32,RNU2-42P,FANK1	0.000250834	0.000111426	5.1714	6.69485	74.057	-1.49176	0.161256	1.67751e-10	3.29707e-08
chr5	78013383	78014408	Peak00035870	distal (non-TSS)	both	LHFPL2,CTD-2073O6.1	0.000250766	0.000572584	4.40084	5.44041	37.7589	-1.64528	0.346755	0.000131317	0.00410293
chr16	85543727	85544564	Peak00092902	distal (non-TSS)	only thymus	NA	0.000250738	2.66059e-05	4.51119	5.80522	39.7182	-1.64704	0.206179	4.291e-09	5.7954e-07
chr10	1673339	1674006	Peak00063150	distal (non-TSS)	only T-ALL	ADARB2	0.000250651	0.000153351	5.60352	4.12826	21.6815	2.08783	0.16605	1.07971e-22	2.53299e-19
chr7	142344176	142344666	Peak00052147	distal (non-TSS)	only T-ALL	TRBV20-1,TRBV21-1,TRBV22-1,TRBV23-1	0.000250597	0.00018263	3.36343	4.70219	14.2748	-1.34911	0.314288	0.00126564	0.0266931
chr2	160731574	160732098	Peak00015967	distal (non-TSS)	both	LY75,LY75-CD302	0.000250427	0.000271168	4.28523	5.5993	32.8559	-1.8254	0.192313	7.29366e-13	2.55306e-10
chr3	39248334	39249503	Peak00021303	distal (non-TSS)	only thymus	DSTNP4	0.000250287	0.000208253	4.66669	5.76855	43.6919	-1.50907	0.256385	1.41305e-05	0.000642764
chr8	68880102	68881835	Peak00055496	distal (non-TSS)	both	PREX2	0.000250216	0.000265346	6.91139	5.78996	78.1079	1.18042	0.204189	0.000257418	0.00723883
chr6	166854772	166855891	Peak00046569	distal (non-TSS)	both	RPS6KA2	0.000250178	0.000225984	5.0365	6.398	60.5523	-1.57697	0.148475	7.67061e-14	3.4663e-11
chr6	158447070	158448731	Peak00046206	distal (non-TSS)	both	SYNJ2	0.000250073	0.000251435	9.21952	7.87827	373.647	1.26591	0.150666	1.06688e-07	9.68997e-06
chr9	129242801	129243657	Peak00062205	distal (non-TSS)	both	MVB12B	0.000250064	0.00014001	4.55374	5.66289	40.2628	-1.44518	0.276272	0.000109972	0.00354553
chr14	78693584	78694440	Peak00085157	distal (non-TSS)	only T-ALL	RP11-332E19.1	0.000250033	0.000199666	5.5256	4.23792	27.2353	2.21304	0.278195	1.14833e-10	2.37556e-08
chr5	93256310	93257340	Peak00036366	distal (non-TSS)	both	FAM172A	0.000250016	0.00014199	4.77945	5.99187	49.275	-1.31191	0.250414	0.000247818	0.00700817
chr3	187810290	187810994	Peak00026824	distal (non-TSS)	both	NA	0.000249989	0.000580249	4.15691	5.20695	30.7157	-1.83191	0.347343	1.51827e-05	0.000681628
chr5	36442250	36443250	Peak00034587	distal (non-TSS)	only T-ALL	NA	0.0002499	0.000238816	6.07085	4.68449	37.5653	1.98797	0.207991	1.40412e-13	5.75545e-11
chr6	17580296	17581368	Peak00040836	distal (non-TSS)	both	SUMO2P13	0.000249799	6.96655e-05	4.54866	6.05367	46.9999	-1.71862	0.211782	1.40007e-09	2.14111e-07
chr4	16163289	16164130	Peak00028137	distal (non-TSS)	both	TAPT1	0.000249706	8.51894e-05	6.13419	4.75346	37.2716	1.82137	0.176162	1.2581e-14	7.07756e-12
chr2	238349960	238350877	Peak00019242	distal (non-TSS)	both	AC112721.2	0.000249698	0.000335624	5.31455	6.53384	73.4869	-1.33859	0.209726	1.35647e-05	0.000620097
chr11	69818277	69819063	Peak00071446	distal (non-TSS)	both	NA	0.00024963	0.00037643	6.13634	4.69064	39.7444	1.90739	0.245567	1.69068e-09	2.52598e-07
chr2	46371274	46372226	Peak00011874	distal (non-TSS)	only T-ALL	PRKCE	0.00024959	6.71033e-05	6.13444	4.80264	38.7315	1.81379	0.184853	2.13243e-13	8.3378e-11
chr3	46148988	46149747	Peak00021657	distal (non-TSS)	both	NA	0.000249469	2.51231e-05	4.82013	6.11044	52.8601	-1.47129	0.233936	5.98611e-06	0.000309733
chr11	72961218	72961887	Peak00071610	distal (non-TSS)	only thymus	RP11-800A3.4,OR8R1P	0.000249426	0.000197111	4.40667	5.72869	35.7669	-1.73762	0.167621	2.37993e-14	1.23781e-11
chr11	126943908	126944843	Peak00073611	distal (non-TSS)	both	RP11-168K9.2	0.000249423	0.000150556	6.17547	4.84057	37.771	1.58219	0.158781	2.20479e-12	6.79062e-10
chr4	77120677	77121492	Peak00029685	distal (non-TSS)	both	SCARB2	0.00024904	0.000354546	4.85967	6.08129	53.7685	-1.20448	0.26926	0.00207498	0.0397552
chr12	132609070	132610108	Peak00079432	distal (non-TSS)	only T-ALL	EP400NL,RP13-977J11.5	0.000248994	4.80141e-06	6.33542	4.96941	46.0965	1.8403	0.192132	5.78357e-13	2.06954e-10
chr9	90173702	90174156	Peak00060642	distal (non-TSS)	only thymus	DAPK1,DAPK1-IT1	0.000248899	9.60617e-05	3.80206	5.01285	20.8812	-1.94901	0.245362	4.19472e-10	7.34156e-08
chr6	28679514	28680244	Peak00041370	distal (non-TSS)	both	NA	0.000248737	0.000218909	4.25591	5.54543	31.0797	-1.72815	0.189354	1.28505e-11	3.31907e-09
chr7	139439893	139440580	Peak00051964	distal (non-TSS)	both	HIPK2	0.000248595	0.000189757	4.26245	5.38403	29.9989	-1.44648	0.264133	6.18489e-05	0.00219774
chr2	60399843	60400466	Peak00012332	distal (non-TSS)	both	NA	0.000248563	0.000174125	3.97935	5.29007	24.5987	-1.71585	0.213207	1.81074e-09	2.69441e-07
chr7	29190336	29190887	Peak00048043	distal (non-TSS)	only thymus	CPVL,CHN2	0.000248293	0.000185894	3.94635	5.24242	25.8645	-2.08495	0.252251	3.74617e-11	8.78609e-09
chr10	79595885	79596547	Peak00066085	distal (non-TSS)	both	DLG5	0.000248225	9.28094e-05	6.95946	5.54187	69.363	1.60928	0.144045	3.20053e-15	2.11315e-12
chr13	53725368	53726552	Peak00081080	distal (non-TSS)	both	LINC01065	0.000248189	0.000491783	7.01241	5.80086	85.2868	1.16477	0.240172	0.00164617	0.0330019
chr2	235902276	235903787	Peak00019159	distal (non-TSS)	both	SH3BP4	0.000248172	1.86625e-05	5.02882	6.45937	66.0485	-1.44244	0.213689	2.09785e-06	0.000127165
chr8	20723003	20724328	Peak00053733	distal (non-TSS)	both	NA	0.000248081	0.000253144	4.82167	6.15549	51.1921	-1.6343	0.16799	2.37325e-12	7.24874e-10
chr18	76299459	76300343	Peak00100303	distal (non-TSS)	only T-ALL	Y_RNA	0.000248048	0.00014869	5.62458	4.24506	24.1283	2.02495	0.190935	2.34876e-16	1.94721e-13
chr10	35283284	35284085	Peak00064687	distal (non-TSS)	both	NA	0.000248027	6.43466e-05	7.00425	5.64117	72.4389	1.5036	0.136362	4.84562e-14	2.32299e-11
chr10	31975153	31975950	Peak00064529	distal (non-TSS)	only thymus	RP11-472N13.3	0.000247899	0.00022407	3.99968	5.30629	25.2501	-1.95932	0.194357	8.74819e-15	5.13082e-12
chr14	81712540	81713818	Peak00085242	distal (non-TSS)	both	DYNLL1P1	0.000247761	0.000122417	7.02865	5.52114	73.4023	1.82662	0.154103	1.4917e-18	2.00582e-15
chr6	169967071	169968018	Peak00046698	distal (non-TSS)	only thymus	WDR27	0.000247749	0.00037655	4.45752	5.66469	36.2769	-1.67928	0.212971	4.4112e-09	5.89796e-07
chr10	96943026	96944113	Peak00066784	distal (non-TSS)	both	PAWRP1,C10orf129	0.000247737	7.68156e-05	5.05319	6.59597	69.0515	-1.47197	0.181895	1.98299e-08	2.22204e-06
chr5	167908235	167908928	Peak00039193	distal (non-TSS)	both	WWC1,RARS	0.000247722	6.48682e-05	5.60945	4.41745	28.6701	1.84175	0.255947	3.0991e-08	3.30158e-06
chr17	63526268	63526905	Peak00096444	distal (non-TSS)	both	AXIN2,CTD-2535L24.2	0.000247593	0.000351575	4.39767	5.47221	35.5823	-1.52651	0.28965	6.29658e-05	0.00222738
chr5	127272019	127272841	Peak00037527	distal (non-TSS)	only T-ALL	CTC-228N24.1,CTC-228N24.3	0.000247565	0.00013767	5.8648	4.57609	32.3743	1.91203	0.204618	9.95327e-13	3.35617e-10
chr7	45034538	45035129	Peak00048747	distal (non-TSS)	both	SNHG15,CCM2	0.000247557	0.000151993	6.39434	5.08423	47.0219	1.47803	0.184183	2.82887e-08	3.05203e-06
chr10	112617126	112618204	Peak00067497	distal (non-TSS)	both	NA	0.000247531	0.000351336	5.19337	6.26741	65.7926	-1.42153	0.246162	3.41593e-05	0.00135436
chr10	48559495	48560020	Peak00064987	distal (non-TSS)	only thymus	NA	0.000247447	0.000154801	4.18398	5.52213	29.5253	-1.84332	0.16631	9.84579e-17	8.97204e-14
chr22	44487100	44487804	Peak00109998	distal (non-TSS)	both	PARVB	0.00024739	9.21141e-06	5.92742	4.61751	31.5467	1.62803	0.184342	1.99397e-10	3.83697e-08
chr18	56754293	56755445	Peak00099657	distal (non-TSS)	both	RP11-685A21.1	0.00024727	0.000422203	5.5515	6.60681	94.6905	-1.40665	0.30436	0.000519857	0.0128521
chr7	64685547	64686471	Peak00049230	distal (non-TSS)	only thymus	INTS4L1,RP11-328P23.2	0.000247209	0.00029311	4.23424	5.51537	30.95	-1.78911	0.205529	4.72256e-11	1.08033e-08
chr2	100253447	100254150	Peak00013774	distal (non-TSS)	both	AFF3	0.000247104	0.00022063	4.11208	5.32039	27.4862	-1.50275	0.262652	2.49401e-05	0.00104017
chr8	59532617	59533169	Peak00055129	distal (non-TSS)	only thymus	NSMAF	0.000247078	0.000350069	3.69398	4.82868	19.8726	-2.20763	0.311741	4.34244e-09	5.8391e-07
chr7	48666651	48667606	Peak00048887	distal (non-TSS)	both	ABCA13	0.0002469	0.000492341	4.83791	6.04764	52.6243	-1.34112	0.26085	0.000252573	0.00712621
chr3	34744437	34745020	Peak00021110	distal (non-TSS)	only thymus	NA	0.000246831	0.000266238	3.83768	5.13675	21.562	-2.05739	0.20209	1.77396e-15	1.24586e-12
chr2	239790200	239791282	Peak00019338	distal (non-TSS)	both	TWIST2	0.000246738	0.000323615	4.86689	6.16868	54.3878	-1.70032	0.197812	1.96958e-10	3.79668e-08
chr19	39564064	39564720	Peak00102650	distal (non-TSS)	both	PAPL	0.000246627	7.7587e-05	5.81891	4.5454	29.9421	1.56213	0.218358	2.36419e-07	1.94103e-05
chr16	29394213	29394670	Peak00091038	distal (non-TSS)	only T-ALL	SNX29P2,NPIPB11	0.0002465	0.000304851	4.29836	2.87649	6.12622	2.91172	0.372385	6.83497e-12	1.8794e-09
chr6	129886461	129887122	Peak00044835	distal (non-TSS)	both	NA	0.000246495	0.000589212	4.74631	5.92171	50.4668	-1.55612	0.27774	2.35404e-05	0.000991064
chr8	61288912	61289757	Peak00055217	distal (non-TSS)	only thymus	RP11-163N6.2	0.000246421	0.000230909	4.06383	5.59648	29.8112	-2.15827	0.138378	4.38884e-34	3.72248e-30
chr12	122728521	122729954	Peak00078936	distal (non-TSS)	only T-ALL	RP11-512M8.5,VPS33A	0.0002464	0.000327231	6.04692	4.5113	31.4503	1.99255	0.156508	1.78473e-22	4.09975e-19
chr12	14263880	14264864	Peak00074786	distal (non-TSS)	both	NA	0.000246345	0.000163299	6.6447	5.39414	57.3793	1.37689	0.154864	4.18481e-09	5.6756e-07
chr14	98254870	98255681	Peak00085851	distal (non-TSS)	only thymus	RP11-204N11.2	0.000246335	0.00018914	3.97968	5.35558	25.993	-2.0435	0.187673	2.36268e-17	2.43471e-14
chr10	126160505	126160974	Peak00068044	distal (non-TSS)	only thymus	LHPP	0.0002463	0.000251631	4.01944	5.31634	25.247	-1.90907	0.190458	1.70611e-14	9.22154e-12
chr9	103107558	103108045	Peak00061243	distal (non-TSS)	both	TEX10	0.000246286	0.000341937	3.58501	4.70997	16.4293	-1.91734	0.310948	6.24078e-07	4.49165e-05
chr14	99584360	99585155	Peak00085903	distal (non-TSS)	both	NA	0.000246259	5.80589e-05	3.80702	5.14449	21.0465	-1.71754	0.217401	4.02863e-09	5.49079e-07
chr8	124491747	124492739	Peak00057467	distal (non-TSS)	both	NA	0.000246228	0.000442453	7.33833	6.04479	100.774	1.16702	0.207995	0.000406378	0.0105257
chr22	48550121	48550725	Peak00110246	distal (non-TSS)	only thymus	NA	0.000246211	8.91649e-05	3.5485	4.92749	16.8092	-2.30829	0.192006	4.73936e-22	1.00494e-18
chr3	58067403	58068272	Peak00022288	distal (non-TSS)	both	FLNB	0.000246116	8.70472e-05	5.05681	6.41342	62.6234	-1.44301	0.182407	4.95715e-08	4.99164e-06
chr3	46778749	46779383	Peak00021711	TSS	only thymus	PRSS50,PRSS46,PRSS45	0.000246078	0.000117543	3.74173	4.98193	20.6031	-2.15943	0.2637	3.33104e-11	7.93276e-09
chr13	74940987	74941962	Peak00081513	distal (non-TSS)	only T-ALL	RPL21P108	0.000246067	0.000329843	6.13854	4.80917	38.8941	1.74558	0.197551	5.42718e-11	1.22125e-08
chr9	140353380	140354210	Peak00063039	TSS	both	NSMF,PNPLA7	0.000245977	0.000299838	5.52073	6.95857	99.0063	-1.26853	0.234701	0.00023978	0.00682702
chr2	65550246	65550845	Peak00012617	distal (non-TSS)	both	SPRED2	0.000245924	0.000283664	4.08122	5.10692	26.5718	-1.53542	0.341361	0.000383585	0.0100534
chr9	8719521	8720579	Peak00058960	distal (non-TSS)	both	PTPRD,RP11-134K1.2	0.000245906	0.000324787	6.96193	5.75288	77.1322	1.22033	0.192656	5.4987e-05	0.00200032
chr12	127072789	127073810	Peak00079210	distal (non-TSS)	both	NA	0.000245734	9.19413e-05	5.92809	4.54428	30.1038	1.75562	0.158125	4.27957e-16	3.32306e-13
chr6	148565160	148566101	Peak00045696	distal (non-TSS)	only thymus	RP11-631F7.1	0.000245646	0.000404171	4.23249	5.31722	30.6355	-1.79156	0.278479	4.47244e-07	3.36156e-05
chr7	73004989	73005577	Peak00049460	distal (non-TSS)	only thymus	MLXIPL	0.000245588	0.00018594	4.36765	5.67105	34.0911	-1.76678	0.167622	5.82277e-15	3.54713e-12
chr4	119186173	119187291	Peak00031184	distal (non-TSS)	both	NDST3	0.00024519	0.00016082	4.89489	6.40735	59.6138	-1.6652	0.161539	8.21238e-14	3.6366e-11
chr8	37929869	37931136	Peak00054438	distal (non-TSS)	only thymus	KB-1836B5.1	0.000245176	0.000190683	4.9282	6.26195	54.828	-1.60942	0.152735	5.78229e-14	2.67885e-11
chr1	174794651	174795437	Peak00006724	distal (non-TSS)	only thymus	RABGAP1L	0.000245063	0.00040464	3.7778	4.82591	19.7318	-1.9288	0.312782	5.65105e-07	4.13193e-05
chr3	32987145	32987680	Peak00021027	distal (non-TSS)	only thymus	CCR4	0.000245037	0.000151378	4.06689	5.39363	26.6963	-1.93047	0.178941	1.67305e-16	1.43003e-13
chr3	44480779	44481998	Peak00021542	distal (non-TSS)	both	ZNF445	0.000244789	0.000192775	7.10242	5.84092	80.7763	1.30892	0.14836	1.41224e-08	1.6548e-06
chr12	123935915	123936988	Peak00079027	distal (non-TSS)	only thymus	RP11-972P1.8,SNRNP35	0.000244702	0.00023859	5.09387	6.35281	60.8395	-1.54012	0.164424	4.3054e-11	1.00152e-08
chr5	40033290	40033978	Peak00034717	distal (non-TSS)	only T-ALL	NA	0.000244672	0.000201158	5.87774	4.43084	29.1276	1.95527	0.181608	2.15445e-16	1.81339e-13
chr5	1997678	1998297	Peak00033634	distal (non-TSS)	only T-ALL	NA	0.000244409	0.000144808	5.40041	4.00275	19.396	1.93809	0.216719	5.1542e-12	1.44609e-09
chr8	16884203	16885579	Peak00053561	TSS	both	MICU3	0.000244275	4.79841e-05	5.81926	7.27853	124.139	-1.12	0.232734	0.00205965	0.0395578
chr2	204297484	204298103	Peak00017720	distal (non-TSS)	both	ABI2,RAPH1	0.000244263	8.98515e-05	4.05851	5.32404	27.5585	-1.91403	0.238328	4.06528e-10	7.13768e-08
chr15	86018234	86019569	Peak00089108	distal (non-TSS)	both	AKAP13	0.000244211	0.000356182	4.80253	6.10653	51.2257	-1.58109	0.202716	1.69392e-08	1.9375e-06
chr7	64689574	64690298	Peak00049231	distal (non-TSS)	both	INTS4L1,RP11-328P23.2	0.000244188	0.000209468	4.38353	5.65924	34.0484	-1.68536	0.178439	4.62657e-12	1.31558e-09
chr1	162891895	162892608	Peak00006298	distal (non-TSS)	only T-ALL	NA	0.000244111	0.00012103	5.0891	3.83964	14.9702	1.74123	0.20316	2.24957e-10	4.28398e-08
chr1	223839873	223841022	Peak00008697	distal (non-TSS)	both	CAPN8,SNRPEP10	0.000243955	5.74797e-05	6.34981	4.87921	40.9296	1.76388	0.126659	4.17747e-24	1.24491e-20
chr10	24752805	24753779	Peak00064197	distal (non-TSS)	only T-ALL	KIAA1217	0.000243924	0.00016563	6.03589	4.64751	32.5872	1.79986	0.142042	9.35256e-21	1.71872e-17
chr4	110675178	110676409	Peak00030936	distal (non-TSS)	both	CFI	0.00024392	7.33852e-05	5.13043	6.47709	64.3543	-1.52219	0.141717	1.16611e-13	4.90753e-11
chr7	26578245	26578723	Peak00047926	distal (non-TSS)	both	KIAA0087	0.000243905	4.28999e-05	3.96397	5.26055	25.3941	-1.80694	0.241736	8.71815e-09	1.08865e-06
chr10	96990321	96991085	Peak00066786	distal (non-TSS)	both	C10orf129,RP11-310E22.4,PDLIM1	0.000243869	7.4854e-05	4.13546	5.58022	29.931	-1.78663	0.166872	2.12732e-15	1.48458e-12
chr3	18385852	18386931	Peak00020440	distal (non-TSS)	both	TBC1D5,SATB1	0.000243838	0.000573614	4.63413	5.88536	47.3056	-1.73856	0.259069	2.49486e-07	2.0392e-05
chr18	21158125	21159023	Peak00098446	distal (non-TSS)	both	Y_RNA,NPC1	0.000243663	0.000340791	5.29033	6.47592	81.6881	-1.49046	0.303243	0.000181648	0.00540038
chr11	60707260	60707911	Peak00070733	distal (non-TSS)	only thymus	TMEM132A,SLC15A3	0.000243521	0.000572648	4.15834	5.20082	28.7794	-1.75869	0.305923	5.17186e-06	0.000274295
chr3	16524015	16525257	Peak00020331	distal (non-TSS)	both	RFTN1	0.000243479	1.519e-05	5.05882	6.23611	57.0083	-1.21871	0.205733	0.000121022	0.00382994
chr3	2806621	2807240	Peak00019631	distal (non-TSS)	both	CNTN4	0.000243478	7.97091e-05	5.6074	4.33085	26.967	1.90418	0.240915	1.13522e-09	1.78307e-07
chr20	23130945	23131978	Peak00104895	distal (non-TSS)	both	RNA5SP478	0.000243464	0.000357657	5.03634	6.41322	64.1291	-1.6809	0.183857	2.00592e-11	5.02675e-09
chr5	141807471	141807868	Peak00038255	distal (non-TSS)	only thymus	AC005592.2	0.000243401	0.000289527	3.5304	4.6086	15.8273	-2.09623	0.330146	1.38116e-07	1.21929e-05
chr11	124790608	124791522	Peak00073502	TSS	only thymus	HEPACAM,HEPN1	0.000243384	5.16377e-06	4.89251	6.28905	55.1667	-1.49284	0.166479	4.29051e-10	7.45797e-08
chr17	38983724	38984838	Peak00095109	distal (non-TSS)	only T-ALL	KRT10,TMEM99	0.000243286	0.000195142	5.62729	4.37691	28.1142	2.03013	0.242347	4.47492e-11	1.03249e-08
chr9	763956	764597	Peak00058630	distal (non-TSS)	both	NA	0.000243219	0.000102338	6.60023	5.26921	55.6885	1.55969	0.175491	3.78846e-10	6.72663e-08
chr5	4188559	4189837	Peak00033708	distal (non-TSS)	only thymus	NA	0.000243186	6.07276e-05	5.27025	6.59784	70.8159	-1.52061	0.133575	4.68155e-15	2.96665e-12
chr1	47898066	47898705	Peak00002623	distal (non-TSS)	both	FOXD2-AS1,FOXD2	0.000243182	1.33878e-05	4.68585	6.00633	44.1136	-1.4847	0.162195	2.66266e-10	4.94259e-08
chr21	34258388	34259527	Peak00107406	distal (non-TSS)	only T-ALL	C21orf49	0.000243173	0.000115214	6.03058	4.6668	32.8831	1.72602	0.151791	1.10797e-16	1.00137e-13
chr15	85821129	85821559	Peak00089091	distal (non-TSS)	only thymus	ADAMTS7P4,RP11-561C5.7	0.000243158	5.95809e-05	2.88375	4.15928	8.72881	-2.97363	0.373559	3.31018e-12	9.78517e-10
chr9	117302036	117302723	Peak00061786	distal (non-TSS)	only thymus	NA	0.000243138	0.000370019	3.55166	4.60789	17.5762	-2.13115	0.386484	2.54286e-06	0.000150339
chr3	152313605	152314663	Peak00025435	distal (non-TSS)	both	NA	0.000243016	8.84967e-05	6.49442	5.29699	53.7293	1.34144	0.193114	3.51717e-06	0.000198369
chr11	30604192	30604798	Peak00069755	distal (non-TSS)	only thymus	MPPED2,RP5-1024C24.1	0.000242952	0.000141844	4.01717	5.24827	26.5876	-1.84263	0.265491	5.58838e-08	5.53129e-06
chr2	100865248	100866149	Peak00013802	distal (non-TSS)	only T-ALL	LINC01104	0.000242852	0.000335591	5.88798	4.71842	40.1669	1.97473	0.273302	1.13711e-08	1.3778e-06
chr6	28681261	28681752	Peak00041371	distal (non-TSS)	only thymus	NA	0.000242748	0.000214684	3.72095	4.97868	18.8752	-1.90364	0.226017	7.83392e-11	1.69038e-08
chr16	27543067	27544008	Peak00090953	distal (non-TSS)	both	GTF3C1	0.000242697	0.000248073	4.01175	5.37037	25.9142	-1.71313	0.205904	6.20587e-10	1.03364e-07
chr22	24311312	24314181	Peak00108804	distal (non-TSS)	only thymus	GSTT2B,KB-1125A3.10,DDTL,KB-226F1.2,DDT,AP000351.3,GSTT2	0.000242687	8.38734e-05	5.43507	6.80046	83.3678	-1.48689	0.153296	2.06864e-11	5.14881e-09
chr8	6333955	6334994	Peak00053155	distal (non-TSS)	both	MCPH1,RP11-115C21.4	0.00024259	1.56984e-05	4.29985	5.48792	31.7138	-1.48016	0.246527	1.28227e-05	0.000592069
chr8	29326411	29327414	Peak00054197	distal (non-TSS)	only thymus	NA	0.000242587	0.00051361	4.24863	5.37138	30.3069	-1.78036	0.252425	5.27403e-08	5.27221e-06
chr1	71255703	71256763	Peak00003496	distal (non-TSS)	only T-ALL	RP5-952N6.1	0.000242328	0.000318647	5.90214	4.6738	36.9878	1.88437	0.248096	4.32247e-09	5.81935e-07
chr12	121258804	121259426	Peak00078806	distal (non-TSS)	only T-ALL	SPPL3	0.000242248	0.000331201	5.14569	3.76527	16.0348	2.25649	0.260674	2.28674e-12	7.02343e-10
chr12	48947308	48948101	Peak00075808	distal (non-TSS)	only T-ALL	OR5BS1P	0.000242232	0.000314239	5.20544	3.91973	19.5906	2.28645	0.286758	6.88544e-11	1.51538e-08
chr18	51810992	51811866	Peak00099475	distal (non-TSS)	both	POLI	0.000242175	0.000498574	4.42759	5.43904	34.6437	-1.45496	0.292587	0.000192019	0.0056641
chr11	65406987	65407681	Peak00071134	TSS	both	PCNXL3,MIR4690,SIPA1,MIR4489	0.000242139	8.37664e-06	5.17617	6.43976	63.8708	-1.24399	0.177407	6.76155e-06	0.000341522
chr14	100814908	100816078	Peak00085990	distal (non-TSS)	only thymus	WARS,RP11-638I2.8,RP11-638I2.9	0.000242077	3.16002e-05	4.33214	5.60416	33.1864	-1.82289	0.1875	2.33627e-13	9.03865e-11
chr15	63587435	63587984	Peak00088005	distal (non-TSS)	only thymus	APH1B	0.000241951	0.000249912	3.56153	4.79168	15.9084	-2.15963	0.236749	2.83641e-13	1.07844e-10
chr4	6185287	6186464	Peak00027682	distal (non-TSS)	only T-ALL	JAKMIP1	0.000241886	0.000292924	5.94482	4.51985	31.6629	1.90277	0.194193	8.81214e-14	3.85573e-11
chr18	45084349	45085128	Peak00099218	distal (non-TSS)	both	CTD-2130O13.1,RP11-157P23.2	0.000241747	1.58278e-05	6.06754	4.84689	38.1007	1.60091	0.196824	4.66116e-09	6.16986e-07
chr2	97475637	97476372	Peak00013625	distal (non-TSS)	both	CNNM4,RP11-353K11.1,CNNM3	0.000241739	0.000263942	4.45291	5.49951	36.0058	-1.25776	0.301448	0.00248291	0.0457351
chr14	23357074	23357674	Peak00083067	distal (non-TSS)	only thymus	LRP10,REM2	0.000241738	1.7275e-05	4.68456	6.03408	44.1458	-1.67698	0.116323	8.56007e-25	2.77603e-21
chr3	177469293	177470283	Peak00026319	distal (non-TSS)	both	LINC00578	0.000241548	0.000473167	4.30379	5.28201	35.7302	-1.81989	0.360362	2.96511e-05	0.00119889
chr14	107055164	107055964	Peak00086451	distal (non-TSS)	only thymus	IGHV3-53,IGHVII-53-1,IGHV3-54,IGHV4-55,IGHV7-56	0.000241501	7.53112e-07	4.17482	5.41557	28.4833	-1.60258	0.21072	2.92423e-08	3.13955e-06
chr5	174890468	174891170	Peak00039508	distal (non-TSS)	only thymus	NA	0.000241329	0.000293302	4.11334	5.21741	26.4872	-1.75982	0.259484	1.60459e-07	1.39202e-05
chr2	76826756	76827495	Peak00013132	distal (non-TSS)	both	RN7SKP164	0.000241311	0.000303926	6.32342	5.09102	44.9972	1.29167	0.178933	2.78715e-06	0.000162172
chr3	155052496	155053705	Peak00025524	distal (non-TSS)	both	NA	0.00024129	0.000132014	6.77945	5.56102	66.5254	1.38917	0.177995	1.54128e-07	1.34876e-05
chr13	42000191	42000780	Peak00080484	distal (non-TSS)	only thymus	OR7E36P	0.000241136	0.000284121	3.96835	5.19971	23.2276	-1.86144	0.206443	5.39148e-12	1.5012e-09
chr14	56172461	56173228	Peak00084038	distal (non-TSS)	only thymus	KTN1	0.000241133	0.00027724	4.268	5.61186	33.5749	-1.85213	0.207931	1.11634e-11	2.93771e-09
chr10	45929228	45930195	Peak00064914	distal (non-TSS)	both	ALOX5,RP11-67C2.2	0.00024109	0.000169524	4.78529	6.02412	46.7508	-1.3527	0.1939	2.41355e-06	0.000143695
chr19	45170007	45170562	Peak00103007	distal (non-TSS)	only thymus	CTB-171A8.1,PVR,CEACAM19	0.000241047	0.000128216	3.9019	5.19284	21.9975	-1.93033	0.177757	1.20919e-16	1.08397e-13
chr22	32540325	32541442	Peak00109236	distal (non-TSS)	only thymus	RP1-127L4.7,C22orf42	0.000241017	7.64763e-05	4.53529	5.83433	38.8041	-1.69412	0.157438	5.00272e-15	3.08162e-12
chr3	158832221	158833189	Peak00025687	distal (non-TSS)	only T-ALL	IQCJ-SCHIP1,IQCJ	0.000240991	9.4452e-05	5.88529	4.55616	31.8249	1.88623	0.201917	1.24744e-12	4.13049e-10
chr16	69149700	69150158	Peak00092165	distal (non-TSS)	only thymus	HAS3,CHTF8	0.0002409	0.000278585	3.67587	4.84597	17.4062	-1.95593	0.256642	1.37829e-09	2.11074e-07
chr12	94601547	94602345	Peak00077727	distal (non-TSS)	both	PLXNC1	0.0002408	0.000107819	3.83369	5.18779	22.2029	-1.68569	0.23805	9.36012e-08	8.68011e-06
chr2	68674406	68676461	Peak00012724	distal (non-TSS)	both	AC127383.1	0.000240654	0.000150804	5.85781	7.16471	109.892	-1.44667	0.130611	7.85459e-14	3.53495e-11
chr10	111640418	111641845	Peak00067400	distal (non-TSS)	both	XPNPEP1	0.000240538	9.8506e-05	5.55549	6.60777	84.4546	-1.17978	0.239805	0.00113164	0.0243514
chr17	55743511	55744144	Peak00096032	distal (non-TSS)	only thymus	MSI2	0.000240449	1.35852e-05	4.16164	5.37535	27.4852	-1.72406	0.20345	2.71146e-10	5.01487e-08
chr4	54880769	54881355	Peak00029073	distal (non-TSS)	only thymus	FIP1L1,CHIC2	0.000240427	1.77418e-05	3.37225	4.60795	13.9725	-2.3161	0.291981	6.0409e-11	1.34562e-08
chr7	99195572	99196639	Peak00050371	distal (non-TSS)	both	GS1-259H13.10,GS1-259H13.2	0.000240405	0.000513309	5.24729	6.34433	67.1678	-1.33357	0.232554	6.84977e-05	0.00239085
chr3	191046150	191048055	Peak00026959	TSS	both	UTS2B,CCDC50	0.000240389	0.000141108	5.90537	7.31865	120.912	-1.31069	0.158455	7.47803e-08	7.15128e-06
chr19	3052404	3053786	Peak00100732	distal (non-TSS)	both	TLE2,AC005944.2,AES	0.000240255	0.000285379	5.38597	6.55552	73.2743	-1.33831	0.18041	7.35856e-07	5.16298e-05
chr7	155888221	155889903	Peak00052706	distal (non-TSS)	both	NA	0.000240112	5.47587e-06	6.1881	7.42934	138.384	-1.29175	0.163124	2.88742e-07	2.31608e-05
chr2	3162482	3163065	Peak00010053	distal (non-TSS)	only thymus	AC019118.4	0.00024001	0.000230458	3.75658	4.99063	19.356	-2.05777	0.224338	5.01945e-13	1.82057e-10
chr5	107242701	107243336	Peak00036861	distal (non-TSS)	only thymus	FBXL17	0.000239887	0.00046627	3.6963	4.75244	19.6676	-2.15425	0.33284	7.27125e-08	6.97167e-06
chr7	65878077	65879229	Peak00049267	distal (non-TSS)	both	TPST1,GS1-124K5.6,GS1-124K5.2,SKP1P1	0.000239824	8.46547e-05	5.24578	6.73535	77.1248	-1.40968	0.173433	3.53215e-08	3.70916e-06
chr6	88435036	88435654	Peak00043503	distal (non-TSS)	only thymus	snoU13	0.000239813	0.000218937	4.03613	5.16697	25.3592	-1.69602	0.27981	2.80306e-06	0.000162926
chr15	46240143	46241433	Peak00087370	distal (non-TSS)	only T-ALL	NA	0.000239786	2.77939e-05	6.18476	4.83555	38.3132	1.60153	0.164811	5.40957e-12	1.50244e-09
chr1	167470579	167471556	Peak00006443	distal (non-TSS)	both	CD247	0.000239753	0.000272111	4.71802	5.78469	44.0306	-1.37259	0.257795	0.000139144	0.00430721
chr6	53226222	53226883	Peak00042774	distal (non-TSS)	both	RPL31P28,RPL31P33	0.000239735	4.43556e-05	7.34128	5.94167	92.7459	1.49538	0.138475	1.73573e-13	6.95948e-11
chr2	11232329	11232917	Peak00010457	distal (non-TSS)	only thymus	AC062028.1,RP11-345J13.1	0.000239671	0.000213695	3.68831	4.92589	17.6238	-1.97336	0.212669	4.81222e-13	1.76868e-10
chr4	186854165	186854881	Peak00033350	distal (non-TSS)	only T-ALL	SORBS2	0.000239657	0.000288506	5.36083	4.19681	23.6985	2.05293	0.26953	1.32362e-09	2.03834e-07
chr8	144713758	144714267	Peak00058472	distal (non-TSS)	only T-ALL	RP11-661A12.12,ZNF623	0.000239344	5.97055e-05	5.14642	3.71113	16.6858	1.91927	0.350834	8.88144e-06	0.000430077
chr10	115022743	115023205	Peak00067571	distal (non-TSS)	only thymus	NA	0.000239318	2.91013e-05	4.1686	5.3218	29.7292	-1.72368	0.280169	1.69638e-06	0.000105946
chr12	66134326	66136360	Peak00076708	distal (non-TSS)	both	NA	0.000239287	5.1556e-05	5.9163	7.28124	123.247	-1.1441	0.205064	0.000469831	0.0118519
chr13	66792283	66792933	Peak00081302	distal (non-TSS)	both	MIR4704	0.000239175	0.000268951	4.22416	5.35306	30.0098	-1.65563	0.266926	2.29145e-06	0.000137464
chr10	31089193	31089925	Peak00064485	distal (non-TSS)	both	NA	0.000239142	6.34918e-05	4.62504	5.88755	43.2826	-1.63523	0.202496	3.65472e-09	5.02465e-07
chr16	82693634	82694290	Peak00092725	distal (non-TSS)	only T-ALL	CDH13	0.000239133	0.000392775	5.50929	3.99548	21.5172	2.18836	0.235245	1.06218e-13	4.48728e-11
chr10	27601693	27602317	Peak00064319	distal (non-TSS)	only thymus	RNU6-666P	0.000238987	0.000129043	3.75591	5.03456	19.7981	-1.98215	0.218185	1.36065e-12	4.4126e-10
chr11	63766437	63768429	Peak00070959	distal (non-TSS)	both	OTUB1,MACROD1	0.000238903	6.13248e-05	6.11955	7.44996	136.771	-1.12324	0.178746	0.000139591	0.00431984
chr1	3799822	3800596	Peak00000244	distal (non-TSS)	only T-ALL	DFFB,AL691523.1,C1orf174	0.000238833	0.000147292	5.11051	3.91953	16.9042	2.00017	0.250418	3.36829e-10	6.01935e-08
chr22	37775002	37775638	Peak00109490	distal (non-TSS)	only thymus	RP1-63G5.5,ELFN2,RP1-63G5.8	0.000238648	0.00023916	4.36321	5.63176	33.6618	-1.66804	0.19054	1.28813e-10	2.62051e-08
chr5	126015238	126016608	Peak00037469	distal (non-TSS)	both	NA	0.000238597	0.000128552	7.01107	5.76608	77.4267	1.44562	0.150105	7.54273e-11	1.63394e-08
chr6	112129268	112130129	Peak00044273	distal (non-TSS)	both	FYN	0.000238584	0.000473105	4.90015	5.82995	53.6716	-1.34658	0.339932	0.00230496	0.0432102
chr7	146338509	146339010	Peak00052274	distal (non-TSS)	only thymus	CNTNAP2	0.00023854	0.000137207	3.49166	4.73922	16.5539	-2.34786	0.295156	4.34144e-11	1.00778e-08
chr3	18885341	18886242	Peak00020477	distal (non-TSS)	both	AC144521.1	0.000238524	0.000268776	4.70416	5.64803	47.1519	-1.38582	0.357014	0.00222007	0.0419807
chr10	421568	422224	Peak00063086	distal (non-TSS)	both	DIP2C	0.000238493	0.000433126	3.88054	4.98007	21.8052	-1.67199	0.301619	1.54779e-05	0.000692063
chr12	6297964	6299068	Peak00074316	distal (non-TSS)	both	CD9	0.000238021	0.000308474	5.6012	6.93615	101.634	-1.59989	0.210777	3.30664e-08	3.49901e-06
chr2	192924692	192925480	Peak00017270	distal (non-TSS)	both	TMEFF2	0.00023793	1.57207e-05	6.01911	4.86986	40.7225	1.64467	0.238229	3.21314e-07	2.5166e-05
chr16	47051998	47052556	Peak00091300	distal (non-TSS)	both	RP11-169E6.4,RP11-169E6.3	0.000237875	0.000155687	5.92634	4.67427	31.351	1.50194	0.156021	3.74887e-11	8.78609e-09
chr20	48311070	48311801	Peak00106041	distal (non-TSS)	both	B4GALT5	0.000237843	9.83854e-05	4.09871	5.27524	26.4769	-1.47455	0.260228	3.2679e-05	0.00130274
chr3	171818839	171819305	Peak00026104	distal (non-TSS)	only thymus	FNDC3B	0.000237641	0.000323885	3.74715	4.7354	18.8475	-1.81693	0.35343	2.36062e-05	0.000993082
chr15	52224060	52225123	Peak00087549	distal (non-TSS)	both	TMOD3,RP11-56B16.2,LEO1	0.000237518	9.39382e-05	4.37641	5.48918	33.2868	-1.31372	0.271225	0.000530348	0.0130413
chr7	71800507	71802836	Peak00049430	distal (non-TSS)	both	CALN1	0.000237408	0.000115158	6.08422	7.511	146.941	-1.08738	0.222528	0.00237394	0.0441781
chr20	49018465	49019081	Peak00106098	distal (non-TSS)	both	NA	0.000237336	0.000268454	3.92392	4.97646	22.9173	-1.73363	0.303259	6.84197e-06	0.000344165
chr7	27207966	27208429	Peak00047951	distal (non-TSS)	both	RP1-170O19.21,HOXA9,RP1-170O19.20,HOXA10-AS,MIR196B,HOXA10	0.000237322	0.000203663	4.52068	5.92023	41.2411	-1.75211	0.166896	8.65504e-15	5.10333e-12
chr16	54096158	54097243	Peak00091560	distal (non-TSS)	both	FTO,RP11-357N13.1	0.000237253	0.000332431	6.70974	5.48837	64.0862	1.29345	0.203538	2.62927e-05	0.00108262
chr17	7254470	7255528	Peak00093742	TSS	both	ACAP1,KCTD11,RP11-542C16.1,TMEM95	0.000237205	0.000148097	5.46828	6.71567	80.5351	-1.1805	0.185191	6.11579e-05	0.00217788
chr16	11263496	11264288	Peak00090389	distal (non-TSS)	only thymus	CLEC16A	0.0002372	0.000163123	3.94112	5.1134	21.9327	-1.86197	0.212127	1.76131e-11	4.44407e-09
chr15	86588012	86588786	Peak00089153	distal (non-TSS)	both	NA	0.000237194	5.78292e-05	6.28404	4.9848	44.0885	1.6438	0.185085	1.37802e-10	2.77269e-08
chr17	30842620	30843397	Peak00094668	distal (non-TSS)	both	MYO1D,RP11-466A19.8,RP11-466A19.6,RP11-466A19.3	0.000237126	0.00027135	4.47622	5.6042	35.9026	-1.25411	0.259304	0.000812236	0.0185422
chr16	79358760	79359943	Peak00092563	distal (non-TSS)	both	NA	0.0002371	0.000434039	4.83172	5.88912	47.5046	-1.36448	0.249476	0.000103559	0.00337429
chr3	18392635	18392983	Peak00020442	distal (non-TSS)	only thymus	TBC1D5,SATB1	0.00023708	0.000451163	3.67635	4.87329	19.2752	-2.09781	0.290863	4.45677e-09	5.93495e-07
chr9	99145399	99146209	Peak00061052	TSS	both	SLC35D2,ZNF367	0.000237058	1.48165e-05	4.1557	5.48276	28.212	-1.68662	0.166466	1.63776e-13	6.63905e-11
chr17	65780186	65781246	Peak00096549	distal (non-TSS)	both	RP11-557B23.3,RPL17P41	0.000236915	0.000187952	6.13638	4.89891	38.384	1.39491	0.176759	1.12318e-07	1.01428e-05
chr20	24663100	24663724	Peak00104991	distal (non-TSS)	only thymus	RP5-860P4.2	0.000236786	0.00037736	3.69973	4.78779	18.3966	-2.0205	0.301701	5.28104e-08	5.27444e-06
chr13	76387184	76388067	Peak00081568	distal (non-TSS)	both	RP11-29G8.3,LMO7	0.000236754	0.000371027	4.79068	5.86667	46.6892	-1.26624	0.260756	0.000708056	0.0165476
chr4	103537637	103538233	Peak00030660	distal (non-TSS)	both	NFKB1	0.000236731	0.00010478	6.44975	5.04421	47.6367	1.70034	0.167415	1.71436e-13	6.89887e-11
chr5	79401223	79402501	Peak00035942	distal (non-TSS)	both	SERINC5	0.000236565	8.56279e-05	5.48819	6.76448	82.7143	-1.42385	0.156984	8.50378e-10	1.37686e-07
chr1	167100040	167100892	Peak00006409	distal (non-TSS)	both	DUSP27	0.00023652	9.39027e-05	5.51592	4.40415	25.8805	1.66048	0.241772	3.32827e-07	2.59718e-05
chr2	40551690	40552277	Peak00011598	distal (non-TSS)	only thymus	SLC8A1	0.000236453	0.000415507	3.56052	4.58697	16.2516	-2.08796	0.345488	4.34691e-07	3.27838e-05
chr5	4191742	4192460	Peak00033709	distal (non-TSS)	only thymus	NA	0.000236164	0.000219124	4.47052	5.66883	34.6519	-1.60056	0.169843	1.46662e-11	3.75203e-09
chr19	6535948	6536726	Peak00101021	distal (non-TSS)	both	TNFSF9	0.0002361	0.000299768	6.85834	5.56443	67.7684	1.28216	0.179756	3.80431e-06	0.000211854
chr1	101544435	101545486	Peak00004539	distal (non-TSS)	both	RP11-421L21.3	0.000236045	0.000409523	6.36344	5.22571	49.8664	1.07329	0.21695	0.00273463	0.0494223
chr1	42204662	42205207	Peak00002327	distal (non-TSS)	both	HIVEP3	0.000236014	9.48472e-05	3.77464	5.03454	19.0244	-1.56633	0.22007	2.24526e-07	1.8614e-05
chr20	17615168	17616277	Peak00104661	distal (non-TSS)	both	RRBP1	0.000236001	0.000406539	4.96243	6.39024	61.5108	-1.62163	0.186147	2.83044e-10	5.19284e-08
chr7	69399553	69399907	Peak00049349	distal (non-TSS)	only thymus	AUTS2	0.000235977	0.00024707	3.55	4.73139	14.9848	-2.07673	0.239544	4.35642e-12	1.25091e-09
chr5	4563031	4564009	Peak00033726	distal (non-TSS)	only T-ALL	RP11-445O3.2	0.000235968	0.00019055	5.67929	4.26758	23.4231	1.89337	0.151375	5.13795e-21	9.93896e-18
chr15	58305808	58306964	Peak00087785	TSS	only T-ALL	ALDH1A2	0.000235936	0.000350971	5.87845	4.54846	35.5353	2.08268	0.25553	1.00262e-10	2.10574e-08
chr12	123579950	123580616	Peak00078998	distal (non-TSS)	only thymus	PITPNM2	0.000235844	0.000396212	4.12579	5.25804	26.2643	-1.66673	0.243971	2.53064e-07	2.06539e-05
chr2	11230267	11230711	Peak00010456	distal (non-TSS)	only thymus	AC062028.1	0.000235837	2.04957e-05	3.74373	5.09652	19.4953	-2.0708	0.152703	2.92731e-25	1.113e-21
chr2	158194490	158194951	Peak00015842	distal (non-TSS)	both	NA	0.000235833	0.000337167	3.98726	5.09484	23.3971	-1.76134	0.26265	2.22883e-07	1.84918e-05
chr9	99448795	99449600	Peak00061070	distal (non-TSS)	only thymus	RP11-535M15.1	0.000235785	0.000167882	3.67505	5.14708	21.2518	-2.26876	0.224245	3.52534e-16	2.81674e-13
chr1	235433853	235434511	Peak00009355	distal (non-TSS)	both	ARID4B	0.00023568	0.000221506	5.73918	4.50966	27.846	1.42177	0.209484	2.75054e-06	0.000160721
chr8	26248176	26249127	Peak00054014	distal (non-TSS)	both	SDAD1P1,BNIP3L	0.000235599	0.000237606	5.81932	4.75716	33.4496	1.34304	0.227436	5.41828e-05	0.00197759
chr13	45996833	45997496	Peak00080646	distal (non-TSS)	only thymus	SLC25A30,SLC25A30-AS1	0.00023559	0.000161469	4.77706	6.03193	46.1711	-1.58402	0.148631	5.14575e-14	2.4247e-11
chr7	43593146	43594523	Peak00048645	distal (non-TSS)	only T-ALL	HECW1	0.000235415	0.000189315	6.35413	4.99032	42.7851	1.67373	0.130464	4.61931e-20	7.95835e-17
chr8	133715387	133716141	Peak00057877	distal (non-TSS)	only thymus	TMEM71	0.000235397	0.0002765	4.06354	5.30662	25.7091	-1.85199	0.205151	5.36236e-12	1.49893e-09
chr4	79143327	79144459	Peak00029779	distal (non-TSS)	only T-ALL	FRAS1	0.000235362	0.000260553	6.00883	4.66387	34.3969	1.79423	0.191752	2.78378e-12	8.36362e-10
chr2	18495675	18496274	Peak00010727	distal (non-TSS)	only T-ALL	KCNS3	0.000235238	0.000233592	4.69483	3.54573	11.0529	1.80902	0.291386	1.42156e-06	9.06562e-05
chr16	54545272	54546106	Peak00091585	distal (non-TSS)	only T-ALL	NA	0.000235226	0.000364731	5.73487	4.36035	27.3733	1.96878	0.218534	2.75641e-12	8.30403e-10
chr1	200495850	200496254	Peak00007608	distal (non-TSS)	only thymus	NA	0.000235198	0.000287969	3.95706	5.03289	22.5498	-1.87182	0.261943	2.19929e-08	2.43472e-06
chr14	32652625	32653387	Peak00083328	distal (non-TSS)	both	NA	0.00023514	0.000240093	5.34337	4.20065	22.3715	1.54344	0.287266	6.02115e-05	0.00215216
chr15	78929995	78930671	Peak00088865	distal (non-TSS)	only thymus	CHRNB4,RP11-335K5.2	0.000235026	0.00018198	4.04399	5.165	24.7558	-1.78265	0.252683	5.16423e-08	5.17183e-06
chr10	8309472	8310205	Peak00063533	distal (non-TSS)	only thymus	LINC00708	0.000234995	0.000319393	3.94137	5.15031	22.6831	-1.84544	0.221515	1.6722e-10	3.2925e-08
chr6	62995279	62996741	Peak00042949	TSS	both	KHDRBS2	0.00023474	0.000658436	5.39243	6.98658	104.047	-1.97397	0.216646	1.22158e-12	4.0693e-10
chr17	15862064	15862976	Peak00094054	distal (non-TSS)	both	ADORA2B	0.000234625	3.50071e-05	5.88617	4.69135	32.7484	1.54644	0.201449	4.64787e-08	4.71033e-06
chr6	149060231	149060882	Peak00045719	distal (non-TSS)	only thymus	UST	0.000234497	9.47235e-05	4.23351	5.53655	29.7416	-1.75884	0.15514	8.55297e-17	8.06041e-14
chr11	87017256	87018234	Peak00072109	distal (non-TSS)	both	TMEM135	0.000234389	0.000110596	4.99979	6.10361	54.63	-1.40877	0.218037	6.29829e-06	0.000322856
chr2	106681340	106682659	Peak00014148	TSS	only thymus	C2orf40	0.000234336	6.19262e-05	4.71226	6.06649	45.272	-1.59262	0.123576	1.86902e-19	2.86224e-16
chr3	43869426	43870018	Peak00021515	distal (non-TSS)	only thymus	NA	0.000234323	0.000125615	3.44121	4.66529	14.8546	-2.40606	0.278001	5.79972e-13	2.06954e-10
chr20	37441425	37442229	Peak00105556	distal (non-TSS)	only thymus	PPP1R16B	0.000234274	0.000419913	4.3753	5.43869	33.3517	-1.68591	0.262198	8.64759e-07	5.93342e-05
chr7	69393228	69394084	Peak00049347	distal (non-TSS)	both	AUTS2	0.00023425	0.000105722	4.47462	5.68146	34.7414	-1.62182	0.16248	7.5344e-13	2.62898e-10
chr13	43188333	43189248	Peak00080544	distal (non-TSS)	only thymus	TNFSF11	0.000234083	0.000301208	4.34777	5.36901	32.8086	-1.69441	0.278939	2.68832e-06	0.000157419
chr14	22748711	22749826	Peak00083011	distal (non-TSS)	both	TRAV38-1,TRAV38-2DV8	0.000233956	0.000267658	4.19493	5.64275	34.8576	-1.3977	0.280271	0.000254185	0.00716436
chr15	25009104	25010431	Peak00086595	distal (non-TSS)	both	NA	0.000233881	0.000171423	6.46391	5.21166	49.6979	1.4181	0.160691	2.869e-09	4.04528e-07
chr18	12910899	12912033	Peak00098203	distal (non-TSS)	both	PTPN2,RP11-773H22.1,RP11-773H22.2	0.000233849	3.26608e-05	5.0299	6.39378	59.1851	-1.4157	0.139107	1.1191e-11	2.93796e-09
chr2	12402444	12403533	Peak00010526	distal (non-TSS)	both	AC096559.1	0.000233807	5.95285e-05	4.75976	5.85604	44.0999	-1.25436	0.232644	0.000275059	0.00763943
chr12	54697704	54698671	Peak00076218	distal (non-TSS)	both	RP11-968A15.8,NFE2,COPZ1	0.000233661	0.00035717	6.78801	5.63269	68.7388	1.14012	0.198235	0.000391719	0.0102277
chr21	37210471	37211063	Peak00107589	distal (non-TSS)	both	RUNX1	0.000233623	0.000261116	4.52054	5.71784	37.1946	-1.50547	0.198075	7.49173e-08	7.15817e-06
chr8	47868316	47869087	Peak00054693	distal (non-TSS)	both	NA	0.000233539	0.000314946	6.36132	5.24202	49.0409	1.22838	0.187902	3.03765e-05	0.00122419
chr6	125766137	125767885	Peak00044686	distal (non-TSS)	only thymus	RP11-138M12.1	0.000233526	5.02858e-05	5.1103	6.54632	70.7637	-1.72523	0.1866	7.64477e-12	2.06095e-09
chr12	130399070	130399607	Peak00079316	distal (non-TSS)	both	NA	0.000233493	0.00014553	5.70569	4.49573	25.9762	1.48502	0.14893	9.71061e-12	2.59322e-09
chr3	131695953	131696795	Peak00024623	distal (non-TSS)	only thymus	CPNE4,MIR5704	0.00023345	0.00012439	4.38908	5.70224	34.7606	-1.75684	0.162117	1.63081e-15	1.15267e-12
chr15	31440381	31441685	Peak00086765	distal (non-TSS)	both	TRPM1	0.0002334	0.000351661	4.96287	6.03435	50.9774	-1.3623	0.212485	9.94702e-06	0.000474796
chr3	117865266	117866271	Peak00023955	distal (non-TSS)	only T-ALL	RP11-384F7.1	0.000233343	0.000297223	5.98462	4.78617	39.4558	1.8601	0.23533	1.31951e-09	2.03485e-07
chr19	47996034	47996629	Peak00103260	distal (non-TSS)	only T-ALL	KPTN,NAPA-AS1,NAPA	0.000233233	9.90312e-06	4.34676	5.59686	31.4109	-1.53393	0.162974	4.47598e-11	1.03249e-08
chr1	180933584	180934263	Peak00006911	distal (non-TSS)	both	RP11-46A10.5,RP11-46A10.4,RP11-46A10.6,RP11-46A10.8,AL162431.1,STX6	0.000233221	0.0001656	4.22233	5.4174	29.5063	-1.71409	0.220463	5.93307e-09	7.70544e-07
chr12	47204814	47205608	Peak00075710	distal (non-TSS)	both	SLC38A4	0.000233166	0.000623874	4.52933	5.40103	40.4035	-1.45455	0.383985	0.00199179	0.0384757
chr14	60975309	60976916	Peak00084206	TSS	only T-ALL	C14orf39,SIX6,RP11-1042B17.3	0.000232989	0.000120954	6.96042	5.9507	93.4582	1.39938	0.237143	3.58665e-05	0.00140837
chr14	22576000	22576687	Peak00082992	distal (non-TSS)	both	TRAV24,TRAV25	0.000232981	0.000234871	3.97027	5.28131	26.3272	-1.55849	0.282013	2.73048e-05	0.00111575
chr12	31105685	31106543	Peak00075347	TSS	only thymus	TSPAN11	0.000232939	0.000433975	4.26876	5.33851	29.4054	-1.66185	0.249051	4.9039e-07	3.63872e-05
chr6	146160772	146161234	Peak00045626	distal (non-TSS)	only thymus	RP11-545I5.3	0.000232904	0.000341245	3.44912	4.66616	14.2895	-2.19148	0.257317	6.95366e-12	1.90254e-09
chr11	18076277	18077212	Peak00069461	distal (non-TSS)	only thymus	NA	0.000232841	0.000172825	3.94518	5.24752	23.0561	-1.89059	0.173471	1.59099e-16	1.37051e-13
chr21	39847217	39848799	Peak00107737	distal (non-TSS)	both	ERG	0.00023281	0.000337092	7.60087	6.37217	124.205	1.14421	0.187763	0.000190548	0.00562672
chr11	60271581	60272594	Peak00070699	distal (non-TSS)	both	MS4A12	0.000232738	0.000299847	5.61336	4.49551	26.3718	1.22867	0.213728	0.000192345	0.00567068
chr1	219045188	219045914	Peak00008504	distal (non-TSS)	only T-ALL	RP11-412H9.1	0.000232731	0.000189064	5.41267	4.13875	20.8629	1.94738	0.209868	8.759e-13	3.01808e-10
chr17	76627886	76628535	Peak00097233	distal (non-TSS)	both	CTD-2357A8.3	0.00023257	0.000309802	5.99825	4.60259	33.7383	1.89956	0.199587	3.34819e-13	1.25571e-10
chr5	175066781	175067805	Peak00039518	distal (non-TSS)	both	NA	0.000232565	0.000226922	4.57506	5.73941	37.0837	-1.46939	0.178822	1.02394e-08	1.25168e-06
chr4	112978319	112979209	Peak00031006	distal (non-TSS)	both	RP11-269F21.3,CCDC34P1	0.000232528	6.80773e-05	6.19878	5.08608	45.4079	1.50747	0.203418	1.72193e-07	1.47306e-05
chr2	122892494	122894075	Peak00014749	distal (non-TSS)	both	NA	0.000232475	0.000183162	7.09468	5.87933	82.8079	1.30274	0.151206	3.28966e-08	3.48439e-06
chr6	129945487	129946079	Peak00044840	distal (non-TSS)	only thymus	ARHGAP18	0.00023247	0.000269286	3.79046	5.01166	19.6112	-1.94069	0.224254	1.53121e-11	3.9082e-09
chr10	43913224	43913965	Peak00064833	distal (non-TSS)	both	U3,HNRNPF,RP11-517P14.2	0.000232449	0.000271642	6.37678	5.13693	47.2732	1.37845	0.175205	1.46239e-07	1.28381e-05
chr18	56389016	56389726	Peak00099643	distal (non-TSS)	only thymus	MALT1,RP11-126O1.4	0.000232393	0.000300681	3.86078	4.95191	20.2071	-1.72807	0.266902	6.33959e-07	4.55385e-05
chr8	59355127	59355970	Peak00055121	distal (non-TSS)	both	UBXN2B	0.000232357	0.000362571	5.44627	6.48083	79.7853	-1.18752	0.266798	0.0023679	0.044096
chr2	86266736	86267117	Peak00013373	distal (non-TSS)	only thymus	POLR1A	0.000232251	0.000326983	4.35076	5.45159	30.5332	-1.56615	0.211853	8.11781e-08	7.65685e-06
chr22	40381393	40382117	Peak00109722	distal (non-TSS)	both	FAM83F	0.000232187	0.000353893	4.55855	5.79516	39.433	-1.60085	0.195395	2.86745e-09	4.04528e-07
chr7	158823172	158823701	Peak00052866	distal (non-TSS)	both	LINC00689,VIPR2	0.000232081	0.000107766	4.02641	5.2612	24.0028	-1.57939	0.203476	1.91484e-08	2.15443e-06
chr6	158797494	158798354	Peak00046234	distal (non-TSS)	only thymus	TULP4	0.000232052	0.000202775	4.03855	5.33812	25.3662	-1.85504	0.178155	4.76065e-15	2.9829e-12
chr10	50979001	50979857	Peak00065107	distal (non-TSS)	both	OGDHL,RP11-507K13.4	0.00023197	6.91494e-05	5.69697	4.4549	26.8302	1.68866	0.187831	5.58831e-11	1.25239e-08
chr21	37173356	37174284	Peak00107587	distal (non-TSS)	both	RUNX1	0.000231924	3.49207e-05	5.13326	6.38652	67.3528	-1.43206	0.234024	1.29732e-05	0.000598017
chr1	6802970	6804147	Peak00000413	distal (non-TSS)	both	snoU13	0.000231895	0.000161545	5.5949	6.79414	84.0428	-1.3231	0.136062	3.21672e-10	5.76867e-08
chr6	108889251	108889777	Peak00044099	distal (non-TSS)	both	FOXO3	0.00023156	5.25341e-05	4.37089	5.58546	32.1014	-1.50761	0.181764	6.16391e-09	7.97706e-07
chr5	56277587	56278390	Peak00035163	distal (non-TSS)	both	AC114973.1	0.00023151	0.000235169	4.38161	5.66698	35.8036	-1.84038	0.197075	1.57626e-12	5.02684e-10
chr2	30844707	30846018	Peak00011205	distal (non-TSS)	only T-ALL	LCLAT1	0.000231487	0.000418249	6.73537	5.44808	68.499	1.71217	0.219349	6.40529e-09	8.27003e-07
chr11	84431054	84433114	Peak00072012	distal (non-TSS)	both	DLG2,CTD-2537O9.1	0.000231462	3.89912e-05	6.5361	7.69997	179.11	-1.06804	0.212411	0.00220728	0.0418234
chr13	42645295	42646675	Peak00080516	distal (non-TSS)	only T-ALL	DGKH,MAPK6PS3	0.000231443	0.00030494	6.03892	4.693	33.2769	1.68607	0.154695	2.9947e-15	2.00122e-12
chr5	56678758	56679568	Peak00035182	distal (non-TSS)	both	NA	0.00023131	7.40017e-05	5.88552	4.56741	31.9091	1.85176	0.203779	5.93108e-12	1.64315e-09
chr20	13407420	13408023	Peak00104539	distal (non-TSS)	both	TASP1	0.000231261	0.000179008	5.278	4.17062	20.0681	1.55486	0.22918	9.76126e-07	6.599e-05
chr15	47936538	47937588	Peak00087391	distal (non-TSS)	both	SEMA6D	0.000231185	6.40423e-05	5.80736	4.65224	34.6833	1.72714	0.252795	2.44554e-07	2.00336e-05
chr1	180931216	180931716	Peak00006910	distal (non-TSS)	only thymus	RP11-46A10.5,RP11-46A10.4,RP11-46A10.6,RP11-46A10.8,AL162431.1	0.000230804	5.98972e-05	3.84453	5.07611	19.9881	-1.81073	0.182449	1.04692e-13	4.45695e-11
chr8	106532578	106533410	Peak00056871	distal (non-TSS)	both	ZFPM2	0.000230803	0.00032765	6.76119	5.65099	70.5162	1.08584	0.215399	0.00213718	0.0407769
chr1	38412114	38413033	Peak00002109	TSS	both	INPP5B,SF3A3	0.00023076	0.000182178	4.11558	5.42032	26.174	-1.5022	0.147177	1.56977e-18	2.0746e-15
chr2	7732507	7733840	Peak00010225	distal (non-TSS)	both	NA	0.000230759	0.000113609	4.98559	6.24866	54.1404	-1.50834	0.136674	3.27737e-14	1.65766e-11
chr20	62272661	62273206	Peak00106771	distal (non-TSS)	both	STMN3	0.000230739	0.000278578	5.01228	6.20987	56.3121	-1.4363	0.196189	3.25013e-07	2.5434e-05
chr12	92314132	92315016	Peak00077574	distal (non-TSS)	only thymus	NA	0.000230583	0.000492564	4.53864	5.61393	37.5507	-1.58109	0.244016	1.52198e-06	9.62801e-05
chr1	229807006	229807791	Peak00009028	distal (non-TSS)	only thymus	NA	0.000230542	0.000424974	4.50687	5.55603	35.8559	-1.50627	0.250332	1.0121e-05	0.000482056
chr18	13676501	13677651	Peak00098305	distal (non-TSS)	only thymus	FAM210A	0.000230518	7.01895e-05	4.53373	5.78142	37.0217	-1.61181	0.148041	8.88603e-15	5.18408e-12
chr8	27605807	27606461	Peak00054091	distal (non-TSS)	both	snoU13,CCDC25,RP11-16P20.3	0.000230504	2.01151e-06	5.40048	4.22225	22.8441	1.74662	0.249308	1.12738e-07	1.01725e-05
chr10	131816460	131817281	Peak00068294	distal (non-TSS)	both	NA	0.000230483	0.000135432	5.96801	4.6912	33.1898	1.64191	0.176559	2.24821e-11	5.57062e-09
chr13	41972007	41973404	Peak00080482	distal (non-TSS)	both	NA	0.000230373	0.000121454	5.26421	6.50578	66.6176	-1.44371	0.131256	1.27795e-13	5.31731e-11
chr14	93624531	93625037	Peak00085665	distal (non-TSS)	only thymus	NA	0.000229902	0.000185112	3.44673	4.66238	13.6142	-2.17897	0.239567	2.05093e-13	8.10536e-11
chr12	109087513	109087850	Peak00078293	distal (non-TSS)	only thymus	CORO1C	0.000229874	0.000424915	3.42573	4.58695	13.7134	-2.08801	0.294145	8.37538e-09	1.05181e-06
chr8	2037594	2038114	Peak00053009	distal (non-TSS)	only T-ALL	MYOM2	0.00022984	0.000129004	5.72184	4.33827	26.5656	1.97847	0.191973	2.44788e-15	1.68693e-12
chr4	28453	29655	Peak00027342	distal (non-TSS)	both	NA	0.000229804	7.72209e-05	7.35146	6.07269	104.486	1.50726	0.184935	1.17724e-08	1.42019e-06
chr15	58055279	58056176	Peak00087772	distal (non-TSS)	both	POLR2M	0.000229795	0.000145266	4.89747	6.10563	51.7041	-1.38035	0.205594	4.03722e-06	0.000222818
chr6	169368174	169368796	Peak00046688	distal (non-TSS)	only T-ALL	RP3-495K2.3	0.000229729	0.000150656	5.28367	4.09876	21.1557	2.04839	0.256062	2.65816e-10	4.94256e-08
chr5	3092066	3093284	Peak00033661	distal (non-TSS)	only T-ALL	NA	0.000229655	0.00023088	6.17122	4.83628	39.5022	1.68245	0.174123	2.16752e-12	6.69455e-10
chr3	18922105	18922763	Peak00020482	distal (non-TSS)	only thymus	AC144521.1	0.000229621	0.000476201	3.62816	4.734	16.6745	-2.08868	0.286685	3.38516e-09	4.69503e-07
chr2	129146001	129146586	Peak00014950	distal (non-TSS)	both	NA	0.000229506	6.85902e-05	4.27162	5.32924	28.4165	-1.49924	0.240279	5.37967e-06	0.000283543
chr14	27066821	27068326	Peak00083239	TSS	both	NOVA1,RP11-483C6.1,NOVA1-AS1	0.00022945	0.000153972	7.55352	6.52002	150.331	1.43013	0.251877	5.13962e-05	0.00189002
chr12	53055778	53056747	Peak00076097	distal (non-TSS)	only T-ALL	KRT2	0.000229383	0.000208685	5.73148	4.48188	29.6006	1.88045	0.225644	1.70825e-10	3.35152e-08
chr4	1867962	1868444	Peak00027466	distal (non-TSS)	only thymus	LETM1,RN7SL671P,WHSC1	0.000229336	0.000270009	4.27887	5.53732	32.3431	-1.79545	0.21168	1.40279e-10	2.81225e-08
chr3	195620320	195620769	Peak00027201	distal (non-TSS)	only thymus	TNK2	0.000229096	8.64593e-05	4.60298	5.74795	37.6263	-1.42753	0.180286	5.37328e-08	5.35685e-06
chr11	114502046	114503005	Peak00072944	distal (non-TSS)	both	NA	0.000228951	0.000122587	4.21367	5.45527	28.388	-1.62453	0.182243	1.146e-10	2.37519e-08
chr1	72949594	72949930	Peak00003556	distal (non-TSS)	only thymus	NA	0.000228937	0.000105193	3.61021	4.7253	16.7985	-1.97556	0.292235	5.91645e-08	5.81426e-06
chr5	66484012	66484749	Peak00035487	distal (non-TSS)	only thymus	CTD-2306M10.1,CD180	0.000228934	0.000295293	4.08429	5.28189	25.4229	-1.69471	0.21437	3.81533e-09	5.23242e-07
chr19	52049801	52050533	Peak00103589	distal (non-TSS)	only T-ALL	NA	0.000228921	0.000131243	5.28299	4.11107	20.2395	1.7826	0.254951	9.29957e-08	8.63849e-06
chr15	51520374	51521094	Peak00087506	distal (non-TSS)	only T-ALL	RP11-108K3.1,CYP19A1	0.000228884	0.00013153	5.33223	4.04209	18.0225	1.85639	0.173798	1.04203e-15	7.65976e-13
chr7	13889562	13890538	Peak00047406	distal (non-TSS)	both	AC005019.3	0.000228813	0.000360995	6.0549	5.05447	45.3047	1.32997	0.264662	0.000423461	0.0108813
chr17	3658283	3658934	Peak00093510	distal (non-TSS)	both	ITGAE	0.000228809	5.47554e-05	4.30127	5.65141	33.2649	-1.57135	0.191855	4.17295e-09	5.66648e-07
chr1	208242376	208243117	Peak00008115	distal (non-TSS)	only thymus	PLXNA2	0.000228757	0.000320132	4.16114	5.17294	26.2894	-1.64474	0.271806	3.5852e-06	0.000201279
chr16	12740161	12741297	Peak00090502	distal (non-TSS)	only T-ALL	NA	0.000228747	3.79172e-05	5.85444	4.61224	29.6138	1.55661	0.156178	2.89859e-12	8.68491e-10
chr4	13785346	13786276	Peak00028039	distal (non-TSS)	only T-ALL	RP11-341G5.1,AC007126.1	0.000228688	0.000241275	5.67004	4.4674	27.1862	1.65475	0.211903	9.54674e-09	1.17614e-06
chr4	86717700	86718482	Peak00030089	distal (non-TSS)	both	ARHGAP24	0.00022867	4.03969e-05	6.44459	5.14111	48.5262	1.63165	0.151211	1.7289e-14	9.29911e-12
chr3	35435208	35435995	Peak00021120	distal (non-TSS)	both	NA	0.000228583	0.0001176	4.00114	5.2737	23.8723	-1.81171	0.17593	1.40955e-14	7.84949e-12
chr20	44579999	44580565	Peak00105847	distal (non-TSS)	both	PCIF1,ZNF335	0.000228527	0.000258955	4.24591	5.31478	27.2758	-1.54005	0.219618	3.66892e-07	2.8369e-05
chr7	43611874	43612704	Peak00048646	distal (non-TSS)	both	HECW1,AC011738.1,STK17A	0.000228429	0.000234896	5.77614	4.65714	30.0963	1.32856	0.202679	1.19673e-05	0.000556062
chr4	82559590	82560230	Peak00029909	distal (non-TSS)	only thymus	RASGEF1B,RP11-689K5.3	0.000228428	0.000307266	3.92182	5.09708	21.7077	-1.76643	0.223639	2.52708e-09	3.60934e-07
chr2	198504657	198506211	Peak00017496	distal (non-TSS)	only T-ALL	RFTN2	0.000228424	0.000320471	5.86568	4.5362	30.533	1.88008	0.190011	6.04692e-14	2.78973e-11
chr4	56252892	56253603	Peak00029142	distal (non-TSS)	only T-ALL	SRD5A3-AS1,RP11-177J6.1,TMEM165	0.000228339	3.12455e-05	5.34773	4.3287	26.9882	2.02229	0.286501	1.87531e-08	2.11427e-06
chr2	199626987	199627792	Peak00017540	distal (non-TSS)	only T-ALL	AC019330.1	0.000228227	0.000377719	5.70478	4.49438	31.3367	1.93306	0.25548	3.35356e-09	4.66293e-07
chr9	117275805	117276501	Peak00061784	distal (non-TSS)	both	DFNB31	0.000228188	0.000135754	4.26876	5.62123	31.5843	-1.745	0.148327	9.31741e-18	1.02743e-14
chr14	72883233	72884065	Peak00084815	distal (non-TSS)	both	RGS6	0.00022809	0.000187758	6.0335	4.83965	35.233	1.39219	0.161004	8.137e-09	1.0242e-06
chr7	156715566	156716375	Peak00052724	distal (non-TSS)	both	NA	0.000228082	0.000401146	6.18416	5.03783	43.7479	1.18374	0.235007	0.00103353	0.0225573
chr10	115535365	115536047	Peak00067596	distal (non-TSS)	only T-ALL	PLEKHS1	0.000227882	4.82798e-05	5.11266	3.92964	17.1838	1.96189	0.241571	2.89937e-10	5.29289e-08
chr2	105554638	105555617	Peak00014056	distal (non-TSS)	both	AC010884.1	0.000227848	0.000153312	4.98908	6.23551	56.1276	-1.28467	0.203908	2.73315e-05	0.00111575
chr6	135229349	135230611	Peak00045060	distal (non-TSS)	only thymus	RP3-352A20.1,ALDH8A1	0.000227737	0.000199205	4.98764	6.20134	53.4417	-1.49346	0.15037	7.21143e-12	1.96332e-09
chr12	6729442	6730236	Peak00074372	TSS	both	LPAR5	0.000227729	1.96768e-06	4.44193	5.75342	35.8224	-1.41016	0.183497	1.41601e-07	1.24706e-05
chr12	90484789	90485919	Peak00077525	distal (non-TSS)	both	NA	0.000227409	0.000243744	4.92258	6.12417	50.8241	-1.45788	0.165641	1.52138e-09	2.3011e-07
chr3	191097052	191097719	Peak00026961	distal (non-TSS)	both	CCDC50	0.000227373	0.000142242	4.46297	5.72041	39.4321	-1.48683	0.259719	2.6384e-05	0.00108591
chr9	97074258	97074940	Peak00060972	distal (non-TSS)	only thymus	NUTM2F	0.000227329	0.000142645	3.69397	4.92986	17.129	-2.00666	0.178272	3.56389e-18	4.36625e-15
chr6	53227211	53227970	Peak00042775	distal (non-TSS)	only T-ALL	RPL31P28,RPL31P33	0.000227301	2.52649e-05	6.48068	5.20846	49.8149	1.50999	0.13991	1.38327e-13	5.69113e-11
chr5	12277543	12278611	Peak00033987	distal (non-TSS)	only T-ALL	NA	0.000227278	0.000330093	5.94145	4.89809	42.8042	1.62954	0.27553	8.0697e-06	0.00039829
chr13	48893954	48894668	Peak00080780	distal (non-TSS)	both	RB1,PPP1R26P1,PCNPP5	0.000227197	0.000132691	4.00758	5.33184	24.3376	-1.76968	0.15734	9.67835e-17	8.89295e-14
chr14	93026266	93027132	Peak00085611	distal (non-TSS)	both	RIN3	0.000227117	0.00015145	4.51504	5.70776	35.5795	-1.55851	0.162046	1.22785e-11	3.18553e-09
chr13	26545303	26546156	Peak00079862	distal (non-TSS)	only T-ALL	ATP8A2	0.000227066	0.000346402	6.25467	4.82927	39.0472	1.75892	0.151018	1.35476e-17	1.45027e-14
chr1	109133429	109134104	Peak00004750	distal (non-TSS)	only T-ALL	FAM102B	0.000226972	5.53421e-06	5.22506	4.10579	19.4266	1.46916	0.268414	6.39967e-05	0.00225805
chr1	221101757	221103000	Peak00008565	distal (non-TSS)	only thymus	NA	0.000226937	0.000340885	4.53102	5.7969	38.8734	-1.46011	0.207498	6.15942e-07	4.43889e-05
chr21	47357444	47358791	Peak00108286	distal (non-TSS)	both	PCBP3,PRED62	0.000226758	0.000136135	7.51469	6.06954	113.656	1.52655	0.215212	4.04785e-07	3.08022e-05
chr11	66436392	66437067	Peak00071229	distal (non-TSS)	only thymus	RBM4,RBM4B,RP11-658F2.8	0.000226726	0.000247527	3.84232	4.98277	19.859	-1.77655	0.232709	5.9055e-09	7.67869e-07
chr3	159853360	159854530	Peak00025741	distal (non-TSS)	both	IL12A-AS1	0.000226663	0.000410842	4.86027	5.81734	46.0763	-1.35957	0.247105	0.000100869	0.00330815
chr9	15131056	15131589	Peak00059090	distal (non-TSS)	both	RP11-54D18.3	0.000226652	0.000155491	4.08234	5.17258	24.5405	-1.61542	0.247819	1.17718e-06	7.73067e-05
chr4	8091528	8092872	Peak00027801	distal (non-TSS)	both	ABLIM2	0.000226648	0.000213346	5.24554	6.45213	64.7912	-1.43053	0.141809	1.01769e-11	2.69741e-09
chr8	55065452	55067237	Peak00054986	distal (non-TSS)	both	MRPL15,RNU6ATAC32P	0.000226579	0.000179966	6.93043	5.79962	78.8672	1.35961	0.181961	6.08711e-07	4.40405e-05
chr12	90343511	90344236	Peak00077519	distal (non-TSS)	both	RP11-654D12.2,RP11-654D12.3	0.000226515	8.77316e-05	6.3911	5.20561	49.192	1.30634	0.183287	3.03019e-06	0.000174473
chr17	38483596	38484179	Peak00095061	distal (non-TSS)	only thymus	RARA	0.000226445	4.62469e-05	4.82204	5.9311	44.5257	-1.34663	0.183666	8.44493e-07	5.80883e-05
chr4	166462976	166463758	Peak00032689	distal (non-TSS)	both	RP11-443J23.1	0.000226369	4.287e-05	4.94635	6.25709	54.4011	-1.56162	0.13951	5.93067e-15	3.59301e-12
chr11	17868301	17868922	Peak00069448	distal (non-TSS)	both	SERGEF	0.00022635	0.000572216	4.72022	5.64477	43.861	-1.4377	0.311183	0.000453593	0.0115134
chr4	71489004	71489777	Peak00029459	distal (non-TSS)	both	ENAM	0.000226344	0.000202538	4.48883	5.67727	35.4239	-1.58618	0.181931	4.24197e-10	7.41249e-08
chr7	50493025	50493450	Peak00048961	distal (non-TSS)	only thymus	RNU6-1091P	0.000226333	0.000224441	3.56772	4.59112	15.3095	-1.99444	0.318077	2.62532e-07	2.13633e-05
chr20	19307924	19308588	Peak00104722	distal (non-TSS)	both	SLC24A3	0.000226255	0.000339674	5.6845	4.68164	31.9572	1.21436	0.270251	0.0022228	0.0420179
chr2	60682997	60683714	Peak00012354	distal (non-TSS)	only thymus	BCL11A	0.000226249	0.000401491	3.81931	5.04868	21.5316	-2.07056	0.250772	4.35242e-11	1.00821e-08
chr8	6747534	6748299	Peak00053188	distal (non-TSS)	both	GS1-24F4.2,GS1-24F4.1	0.000226126	0.000204489	6.02619	4.85734	37.6153	1.41548	0.191684	4.552e-07	3.40973e-05
chr4	81719059	81720191	Peak00029874	distal (non-TSS)	both	C4orf22	0.000226104	0.000109043	5.11305	6.3521	59.1587	-1.4753	0.134611	8.51972e-14	3.7576e-11
chr10	128252671	128253355	Peak00068139	distal (non-TSS)	only thymus	C10orf90,AL583860.1	0.000226033	0.000298589	3.96048	5.09204	21.4535	-1.76702	0.215182	5.00337e-10	8.5136e-08
chr4	187646877	187648337	Peak00033397	distal (non-TSS)	only T-ALL	FAT1	0.000226025	8.88625e-05	6.8533	5.77016	81.6525	1.5478	0.216626	2.85724e-07	2.29458e-05
chr12	77068607	77069187	Peak00077143	distal (non-TSS)	only thymus	NA	0.000225973	1.64493e-05	4.21704	5.46649	28.7255	-1.75681	0.171907	4.39061e-14	2.13267e-11
chr5	32299201	32300164	Peak00034395	distal (non-TSS)	both	MTMR12,RNU6-378P	0.000225956	0.000424283	4.83763	6.09853	51.5976	-1.65098	0.192301	3.47991e-10	6.19873e-08
chr8	11057596	11058842	Peak00053371	TSS	only thymus	XKR6,AF131215.8	0.000225936	9.28014e-05	4.64889	6.07276	45.187	-1.67427	0.126415	2.65744e-21	5.4262e-18
chr8	52968381	52969434	Peak00054872	distal (non-TSS)	both	NA	0.000225893	5.10148e-05	5.06917	6.16149	60.0744	-1.50656	0.237241	3.85318e-06	0.000214251
chr19	38041743	38042922	Peak00102556	distal (non-TSS)	both	ZNF793,CTD-3064H18.4,ZNF571-AS1,ZNF540,ZNF571	0.000225885	0.000133562	4.48894	5.91608	40.5549	-1.47522	0.193163	9.5805e-08	8.83987e-06
chr3	49459336	49460270	Peak00021856	TSS	both	RHOA,TCTA,AMT,NICN1-AS1,NICN1	0.000225857	0.000163876	4.34552	5.57321	31.2888	-1.35629	0.193863	2.19699e-06	0.000132519
chr9	93482803	93483447	Peak00060780	distal (non-TSS)	only thymus	NA	0.000225837	0.000269299	3.69906	5.04756	19.8553	-2.21155	0.213247	1.35165e-16	1.2019e-13
chr2	113892842	113893270	Peak00014444	distal (non-TSS)	only thymus	IL1RN	0.000225691	0.000440571	3.6623	4.72557	16.513	-1.91867	0.288088	1.00456e-07	9.20742e-06
chr12	7829829	7830591	Peak00074451	distal (non-TSS)	both	NA	0.000225681	9.73407e-05	6.1414	4.95233	40.1138	1.40801	0.189423	4.20127e-07	3.1772e-05
chr4	7856208	7857281	Peak00027786	distal (non-TSS)	only T-ALL	AFAP1	0.000225607	0.000136879	6.07137	4.81167	35.2317	1.50389	0.149784	3.92979e-12	1.13729e-09
chr22	27152540	27153103	Peak00108964	distal (non-TSS)	both	CTA-211A9.5	0.000225562	6.46101e-05	3.81841	5.12512	20.2778	-1.87242	0.164349	1.064e-17	1.16157e-14
chr11	117777803	117778478	Peak00073073	distal (non-TSS)	both	TMPRSS13	0.000225467	0.00028034	6.10914	4.88772	41.273	1.48482	0.225097	2.88515e-06	0.000167345
chr10	88295943	88297045	Peak00066440	distal (non-TSS)	both	NA	0.000225459	6.50913e-05	5.09912	6.38208	61.0861	-1.18786	0.188525	6.98399e-05	0.00242694
chr11	64270032	64270557	Peak00071007	distal (non-TSS)	only T-ALL	AP005273.1	0.000225447	0.000112342	4.89972	3.69963	13.9026	2.20436	0.273921	7.33941e-11	1.59932e-08
chr5	888814	889096	Peak00033520	distal (non-TSS)	only thymus	BRD9,TRIP13	0.000225372	0.000512649	3.11375	4.10317	10.2176	-2.54385	0.446965	4.0786e-07	3.09934e-05
chr9	113450499	113451162	Peak00061607	distal (non-TSS)	only thymus	MUSK	0.000225342	0.000279718	4.32113	5.4572	29.6103	-1.60886	0.188064	6.07889e-10	1.01556e-07
chr10	1654813	1655617	Peak00063146	distal (non-TSS)	both	ADARB2	0.000225087	1.15977e-05	5.92147	4.70518	31.8833	1.45048	0.171407	7.80659e-09	9.88255e-07
chr12	115812558	115813680	Peak00078559	distal (non-TSS)	both	NA	0.000224835	6.70521e-05	6.11444	4.90944	38.1247	1.47547	0.16512	8.55017e-10	1.38234e-07
chr6	36816510	36817329	Peak00041940	distal (non-TSS)	both	CPNE5,PPIL1	0.000224788	0.00017748	4.08046	5.35045	25.3322	-1.54328	0.187008	4.41296e-09	5.89796e-07
chr3	102251621	102252283	Peak00023389	distal (non-TSS)	both	NA	0.000224618	0.000335668	6.10617	5.0183	41.3729	1.14335	0.204843	0.000531448	0.0130625
chr12	48448765	48449507	Peak00075790	distal (non-TSS)	only thymus	SENP1,RP1-228P16.1	0.000224482	0.000199745	4.35058	5.53675	30.5528	-1.60357	0.160592	1.19299e-12	3.9861e-10
chr7	12297001	12297872	Peak00047357	distal (non-TSS)	both	NA	0.000224435	0.000130125	6.72223	5.63825	69.8837	1.21585	0.215546	0.000256661	0.00721938
chr10	24740079	24741335	Peak00064194	distal (non-TSS)	only T-ALL	KIAA1217	0.000224407	6.54223e-05	6.13204	4.93309	37.3636	1.45504	0.1238	3.04835e-15	2.0248e-12
chr8	52034158	52034986	Peak00054838	distal (non-TSS)	only T-ALL	NA	0.000224389	0.000258477	6.09286	4.78471	51.1839	2.34885	0.307355	2.76368e-10	5.08729e-08
chr4	56202103	56203536	Peak00029137	distal (non-TSS)	both	SRD5A3	0.000224277	0.000294971	6.76222	5.64099	69.2931	1.25645	0.19821	3.77279e-05	0.00146787
chr16	23584927	23585601	Peak00090814	distal (non-TSS)	only thymus	UBFD1,CTD-2196E14.6,NDUFAB1	0.000224271	6.07353e-05	3.73977	4.89559	18.0797	-1.95582	0.237002	1.06392e-10	2.21759e-08
chr5	130975805	130976872	Peak00037644	distal (non-TSS)	both	RAPGEF6,CTC-432M15.3,FNIP1	0.000224259	5.36173e-05	6.88141	5.73354	72.924	1.36091	0.155453	8.43844e-09	1.05732e-06
chr11	29802253	29803302	Peak00069736	distal (non-TSS)	both	CTD-3138F19.1	0.000224187	3.21032e-06	6.25369	5.09235	48.6256	1.68144	0.217737	1.19608e-08	1.43977e-06
chr7	27195528	27196614	Peak00047948	TSS	only T-ALL	HOXA3,RP1-170O19.22,HOXA-AS3,HOXA6,RP1-170O19.23,HOXA7,RP1-170O19.21,HOXA9,RP1-170O19.20	0.000224135	0.000290739	5.15206	6.54563	68.7347	-1.26856	0.199638	2.62943e-05	0.00108262
chr19	45825440	45826700	Peak00103061	distal (non-TSS)	only thymus	CKM,RPS16P9,KLC3	0.000224043	0.000287825	4.82319	6.15415	51.5198	-1.69734	0.169424	2.30055e-13	8.9318e-11
chr7	153752548	153753054	Peak00052595	distal (non-TSS)	only T-ALL	DPP6,AC006019.3	0.000224016	0.000242653	4.83718	3.65478	12.0412	1.67497	0.250095	5.83315e-07	4.24258e-05
chr2	157520217	157520935	Peak00015817	distal (non-TSS)	only T-ALL	NA	0.000223979	0.000104408	5.77598	4.47186	31.0359	1.99233	0.232443	2.36735e-11	5.82653e-09
chr3	185000068	185001325	Peak00026630	distal (non-TSS)	both	EHHADH,MAP3K13	0.000223798	0.000232522	4.77996	6.22291	51.8483	-1.66331	0.15618	1.69693e-14	9.21711e-12
chr2	170624809	170625616	Peak00016382	distal (non-TSS)	only thymus	KLHL23,PTCHD3P2	0.000223748	3.80745e-05	4.30658	5.55187	30.1215	-1.63581	0.144511	4.98171e-16	3.81454e-13
chr11	16359127	16359970	Peak00069379	distal (non-TSS)	both	SOX6	0.000223625	0.000219185	5.24692	4.19998	19.5544	1.30317	0.243362	0.000262701	0.00735363
chr15	38183814	38184618	Peak00086947	distal (non-TSS)	both	NA	0.000223524	0.000161935	5.66632	4.59681	28.3978	1.42518	0.204494	1.51248e-06	9.57341e-05
chr2	122456822	122457909	Peak00014709	distal (non-TSS)	both	snoU13,NIFK-AS1,NPM1P32	0.000223518	0.000213855	7.30064	6.16589	99.0127	1.19505	0.148484	8.93434e-07	6.10358e-05
chr12	9350593	9351200	Peak00074531	distal (non-TSS)	only thymus	PZP	0.000223511	0.000239325	3.7933	4.96003	18.6598	-1.84044	0.211444	3.39426e-11	8.04856e-09
chr15	52153535	52154607	Peak00087545	TSS	both	TMOD3,RP11-56B16.1	0.000223491	0.000273095	6.39137	5.30863	49.617	1.1095	0.168002	9.8803e-05	0.00325652
chr16	1762612	1763119	Peak00089999	distal (non-TSS)	both	MAPK8IP3,LA16c-329F2.1	0.000223467	0.000114744	3.81647	5.0271	18.8637	-1.74988	0.183462	1.3381e-12	4.35226e-10
chr2	173538700	173540155	Peak00016512	distal (non-TSS)	both	AC018712.2,RAPGEF4-AS1	0.000223445	1.02043e-05	4.31684	5.50855	30.7751	-1.17301	0.237733	0.00113944	0.0245029
chr7	55516636	55517305	Peak00049138	distal (non-TSS)	only thymus	VOPP1	0.000223415	7.18088e-05	3.95432	5.14108	21.2573	-1.71839	0.174878	3.98816e-13	1.48562e-10
chr15	86583539	86584307	Peak00089152	distal (non-TSS)	only T-ALL	NA	0.000223384	0.000268151	5.66186	4.38854	27.6978	1.88883	0.233651	4.76092e-10	8.16405e-08
chr1	84017270	84017905	Peak00003804	distal (non-TSS)	only thymus	NA	0.000223345	0.000365552	3.93434	4.9642	21.6219	-1.81371	0.277769	2.89033e-07	2.31608e-05
chr1	220863294	220864306	Peak00008548	TSS	both	C1orf115	0.000223322	0.000287573	5.11747	6.51181	68.473	-1.3494	0.210097	1.18597e-05	0.000552226
chr6	89930725	89931478	Peak00043554	distal (non-TSS)	both	GABRR1	0.000223244	0.000184517	4.27215	5.41707	29.764	-1.5586	0.229578	6.89703e-07	4.8874e-05
chr3	913100	913831	Peak00019601	distal (non-TSS)	both	NA	0.000223229	0.000103809	4.18343	5.27441	29.8842	-1.76504	0.279622	8.30398e-07	5.72617e-05
chr8	125313208	125314124	Peak00057504	distal (non-TSS)	only thymus	RP11-383J24.2,RP11-383J24.6	0.000223194	0.000449164	4.33714	5.38197	29.9297	-1.52684	0.238094	2.65275e-06	0.000155584
chr1	247511020	247511592	Peak00009799	distal (non-TSS)	both	NA	0.000223174	0.000120474	4.26149	5.49754	28.9042	-1.63006	0.155697	5.72988e-14	2.67707e-11
chr12	93760074	93760684	Peak00077657	distal (non-TSS)	both	RP11-486A14.2	0.000223165	0.000355206	4.65194	5.79999	43.9026	-1.41143	0.264768	0.000110306	0.00355421
chr11	4196726	4197339	Peak00068815	distal (non-TSS)	only T-ALL	NA	0.000223163	0.00016417	4.79795	3.58158	11.915	2.24415	0.254116	1.15497e-12	3.8708e-10
chr15	75639215	75640520	Peak00088697	TSS	both	COMMD4,NEIL1,MIR631,RP11-817O13.6,MAN2C1	0.000223148	8.3835e-05	6.0445	7.28593	124.346	-1.15794	0.178309	6.23881e-05	0.0022112
chr3	128713695	128714478	Peak00024482	distal (non-TSS)	only thymus	KIAA1257,EFCC1	0.000223142	0.000102711	5.06796	6.14111	54.4006	-1.34876	0.184591	9.74767e-07	6.59385e-05
chr1	199107101	199107864	Peak00007540	distal (non-TSS)	only thymus	RP11-382E9.1	0.000223135	0.000426917	3.95611	4.93071	21.2184	-1.65474	0.289313	9.32396e-06	0.000449139
chr14	64663453	64664232	Peak00084372	distal (non-TSS)	both	SYNE2,ESR2	0.000223125	0.000111705	4.45821	5.79511	37.1309	-1.52208	0.174176	9.67515e-10	1.54861e-07
chr3	35317407	35318775	Peak00021118	distal (non-TSS)	only thymus	NA	0.000223099	0.000202593	4.69808	5.79649	40.3836	-1.43749	0.19112	1.81229e-07	1.5395e-05
chr9	1804167	1804809	Peak00058663	distal (non-TSS)	only thymus	NA	0.000223089	0.000270757	4.05195	5.2404	24.2207	-1.74771	0.199719	7.0893e-11	1.55095e-08
chr5	81760461	81761358	Peak00036069	distal (non-TSS)	only thymus	NA	0.000223063	0.000253501	4.27175	5.46014	29.1988	-1.64299	0.184588	9.56798e-11	2.02882e-08
chr17	62101542	62101999	Peak00096334	distal (non-TSS)	only T-ALL	ICAM2	0.000222976	3.73505e-05	5.61113	4.42074	24.6156	1.58066	0.168637	3.46181e-11	8.19112e-09
chr2	136540914	136541456	Peak00015250	distal (non-TSS)	only thymus	UBXN4,LCT	0.000222895	0.000361316	3.63934	4.60728	15.9684	-1.89115	0.323071	2.00951e-06	0.000122819
chr16	75627870	75628890	Peak00092455	distal (non-TSS)	both	RP11-77K12.8,ADAT1	0.000222855	0.000330668	6.23832	5.17451	46.0798	1.07882	0.20651	0.00169269	0.0337842
chr16	21179309	21179623	Peak00090727	distal (non-TSS)	only thymus	DNAH3,TMEM159	0.000222834	0.00019706	3.35439	4.55708	12.1039	-2.14265	0.22708	8.16942e-14	3.63216e-11
chr11	96286390	96287568	Peak00072390	distal (non-TSS)	only thymus	NA	0.000222786	0.000129904	4.6681	5.89297	41.4239	-1.5647	0.154103	9.10448e-13	3.10936e-10
chr11	35238206	35239208	Peak00069996	distal (non-TSS)	both	CD44,RP1-68D18.4,RP1-68D18.2	0.000222784	8.88244e-05	5.09668	6.18788	55.5887	-1.15867	0.198026	0.000240893	0.00684923
chr3	53144143	53144646	Peak00022096	distal (non-TSS)	only T-ALL	RFT1	0.000222716	9.80646e-05	5.58619	4.35763	24.5726	1.7837	0.188517	1.97507e-12	6.20442e-10
chr13	67849385	67850190	Peak00081337	distal (non-TSS)	both	RPSAP53	0.000222609	0.00030593	6.38289	5.34137	57.3758	1.20938	0.254362	0.00147339	0.0302419
chr12	129699722	129700674	Peak00079295	distal (non-TSS)	only T-ALL	TMEM132D,RP11-669N7.3	0.000222594	0.000162251	5.41204	4.08441	19.5607	1.83849	0.179135	1.42537e-14	7.89769e-12
chr15	20178907	20179393	Peak00086495	distal (non-TSS)	only T-ALL	IGHV1OR15-9,SLC20A1P3,IGHV1OR15-2	0.000222551	2.29597e-05	5.50941	4.23566	21.5225	1.7617	0.172201	4.0345e-14	1.97712e-11
chr11	130318047	130319493	Peak00073804	TSS	both	ADAMTS15	0.000222517	0.000287497	7.06985	5.94034	83.3247	1.16286	0.156911	7.95232e-06	0.000393201
chr2	87036556	87037270	Peak00013421	distal (non-TSS)	only thymus	CD8A,CD8B	0.000222511	0.000485078	4.96562	5.93026	49.2299	-1.16814	0.242782	0.00147013	0.0301917
chr1	10246853	10247609	Peak00000614	distal (non-TSS)	only thymus	UBE4B	0.000222501	0.000179101	4.3508	5.52953	30.7451	-1.62119	0.170445	7.30784e-12	1.97494e-09
chr7	75795473	75796576	Peak00049607	distal (non-TSS)	both	AC005077.5	0.000222406	6.37209e-05	5.493	6.85358	87.7891	-1.11747	0.203262	0.000670141	0.0157956
chr2	80163373	80164140	Peak00013174	distal (non-TSS)	only T-ALL	CTNNA2	0.000222366	0.000121529	5.52309	4.39775	23.1343	1.41644	0.174733	3.96066e-08	4.08523e-06
chr12	106072005	106072814	Peak00078167	distal (non-TSS)	only thymus	NA	0.00022234	0.000136708	4.15906	5.33719	25.6063	-1.66873	0.165179	2.52452e-13	9.66523e-11
chr17	56564541	56566008	Peak00096112	TSS	both	HSF5,MTMR4	0.000222321	6.63405e-06	5.56045	6.73834	81.3723	-1.02146	0.176523	0.00103659	0.0226135
chr1	243876196	243877590	Peak00009609	distal (non-TSS)	both	AKT3,RP11-370K11.1	0.000222268	0.000136615	5.34955	6.42962	72.0212	-1.30307	0.225067	7.72881e-05	0.0026515
chr15	101746117	101746889	Peak00089818	distal (non-TSS)	only T-ALL	CHSY1	0.000222235	0.000195907	5.77507	4.59833	28.9796	1.49252	0.184799	1.72386e-08	1.96766e-06
chr3	182736311	182737521	Peak00026482	distal (non-TSS)	both	MCCC1,MCCC1-AS1	0.000222194	0.000206934	5.32648	6.74581	78.8699	-1.61265	0.140355	4.71556e-16	3.63599e-13
chr2	208099740	208100058	Peak00017898	distal (non-TSS)	only thymus	AC007879.2,AC007879.4,AC007879.3,AC007879.7,AC007879.5	0.000222138	0.000316703	3.11978	4.25824	9.46716	-2.38352	0.309867	1.35547e-10	2.74233e-08
chr5	14744794	14745447	Peak00034072	distal (non-TSS)	only thymus	ANKH	0.00022206	7.94387e-05	4.60263	5.84729	39.2582	-1.53024	0.151394	2.09823e-12	6.51703e-10
chr2	169013052	169013766	Peak00016289	distal (non-TSS)	only T-ALL	STK39	0.000222009	0.000235835	5.89873	4.59627	30.9752	1.78734	0.171516	1.04016e-14	6.00471e-12
chr2	2685537	2686429	Peak00010035	distal (non-TSS)	both	NA	0.000221948	0.000255263	5.16986	6.30946	60.2351	-1.16965	0.194903	0.000157164	0.00478302
chr3	18440741	18441107	Peak00020449	distal (non-TSS)	only thymus	TBC1D5,SATB1,RP11-158G18.1	0.000221936	0.000474572	3.30167	4.43077	12.9289	-2.33818	0.35452	1.77576e-08	2.0183e-06
chr12	113678923	113679743	Peak00078525	distal (non-TSS)	both	TPCN1	0.000221929	0.000183217	4.04021	5.19405	24.913	-1.59456	0.244903	1.43206e-06	9.12203e-05
chr16	74309619	74310094	Peak00092365	distal (non-TSS)	only thymus	AC009120.4,AC009120.10	0.000221928	0.000275483	3.36526	4.34757	11.4398	-1.81027	0.333595	1.12972e-05	0.000527819
chr7	133735637	133736272	Peak00051728	distal (non-TSS)	both	EXOC4	0.000221827	0.000111812	3.97742	5.00727	21.6088	-1.36546	0.281765	0.000425194	0.0109098
chr6	28129176	28129911	Peak00041333	distal (non-TSS)	both	ZKSCAN8,ZNF192P1	0.000221626	7.93377e-05	4.28759	5.53686	30.4857	-1.46199	0.191859	1.05871e-07	9.63165e-06
chr1	101593604	101594793	Peak00004545	distal (non-TSS)	both	SCARNA16	0.000221611	8.27781e-05	7.39532	6.21421	105.643	1.2561	0.154501	2.9619e-07	2.3544e-05
chr20	54844095	54845117	Peak00106280	distal (non-TSS)	only T-ALL	RP11-380D15.2	0.000221477	5.46902e-05	5.48098	4.30916	29.294	2.13291	0.316874	4.18124e-08	4.28468e-06
chr6	3139266	3140313	Peak00040040	distal (non-TSS)	both	BPHL,RP1-40E16.11	0.000221281	0.000271658	4.48976	5.67102	34.9575	-1.47885	0.183269	1.82519e-08	2.06197e-06
chr19	898465	899261	Peak00100495	distal (non-TSS)	only T-ALL	MED16,RNU6-9,R3HDM4	0.000221236	0.000485607	6.74802	5.32935	64.6649	1.8251	0.208756	3.94537e-11	9.19714e-09
chr15	92591025	92591843	Peak00089426	distal (non-TSS)	only thymus	SLCO3A1	0.000221064	0.000294016	4.08226	5.19361	23.6412	-1.64573	0.206721	4.50908e-09	5.99012e-07
chr20	39787114	39787476	Peak00105653	distal (non-TSS)	only thymus	PLCG1	0.000221019	0.00035361	3.83271	4.88405	18.3342	-1.59885	0.24974	1.76257e-06	0.000109552
chr17	80805739	80806401	Peak00097622	distal (non-TSS)	only T-ALL	TBCD,ZNF750	0.000221013	1.09853e-05	5.77369	4.46655	26.9252	1.75129	0.153068	5.22607e-17	5.09945e-14
chr4	95531134	95531727	Peak00030379	distal (non-TSS)	both	PDLIM5	0.000220997	0.000470788	3.92986	5.10043	25.662	-1.98035	0.313851	2.5856e-07	2.10868e-05
chr22	42928776	42930228	Peak00109897	distal (non-TSS)	both	NA	0.000220968	4.05231e-05	7.01035	5.67138	72.11	1.49616	0.11204	1.51307e-19	2.38335e-16
chr14	64675832	64677118	Peak00084374	distal (non-TSS)	both	SYNE2,ESR2	0.000220959	0.000292549	5.38696	6.60197	73.9555	-1.39532	0.158843	3.85735e-09	5.27038e-07
chr1	4388089	4389040	Peak00000273	distal (non-TSS)	only T-ALL	NA	0.000220889	0.000343121	5.71798	4.35702	25.0807	1.75354	0.183917	1.37058e-12	4.42e-10
chr6	105388428	105389682	Peak00043947	distal (non-TSS)	only thymus	LINC00577	0.000220871	0.000178632	4.84778	6.18081	49.9611	-1.52173	0.134248	4.78835e-15	2.9829e-12
chr20	60075565	60076872	Peak00106569	distal (non-TSS)	only T-ALL	CDH4	0.000220842	0.000405465	6.15978	4.85359	40.5332	1.63144	0.223818	7.94901e-08	7.52338e-06
chr2	25527991	25528741	Peak00010941	distal (non-TSS)	both	DNMT3A	0.000220768	0.000444868	4.20728	5.20102	26.3383	-1.44111	0.266879	7.73321e-05	0.00265219
chr10	33338907	33339930	Peak00064594	distal (non-TSS)	only T-ALL	RP11-462L8.1,RP11-462L8.2	0.000220699	0.00014093	5.50318	4.1557	20.856	1.90738	0.167078	6.30328e-18	7.16507e-15
chr2	101269652	101270592	Peak00013827	distal (non-TSS)	both	NANOGNBP1	0.000220665	0.000484919	4.42149	5.6381	42.032	-1.89069	0.314094	1.10093e-06	7.33476e-05
chr1	6801600	6802564	Peak00000412	distal (non-TSS)	both	NA	0.000220664	0.000142567	5.35868	6.50098	67.3951	-1.27714	0.136621	3.05751e-09	4.27284e-07
chr2	8627802	8629147	Peak00010277	distal (non-TSS)	both	NA	0.000220646	8.4355e-05	5.08756	6.19945	55.4819	-1.15085	0.197106	0.000258318	0.00725673
chr2	75538986	75539610	Peak00013095	distal (non-TSS)	both	NA	0.000220583	0.000321984	5.91713	4.83097	35.5437	1.21613	0.227492	0.00047291	0.0119186
chr8	119203348	119203974	Peak00057271	distal (non-TSS)	both	SAMD12	0.000220559	0.000404071	3.96459	4.88583	21.1515	-1.55853	0.306052	8.51036e-05	0.0028749
chr11	70020606	70021671	Peak00071454	distal (non-TSS)	both	ANO1	0.000220514	0.000326731	4.55447	5.61164	35.9653	-1.44755	0.221186	3.51207e-06	0.000198182
chr11	33037075	33038157	Peak00069858	TSS	both	DEPDC7	0.000220505	0.000106155	5.45923	6.79893	83.4073	-1.24707	0.173683	4.50363e-06	0.000244019
chr1	76186330	76187082	Peak00003626	distal (non-TSS)	only T-ALL	RP4-682C21.5,ACADM	0.000220412	0.000125014	5.98407	4.86762	36.8557	1.4621	0.193785	1.68668e-07	1.44955e-05
chr8	82485923	82486425	Peak00055973	distal (non-TSS)	only T-ALL	NA	0.000220272	0.000266522	4.7869	3.59193	11.6776	2.11073	0.262874	1.36288e-10	2.74724e-08
chr9	113453180	113454042	Peak00061608	distal (non-TSS)	both	MUSK	0.000220136	0.000457069	4.77699	5.79664	42.6075	-1.42839	0.215579	3.1308e-06	0.000179143
chr5	2009085	2010006	Peak00033636	distal (non-TSS)	both	NA	0.000220129	0.000158424	6.07093	4.78282	37.0387	1.57231	0.20585	3.99506e-08	4.1119e-06
chr1	101719532	101720145	Peak00004552	distal (non-TSS)	only thymus	RP4-575N6.2	0.000220106	0.000110571	4.34372	5.59259	31.8123	-1.66349	0.161608	1.17699e-13	4.9345e-11
chr2	100907163	100908975	Peak00013809	distal (non-TSS)	both	LONRF2	0.000220043	0.000275041	7.26904	6.1663	99.1087	1.14674	0.164586	2.73159e-05	0.00111575
chr5	40453362	40454461	Peak00034733	distal (non-TSS)	both	NA	0.000220024	6.60734e-05	5.43059	6.5582	73.9677	-1.27452	0.18212	4.9416e-06	0.000263732
chr19	28511503	28512672	Peak00102163	distal (non-TSS)	both	NA	0.000219962	0.000240487	5.90068	4.94167	39.6273	1.25051	0.256974	0.000936321	0.0208104
chr9	117044727	117045763	Peak00061764	distal (non-TSS)	only T-ALL	COL27A1	0.000219955	0.000111253	5.79007	4.73035	35.4331	1.68813	0.245977	2.66644e-07	2.165e-05
chr11	134524182	134524947	Peak00073967	distal (non-TSS)	only T-ALL	NA	0.000219921	0.000188709	5.86193	4.65189	31.1961	1.60957	0.182756	2.49073e-10	4.67063e-08
chr6	88365436	88366191	Peak00043496	distal (non-TSS)	both	ORC3	0.000219848	3.54389e-05	4.6119	5.61766	38.4293	-1.22217	0.268171	0.00161216	0.0324025
chr16	4587797	4589122	Peak00090204	distal (non-TSS)	both	CDIP1	0.000219836	7.94933e-05	5.64692	7.00287	97.854	-1.22548	0.181312	1.61383e-05	0.000718675
chr1	121336762	121337408	Peak00005304	distal (non-TSS)	both	NA	0.000219809	0.000116424	5.01697	3.98813	16.7804	1.70216	0.264457	1.1916e-06	7.81143e-05
chr1	181906012	181906837	Peak00006961	distal (non-TSS)	both	NA	0.000219762	5.73179e-05	6.01032	4.79521	33.4301	1.47192	0.12562	2.54077e-15	1.74007e-12
chr1	200507282	200507671	Peak00007611	distal (non-TSS)	only thymus	NA	0.000219718	0.000238161	3.63368	4.66454	15.1344	-1.81061	0.274049	2.07054e-07	1.73087e-05
chr10	79038895	79039649	Peak00066063	distal (non-TSS)	only T-ALL	KCNMA1	0.000219688	6.20036e-05	5.43839	4.27615	20.549	1.54967	0.147358	2.44465e-13	9.42491e-11
chr10	3608655	3609423	Peak00063224	distal (non-TSS)	both	NA	0.000219634	0.000352358	4.55868	5.55946	35.1663	-1.20667	0.24352	0.000905449	0.0202426
chr7	155883963	155884642	Peak00052705	distal (non-TSS)	both	NA	0.000219596	0.000180345	4.62145	5.70783	37.0635	-1.39744	0.186677	3.13931e-07	2.46543e-05
chr1	45187084	45188068	Peak00002491	distal (non-TSS)	both	C1orf228,RNU5F-1,RNU5D-1	0.000219486	0.000114843	7.19283	5.92924	89.2187	1.43866	0.15886	8.46188e-10	1.37209e-07
chr22	20325795	20326246	Peak00108549	distal (non-TSS)	only thymus	XXbac-B33L19.3,XXbac-B33L19.4	0.000219482	0.000267644	3.41871	4.61739	13.5435	-2.11181	0.275162	4.84878e-10	8.3018e-08
chr9	21949132	21949767	Peak00059358	distal (non-TSS)	only T-ALL	RP11-145E5.5	0.000219403	5.54124e-05	2.69645	3.98531	5.86927	-0.975438	0.22821	1.48095e-13	6.02556e-11
chr18	71727738	71728258	Peak00100099	distal (non-TSS)	only thymus	NA	0.000219376	0.000372884	4.11033	5.0837	24.8062	-1.69342	0.277436	2.34761e-06	0.000140299
chr15	24513999	24514978	Peak00086588	distal (non-TSS)	only T-ALL	RP11-580I1.2	0.000219341	0.000217499	5.34238	4.11302	20.5174	1.97954	0.23012	2.02616e-11	5.06595e-09
chr3	106599842	106600622	Peak00023500	distal (non-TSS)	only T-ALL	LINC00882	0.000219272	0.00011145	5.27353	4.11357	18.5701	1.74199	0.191022	1.69305e-11	4.28163e-09
chr11	17900272	17900754	Peak00069452	distal (non-TSS)	only thymus	SERGEF	0.000219255	6.76105e-05	3.75614	4.73724	17.4338	-1.64343	0.28909	1.18735e-05	0.000552637
chr15	49461994	49462911	Peak00087448	TSS	both	GALK2,MIR4716,RP11-325E5.4	0.000219212	0.000111992	7.68318	6.4808	126.262	1.24376	0.121548	2.99616e-10	5.44633e-08
chr1	1625377	1626366	Peak00000096	distal (non-TSS)	only thymus	SLC35E2B,MMP23A,CDK11A,RP1-283E3.8	0.000219211	0.000183953	4.39644	5.54031	31.7944	-1.49991	0.195097	4.87889e-08	4.92183e-06
chr15	40012861	40014132	Peak00087026	distal (non-TSS)	both	FSIP1	0.00021912	0.000272455	5.67505	4.63477	28.4349	1.21527	0.201086	0.000111438	0.00358546
chr11	114398016	114398718	Peak00072942	distal (non-TSS)	only T-ALL	snoU13,RP11-172C16.5,NXPE1	0.000219081	0.000222556	4.92676	3.6919	13.8764	2.09338	0.256374	8.94053e-11	1.91047e-08
chr2	7707431	7708479	Peak00010222	distal (non-TSS)	both	RNU6ATAC37P	0.000218991	0.000204666	5.89185	7.02051	107.039	-1.08627	0.204523	0.00122968	0.0260894
chr12	25053827	25054340	Peak00075106	TSS	both	BCAT1,AC026310.1	0.000218967	0.000256389	5.80812	4.74047	33.1017	1.23049	0.236638	0.000568517	0.0137953
chr1	3797068	3798304	Peak00000243	distal (non-TSS)	only T-ALL	DFFB,AL691523.1,C1orf174	0.000218846	5.15007e-05	6.15288	4.98523	39.9531	1.46452	0.16177	5.92789e-10	9.94856e-08
chr2	54816320	54817133	Peak00012137	distal (non-TSS)	both	SPTBN1	0.000218684	1.77704e-05	6.52861	5.34371	53.4396	1.41722	0.144829	6.53725e-11	1.44741e-08
chr4	186817723	186818764	Peak00033348	distal (non-TSS)	both	SORBS2	0.000218534	7.01904e-05	6.02622	5.05655	42.2366	1.35578	0.218737	2.35429e-05	0.000991064
chr12	7042012	7042277	Peak00074415	TSS	only thymus	ENO2,ATN1,C12orf57	0.000218502	0.000306488	3.95458	5.09115	21.5588	-1.69034	0.218422	8.04602e-09	1.01391e-06
chr5	110588505	110589298	Peak00036994	distal (non-TSS)	only T-ALL	CAMK4	0.000218445	0.000363505	5.98193	4.68238	33.5974	1.69614	0.186927	3.07234e-11	7.39656e-09
chr7	20256758	20257527	Peak00047628	distal (non-TSS)	both	MACC1,AC005083.1	0.00021837	0.000515724	5.03035	6.42388	66.3232	-1.37031	0.237482	5.02868e-05	0.00185815
chr1	202140488	202141545	Peak00007710	distal (non-TSS)	only thymus	PTPN7,PTPRVP	0.000218288	0.0002189	5.24658	6.37412	63.2971	-1.36601	0.166319	3.89687e-08	4.03831e-06
chr12	95224590	95225660	Peak00077761	distal (non-TSS)	both	KRT19P2,MIR492	0.000217741	3.9231e-06	5.02552	6.1206	52.29	-1.11558	0.20221	0.000659049	0.0155826
chr22	19806541	19806970	Peak00108491	distal (non-TSS)	both	GNB1L	0.000217738	0.000227839	3.91865	4.98205	20.1892	-1.47758	0.250036	1.71792e-05	0.000757078
chr5	1139006	1139709	Peak00033557	distal (non-TSS)	only thymus	NA	0.000217731	0.000155743	4.63659	5.85033	39.8548	-1.54167	0.157883	7.25841e-12	1.96641e-09
chr16	68285565	68286364	Peak00092092	distal (non-TSS)	only thymus	PLA2G15,RP11-96D1.7	0.000217568	9.82544e-05	4.25266	5.38124	27.9071	-1.62582	0.196409	1.61572e-09	2.42384e-07
chr9	134044575	134045549	Peak00062558	distal (non-TSS)	both	NUP214,RP11-544A12.4	0.000217471	5.52686e-05	4.832	5.92326	47.2161	-1.36689	0.229557	3.30959e-05	0.00131741
chr6	152553812	152554743	Peak00045917	distal (non-TSS)	both	SYNE1	0.000217464	0.000254705	6.2461	5.15613	47.6524	1.43045	0.208984	1.96579e-06	0.000120418
chr3	187523573	187524164	Peak00026791	distal (non-TSS)	only thymus	RP11-30O15.1	0.000217395	0.00043398	3.88153	4.77616	19.1769	-1.63961	0.310733	3.574e-05	0.00140441
chr2	157752668	157753312	Peak00015827	distal (non-TSS)	both	NA	0.000217305	0.000289836	5.59294	4.50489	27.0748	1.2404	0.235668	0.000473526	0.0119314
chr6	142639684	142640486	Peak00045452	distal (non-TSS)	only thymus	GPR126	0.000217285	0.00011827	4.4985	5.68101	34.4096	-1.58229	0.1459	2.18809e-14	1.15235e-11
chr1	4485842	4486585	Peak00000279	distal (non-TSS)	only T-ALL	RP5-1166F10.1	0.000217209	0.000214609	5.12825	3.92133	18.012	2.12093	0.27456	5.14167e-10	8.73545e-08
chr10	19024430	19025215	Peak00064013	distal (non-TSS)	only T-ALL	AIFM1P1	0.00021718	0.000309785	5.48576	4.33501	26.1677	1.93601	0.252771	2.31168e-09	3.34942e-07
chr3	106545605	106546653	Peak00023497	distal (non-TSS)	both	LINC00882	0.000217109	4.76052e-06	6.48812	5.28555	50.7293	1.39273	0.136376	1.56668e-11	3.9895e-09
chr12	63730620	63731642	Peak00076623	distal (non-TSS)	both	RP11-1022B3.1	0.000217106	0.000148512	5.21678	6.45597	65.5397	-1.38074	0.165675	2.30782e-08	2.53199e-06
chr2	151344047	151344558	Peak00015641	TSS	both	RND3	0.000217101	0.000192667	5.76095	4.71667	31.5357	1.30548	0.218173	5.96922e-05	0.00213486
chr3	116489588	116490139	Peak00023922	distal (non-TSS)	both	LSAMP	0.000216978	0.000358931	5.84257	4.72915	31.7324	1.09653	0.196189	0.000794484	0.0182313
chr10	38043459	38044427	Peak00064744	distal (non-TSS)	only T-ALL	NA	0.000216961	0.000108565	5.87514	4.62585	29.6727	1.62808	0.13612	2.06843e-17	2.17209e-14
chr3	185936839	185937398	Peak00026688	distal (non-TSS)	both	DGKG	0.000216943	0.000134158	4.38008	5.42288	31.1978	-1.29543	0.251446	0.00034917	0.00930856
chr1	116799365	116800477	Peak00005135	distal (non-TSS)	both	NA	0.000216861	0.000338315	4.74473	5.96677	47.5266	-1.58712	0.218677	1.12966e-07	1.01847e-05
chr1	203481968	203482803	Peak00007799	distal (non-TSS)	both	OPTC	0.000216816	7.07918e-05	4.66151	5.92853	42.4577	-1.55917	0.164922	2.6355e-11	6.41491e-09
chr13	31228326	31229256	Peak00080116	distal (non-TSS)	both	USPL1	0.000216721	8.07572e-05	6.09118	4.99913	38.8573	1.36877	0.157131	9.01003e-09	1.12252e-06
chr9	112905731	112906734	Peak00061582	distal (non-TSS)	both	PALM2-AKAP2,AKAP2	0.000216703	4.94147e-05	6.84486	5.69607	70.1983	1.32717	0.152554	1.69968e-08	1.94208e-06
chr18	30309948	30311133	Peak00098773	distal (non-TSS)	only T-ALL	KLHL14	0.000216697	2.83154e-05	6.09027	4.86027	36.8761	1.59013	0.154839	4.32313e-13	1.60497e-10
chr3	2897727	2898594	Peak00019632	distal (non-TSS)	only T-ALL	CNTN4	0.000216633	0.000170066	5.43483	4.36841	25.8321	1.8382	0.252638	2.12552e-08	2.36016e-06
chr1	249208728	249209605	Peak00009860	TSS	both	PGBD2,RNU6-1205P	0.000216521	2.7076e-05	4.7061	5.77515	39.6627	-1.41614	0.185486	1.56012e-07	1.36201e-05
chr6	44892860	44893614	Peak00042468	distal (non-TSS)	both	SUPT3H	0.000216349	0.000207009	5.55505	4.43935	25.3171	1.40535	0.227568	1.67788e-05	0.000743594
chr18	60824590	60825142	Peak00099817	distal (non-TSS)	both	BCL2,RP11-299P2.1	0.000216245	7.9609e-05	4.37786	5.58611	31.9972	-1.55133	0.176144	4.70999e-10	8.10192e-08
chr10	103661041	103661593	Peak00067139	distal (non-TSS)	both	C10orf76	0.000216244	1.9197e-05	4.59544	5.65121	37.0541	-1.33746	0.221883	3.48629e-05	0.00137681
chr18	68267930	68268701	Peak00100009	distal (non-TSS)	only T-ALL	NA	0.00021617	0.000204977	5.46589	4.31608	23.2397	1.78047	0.207563	1.27174e-10	2.59676e-08
chr11	12695281	12696887	Peak00069219	distal (non-TSS)	both	TEAD1	0.000216124	2.56783e-05	5.50539	6.90398	91.6234	-1.08299	0.217846	0.0021664	0.041263
chr5	82398000	82398883	Peak00036096	distal (non-TSS)	both	XRCC4	0.000216123	0.000263411	4.57298	5.56656	35.8457	-1.33334	0.239046	0.000106099	0.00344585
chr2	37862151	37863327	Peak00011453	distal (non-TSS)	both	AC006369.2,CDC42EP3	0.000216114	5.26366e-05	4.7896	5.93159	44.1479	-1.19235	0.201278	0.000140852	0.00435396
chr3	128201600	128202473	Peak00024440	distal (non-TSS)	both	GATA2,RP11-475N22.4	0.000216098	7.39993e-05	6.05457	4.90428	37.2657	1.45749	0.163443	1.18161e-09	1.84281e-07
chr4	159130969	159131940	Peak00032501	distal (non-TSS)	both	RP11-597D13.9,RP11-597D13.8,TMEM144	0.000215995	0.000404822	4.65557	6.10413	48.2437	-1.78521	0.175091	3.58587e-14	1.80541e-11
chr16	79857196	79857889	Peak00092585	distal (non-TSS)	only thymus	RP11-345M22.3	0.000215972	0.00038226	3.57705	4.56043	15.6318	-2.0611	0.335996	3.58819e-07	2.78033e-05
chr8	27328116	27328820	Peak00054077	TSS	only thymus	CHRNA2	0.00021593	0.000245226	4.47844	5.46843	32.5936	-1.4249	0.23325	1.31646e-05	0.000604815
chr19	15343696	15344614	Peak00101659	TSS	both	EPHX3,AC004257.3,BRD4	0.000215911	0.000183829	4.87791	6.13265	49.8316	-1.24706	0.179812	8.35475e-06	0.000409609
chr3	42260328	42260675	Peak00021417	distal (non-TSS)	only thymus	TRAK1,RNU4-78P	0.000215899	0.000110928	3.57687	4.68654	14.222	-1.80995	0.213015	1.11256e-10	2.31459e-08
chr4	77119531	77120438	Peak00029684	distal (non-TSS)	both	SCARB2	0.000215877	0.000388118	4.80393	5.96695	48.2995	-1.3053	0.225343	7.81631e-05	0.00267404
chr18	9404319	9405311	Peak00098011	distal (non-TSS)	both	TWSG1	0.000215851	0.000243392	4.3141	5.57075	31.0257	-1.5006	0.178867	3.46366e-09	4.78585e-07
chr2	86281832	86282460	Peak00013374	distal (non-TSS)	both	POLR1A	0.000215789	0.000331454	3.78323	4.72976	16.5639	-1.59108	0.274079	1.03307e-05	0.00048993
chr7	43774117	43774955	Peak00048658	distal (non-TSS)	only T-ALL	COA1	0.000215766	2.13349e-05	5.68667	4.36704	26.1262	1.81268	0.183889	1.92445e-13	7.63285e-11
chr10	3053048	3053776	Peak00063194	distal (non-TSS)	only thymus	RP11-118K6.2	0.000215738	0.000315865	3.86626	4.89479	19.0167	-1.75841	0.249283	6.32399e-08	6.16995e-06
chr12	4543390	4544523	Peak00074245	distal (non-TSS)	both	FGF6	0.000215706	0.000244514	4.66921	5.82766	39.4325	-1.2613	0.179415	5.49935e-06	0.000288747
chr18	76700791	76701316	Peak00100334	distal (non-TSS)	both	NA	0.000215643	0.000168148	5.72061	4.25234	25.9917	1.96403	0.225011	1.28534e-11	3.31907e-09
chr1	221924429	221925086	Peak00008598	distal (non-TSS)	both	DUSP10	0.000215612	0.000191296	4.12764	5.2758	25.1672	-1.43987	0.217742	3.47072e-06	0.000196251
chr1	4505029	4505747	Peak00000280	distal (non-TSS)	only T-ALL	NA	0.000215549	8.01182e-05	5.23641	4.17558	21.5896	1.78154	0.275743	6.32379e-07	4.54546e-05
chr9	136725943	136726868	Peak00062794	distal (non-TSS)	only T-ALL	VAV2	0.000215529	0.000188585	5.27779	4.25797	24.2835	1.94807	0.284497	6.10303e-08	5.99209e-06
chr15	48933604	48933948	Peak00087430	distal (non-TSS)	only T-ALL	FBN1,RP11-227D13.1	0.000215492	0.000200431	4.97913	3.84274	13.6693	1.44849	0.208053	1.44608e-06	9.19535e-05
chr12	12614303	12614796	Peak00074710	distal (non-TSS)	only thymus	LOH12CR1,RP11-253I19.4	0.000215418	0.000308824	4.012	4.96542	22.114	-1.43251	0.292002	0.000260513	0.00730723
chr9	96335173	96335614	Peak00060949	distal (non-TSS)	only thymus	FAM120A,AL353629.1,PHF2	0.000215368	3.70824e-05	4.24644	5.2877	26.9202	-1.54674	0.218188	2.83243e-07	2.27797e-05
chr1	116978636	116979462	Peak00005145	distal (non-TSS)	only thymus	RP4-655J12.4,RP4-655J12.5	0.000215348	8.71164e-05	4.33776	5.57496	31.1266	-1.66057	0.148516	1.15969e-15	8.41247e-13
chr7	154996792	154997928	Peak00052647	distal (non-TSS)	both	AC099552.4,AC099552.3	0.000215322	0.000271812	7.98168	6.74498	158.457	1.18152	0.155013	3.46157e-06	0.000195923
chr16	72961289	72961989	Peak00092322	distal (non-TSS)	only T-ALL	ZFHX3	0.00021523	8.80143e-05	5.61769	4.47025	26.307	1.63423	0.194149	1.16979e-09	1.82696e-07
chr3	124791745	124792302	Peak00024244	distal (non-TSS)	only thymus	SLC12A8	0.000215207	3.61919e-07	3.92074	4.94471	20.1419	-1.64631	0.254586	1.10029e-06	7.33476e-05
chr18	76425441	76426087	Peak00100311	distal (non-TSS)	only T-ALL	NA	0.000215189	0.000231176	4.94415	3.79988	14.0529	1.94045	0.238374	2.38176e-10	4.48919e-08
chr2	202771472	202772109	Peak00017678	distal (non-TSS)	only thymus	NA	0.00021512	0.000356681	3.57508	4.51069	13.9372	-1.74442	0.317137	1.11416e-05	0.000521878
chr20	37823934	37824807	Peak00105580	distal (non-TSS)	both	NA	0.000215098	7.83716e-05	5.58954	4.47508	26.8444	1.64678	0.215397	2.20488e-08	2.43846e-06
chr5	131046022	131046759	Peak00037647	distal (non-TSS)	only T-ALL	CTC-432M15.3,FNIP1	0.000215081	2.914e-05	5.16574	4.0825	17.6984	1.70838	0.215681	4.45678e-09	5.93495e-07
chr16	26609169	26609927	Peak00090906	distal (non-TSS)	only T-ALL	AC002331.1	0.000215066	0.000267829	4.98401	3.83813	18.4469	2.17923	0.362829	5.35519e-07	3.93387e-05
chr6	25388076	25388571	Peak00041163	distal (non-TSS)	only thymus	LRRC16A,RNU6-987P	0.000215058	0.000320777	3.11216	4.07172	8.61868	-2.36343	0.367432	3.98872e-08	4.11032e-06
chr2	980968	981631	Peak00009935	distal (non-TSS)	only T-ALL	SNTG2	0.00021502	1.28894e-05	5.32786	4.18446	19.1394	1.58747	0.176716	1.81298e-10	3.54437e-08
chr16	58155641	58156254	Peak00091805	distal (non-TSS)	both	C16orf80,CTB-134F13.1,RP11-459F6.3	0.000214941	0.000305333	6.25898	5.09412	43.5051	1.2399	0.176527	8.25301e-06	0.000405523
chr11	86211437	86212301	Peak00072076	distal (non-TSS)	both	RP11-317J19.1,ME3	0.000214887	0.000237525	5.91688	4.97597	38.8469	1.15971	0.236317	0.00155611	0.0314825
chr22	48005805	48006768	Peak00110229	distal (non-TSS)	only thymus	NA	0.000214795	0.000287377	4.1906	5.25876	25.0816	-1.55574	0.199268	1.78539e-08	2.02323e-06
chr1	246740996	246741773	Peak00009751	distal (non-TSS)	both	CNST	0.000214633	0.000208649	5.4698	4.42778	23.7669	1.30725	0.214941	4.80674e-05	0.00178994
chr3	42952881	42953438	Peak00021473	distal (non-TSS)	only thymus	RP11-141M3.5,KRBOX1,ZNF662	0.000214609	0.000141611	3.64013	4.79465	15.3603	-1.91706	0.195861	6.57854e-14	3.00981e-11
chr20	14935971	14936457	Peak00104593	distal (non-TSS)	both	MACROD2	0.000214582	4.17814e-05	3.97579	5.22436	22.5056	-1.83555	0.151358	2.463e-19	3.72021e-16
chr20	47940040	47940921	Peak00106021	distal (non-TSS)	both	NA	0.00021445	0.000336079	6.7078	5.64377	66.5379	1.05104	0.19016	0.00131033	0.0274989
chr17	56735876	56737200	Peak00096126	distal (non-TSS)	both	TEX14,RNU1-60P,CTD-2200P10.1,RNU1-108P	0.00021443	0.00021259	7.30621	6.23347	103.28	1.12068	0.163576	4.89148e-05	0.00181353
chr20	14933967	14934850	Peak00104592	distal (non-TSS)	only thymus	MACROD2	0.000214429	1.76861e-05	4.33289	5.52753	29.8144	-1.61452	0.142972	1.07442e-15	7.84556e-13
chr22	31317935	31318735	Peak00109168	distal (non-TSS)	both	MORC2-AS1,MORC2	0.000214418	7.97098e-05	4.53359	5.73916	36.6109	-1.22152	0.200715	8.09791e-05	0.00275584
chr7	105986842	105987490	Peak00050756	distal (non-TSS)	both	NA	0.000214363	5.54338e-06	5.67385	4.53921	26.8538	1.47857	0.179997	1.39792e-08	1.64151e-06
chr2	65547762	65548579	Peak00012616	distal (non-TSS)	both	SPRED2	0.000214205	0.000291862	4.47894	5.46878	32.7029	-1.44589	0.229151	7.08555e-06	0.000355121
chr5	3098662	3099347	Peak00033662	distal (non-TSS)	only T-ALL	NA	0.000214162	0.00020764	4.96935	3.76643	13.9186	2.01027	0.238877	3.87329e-11	9.04822e-09
chr12	97217728	97218965	Peak00077853	distal (non-TSS)	only thymus	C12orf55	0.000214162	0.000414326	4.81659	5.90596	44.8185	-1.42877	0.196016	4.36032e-07	3.28624e-05
chr6	42724369	42724920	Peak00042308	distal (non-TSS)	only thymus	TBCC	0.000214018	1.86414e-05	3.50034	4.65737	13.8363	-2.06641	0.232773	1.60723e-12	5.09241e-10
chr14	99182106	99183019	Peak00085887	TSS	both	C14orf177	0.000214017	0.000139099	4.67593	5.86344	42.2743	-1.23881	0.221321	0.000206009	0.00600306
chr10	18760699	18761316	Peak00064002	distal (non-TSS)	both	CACNB2	0.00021401	0.000113534	5.21513	4.09035	19.2645	1.6316	0.251754	1.50416e-06	9.5317e-05
chr12	94288090	94289149	Peak00077696	distal (non-TSS)	both	CRADD,RP11-1060G2.1	0.000214	0.000210209	4.66959	5.85774	40.4329	-1.18475	0.19386	0.000108415	0.00350456
chr13	111380043	111380745	Peak00082629	distal (non-TSS)	only T-ALL	ING1	0.00021398	0.000212442	5.40523	4.25118	22.655	1.76251	0.238305	2.12024e-08	2.35667e-06
chr8	143156948	143157857	Peak00058340	distal (non-TSS)	only T-ALL	NA	0.000213934	5.7847e-06	5.56687	4.32923	25.5993	1.85826	0.229652	5.69299e-10	9.56891e-08
chr3	106717676	106718760	Peak00023502	distal (non-TSS)	both	LINC00882,RNU6-1308P	0.0002139	0.000208018	6.70257	5.59264	63.6725	1.15476	0.171989	4.46866e-05	0.00167936
chr2	86695475	86696553	Peak00013401	distal (non-TSS)	only T-ALL	KDM3A	0.00021387	0.000177573	5.85423	4.58724	30.3675	1.75753	0.173686	8.56397e-14	3.76207e-11
chr4	152962294	152962828	Peak00032230	distal (non-TSS)	only thymus	NA	0.000213867	0.000117202	3.85155	4.78953	18.6618	-1.65396	0.280436	6.04548e-06	0.00031252
chr2	165456393	165457128	Peak00016150	distal (non-TSS)	both	GRB14	0.000213852	0.000334219	6.19479	5.11233	42.7561	1.07261	0.189365	0.000864946	0.0195352
chr11	2465374	2465911	Peak00068698	TSS	only thymus	KCNQ1	0.000213847	9.43894e-05	4.31314	5.64527	31.8666	-1.71435	0.124646	3.61138e-23	8.84884e-20
chr18	7750215	7751068	Peak00097937	distal (non-TSS)	both	PTPRM,RP11-678G15.2	0.00021379	0.000143308	4.37334	5.52741	32.5982	-1.26471	0.246874	0.000457506	0.0115967
chr22	48467198	48467478	Peak00110239	distal (non-TSS)	only thymus	NA	0.000213696	9.68416e-05	3.17691	4.25378	9.45726	-2.33983	0.30906	2.76047e-10	5.08729e-08
chr9	15121322	15122293	Peak00059089	distal (non-TSS)	both	RP11-54D18.3	0.000213676	0.000328248	5.7659	6.80005	97.1818	-1.20281	0.227454	0.000518279	0.0128217
chr13	94912067	94912781	Peak00081992	distal (non-TSS)	only thymus	GPC6	0.000213527	0.00035913	4.05451	4.96936	22.8603	-1.65516	0.28997	9.58649e-06	0.000459177
chr1	211555833	211556800	Peak00008260	distal (non-TSS)	both	TRAF5,LINC00467	0.000213471	8.41076e-05	4.49415	5.6806	35.1762	-1.24666	0.203402	6.14529e-05	0.00218719
chr5	76145450	76146555	Peak00035804	distal (non-TSS)	both	S100Z	0.000213471	0.000234971	7.07159	6.09284	92.0035	1.04615	0.187061	0.00122768	0.0260621
chr12	6277756	6278387	Peak00074314	distal (non-TSS)	only thymus	RP3-454B23.1	0.000213452	5.30723e-05	3.92805	5.16926	21.2502	-1.81033	0.150271	4.65111e-19	6.7479e-16
chr3	127906127	127907066	Peak00024424	distal (non-TSS)	both	EEFSEC	0.000213435	0.000172371	4.61401	5.65609	38.0266	-1.27267	0.240281	0.000297988	0.00816115
chr3	16444512	16444968	Peak00020325	distal (non-TSS)	only thymus	RFTN1	0.000213434	0.000283352	3.86159	4.90304	18.2586	-1.61258	0.234317	2.74412e-07	2.21827e-05
chr2	233187057	233187668	Peak00019003	distal (non-TSS)	only thymus	DIS3L2	0.000213378	0.000392768	4.38722	5.38922	30.0455	-1.35879	0.23855	6.15767e-05	0.00219089
chr14	98197894	98198716	Peak00085848	distal (non-TSS)	both	NA	0.000213377	0.000128737	4.41636	5.44701	31.5635	-1.30689	0.235838	0.000134853	0.00419944
chr2	33591503	33592151	Peak00011322	distal (non-TSS)	both	LTBP1	0.000213297	0.000394167	5.40889	4.46471	25.5786	1.21748	0.273018	0.00233245	0.04359
chr2	224466713	224467611	Peak00018581	distal (non-TSS)	both	SCG2	0.000213297	0.000166851	6.50633	5.27671	50.8072	1.35186	0.141712	5.37054e-10	9.0823e-08
chr10	126222784	126223424	Peak00068052	distal (non-TSS)	only T-ALL	LHPP	0.000213264	0.0001231	4.64622	5.77709	37.81	-1.15797	0.185465	0.000107305	0.00347787
chr17	17266789	17267514	Peak00094134	distal (non-TSS)	both	NA	0.000213187	0.00021346	4.36904	5.36571	29.4806	-1.42326	0.230591	1.17662e-05	0.000548105
chr7	50675849	50676371	Peak00048979	distal (non-TSS)	only T-ALL	GRB10	0.000213171	4.79082e-05	5.33436	4.1372	18.6358	1.57843	0.172358	9.91907e-11	2.08721e-08
chr16	73430295	73431303	Peak00092342	distal (non-TSS)	both	RP11-140I24.1	0.000213058	0.000124378	5.67676	4.65007	39.6081	1.88431	0.339668	7.85891e-06	0.000389364
chr20	14317911	14318639	Peak00104577	distal (non-TSS)	both	MACROD2,FLRT3	0.000213056	0.00030037	6.71709	5.60356	65.916	1.11784	0.191152	0.000399947	0.0103992
chr16	3702760	3703348	Peak00090154	distal (non-TSS)	both	DNASE1,RP11-461A8.4,TRAP1	0.000213	6.99375e-05	4.20539	5.20261	25.0319	-1.16711	0.24813	0.00180821	0.0356094
chr12	659646	660433	Peak00074012	distal (non-TSS)	both	B4GALNT3	0.000212999	0.000161553	4.78142	5.81038	40.5753	-1.23872	0.179521	9.83694e-06	0.000470152
chr1	41844994	41845557	Peak00002295	distal (non-TSS)	only thymus	FOXO6,RP11-399E6.4	0.000212992	0.000104464	4.12694	5.27296	25.451	-1.73631	0.20172	1.3128e-10	2.66087e-08
chr11	131187582	131188165	Peak00073823	distal (non-TSS)	only T-ALL	AP002856.5	0.000212855	3.84367e-05	4.66624	3.57471	11.1871	1.97865	0.271392	9.15803e-09	1.13204e-06
chr15	47487998	47488631	Peak00087381	distal (non-TSS)	both	SEMA6D	0.000212817	0.000155596	5.71076	4.57488	26.8207	1.29925	0.130762	2.99824e-10	5.44633e-08
chr4	167064061	167064874	Peak00032705	distal (non-TSS)	only T-ALL	NA	0.000212782	0.000137432	5.83379	4.65063	31.532	1.66267	0.192387	3.05356e-10	5.51954e-08
chr15	93173255	93173855	Peak00089454	distal (non-TSS)	only thymus	FAM174B,RP11-386M24.5	0.000212748	8.26558e-05	3.92322	5.07511	20.1525	-1.77317	0.172716	2.23427e-14	1.16756e-11
chr5	126083428	126084260	Peak00037472	distal (non-TSS)	both	HSPE1P10,RP11-434D11.4,RNU6-752P	0.000212699	0.000113707	7.16161	6.04935	91.0352	1.1668	0.162499	1.30258e-05	0.000599185
chr12	58934225	58934712	Peak00076497	distal (non-TSS)	both	RP11-362K2.2	0.000212674	0.000243952	5.40616	4.3332	21.0363	1.28805	0.171115	1.21884e-06	7.97102e-05
chr2	55367478	55368388	Peak00012185	distal (non-TSS)	both	NA	0.000212644	0.000181832	5.88421	4.85445	37.5055	1.44048	0.233861	1.43225e-05	0.000649622
chr2	144941180	144941832	Peak00015463	distal (non-TSS)	both	GTDC1	0.000212574	4.18399e-05	6.67862	5.61366	64.9671	1.10711	0.190787	0.000470394	0.0118634
chr4	787554	788837	Peak00027381	distal (non-TSS)	both	CPLX1	0.000212573	0.00023488	6.19853	7.19083	129.178	-1.14323	0.211944	0.00064588	0.0153252
chr16	74058811	74059756	Peak00092356	distal (non-TSS)	both	NA	0.000212566	0.000342704	4.48733	5.5945	36.076	-1.26286	0.264016	0.000838134	0.0190153
chr16	57331694	57332284	Peak00091724	distal (non-TSS)	only T-ALL	NA	0.000212522	0.000196408	6.56035	5.38437	55.3841	1.46353	0.143882	5.06136e-12	1.42366e-09
chr9	87947303	87947894	Peak00060574	distal (non-TSS)	both	NA	0.000212438	0.000230733	5.75312	4.73974	30.6135	1.19542	0.196155	0.000118139	0.00376155
chr7	158834494	158835478	Peak00052869	distal (non-TSS)	only T-ALL	VIPR2	0.000212432	0.000354116	5.86947	4.65147	33.0376	1.75769	0.211492	4.89167e-10	8.36226e-08
chr12	71629725	71630863	Peak00076960	distal (non-TSS)	only T-ALL	TSPAN8	0.000212385	3.06943e-05	5.97647	4.86383	37.1656	1.53205	0.190013	1.31948e-08	1.56428e-06
chr2	39186985	39188237	Peak00011532	distal (non-TSS)	both	ARHGEF33,AC019171.1	0.000212377	6.74375e-05	5.24137	6.49492	66.8355	-1.16112	0.181502	7.62202e-05	0.00261895
chr18	9433515	9434780	Peak00098012	distal (non-TSS)	both	NA	0.000212359	0.000224679	4.39188	5.62262	31.5335	-1.39168	0.137237	2.67701e-16	2.18646e-13
chr5	90614438	90614875	Peak00036306	distal (non-TSS)	only T-ALL	LUCAT1,RP11-213H15.4	0.000212248	0.000194515	5.29484	4.0914	19.2425	1.8953	0.20876	4.47219e-12	1.27749e-09
chr15	99982079	99982496	Peak00089720	distal (non-TSS)	only thymus	NA	0.000212238	0.000149999	4.1153	5.22863	23.8554	-1.61463	0.181266	1.53372e-10	3.05255e-08
chr7	154469486	154470441	Peak00052609	distal (non-TSS)	only T-ALL	DPP6	0.000212198	0.000227522	5.27195	4.16723	20.1904	1.73785	0.233879	2.21519e-08	2.44331e-06
chr1	1981271	1982393	Peak00000124	TSS	both	RP11-547D24.3,PRKCZ	0.000212135	0.000186545	4.72064	6.04342	50.4727	-1.43294	0.248841	3.26801e-05	0.00130274
chr13	92827551	92828083	Peak00081958	distal (non-TSS)	both	GPC5,FABP5P4	0.00021212	0.000286984	5.31361	4.32504	21.3451	1.24678	0.23154	0.000358405	0.00950419
chr7	35349937	35350513	Peak00048279	distal (non-TSS)	both	NA	0.00021211	6.18471e-05	4.36222	5.56821	30.737	-1.58717	0.136531	3.39358e-16	2.73126e-13
chr9	100700339	100701037	Peak00061114	TSS	both	HEMGN	0.000212069	0.000327865	6.8393	5.75238	72.5642	1.02129	0.189046	0.00211441	0.0404054
chr12	107060197	107060678	Peak00078196	distal (non-TSS)	both	RP11-144F15.1,RFX4	0.000211987	0.000364689	3.32732	4.18885	10.7993	-1.52929	0.439598	0.00266168	0.0483416
chr3	49643933	49644287	Peak00021866	distal (non-TSS)	only thymus	BSN	0.000211856	0.000253277	3.62853	4.73656	14.9941	-1.87948	0.218546	3.67481e-11	8.65796e-09
chr11	114511059	114511564	Peak00072947	distal (non-TSS)	only thymus	NA	0.00021185	0.000200329	3.28436	4.41534	10.5984	-2.23488	0.257437	1.9962e-12	6.25297e-10
chr2	213795346	213796096	Peak00018093	distal (non-TSS)	only thymus	AC079610.1,MIR4776-2	0.000211848	0.00038231	4.05884	5.00443	21.799	-1.46312	0.264261	4.81858e-05	0.00179253
chr7	71617011	71617678	Peak00049423	distal (non-TSS)	both	CALN1	0.000211839	0.000216617	4.22022	5.38684	28.3607	-1.35947	0.239059	6.96466e-05	0.00242099
chr16	68380632	68381343	Peak00092108	distal (non-TSS)	both	PRMT7	0.000211835	0.000154888	4.81904	5.92635	42.921	-1.33488	0.152843	1.06538e-08	1.29802e-06
chr5	55438283	55439086	Peak00035114	distal (non-TSS)	only thymus	ANKRD55,RPL17P22,RNA5SP184	0.000211755	7.41974e-05	4.1534	5.4111	26.5872	-1.68246	0.156661	6.29371e-15	3.77151e-12
chr15	57615613	57617040	Peak00087741	distal (non-TSS)	only T-ALL	RP11-358M11.3,RP11-358M11.4	0.000211708	8.043e-05	6.79958	5.51995	64.6293	1.44734	0.156126	3.24004e-10	5.79957e-08
chr4	11265783	11266497	Peak00027981	distal (non-TSS)	only thymus	NA	0.000211696	4.91882e-05	3.79433	4.86226	17.4972	-1.69492	0.226909	2.26742e-08	2.49511e-06
chr11	56472945	56474536	Peak00070515	distal (non-TSS)	only T-ALL	OR9G1	0.000211533	1.79513e-05	6.62626	5.46584	61.9988	1.53661	0.17847	1.43262e-09	2.18309e-07
chr18	12791532	12792183	Peak00098189	distal (non-TSS)	both	PTPN2	0.000211528	0.000163408	3.99898	5.05481	20.6907	-1.37894	0.210237	6.2659e-06	0.000321345
chr1	218646344	218647776	Peak00008500	distal (non-TSS)	only T-ALL	NA	0.000211368	6.50241e-05	6.03985	5.05203	42.1738	1.43414	0.207932	1.66494e-06	0.000104248
chr2	80162747	80163326	Peak00013173	distal (non-TSS)	both	CTNNA2	0.000211355	0.000157215	5.11109	4.07863	16.4178	1.3804	0.198716	2.49331e-06	0.000147805
chr8	33174943	33176002	Peak00054319	distal (non-TSS)	both	NA	0.000211326	3.64011e-05	5.14299	6.36964	59.7553	-1.3502	0.142701	6.18563e-10	1.03183e-07
chr5	129103521	129104073	Peak00037578	distal (non-TSS)	both	CTC-575N7.1,KIAA1024L	0.000211307	0.000256145	6.54458	5.39375	54.5303	1.16276	0.156323	7.44424e-06	0.000371579
chr1	196755118	196756219	Peak00007406	distal (non-TSS)	only T-ALL	CFHR3	0.000211291	0.000283244	4.99677	3.93332	17.9418	1.86674	0.304904	1.27986e-06	8.32077e-05
chr19	46580536	46581240	Peak00103142	distal (non-TSS)	both	IGFL4	0.000211282	0.000150735	5.54545	4.45919	24.9979	1.48467	0.198339	1.61902e-07	1.40233e-05
chr9	129251232	129252132	Peak00062207	distal (non-TSS)	only thymus	MVB12B	0.000211272	8.39466e-05	4.55347	5.63202	33.8135	-1.39925	0.159396	3.39856e-09	4.70768e-07
chr7	48320866	48321712	Peak00048872	distal (non-TSS)	only thymus	ABCA13	0.000211233	0.00014544	4.44982	5.53778	31.4188	-1.40014	0.174203	5.29756e-08	5.28615e-06
chr10	126285863	126286784	Peak00068060	distal (non-TSS)	both	LHPP	0.000211229	0.000153086	5.02247	6.08288	51.3694	-1.12828	0.20358	0.000566851	0.0137761
chr9	129858196	129859016	Peak00062244	distal (non-TSS)	only T-ALL	RALGPS1,ANGPTL2	0.000211023	0.000276632	5.8961	4.66921	36.6964	1.89242	0.246639	2.97587e-09	4.17462e-07
chr3	87841562	87842951	Peak00023085	distal (non-TSS)	both	RP11-451B8.1	0.000210969	0.000374227	5.9113	7.19499	119.532	-1.36059	0.194808	2.23514e-06	0.000134526
chr16	29796309	29796797	Peak00091064	distal (non-TSS)	both	ZG16,AC009133.21,KIF22	0.000210958	1.54516e-05	4.03278	5.28531	23.8032	-1.54224	0.181216	1.88196e-09	2.78909e-07
chr10	128993807	128995432	Peak00068161	distal (non-TSS)	both	DOCK1,FAM196A	0.00021094	0.000178296	5.11415	6.32634	59.0095	-1.2895	0.169007	7.17523e-07	5.05854e-05
chr5	32531643	32532722	Peak00034409	distal (non-TSS)	both	CTD-2290P7.1,SUB1	0.000210883	0.000310581	5.91812	4.92805	42.6007	1.53958	0.275134	3.24465e-05	0.00129577
chr9	132348473	132349548	Peak00062456	distal (non-TSS)	both	RP11-492E3.2,AL391056.1	0.000210879	0.000188765	5.43665	6.61342	73.6788	-1.14785	0.163365	1.9849e-05	0.000855889
chr22	39131597	39132600	Peak00109607	distal (non-TSS)	both	GTPBP1,AL021707.2,AL021707.1,RP3-508I15.18,SUN2,RP3-508I15.19,RP3-508I15.20,RP3-508I15.14,RP3-508I15.21,RP3-508I15.22	0.00021081	3.0888e-05	5.21493	6.34014	59.0676	-1.27041	0.12816	4.37843e-10	7.567e-08
chr4	8410935	8411884	Peak00027835	distal (non-TSS)	only T-ALL	ACOX3	0.000210717	4.35941e-06	6.26817	5.19414	52.13	1.60046	0.225385	2.25893e-07	1.86853e-05
chr6	120177216	120177801	Peak00044550	distal (non-TSS)	both	NA	0.000210708	0.000238851	5.98851	4.8738	37.5883	1.35457	0.218031	2.31457e-05	0.000977395
chr16	58317814	58318681	Peak00091815	distal (non-TSS)	both	CCDC113,PRSS54,AC009107.1	0.000210664	0.000174694	5.11965	6.10739	56.1817	-1.17002	0.231551	0.000983254	0.0216918
chr10	26910617	26911971	Peak00064285	distal (non-TSS)	only T-ALL	NA	0.000210631	0.000110398	4.31488	5.49504	28.8695	-1.45379	0.153122	9.75516e-11	2.05664e-08
chr14	76797653	76798289	Peak00085039	distal (non-TSS)	only thymus	ESRRB	0.000210504	0.000360864	3.9905	5.08799	21.753	-1.71459	0.217608	3.56613e-09	4.90897e-07
chr16	67269774	67271126	Peak00092000	distal (non-TSS)	only T-ALL	LRRC29,AC040160.1,TMEM208,FHOD1,SLC9A5	0.00021038	0.000104468	6.84247	5.70718	74.8796	1.52756	0.180161	2.58204e-09	3.67356e-07
chr3	133163870	133164350	Peak00024658	distal (non-TSS)	both	BFSP2,BFSP2-AS1	0.000210352	0.000106504	4.16334	5.13835	23.7507	-1.38854	0.231327	2.47423e-05	0.00103456
chr12	123565214	123565515	Peak00078995	distal (non-TSS)	only thymus	PITPNM2,RP11-197N18.7	0.000210238	0.00022541	3.93894	4.82473	20.014	-1.55401	0.304718	8.61921e-05	0.00290189
chr19	3343568	3344662	Peak00100769	distal (non-TSS)	both	NA	0.000210212	3.33131e-05	6.80693	5.61484	70.4347	1.55544	0.174414	3.1043e-10	5.59291e-08
chr2	212475709	212477215	Peak00018044	distal (non-TSS)	only T-ALL	ERBB4	0.000210184	1.34753e-06	6.82452	5.64152	67.1869	1.34274	0.138217	3.02073e-10	5.46915e-08
chr3	14257518	14258624	Peak00020169	distal (non-TSS)	both	NA	0.000210164	0.000173507	6.10069	4.97994	48.499	1.87413	0.262531	3.05015e-08	3.25887e-06
chr8	2262762	2263646	Peak00053047	distal (non-TSS)	both	NA	0.000210111	7.20202e-05	6.97909	5.83905	96.2886	1.79763	0.241526	1.50704e-08	1.74849e-06
chr6	119117604	119118202	Peak00044493	distal (non-TSS)	only T-ALL	NA	0.000210084	0.000450546	5.80744	4.45429	30.5619	1.92872	0.235016	1.96594e-10	3.79629e-08
chr1	11516757	11517569	Peak00000687	distal (non-TSS)	both	NA	0.000210083	0.000109992	4.47881	5.56192	33.315	-1.13355	0.236613	0.00189826	0.0370585
chr5	60579202	60579920	Peak00035314	distal (non-TSS)	only thymus	NA	0.000209902	0.000172523	4.74627	5.87674	41.6291	-1.43981	0.154509	2.51879e-10	4.71523e-08
chr4	14925705	14926704	Peak00028069	distal (non-TSS)	both	CPEB2-AS1	0.000209723	4.18277e-05	5.24702	6.40008	63.0411	-1.27798	0.15664	1.71608e-07	1.47137e-05
chr8	24798912	24801196	Peak00053957	distal (non-TSS)	only T-ALL	NEFL	0.000209607	5.17511e-05	6.92214	5.87393	85.0122	1.48814	0.197767	1.36029e-07	1.20314e-05
chr16	82334283	82335310	Peak00092715	distal (non-TSS)	only thymus	NA	0.000209564	0.000266286	4.43188	5.51075	30.7228	-1.48595	0.166616	6.48965e-10	1.07603e-07
chr11	77995927	77996694	Peak00071856	distal (non-TSS)	both	GAB2	0.000209396	0.000197224	4.49446	5.57967	36.5597	-1.48701	0.251037	1.54448e-05	0.000690883
chr2	3155066	3155808	Peak00010052	distal (non-TSS)	only thymus	AC019118.3,AC019118.4	0.000209349	0.000516287	4.05588	5.3694	27.9897	-1.95202	0.236192	8.61221e-11	1.85107e-08
chr2	129258553	129259260	Peak00014968	distal (non-TSS)	both	NA	0.000209334	0.000203424	4.74538	5.83825	41.5656	-1.37996	0.18646	4.99781e-07	3.70342e-05
chr1	168441486	168442209	Peak00006504	distal (non-TSS)	only thymus	RP5-968D22.3	0.000209275	0.000146904	4.43539	5.58459	31.7708	-1.50732	0.145494	9.36785e-13	3.17821e-10
chr5	110506360	110507078	Peak00036984	distal (non-TSS)	only thymus	NA	0.000209256	0.000368509	3.96685	5.07456	21.9155	-1.75306	0.234403	1.30848e-08	1.55469e-06
chr17	49409488	49410184	Peak00095826	distal (non-TSS)	only T-ALL	RP11-1018N14.1,RP11-1018N14.3,RP11-1018N14.4,RP11-1018N14.2	0.000209211	0.000221903	4.77298	3.54922	10.5192	2.12804	0.205883	3.31133e-16	2.68466e-13
chr16	68526422	68527225	Peak00092125	distal (non-TSS)	both	NA	0.000209169	3.36911e-05	4.6378	5.68069	37.3367	-1.24532	0.215733	0.00012389	0.00390521
chr2	66558142	66558752	Peak00012657	distal (non-TSS)	only T-ALL	AC092669.6,AC092669.2	0.000209168	0.000127736	5.17985	3.98748	15.9742	1.81736	0.158883	2.21276e-17	2.30172e-14
chr16	70742117	70742643	Peak00092241	distal (non-TSS)	only thymus	VAC14	0.000209133	0.000186607	3.88161	4.86352	18.4453	-1.5789	0.252758	3.03196e-06	0.000174483
chr9	5891985	5892805	Peak00058833	TSS	only thymus	snoU13,KIAA2026,MLANA	0.00020905	6.15192e-05	3.95811	5.07122	20.2836	-1.66914	0.180363	1.18713e-11	3.10915e-09
chr6	166138637	166139160	Peak00046504	distal (non-TSS)	only T-ALL	PDE10A,RNU6-730P	0.000209047	0.000103064	5.34936	4.23093	20.9155	1.57131	0.208318	5.74459e-08	5.6605e-06
chr1	233066875	233067441	Peak00009211	distal (non-TSS)	only thymus	NA	0.000208984	0.000333697	3.48276	4.45171	12.3535	-1.95554	0.283966	3.86736e-08	4.0115e-06
chr3	63329054	63329967	Peak00022460	distal (non-TSS)	both	SYNPR,AC099545.1	0.000208921	0.000209708	6.01649	4.93026	36.5064	1.27446	0.16195	4.97471e-07	3.68878e-05
chr15	31772898	31773242	Peak00086807	distal (non-TSS)	only thymus	OTUD7A	0.000208899	0.000140348	3.79422	4.84177	17.361	-1.78276	0.224136	1.6434e-09	2.46201e-07
chr22	20887747	20888650	Peak00108566	distal (non-TSS)	both	MED15,AC007050.17	0.000208873	6.15286e-05	4.5498	5.63105	33.5017	-1.20716	0.174108	1.28476e-05	0.00059297
chr5	60576590	60577367	Peak00035313	distal (non-TSS)	both	NA	0.000208718	4.44197e-05	5.19621	6.34478	59.4162	-1.29133	0.137713	2.36958e-09	3.41536e-07
chr12	20563120	20564161	Peak00074978	distal (non-TSS)	only T-ALL	PDE3A	0.000208674	5.94508e-05	5.23125	4.23769	20.5672	1.53002	0.243118	5.11627e-06	0.00027187
chr12	127032347	127032983	Peak00079209	distal (non-TSS)	only T-ALL	NA	0.000208661	0.000250551	5.18061	4.02344	18.4145	1.80877	0.256112	5.48252e-08	5.46083e-06
chr16	16155291	16156575	Peak00090609	distal (non-TSS)	both	ABCC1	0.000208626	0.000369541	6.56654	5.52792	58.462	0.982753	0.175836	0.00231656	0.0433738
chr11	33081436	33082540	Peak00069861	distal (non-TSS)	both	TCP11L1	0.000208591	0.000308411	5.50576	6.59995	79.3891	-1.19323	0.210787	0.00026065	0.0073092
chr10	14226704	14228072	Peak00063818	distal (non-TSS)	both	FRMD4A	0.000208562	0.000174674	7.1771	6.18482	96.9244	1.00742	0.173877	0.00127568	0.026869
chr4	40351086	40352416	Peak00028759	distal (non-TSS)	both	CHRNA9	0.000208531	3.7847e-05	6.30569	5.21347	47.2388	1.36403	0.16463	4.24915e-08	4.34619e-06
chr1	74475629	74476551	Peak00003578	distal (non-TSS)	both	NA	0.000208493	3.84459e-05	6.05381	4.84016	35.653	1.51249	0.150118	3.71184e-12	1.08274e-09
chr5	76034361	76035411	Peak00035798	distal (non-TSS)	both	F2R	0.000208422	0.00015228	6.54723	5.50078	59.8347	1.23259	0.191224	3.60908e-05	0.00141366
chr5	73251054	73251599	Peak00035662	distal (non-TSS)	both	RP11-428C6.2	0.000208405	0.000499059	4.04097	4.99159	21.9526	-1.2677	0.293899	0.00187919	0.0367488
chr7	29499052	29499755	Peak00048071	distal (non-TSS)	only T-ALL	CHN2	0.00020838	0.000308847	5.41177	4.21598	22.1759	1.90047	0.222186	5.15629e-11	1.16984e-08
chr14	74219652	74221276	Peak00084882	distal (non-TSS)	only T-ALL	ELMSAN1,MIR4505	0.000208358	0.000236916	7.97767	6.89698	166.392	1.04586	0.147846	8.15957e-05	0.00277425
chr7	49617100	49617908	Peak00048905	distal (non-TSS)	only thymus	NA	0.000208355	0.000472824	4.42254	5.25988	34.6607	-1.52807	0.358874	0.000628935	0.0150006
chr2	178490594	178491572	Peak00016725	distal (non-TSS)	only T-ALL	AC073834.3,TTC30A,PDE11A	0.000208301	0.000374154	6.46676	5.18301	50.5055	1.62313	0.163307	1.26572e-12	4.16599e-10
chr9	90128582	90129049	Peak00060633	distal (non-TSS)	only thymus	DAPK1	0.000208264	0.000118993	3.75915	4.91456	17.1885	-1.82041	0.176613	1.2444e-14	7.03641e-12
chr8	37933529	37934292	Peak00054439	distal (non-TSS)	both	NA	0.000208219	0.000152821	4.60938	5.73405	36.4209	-1.41998	0.153394	4.29505e-10	7.45797e-08
chr1	4587563	4588433	Peak00000293	distal (non-TSS)	only T-ALL	NA	0.000208183	0.000314862	5.17467	4.06618	21.1734	1.99108	0.294854	7.05214e-08	6.79112e-06
chr11	18074669	18075364	Peak00069460	distal (non-TSS)	only thymus	NA	0.000208013	0.000195995	3.93841	5.05318	20.3321	-1.75726	0.191679	8.03636e-12	2.16123e-09
chr6	159083822	159084611	Peak00046256	TSS	both	SYTL3	0.000207946	0.000131331	5.26588	6.37515	62.9239	-1.23018	0.168564	3.88708e-06	0.000215701
chr19	6577191	6578285	Peak00101024	distal (non-TSS)	only T-ALL	Y_RNA,CD70	0.000207917	6.72085e-05	5.69425	4.43622	26.8863	1.68258	0.212431	4.53711e-09	6.01287e-07
chr5	175094913	175095435	Peak00039523	distal (non-TSS)	only thymus	HRH2	0.000207915	0.000482614	3.98037	5.23391	24.4312	-1.88245	0.222765	6.97148e-11	1.52821e-08
chr22	37628398	37628758	Peak00109466	distal (non-TSS)	only thymus	RAC2,Z82188.1	0.000207911	0.000247764	4.55269	5.61491	33.9598	-1.34069	0.177754	5.0619e-07	3.74839e-05
chr9	9612143	9613053	Peak00058985	distal (non-TSS)	both	PTPRD	0.000207887	0.000453304	5.09038	6.25942	65.0428	-1.3507	0.269344	0.000318461	0.00863774
chr20	30873065	30874203	Peak00105169	distal (non-TSS)	only T-ALL	KIF3B,AL121897.1	0.00020788	5.92663e-05	5.96018	4.8698	36.8196	1.531	0.192443	1.94716e-08	2.18411e-06
chr20	20998173	20998935	Peak00104812	distal (non-TSS)	only T-ALL	NA	0.00020782	1.92875e-05	5.13433	3.99324	16.5987	1.70329	0.205611	9.98569e-10	1.58652e-07
chr19	39742995	39743923	Peak00102665	distal (non-TSS)	only T-ALL	IFNL3,IFNL4,MSRB1P1	0.000207769	0.000104252	5.29287	4.33465	23.7564	1.53439	0.283535	5.47482e-05	0.00199361
chr12	96771364	96772258	Peak00077836	distal (non-TSS)	both	CDK17,RP11-117N2.2	0.000207722	0.000456751	5.96623	4.74419	36.1063	1.2905	0.261093	0.000593495	0.0142945
chr12	130904572	130905158	Peak00079337	distal (non-TSS)	only T-ALL	RIMBP2,RP11-117L5.4	0.000207721	0.000201609	4.45999	3.32171	8.03286	2.17776	0.25836	1.20456e-11	3.13989e-09
chr4	81280780	81281913	Peak00029858	distal (non-TSS)	both	C4orf22	0.000207662	0.000158764	6.30686	7.52631	153.438	-1.13987	0.199467	0.000368726	0.00973109
chr13	49207824	49208289	Peak00080808	distal (non-TSS)	only thymus	NA	0.000207629	0.000551233	3.51446	4.5312	16.6242	-1.9996	0.423638	3.95259e-05	0.00152598
chr16	49315307	49316683	Peak00091364	TSS	both	CBLN1,RP11-491F9.1	0.000207599	0.000206355	4.86627	6.18906	54.371	-1.14383	0.239664	0.00192878	0.0375412
chr1	159146913	159147702	Peak00006068	distal (non-TSS)	both	CADM3,RNA5SP60	0.000207583	0.000170302	5.87248	4.78403	31.4915	1.25983	0.140898	2.10457e-08	2.34398e-06
chr1	202190734	202191828	Peak00007721	distal (non-TSS)	both	snoU13,LGR6	0.000207563	0.000255836	5.39489	6.40996	69.0446	-1.1929	0.203038	0.00017208	0.00516295
chr8	53695299	53696309	Peak00054930	distal (non-TSS)	only T-ALL	NA	0.000207518	9.04581e-05	6.19174	4.95612	43.0973	1.69237	0.200121	4.96588e-10	8.47323e-08
chr6	34772163	34772737	Peak00041813	distal (non-TSS)	only thymus	UHRF1BP1	0.000207492	0.000194969	3.6882	4.69737	15.217	-1.74482	0.247728	7.12597e-08	6.85025e-06
chr12	93977333	93977916	Peak00077673	distal (non-TSS)	only thymus	SOCS2	0.00020748	0.000127329	3.88742	5.00614	19.7013	-1.58253	0.226173	2.96009e-07	2.3544e-05
chr2	16329935	16331728	Peak00010648	distal (non-TSS)	both	WI2-2221J1.1	0.000207462	0.000222254	5.4377	6.52829	70.7801	-1.27177	0.152718	1.01654e-07	9.29404e-06
chr10	37989675	37990645	Peak00064740	distal (non-TSS)	only T-ALL	NA	0.000207391	0.000176698	5.73855	4.56654	30.839	1.79963	0.225965	1.58017e-09	2.38023e-07
chr22	26712906	26713324	Peak00108928	distal (non-TSS)	only thymus	SEZ6L	0.000207332	0.000373122	3.23862	4.1374	10.0178	-1.75475	0.431701	0.000455293	0.0115512
chr11	101482782	101484253	Peak00072472	distal (non-TSS)	both	TRPC6	0.000207318	0.000145687	6.9127	5.74911	73.9174	1.35608	0.150216	3.29861e-09	4.59232e-07
chr2	1795714	1796357	Peak00009985	distal (non-TSS)	only T-ALL	MYT1L	0.000207293	0.000117338	5.33973	4.22076	20.8418	1.7186	0.2183	4.29417e-09	5.7954e-07
chr1	110254625	110255376	Peak00004819	TSS	both	GSTM2,GSTM1,GSTM5	0.000207257	0.000185665	3.86632	5.06897	20.1943	-1.61689	0.217139	4.28114e-08	4.37486e-06
chr17	60186722	60187302	Peak00096250	distal (non-TSS)	both	NA	0.000207154	0.000123316	6.63253	5.41446	56.3083	1.28608	0.135393	1.92515e-09	2.83785e-07
chr21	18879038	18879643	Peak00106992	distal (non-TSS)	only T-ALL	RPL39P40,RN7SL163P,CXADR	0.000207125	0.000253326	5.05945	4.02576	17.0441	1.82542	0.238683	4.76557e-09	6.29294e-07
chr2	231440118	231441053	Peak00018845	distal (non-TSS)	only T-ALL	AC010149.4,TPM3P8	0.00020709	0.000198094	5.84431	4.68523	30.5598	1.53294	0.160018	2.25439e-11	5.5712e-09
chr10	31135366	31136190	Peak00064488	distal (non-TSS)	only thymus	ZNF438	0.000206983	0.000182587	4.80934	5.83928	43.1805	-1.30002	0.209012	2.92097e-05	0.00118365
chr20	14841670	14842549	Peak00104587	distal (non-TSS)	only thymus	MACROD2	0.000206961	7.95898e-05	4.90458	6.0417	46.3452	-1.3886	0.125553	3.02007e-13	1.14041e-10
chr3	160029459	160030352	Peak00025750	distal (non-TSS)	both	RP11-432B6.3,IFT80	0.000206951	4.75522e-05	4.80801	5.95189	42.9064	-1.40424	0.126931	2.46321e-13	9.46335e-11
chr5	149791760	149792877	Peak00038593	TSS	both	CD74	0.000206946	0.00032961	5.68658	7.00406	99.5853	-1.32764	0.176661	6.65765e-07	4.7391e-05
chr7	150656817	150657789	Peak00052464	distal (non-TSS)	both	KCNH2	0.00020681	4.13858e-06	6.30981	5.25873	47.1779	1.26759	0.152378	1.3846e-07	1.22135e-05
chr16	11496868	11497869	Peak00090420	distal (non-TSS)	both	CTD-3088G3.8	0.000206683	0.00018286	5.17715	6.25718	63.8763	-1.40988	0.236284	2.19874e-05	0.000933887
chr1	8569949	8570745	Peak00000482	distal (non-TSS)	both	RERE,SNORA77,RP5-1115A15.2	0.000206679	0.000200863	4.08345	5.21966	23.825	-1.14098	0.24157	0.00211396	0.0404038
chr4	36281944	36282978	Peak00028555	distal (non-TSS)	both	RP11-431M7.3,DTHD1	0.000206656	7.70942e-05	6.23145	5.15428	43.2205	1.29937	0.137479	1.8195e-09	2.7038e-07
chr11	39388640	39389533	Peak00070138	distal (non-TSS)	both	NA	0.000206598	0.000129148	5.94266	5.03155	40.1308	1.30945	0.21492	4.44973e-05	0.00167338
chr8	5972860	5973941	Peak00053143	distal (non-TSS)	both	RP11-124B13.1	0.000206542	6.25713e-05	4.88725	5.99563	45.2531	-1.31601	0.145897	5.31319e-09	6.97432e-07
chr4	140153936	140154460	Peak00031750	distal (non-TSS)	both	RNU6-506P	0.000206471	0.000322104	3.86839	4.74796	17.1515	-1.30162	0.281501	0.000909434	0.0203051
chr7	116711624	116712035	Peak00051144	distal (non-TSS)	only thymus	ST7,ST7-OT4,ST7-AS2	0.000206375	0.000111233	3.77398	4.83906	17.0766	-1.67707	0.223842	2.4874e-08	2.70746e-06
chr2	220476577	220478069	Peak00018464	distal (non-TSS)	both	STK11IP	0.00020635	0.000259776	6.29036	7.343	136.537	-1.01947	0.190485	0.00211782	0.040456
chr1	56998899	56999539	Peak00002976	distal (non-TSS)	both	PPAP2B,RPL21P23	0.000206324	0.000308092	3.8854	5.04339	21.212	-1.75637	0.230773	8.50222e-09	1.0641e-06
chr7	102081801	102082707	Peak00050604	distal (non-TSS)	both	RP11-514P8.2,ORAI2	0.000206322	3.36237e-05	6.43815	5.25656	57.2612	1.45585	0.253343	3.71087e-05	0.00144736
chr19	15577632	15578415	Peak00101682	distal (non-TSS)	both	RASAL3,PGLYRP2	0.000206317	2.20846e-05	6.41651	5.37494	53.0398	1.24503	0.177447	7.63357e-06	0.000380168
chr10	20905589	20906476	Peak00064040	distal (non-TSS)	both	NA	0.000206267	0.000152165	5.74608	4.82659	33.302	1.12582	0.229784	0.001965	0.0380464
chr4	25950666	25951282	Peak00028347	distal (non-TSS)	only T-ALL	NA	0.000206163	9.62211e-05	5.13157	4.05498	17.4269	1.68657	0.224268	2.64461e-08	2.86726e-06
chr20	23285587	23286184	Peak00104911	distal (non-TSS)	only T-ALL	NA	0.000206146	4.70371e-05	5.175	4.16213	21.2815	1.87924	0.278137	1.27801e-07	1.13826e-05
chr4	9637834	9638785	Peak00027874	distal (non-TSS)	both	NA	0.000206134	0.000120431	4.71383	5.65986	41.6379	-1.31097	0.270886	0.0005607	0.0136597
chr2	42326051	42326870	Peak00011642	distal (non-TSS)	only thymus	NA	0.000206119	0.000178013	5.12359	6.09616	51.7697	-1.21364	0.165038	3.85309e-06	0.000214251
chr3	40245918	40246836	Peak00021348	distal (non-TSS)	both	MYRIP,RN7SL411P	0.000206075	0.000132632	4.90724	6.03084	46.663	-1.31631	0.14078	1.6127e-09	2.42261e-07
chr4	71049258	71049845	Peak00029450	distal (non-TSS)	both	C4orf40	0.000206024	0.000158723	5.48157	4.43705	22.7529	1.29136	0.158264	1.67535e-07	1.44093e-05
chr5	176797598	176798225	Peak00039608	distal (non-TSS)	only T-ALL	RGS14,SLC34A1	0.000205914	2.23408e-06	4.2281	5.39205	26.0796	-1.21579	0.145409	1.21238e-14	6.89067e-12
chr1	9714151	9714837	Peak00000584	distal (non-TSS)	only thymus	PIK3CD,C1orf200,RP11-558F24.2	0.000205913	0.000104317	4.25334	5.47132	28.1157	-1.58799	0.147414	3.23494e-14	1.65135e-11
chr1	9788479	9789386	Peak00000593	distal (non-TSS)	both	PIK3CD,CLSTN1	0.000205912	0.000290461	5.04303	6.09915	53.0244	-1.09677	0.21837	0.00178221	0.0352173
chr4	50879	52457	Peak00027344	distal (non-TSS)	both	Z95704.4,ZNF595	0.000205855	0.000269464	8.96174	7.8738	350.129	1.12121	0.169713	8.18215e-05	0.00277936
chr6	127781468	127782292	Peak00044766	distal (non-TSS)	both	SOGA3,KIAA0408	0.000205766	5.24004e-05	5.77426	4.83985	35.3358	1.45826	0.228623	6.49143e-06	0.000330299
chr17	63456158	63456417	Peak00096439	distal (non-TSS)	only thymus	CTD-2535L24.3	0.000205732	0.00030877	3.00567	4.03617	7.41961	-2.29445	0.339091	1.47976e-08	1.72025e-06
chr13	75149241	75150414	Peak00081517	distal (non-TSS)	both	LINC00347	0.000205605	4.03549e-06	6.56779	5.51029	56.7027	1.24871	0.12156	2.28834e-10	4.33535e-08
chr11	66042744	66043252	Peak00071191	distal (non-TSS)	both	KLC2,RP11-867G23.1,RP11-867G23.2,RAB1B,RP11-867G23.3,RP11-867G23.4,CNIH2,YIF1A	0.000205573	2.73537e-05	4.58987	5.61401	34.3959	-1.2121	0.193985	6.0333e-05	0.00215429
chr15	31775217	31776492	Peak00086808	distal (non-TSS)	both	OTUD7A	0.000205507	0.000258797	5.32172	6.55914	72.0996	-1.13808	0.20032	0.000417939	0.0107557
chr4	89977848	89978680	Peak00030246	TSS	both	FAM13A	0.000205506	0.000280478	4.23569	5.41043	28.1022	-1.36039	0.219219	1.84469e-05	0.000804267
chr7	80861348	80862164	Peak00049770	distal (non-TSS)	both	NA	0.000205328	0.000490869	4.84912	6.08722	54.7937	-1.51706	0.253315	1.05821e-05	0.000499924
chr18	76402650	76403399	Peak00100309	distal (non-TSS)	only T-ALL	NA	0.000205309	0.000100075	5.66117	4.36472	25.5987	1.85961	0.188767	1.022e-13	4.36773e-11
chr15	50322457	50323062	Peak00087466	distal (non-TSS)	only thymus	ATP8B4	0.000205277	0.000272376	3.53305	4.48221	13.1655	-1.90209	0.297732	3.11581e-07	2.44872e-05
chr5	71183367	71183958	Peak00035591	distal (non-TSS)	both	NA	0.000205273	1.93386e-05	5.67683	4.54985	26.3165	1.39439	0.15822	4.4311e-09	5.91503e-07
chr1	165098713	165099443	Peak00006329	distal (non-TSS)	both	NA	0.00020527	0.000231081	5.78465	4.78086	31.0468	1.19404	0.177385	2.76814e-05	0.00112878
chr9	104467235	104468171	Peak00061297	distal (non-TSS)	both	GRIN3A	0.000205261	0.000278777	6.70344	5.71547	70.7966	1.14054	0.20527	0.000563409	0.0137076
chr8	11058891	11059530	Peak00053372	TSS	only thymus	XKR6,AF131215.8	0.000205234	0.000167149	3.91187	5.23776	22.7377	-1.89407	0.171736	6.95726e-17	6.67062e-14
chr1	64502383	64503694	Peak00003237	distal (non-TSS)	both	ROR1,RNU6-809P	0.000205218	1.02399e-05	4.78791	5.81032	42.1665	-1.29585	0.205531	2.516e-05	0.00104536
chr16	57923382	57924384	Peak00091789	distal (non-TSS)	only T-ALL	CNGB1	0.00020515	0.000161391	5.2253	4.20322	20.7252	1.62192	0.246961	1.13191e-06	7.48688e-05
chr19	9919359	9920445	Peak00101209	distal (non-TSS)	both	CTD-2623N2.5,FBXL12	0.000205145	2.69298e-06	5.9937	7.09628	115.328	-1.1324	0.205918	0.000590665	0.0142418
chr16	68355136	68355669	Peak00092104	distal (non-TSS)	only thymus	snoU13,PRMT7,RP11-96D1.3,RNU4-30P	0.000205093	0.000480037	3.58393	4.45346	13.7237	-1.73032	0.333568	3.13805e-05	0.0012605
chr11	134098563	134098919	Peak00073932	distal (non-TSS)	only T-ALL	NCAPD3,VPS26B	0.000205069	0.000286611	5.22832	4.03309	17.3136	1.78332	0.190259	2.91982e-12	8.7248e-10
chr11	92563596	92564421	Peak00072207	distal (non-TSS)	both	FAT3	0.00020505	0.000192701	5.11804	6.11625	54.0908	-1.05966	0.208644	0.00227177	0.0427166
chr2	4676374	4677430	Peak00010110	distal (non-TSS)	only T-ALL	AC022311.1	0.000205038	0.000283136	5.93925	4.86312	37.9459	1.62583	0.215502	3.58205e-08	3.75798e-06
chr12	78319208	78319812	Peak00077178	distal (non-TSS)	both	NAV3	0.000204986	0.000222643	6.03288	4.9954	38.1582	1.12708	0.182848	0.000200457	0.00586281
chr2	240196414	240197684	Peak00019368	distal (non-TSS)	only T-ALL	HDAC4	0.000204949	0.000381173	7.01122	5.72518	74.8788	1.43894	0.14253	1.0026e-11	2.66382e-09
chr10	124301037	124301569	Peak00067958	distal (non-TSS)	only T-ALL	NA	0.000204939	0.000104981	4.64732	3.6096	10.5545	1.76014	0.257743	1.82498e-07	1.54789e-05
chr16	10970444	10972040	Peak00090361	TSS	only thymus	RP11-876N24.2,CIITA	0.000204924	0.00066841	5.01809	6.33564	64.2506	-1.47541	0.239011	8.15245e-06	0.000401835
chr15	20170826	20171232	Peak00086493	distal (non-TSS)	only T-ALL	IGHV1OR15-9,SLC20A1P3,IGHV1OR15-2	0.000204862	2.76124e-05	4.67239	3.4806	9.37443	1.92518	0.191747	1.93085e-14	1.0285e-11
chr4	2345223	2345819	Peak00027490	distal (non-TSS)	both	ZFYVE28	0.000204857	3.10529e-05	3.93742	4.95333	19.7962	-1.57928	0.237528	9.20665e-07	6.27019e-05
chr2	220478237	220479111	Peak00018465	distal (non-TSS)	both	STK11IP	0.000204806	0.000166853	5.31452	6.39733	63.6356	-1.1772	0.160056	6.53588e-06	0.000332101
chr1	112190295	112191242	Peak00004950	distal (non-TSS)	both	RAP1A,KRT18P57,RNU6-151P	0.00020477	0.000540517	4.33464	5.2516	28.0408	-1.34799	0.262877	0.000255229	0.00718827
chr2	86243909	86244635	Peak00013369	distal (non-TSS)	both	POLR1A	0.000204692	0.000256299	4.08756	5.0085	21.2635	-1.30439	0.243721	0.000197951	0.00579875
chr3	124725395	124725717	Peak00024239	distal (non-TSS)	only thymus	HEG1	0.000204626	0.000249183	3.38336	4.37236	10.7838	-1.93772	0.275252	2.2858e-08	2.51033e-06
chr13	22592013	22593610	Peak00079680	distal (non-TSS)	only thymus	NA	0.000204524	0.000273483	5.12976	6.21323	56.1042	-1.35381	0.166485	6.22691e-08	6.08681e-06
chr1	4233165	4233728	Peak00000265	distal (non-TSS)	both	RP11-374C13.1	0.000204504	0.000244974	6.22617	4.83983	39.5031	1.54082	0.193264	1.54839e-08	1.78961e-06
chr15	39738101	39738547	Peak00087019	distal (non-TSS)	only thymus	NA	0.000204375	0.000349162	3.28438	4.21444	10.8927	-2.1498	0.364346	6.09296e-07	4.40539e-05
chr5	150854667	150856011	Peak00038661	distal (non-TSS)	only thymus	SLC36A1,RNA5SP197	0.000204274	0.000341204	4.69502	5.59232	37.4743	-1.32998	0.231525	6.99422e-05	0.00242973
chr12	121693242	121693771	Peak00078842	distal (non-TSS)	only thymus	CAMKK2	0.000204232	0.000228385	4.06637	5.1432	22.1022	-1.62596	0.186826	2.64875e-10	4.93356e-08
chr15	48253646	48254565	Peak00087402	distal (non-TSS)	only T-ALL	RP11-208K4.1	0.000204189	0.000107371	5.23252	4.29444	20.8822	1.37961	0.24018	6.33815e-05	0.00224136
chr8	1721033	1721592	Peak00052971	distal (non-TSS)	both	CLN8,CTD-2336O2.1	0.000204148	0.000509211	4.08448	5.34473	27.0228	-1.88943	0.21711	2.05404e-11	5.12403e-09
chr10	122492298	122492706	Peak00067906	distal (non-TSS)	only thymus	NA	0.000204148	3.41374e-05	3.83888	4.97135	18.1327	-1.69232	0.170689	5.7545e-13	2.06678e-10
chr12	104809656	104810439	Peak00078088	distal (non-TSS)	both	NA	0.000204074	0.000234317	4.84656	5.81281	44.8965	-1.1798	0.246469	0.00143985	0.029661
chr1	76080164	76082363	Peak00003620	distal (non-TSS)	both	SLC44A5	0.000204073	0.000132988	8.30657	7.25099	217.047	1.12517	0.152323	1.34669e-05	0.000616393
chr2	767292	767859	Peak00009917	distal (non-TSS)	both	NA	0.000204054	0.000241723	5.85312	4.71357	31.6555	1.22363	0.196649	7.06652e-05	0.00245099
chr20	45141914	45142322	Peak00105893	distal (non-TSS)	only thymus	ZNF334	0.00020397	0.000123388	3.33827	4.53857	11.3595	-2.10007	0.191158	9.31812e-18	1.02743e-14
chr1	209978923	209980014	Peak00008194	distal (non-TSS)	both	IRF6	0.000203915	5.59467e-05	4.75668	5.9632	43.2734	-1.28953	0.165007	3.76176e-07	2.89247e-05
chr12	109111232	109111652	Peak00078298	distal (non-TSS)	only thymus	CORO1C	0.000203913	0.000111105	3.35765	4.36368	10.6283	-2.06583	0.265923	5.5087e-10	9.28746e-08
chr5	79533722	79534425	Peak00035963	distal (non-TSS)	only T-ALL	snoU13,SERINC5	0.000203859	6.53287e-05	5.60774	4.46551	24.4754	1.5615	0.139661	6.46252e-15	3.85173e-12
chr12	69170073	69170533	Peak00076866	distal (non-TSS)	both	SLC35E3	0.000203794	0.000169735	3.58429	4.53098	13.986	-1.80587	0.285613	6.18521e-07	4.45457e-05
chr2	233977074	233977506	Peak00019051	distal (non-TSS)	only thymus	INPP5D	0.000203749	3.05431e-05	3.9307	4.90988	19.2901	-1.44867	0.254014	3.45126e-05	0.00136542
chr7	2111646	2112154	Peak00046907	distal (non-TSS)	both	MAD1L1	0.000203704	9.16028e-05	4.52944	5.61344	33.3299	-1.18066	0.182875	5.46174e-05	0.00199016
chr5	156912745	156914808	Peak00038861	distal (non-TSS)	both	ADAM19	0.000203615	0.000413145	6.64537	7.70508	182.36	-1.08831	0.200757	0.000990168	0.0218312
chr20	55575503	55576169	Peak00106322	distal (non-TSS)	only T-ALL	AL117380.2	0.000203567	0.000474052	5.33372	4.11356	21.2571	1.93778	0.263325	7.70549e-09	9.76578e-07
chr10	38326906	38327950	Peak00064752	distal (non-TSS)	both	ZNF33A,RNU6-795P	0.000203553	6.91518e-05	5.50517	4.46919	24.0713	1.30627	0.191946	7.30905e-06	0.000365161
chr16	85116188	85117395	Peak00092843	distal (non-TSS)	both	KIAA0513	0.000203551	0.00035197	4.91123	6.14743	50.9735	-1.32895	0.178887	7.94638e-07	5.51981e-05
chr19	42470997	42471882	Peak00102859	distal (non-TSS)	both	RABAC1,ATP1A3	0.000203497	0.000342828	4.36184	5.68546	34.042	-1.68826	0.170526	5.55413e-13	2.00134e-10
chr5	14384965	14385691	Peak00034047	distal (non-TSS)	only T-ALL	TRIO	0.000203491	0.000214584	5.46646	4.31976	22.1316	1.58004	0.185964	1.3392e-09	2.05658e-07
chr7	20316007	20317125	Peak00047632	distal (non-TSS)	both	NA	0.000203467	0.000180504	5.29377	6.36821	62.5524	-1.24937	0.154527	3.0581e-07	2.41152e-05
chr12	130097709	130098360	Peak00079307	distal (non-TSS)	only T-ALL	TMEM132D	0.000203448	0.00024624	5.13129	3.98469	16.7977	1.83615	0.234909	1.91644e-09	2.83257e-07
chr16	56289734	56290304	Peak00091632	distal (non-TSS)	both	GNAO1	0.00020342	4.20252e-05	3.90065	4.86947	18.5141	-1.46226	0.253703	2.87078e-05	0.00116546
chr14	50532332	50532690	Peak00083781	distal (non-TSS)	only thymus	RP11-58E21.5,RP11-58E21.7,RN7SKP193	0.000203408	0.000131635	3.87544	4.82008	17.7171	-1.51935	0.247751	6.66648e-06	0.000337338
chr6	71573999	71574580	Peak00043115	distal (non-TSS)	only thymus	SMAP1,B3GAT2	0.000203334	0.000291099	3.83348	4.72195	17.5027	-1.61106	0.278951	1.05176e-05	0.000497293
chr7	73001390	73002736	Peak00049459	distal (non-TSS)	both	TBL2,MLXIPL	0.000203297	0.000125337	6.00623	7.03659	103.67	-1.08891	0.136007	4.63859e-06	0.000250103
chr22	41107419	41108194	Peak00109778	distal (non-TSS)	both	NA	0.000203181	0.000466815	6.42514	5.1666	49.0605	1.39441	0.191817	7.24245e-07	5.0994e-05
chr1	151917985	151919189	Peak00005568	distal (non-TSS)	only T-ALL	KRT8P28	0.00020317	5.06208e-05	5.92323	4.79387	33.0667	1.47389	0.154353	6.18714e-11	1.37265e-08
chr19	17245984	17246799	Peak00101797	distal (non-TSS)	both	MYO9B	0.000203165	0.000188254	3.90423	5.08269	20.6055	-1.33868	0.23633	7.90127e-05	0.00269857
chr12	117148283	117148520	Peak00078635	distal (non-TSS)	only thymus	RP11-497G19.2,C12orf49	0.000203139	0.000224322	3.18888	4.32677	9.53864	-2.38194	0.252723	1.36195e-14	7.62289e-12
chr12	58302771	58303550	Peak00076484	distal (non-TSS)	only T-ALL	NA	0.000203121	0.000170976	5.6262	4.44046	25.5302	1.61364	0.165549	3.87617e-12	1.12472e-09
chr15	65008872	65009972	Peak00088089	distal (non-TSS)	both	AC100830.3	0.000203109	1.72332e-05	4.79256	5.80834	40.0051	-1.20114	0.168224	8.27169e-06	0.000406142
chr14	95953029	95953785	Peak00085755	distal (non-TSS)	both	NA	0.000203015	0.000520665	4.63713	5.73136	42.4858	-1.27042	0.28238	0.00136296	0.0284034
chr17	14185933	14186502	Peak00093992	distal (non-TSS)	both	NA	0.000203008	6.53458e-05	3.9314	4.97756	19.8637	-1.4055	0.244307	4.03873e-05	0.00155055
chr12	103901166	103901597	Peak00078043	distal (non-TSS)	only thymus	RP11-626I20.1,RP11-626I20.2	0.000202928	0.000186367	3.9212	4.99586	19.3398	-1.65824	0.193772	4.26702e-10	7.4327e-08
chr10	50820808	50821504	Peak00065095	TSS	both	CHAT,SLC18A3	0.000202849	0.000105223	6.02451	5.06528	41.7913	1.30232	0.213709	4.68151e-05	0.00174784
chr3	117856554	117857141	Peak00023953	distal (non-TSS)	only T-ALL	RP11-384F7.1	0.000202791	0.000293678	5.20495	4.09676	20.0963	1.91683	0.259815	8.81108e-09	1.09901e-06
chr2	112427839	112428979	Peak00014364	distal (non-TSS)	only thymus	AC093166.1	0.000202769	0.000275277	4.74795	5.81855	41.2053	-1.25345	0.200767	4.08222e-05	0.0015629
chr14	80108982	80109984	Peak00085196	distal (non-TSS)	only T-ALL	NRXN3,RP11-242P2.2	0.000202669	1.9909e-05	5.21908	4.07254	24.1743	2.2646	0.354316	9.43619e-08	8.72863e-06
chr6	2563771	2564448	Peak00039983	distal (non-TSS)	both	NA	0.000202592	4.7812e-06	5.19564	4.1738	18.6872	1.39254	0.231655	2.85936e-05	0.00116168
chr3	42947234	42948266	Peak00021472	TSS	both	RP11-141M3.5,KRBOX1,ZNF662	0.000202563	0.000174049	4.62634	5.8539	39.7585	-1.21726	0.187854	3.41913e-05	0.00135514
chr19	3687621	3688410	Peak00100800	distal (non-TSS)	only thymus	PIP5K1C	0.000202428	8.4426e-05	4.52325	5.65509	34.0946	-1.32077	0.169908	3.02075e-07	2.38527e-05
chr12	11807798	11808080	Peak00074644	distal (non-TSS)	only thymus	ETV6	0.000202315	0.000204869	3.65051	4.67505	14.7349	-1.63843	0.251439	9.61935e-07	6.52305e-05
chr4	186825366	186826359	Peak00033349	distal (non-TSS)	both	SORBS2	0.000202306	4.70158e-05	5.7868	4.85178	33.4414	1.26398	0.201009	4.02672e-05	0.0015481
chr15	60681331	60682144	Peak00087913	distal (non-TSS)	both	ANXA2,RP11-745A24.1	0.000202297	0.000124697	6.02888	4.81136	34.2889	1.51527	0.138001	4.49661e-14	2.16509e-11
chr12	69166478	69167189	Peak00076865	distal (non-TSS)	both	SLC35E3	0.000202284	4.62447e-05	4.38401	5.29822	29.7137	-1.3202	0.263075	0.000382799	0.0100469
chr18	59639148	59640555	Peak00099751	distal (non-TSS)	only thymus	NA	0.000202261	0.000321548	5.06801	6.09734	51.6253	-1.29778	0.169653	6.01626e-07	4.36424e-05
chr8	96277005	96277290	Peak00056391	distal (non-TSS)	only thymus	KB-1047C11.2,C8orf37	0.000202164	0.000377399	3.50971	4.54054	14.1802	-1.94597	0.32358	8.50565e-07	5.84695e-05
chr9	134019604	134020102	Peak00062556	distal (non-TSS)	only thymus	NUP214,RP11-544A12.4	0.000202052	9.21954e-05	3.55334	4.65658	13.2768	-1.9671	0.190114	1.33615e-15	9.56666e-13
chr11	134597218	134597666	Peak00073973	distal (non-TSS)	only T-ALL	RP11-469N6.1	0.000202025	0.000161227	5.07635	4.03959	16.3735	1.69632	0.211005	2.68182e-09	3.8106e-07
chr4	152935156	152935946	Peak00032229	distal (non-TSS)	both	NA	0.000202004	0.000236317	6.25339	5.23645	45.5499	1.09447	0.163013	9.37896e-05	0.00311959
chr7	104465452	104465980	Peak00050651	distal (non-TSS)	only thymus	LHFPL3,RP11-203P23.2	0.000201887	0.000144172	3.95848	5.05074	20.2337	-1.60989	0.17613	5.24808e-11	1.18822e-08
chr7	139408236	139408824	Peak00051959	distal (non-TSS)	only thymus	HIPK2	0.00020188	0.000299923	3.87016	4.78525	17.6366	-1.58264	0.25773	4.2937e-06	0.000234837
chr8	23539647	23541083	Peak00053915	TSS	both	NKX3-1	0.000201859	0.000134601	7.49794	6.45218	119.955	1.16642	0.149718	2.72543e-06	0.000159422
chr1	19506043	19506964	Peak00001063	distal (non-TSS)	both	UBR4	0.000201789	5.20737e-05	6.35551	5.26983	48.1819	1.26013	0.149898	1.14603e-07	1.03238e-05
chr12	75126126	75127123	Peak00077045	distal (non-TSS)	only T-ALL	RP11-361A23.3	0.000201771	0.000330578	5.96089	4.79022	36.845	1.72096	0.208401	8.9239e-10	1.44065e-07
chr19	19797625	19798216	Peak00102059	distal (non-TSS)	both	ZNF101	0.000201736	0.00021481	4.52376	5.61798	34.0935	-1.44959	0.176989	1.63226e-08	1.87671e-06
chr10	86605322	86605917	Peak00066390	distal (non-TSS)	both	NA	0.000201677	0.00012985	5.51246	4.43277	23.3449	1.33725	0.156559	2.61417e-08	2.83705e-06
chr1	156479513	156479908	Peak00005882	distal (non-TSS)	only thymus	MEF2D,RP11-284F21.8	0.000201665	0.000108831	4.06842	5.15108	22.2032	-1.61149	0.183752	2.36126e-10	4.45817e-08
chr1	45262478	45262790	Peak00002501	distal (non-TSS)	only thymus	BEST4,PLK3,TCTEX1D4	0.00020161	4.1901e-05	4.34141	5.41298	27.7843	-1.44301	0.150155	6.94368e-11	1.52515e-08
chr20	42763623	42765215	Peak00105736	distal (non-TSS)	both	JPH2	0.000201563	0.000129495	5.45495	6.49087	67.9928	-1.15122	0.133913	3.33872e-07	2.6035e-05
chr1	93366584	93367451	Peak00004200	distal (non-TSS)	only thymus	FAM69A	0.000201535	0.000376648	4.28976	5.17815	25.6702	-1.35122	0.243837	9.32761e-05	0.00310625
chr4	40284983	40286138	Peak00028742	distal (non-TSS)	only T-ALL	NA	0.000201363	0.000114711	6.62542	5.43992	57.5594	1.42948	0.137855	3.77269e-12	1.09758e-09
chr5	107260789	107261432	Peak00036864	distal (non-TSS)	both	FBXL17	0.000201361	0.000626989	4.76702	5.69186	42.7229	-1.27045	0.274622	0.0010638	0.0230854
chr22	34810621	34811261	Peak00109301	distal (non-TSS)	both	NA	0.000201336	0.000142836	5.26825	4.29972	20.4287	1.31718	0.22309	6.25086e-05	0.00221333
chr6	135643753	135644885	Peak00045113	distal (non-TSS)	both	AHI1	0.00020129	0.000292968	7.31337	6.27255	106.84	0.994993	0.182376	0.00249357	0.0458779
chr18	28933291	28933836	Peak00098705	distal (non-TSS)	only T-ALL	DSG1,RP11-534N16.1,RNU6-167P	0.000201277	0.000206424	4.08141	2.94889	5.53333	2.721	0.336223	6.20543e-12	1.71484e-09
chr15	50539841	50540809	Peak00087479	distal (non-TSS)	both	HDC,RN7SL494P	0.000201271	0.000133329	6.92621	5.95483	83.1602	1.14622	0.1857	0.00015925	0.00483726
chr2	239139529	239140527	Peak00019308	distal (non-TSS)	both	AC016757.3,AC096574.4,HES6	0.000201163	0.000107444	4.92914	6.08105	50.1321	-1.16493	0.201269	0.000258555	0.00726154
chr5	58466937	58467547	Peak00035244	distal (non-TSS)	only thymus	PDE4D	0.000201095	0.00029499	4.18001	5.18954	23.775	-1.45455	0.197839	2.82521e-07	2.27394e-05
chr3	113159759	113160635	Peak00023807	distal (non-TSS)	only thymus	WDR52,WDR52-AS1,SPICE1	0.000201093	4.31045e-05	4.25641	5.45524	27.6946	-1.63756	0.136265	7.82516e-18	8.80426e-15
chr7	154568778	154570095	Peak00052615	distal (non-TSS)	only T-ALL	DPP6	0.000201071	0.000290378	6.16925	5.00666	42.5766	1.58567	0.189587	2.10045e-09	3.06349e-07
chr14	61028789	61029300	Peak00084210	distal (non-TSS)	both	RP11-1042B17.3,RP11-1042B17.1	0.00020102	0.000133044	5.21031	4.14123	17.3688	1.32222	0.152014	1.88445e-08	2.12241e-06
chr12	47224852	47225439	Peak00075712	distal (non-TSS)	only thymus	SLC38A4	0.000201007	1.65624e-05	3.85278	4.9745	18.0904	-1.61271	0.165617	3.96185e-12	1.14357e-09
chr6	108052595	108053581	Peak00044060	distal (non-TSS)	both	SCML4	0.000200951	9.55152e-05	4.92073	6.01999	45.603	-1.26997	0.128711	5.97755e-10	1.00167e-07
chr1	247491543	247492084	Peak00009797	TSS	only thymus	ZNF496	0.000200935	0.000140448	5.12631	6.07897	52.8093	-1.17922	0.193594	0.000121951	0.00385289
chr2	65606336	65606879	Peak00012622	distal (non-TSS)	both	SPRED2,AC012370.2	0.000200894	0.000179484	4.48066	5.54492	33.231	-1.40232	0.208117	3.08011e-06	0.00017673
chr17	14498847	14500094	Peak00094009	distal (non-TSS)	both	NA	0.00020089	1.38777e-06	4.74964	5.86824	42.801	-1.26626	0.201908	3.61167e-05	0.00141394
chr4	40318304	40318687	Peak00028753	distal (non-TSS)	only T-ALL	AC195454.1	0.000200845	0.000196117	5.0174	3.99487	15.6142	1.33391	0.229552	7.54095e-05	0.00259627
chr7	27212753	27213665	Peak00047953	TSS	both	HOXA9,RP1-170O19.20,HOXA10-AS,MIR196B,HOXA10,HOXA11	0.000200841	5.44127e-05	5.25031	6.37461	61.4799	-1.22362	0.149679	3.47484e-07	2.69629e-05
chr7	44098500	44099452	Peak00048681	distal (non-TSS)	only thymus	DBNL,PGAM2,AC017116.11	0.000200831	0.000182961	4.51884	5.69334	37.6785	-1.63389	0.208383	7.48461e-09	9.51866e-07
chr15	29295301	29296723	Peak00086710	distal (non-TSS)	both	APBA2	0.000200781	5.26568e-06	5.17266	6.20873	57.0697	-1.23971	0.177505	7.75214e-06	0.000385361
chr14	106366446	106367208	Peak00086343	distal (non-TSS)	only thymus	AL122127.25,IGHD1-20,IGHD6-19,IGHD5-18,IGHD4-17,IGHD3-16,IGHD2-15,IGHD1-14,IGHD6-13,IGHD5-12,IGHD4-11,IGHD3-10,IGHD3-9,IGHD2-8,IGHD1-7,IGHD6-6	0.000200743	0.000431755	4.06557	5.35388	26.511	-1.83901	0.204024	8.2059e-12	2.20146e-09
chr14	75709114	75709678	Peak00084979	distal (non-TSS)	only T-ALL	RP11-293M10.1	0.000200737	3.79487e-07	5.35163	4.2213	19.8497	1.63717	0.175456	1.80538e-11	4.5345e-09
chr22	18946112	18946778	Peak00108431	distal (non-TSS)	only T-ALL	NA	0.000200718	0.000135661	5.20957	4.05789	16.8649	1.64942	0.180079	3.1285e-11	7.51534e-09
chr5	149031245	149032302	Peak00038541	distal (non-TSS)	both	NA	0.000200633	2.52532e-05	5.60867	6.7048	78.5266	-1.21399	0.115708	1.88393e-10	3.65093e-08
chr9	131684457	131685206	Peak00062405	TSS	both	LRRC8A,PHYHD1	0.000200583	0.000181345	4.44777	5.54564	31.5101	-1.15001	0.200882	0.000323086	0.00873567
chr15	20177576	20178717	Peak00086494	distal (non-TSS)	only T-ALL	IGHV1OR15-9,SLC20A1P3,IGHV1OR15-2	0.000200544	0.000139929	6.4105	5.25504	48.1249	1.37179	0.130771	6.67352e-12	1.83959e-09
chr22	37605431	37605737	Peak00109461	distal (non-TSS)	only thymus	SSTR3,RP1-151B14.9	0.000200493	0.000194661	3.65749	4.71511	14.8734	-1.79752	0.221484	7.20098e-10	1.1833e-07
chr2	237476649	237477422	Peak00019211	distal (non-TSS)	both	ACKR3	0.000200489	5.51111e-05	4.67442	5.76858	37.6659	-1.14116	0.171757	5.74098e-05	0.00206597
chr5	107884348	107885409	Peak00036889	distal (non-TSS)	both	NA	0.000200421	0.00017654	6.67903	5.52743	62.5872	1.41983	0.161872	3.37658e-09	4.68902e-07
chr13	86115424	86116124	Peak00081842	distal (non-TSS)	both	LINC00351	0.000200417	0.000247854	6.37648	5.32593	51.3047	1.17098	0.187397	0.000106847	0.00346503
chr8	142296938	142297736	Peak00058294	distal (non-TSS)	only T-ALL	SLC45A4,RP11-10J21.5	0.000200393	8.2429e-05	5.6721	4.58406	27.8659	1.56086	0.182246	1.27534e-09	1.97224e-07
chr14	69411842	69412704	Peak00084645	distal (non-TSS)	both	ACTN1,BANF1P1	0.000200244	0.00016612	4.39061	5.48022	29.8775	-1.47517	0.162366	3.87562e-10	6.83942e-08
chr14	34816757	34817373	Peak00083406	distal (non-TSS)	only thymus	EGLN3	0.000200239	0.000324636	4.08801	5.12169	22.5757	-1.55523	0.209838	8.71516e-08	8.17135e-06
chr15	66407607	66408773	Peak00088172	distal (non-TSS)	both	MEGF11	0.000200209	7.99744e-05	6.27966	5.16098	46.9619	1.43748	0.183399	7.60391e-08	7.24753e-06
chr7	130873127	130874010	Peak00051614	distal (non-TSS)	both	MKLN1	0.000200195	0.000104495	5.93896	4.90661	35.5654	1.28792	0.179864	3.25684e-06	0.000185584
chr4	48742391	48743678	Peak00028985	distal (non-TSS)	only T-ALL	FRYL	0.000200162	0.000106546	6.13186	5.23907	44.8648	1.13029	0.182075	0.000174603	0.00522727
chr19	47931180	47931932	Peak00103251	distal (non-TSS)	both	MEIS3,SLC8A2	0.000200161	0.000220497	6.47817	5.42519	58.6351	1.20162	0.205174	0.000181981	0.00540707
chr2	36179967	36180863	Peak00011367	distal (non-TSS)	only thymus	NA	0.000200134	0.000331138	4.47916	5.52092	32.9165	-1.48308	0.207653	3.93134e-07	3.00192e-05
chr14	62550532	62551346	Peak00084316	distal (non-TSS)	only T-ALL	SYT16,RP11-355I22.5	0.000200085	0.000107757	5.61572	4.54193	26.1993	1.49506	0.173428	2.09571e-09	3.06063e-07
chr11	104209903	104210909	Peak00072582	distal (non-TSS)	both	NA	0.000200073	0.000288525	6.2353	5.18284	49.7088	1.32037	0.238142	0.000147768	0.00453469
chr13	114426567	114428360	Peak00082776	distal (non-TSS)	both	GRK1	0.00020006	0.000127634	6.19523	7.38138	130.166	-1.24375	0.123618	4.75814e-10	8.16405e-08
chr8	119291628	119292436	Peak00057272	distal (non-TSS)	both	SAMD12,AC023590.1	0.00020002	0.000114732	4.74919	5.83447	41.5197	-1.26277	0.198419	2.9337e-05	0.00118837
chr16	85191316	85192655	Peak00092849	distal (non-TSS)	both	NA	0.000199975	0.000102979	5.01964	6.18764	51.6574	-1.25782	0.137742	1.01919e-08	1.24726e-06
chr8	3441725	3442896	Peak00053093	distal (non-TSS)	only T-ALL	CSMD1	0.000199933	1.63558e-05	6.59787	5.44827	55.9615	1.34076	0.120612	8.91373e-13	3.06183e-10
chr1	17682250	17683555	Peak00000991	distal (non-TSS)	both	PADI4,AC004824.2	0.0001999	0.000174595	4.97208	6.09143	49.8411	-1.08665	0.188488	0.000551228	0.0134617
chr8	143279222	143280248	Peak00058344	distal (non-TSS)	both	LINC00051	0.000199844	0.000289481	7.32045	6.17975	103.379	1.16414	0.177455	5.69621e-05	0.00205455
chr1	55792471	55793045	Peak00002944	distal (non-TSS)	only thymus	NA	0.000199825	0.000393578	3.94733	4.78901	19.2289	-1.52117	0.287759	6.24583e-05	0.00221226
chr2	137601818	137602880	Peak00015316	distal (non-TSS)	both	THSD7B	0.00019979	0.000242475	6.23014	5.26026	49.3185	1.16189	0.217819	0.000714891	0.016672
chr5	108289362	108290224	Peak00036904	distal (non-TSS)	only T-ALL	FER	0.00019979	0.000354242	5.25073	4.18822	22.3774	1.8562	0.283136	2.93761e-07	2.3441e-05
chr7	55551849	55552308	Peak00049144	distal (non-TSS)	only thymus	VOPP1	0.000199768	0.000292041	3.70576	4.66767	15.2018	-1.76066	0.254743	1.05073e-07	9.56694e-06
chr17	65779583	65779970	Peak00096548	distal (non-TSS)	only T-ALL	RP11-557B23.3,RPL17P41	0.000199745	6.8598e-05	4.39501	3.36966	7.4734	1.75867	0.219966	2.09378e-09	3.06063e-07
chr2	152022693	152023549	Peak00015656	distal (non-TSS)	only T-ALL	AC018731.3	0.000199739	0.000153355	5.42404	4.36504	21.9486	1.45688	0.178942	2.11343e-08	2.35147e-06
chr7	44807654	44808432	Peak00048731	distal (non-TSS)	only thymus	ZMIZ2	0.000199732	0.000283608	4.64582	5.78542	39.6078	-1.49385	0.19114	3.41761e-08	3.59951e-06
chr1	160379189	160379758	Peak00006124	distal (non-TSS)	both	VANGL2	0.000199727	0.000163377	4.41474	5.38604	29.5106	-1.27684	0.221795	0.000105991	0.0034454
chr14	51794591	51795365	Peak00083839	distal (non-TSS)	both	LINC00519,LINC00640	0.000199658	0.000234535	5.76888	4.8093	31.6163	1.14941	0.187813	0.000176119	0.00526553
chr16	86698121	86699098	Peak00092969	distal (non-TSS)	only T-ALL	RP11-58A18.1	0.000199627	0.000138295	5.25633	4.174	20.58	1.80534	0.241943	1.14731e-08	1.38864e-06
chr3	18908241	18908973	Peak00020481	distal (non-TSS)	only thymus	AC144521.1	0.000199624	0.000312802	3.91407	4.78446	19.0025	-1.64471	0.27868	6.07718e-06	0.000314003
chr5	124235578	124235964	Peak00037414	distal (non-TSS)	only thymus	NA	0.000199622	0.000209369	3.42993	4.52054	11.9236	-1.98224	0.232421	2.25855e-11	5.5712e-09
chr10	89638630	89639393	Peak00066485	distal (non-TSS)	both	PTEN,RP11-380G5.2	0.000199599	4.68827e-05	5.49277	4.47909	25.6223	1.52573	0.214375	4.03728e-07	3.0743e-05
chr6	90966371	90967060	Peak00043616	distal (non-TSS)	both	BACH2	0.000199548	0.000526899	4.15096	5.06595	23.9848	-1.34729	0.285167	0.000578657	0.0140083
chr7	45035486	45035868	Peak00048748	distal (non-TSS)	only T-ALL	SNHG15,CCM2	0.000199504	0.000135102	5.50649	4.43286	22.9473	1.35233	0.160802	3.38607e-08	3.57619e-06
chr1	180899835	180900243	Peak00006903	distal (non-TSS)	only thymus	KIAA1614	0.000199496	0.000119329	3.86985	4.84212	17.8478	-1.60071	0.237326	6.15042e-07	4.4353e-05
chr3	128533567	128534576	Peak00024470	distal (non-TSS)	both	RAB7A	0.000199464	0.000374822	4.30911	5.19562	26.0599	-1.34318	0.241274	9.67094e-05	0.00320414
chr3	128764441	128765529	Peak00024491	distal (non-TSS)	both	EFCC1,RP11-434H6.2	0.000199436	1.79066e-05	4.64793	5.86568	39.3932	-1.33377	0.151354	8.71638e-09	1.08865e-06
chr13	114119641	114120235	Peak00082764	distal (non-TSS)	only thymus	DCUN1D2,DCUN1D2-AS	0.000199405	0.000248827	3.78555	4.68934	15.8534	-1.58174	0.255958	4.11855e-06	0.000226494
chr19	19800247	19801063	Peak00102060	distal (non-TSS)	only thymus	ZNF101,CTC-412M14.6	0.00019932	0.000234452	4.52566	5.54038	32.7877	-1.31796	0.196403	6.63546e-06	0.000336077
chr6	156029250	156029966	Peak00046042	distal (non-TSS)	only thymus	NA	0.000199286	0.00035699	4.10766	5.07847	22.0022	-1.38349	0.223109	1.46413e-05	0.000662172
chr2	160729596	160730180	Peak00015966	distal (non-TSS)	both	LY75,LY75-CD302	0.000199245	0.000221993	4.506	5.54234	31.9239	-1.41242	0.170265	1.62588e-08	1.87132e-06
chr10	125763655	125764561	Peak00068013	distal (non-TSS)	only thymus	RP11-47G11.2,CHST15	0.000199236	0.000311628	4.7422	5.71162	37.5457	-1.23334	0.171439	4.68897e-06	0.000252401
chr8	33177306	33177789	Peak00054320	distal (non-TSS)	both	NA	0.000199228	0.000110458	4.46515	5.65109	33.7577	-1.4577	0.172308	5.98898e-09	7.76891e-07
chr18	7748109	7748706	Peak00097936	distal (non-TSS)	both	PTPRM,AP000897.1,RP11-678G15.2	0.000199138	0.000157887	4.33986	5.41683	28.5551	-1.32867	0.197035	6.04565e-06	0.00031252
chr14	93118859	93119933	Peak00085621	distal (non-TSS)	both	RIN3	0.000199101	0.000352715	4.9427	6.16028	53.2747	-1.09938	0.222502	0.00194935	0.0378313
chr21	39796099	39796799	Peak00107730	TSS	only thymus	ERG	0.000199065	0.000137666	4.23468	5.32488	27.1493	-1.59426	0.203106	1.29785e-08	1.54373e-06
chr1	58614841	58615576	Peak00003028	distal (non-TSS)	both	DAB1	0.000199061	0.000179719	5.68897	4.65436	28.416	1.18169	0.175254	3.23209e-05	0.00129122
chr5	167541328	167541882	Peak00039176	distal (non-TSS)	both	TENM2,CTB-178M22.1	0.00019906	0.000186643	5.50625	4.50237	24.1956	1.23158	0.175204	9.10026e-06	0.000439708
chr14	98910170	98911011	Peak00085878	distal (non-TSS)	only thymus	NA	0.000199036	0.000377997	3.8933	4.92141	18.9159	-1.54048	0.233269	1.52679e-06	9.64738e-05
chr1	4715706	4716892	Peak00000304	TSS	only T-ALL	AJAP1	0.000198975	9.35917e-06	6.50967	5.28608	51.9328	1.42998	0.14663	5.47058e-11	1.22851e-08
chr2	50200897	50201653	Peak00012047	distal (non-TSS)	both	NRXN1	0.000198947	0.000188861	5.19228	6.4273	65.0867	-1.13827	0.205087	0.000511879	0.0126947
chr1	226830691	226832372	Peak00008856	distal (non-TSS)	both	ITPKB	0.000198945	1.9277e-05	5.71414	6.78669	87.3754	-0.999811	0.179029	0.00175666	0.0348181
chr13	26475715	26476184	Peak00079855	distal (non-TSS)	both	ATP8A2	0.000198831	0.000179777	5.13342	4.04673	17.4374	1.25929	0.276955	0.00147662	0.0302798
chr1	194071753	194073894	Peak00007343	distal (non-TSS)	only thymus	NA	0.00019882	0.000408519	6.18074	7.08918	115.787	-1.07445	0.175511	0.000325454	0.00878678
chr7	155125004	155125938	Peak00052659	distal (non-TSS)	only T-ALL	NA	0.000198809	0.000106308	6.20118	5.06931	40.747	1.39657	0.124089	1.33138e-13	5.49817e-11
chr6	149058426	149058798	Peak00045718	distal (non-TSS)	only thymus	UST	0.000198801	0.000222267	3.79329	4.81947	16.5034	-1.69192	0.210324	2.06033e-09	3.01694e-07
chr17	34217574	34218706	Peak00094800	distal (non-TSS)	both	AC015849.2,CCL5,RN7SKP274,AC015849.16	0.000198797	0.000144851	4.66658	5.62509	37.1597	-1.17429	0.233717	0.000991325	0.021848
chr8	106890483	106891387	Peak00056888	distal (non-TSS)	only thymus	RP11-152P17.2	0.000198758	0.000218607	4.45694	5.46316	30.0741	-1.38197	0.173619	8.25972e-08	7.77739e-06
chr1	87264440	87265118	Peak00003957	distal (non-TSS)	both	NA	0.000198757	0.000223968	4.40131	5.44463	28.9655	-1.42214	0.162575	2.95974e-09	4.15729e-07
chr9	33404548	33405276	Peak00059622	distal (non-TSS)	both	AQP7,RP11-311H10.4	0.0001987	0.000102704	4.76012	5.72285	40.7901	-1.28862	0.224093	9.8715e-05	0.00325565
chr2	222242316	222242772	Peak00018492	distal (non-TSS)	both	NA	0.000198662	0.000133468	3.66549	4.62422	14.0742	-1.3457	0.262375	0.000268845	0.00749518
chr10	126158426	126158734	Peak00068043	distal (non-TSS)	only thymus	LHPP	0.000198527	0.000256529	3.85764	4.88596	17.5919	-1.64104	0.201454	2.45171e-09	3.51078e-07
chr12	74902546	74903467	Peak00077038	distal (non-TSS)	only T-ALL	NA	0.000198469	0.000230569	5.30439	4.28471	21.5561	1.63952	0.229382	1.3437e-07	1.19099e-05
chr14	46813424	46814023	Peak00083695	distal (non-TSS)	both	LINC00871	0.000198447	0.000250626	5.44695	4.49304	23.8016	1.22155	0.197506	7.67714e-05	0.00263542
chr2	137102487	137103104	Peak00015302	distal (non-TSS)	only thymus	NA	0.000198405	0.000324337	3.85923	4.82389	17.7337	-1.61484	0.244904	7.96307e-07	5.52564e-05
chr15	47763449	47764112	Peak00087387	distal (non-TSS)	both	SEMA6D	0.000198319	0.000241338	5.6948	4.71404	28.7439	1.08385	0.171804	0.000240008	0.00682935
chr18	25329953	25330466	Peak00098634	distal (non-TSS)	both	NA	0.000198318	0.000210768	5.11773	4.13204	16.6175	1.22041	0.183488	2.66642e-05	0.00109458
chr5	14741772	14743306	Peak00034071	distal (non-TSS)	both	ANKH	0.000198218	9.80193e-05	6.45067	7.51213	159.662	-1.05844	0.210186	0.0023861	0.0443296
chr13	31019497	31020461	Peak00080100	distal (non-TSS)	both	NA	0.000198192	0.000209676	4.24174	5.38098	26.6322	-1.44333	0.166371	3.15313e-09	4.4009e-07
chr9	108118064	108118704	Peak00061402	distal (non-TSS)	both	SLC44A1	0.000198154	0.000125831	5.81926	4.77619	34.6989	1.44544	0.229397	8.97363e-06	0.00043416
chr2	136765433	136766552	Peak00015269	distal (non-TSS)	both	AC093391.2	0.000198139	0.000250519	6.63227	5.63014	64.3342	1.02234	0.194625	0.00257251	0.0470788
chr6	116586025	116586974	Peak00044385	distal (non-TSS)	both	DSE,RP3-486I3.7,RP3-486I3.4	0.000198119	1.59231e-05	5.43963	6.37621	68.5376	-1.15892	0.202768	0.000308376	0.00838938
chr11	94655789	94656585	Peak00072301	distal (non-TSS)	both	RP11-856F16.2,ST13P11	0.000198108	0.000434189	5.03074	6.20911	55.6515	-1.32989	0.194247	4.33902e-06	0.000236495
chr4	14922280	14922979	Peak00028067	distal (non-TSS)	both	CPEB2-AS1	0.000198073	0.000140321	5.04855	6.0942	49.9025	-1.21975	0.147544	2.76661e-07	2.23292e-05
chr19	47690733	47691400	Peak00103229	distal (non-TSS)	both	SAE1	0.000198026	0.000543285	4.27332	5.15495	26.6014	-1.26834	0.287521	0.00160362	0.032272
chr1	118189545	118190072	Peak00005222	distal (non-TSS)	only T-ALL	AL365331.2	0.000198024	2.75282e-05	4.94562	3.81038	12.7184	1.69715	0.165299	9.4286e-14	4.09298e-11
chr17	75372334	75372728	Peak00097097	distal (non-TSS)	only thymus	SEPT9,RP11-936I5.1	0.000198013	0.000119848	4.40094	5.33978	27.249	-1.1612	0.188638	0.000120164	0.00380643
chr9	5800895	5801255	Peak00058825	distal (non-TSS)	only thymus	ERMP1	0.000198004	0.000400579	3.25282	4.16238	9.55566	-2.10128	0.340588	3.00708e-07	2.38023e-05
chr2	219251879	219252643	Peak00018366	distal (non-TSS)	only thymus	SLC11A1	0.000197912	7.97173e-05	4.44638	5.61222	31.531	-1.52518	0.115371	9.01989e-20	1.4844e-16
chr5	1229060	1230778	Peak00033568	distal (non-TSS)	only T-ALL	SLC6A19,SLC6A18	0.000197905	0.0001724	5.3145	6.37927	62.3098	-1.15513	0.150644	3.71491e-06	0.000207609
chr12	92458841	92459240	Peak00077584	distal (non-TSS)	only thymus	C12orf79	0.000197896	0.000293727	3.25705	4.18226	9.4612	-2.11193	0.313567	3.23737e-08	3.4356e-06
chr9	92517294	92517757	Peak00060759	distal (non-TSS)	only thymus	RP5-1050E16.2	0.000197892	0.000268398	3.6156	4.82745	16.1652	-2.02343	0.228824	2.92784e-12	8.72511e-10
chr3	72225455	72226369	Peak00022766	distal (non-TSS)	both	LINC00877,LINC00870,RP11-433A10.3	0.000197848	3.89429e-05	4.77012	5.75323	38.6957	-1.21635	0.170709	6.91256e-06	0.000347557
chr1	41857340	41857926	Peak00002298	distal (non-TSS)	only thymus	FOXO6	0.000197782	0.000300544	4.26247	5.37289	28.5954	-1.61102	0.216483	4.57201e-08	4.63771e-06
chr5	118914580	118915238	Peak00037267	distal (non-TSS)	both	HSD17B4	0.000197782	0.000257781	5.63136	4.61688	27.1075	1.16566	0.191981	0.000165067	0.00498921
chr12	122501763	122502537	Peak00078914	distal (non-TSS)	both	BCL7A,AC156455.1	0.000197749	0.00028363	6.9293	5.83812	76.0662	1.08834	0.163975	0.000114797	0.00367317
chr5	148066913	148067478	Peak00038472	distal (non-TSS)	both	NA	0.000197732	0.000196175	5.887	4.92997	34.5492	1.13582	0.171129	6.70392e-05	0.00234886
chr2	234361070	234361313	Peak00019077	distal (non-TSS)	only thymus	DGKD	0.000197717	5.3962e-05	3.49797	4.50059	12.1885	-1.75232	0.247813	7.20954e-08	6.91853e-06
chr20	31064030	31064445	Peak00105184	distal (non-TSS)	only thymus	C20orf112	0.000197542	0.000103419	3.64619	4.76023	14.7372	-1.65024	0.183116	5.8873e-11	1.31406e-08
chr4	183747489	183748039	Peak00033178	distal (non-TSS)	both	AC114798.1	0.00019754	0.000219288	4.19978	5.43906	27.8011	-1.53105	0.187297	7.37129e-09	9.39623e-07
chr11	122950432	122951194	Peak00073395	distal (non-TSS)	both	CLMP	0.000197537	0.00040112	4.47396	5.36141	30.4449	-1.23065	0.244977	0.000655658	0.0155171
chr1	177778773	177779436	Peak00006795	distal (non-TSS)	only T-ALL	NA	0.00019752	0.000141447	5.11266	4.08377	16.533	1.63455	0.186736	2.38647e-10	4.49039e-08
chr2	9209603	9210147	Peak00010324	distal (non-TSS)	both	NA	0.000197502	0.000422438	3.77687	4.60076	17.307	-1.64768	0.360059	0.000197091	0.00578415
chr7	55601919	55603137	Peak00049151	distal (non-TSS)	both	VOPP1	0.000197433	0.000215885	6.13793	7.0644	119.515	-1.07022	0.217895	0.00260083	0.0474867
chr6	108930207	108931221	Peak00044104	distal (non-TSS)	both	FOXO3,SUMO2P8	0.00019743	0.000174602	4.56368	5.45699	31.5915	-1.22579	0.205783	0.000102766	0.0033534
chr17	20205346	20206128	Peak00094298	distal (non-TSS)	both	SPECC1,AC004702.2	0.000197418	0.000487837	4.61102	5.7939	40.5104	-1.47285	0.213833	1.0556e-06	7.07556e-05
chr11	86303680	86304495	Peak00072081	distal (non-TSS)	both	RP11-317J19.1,ME3	0.000197326	2.81675e-05	6.34731	5.42454	52.755	1.04109	0.188054	0.00140453	0.0290937
chr6	28020909	28021780	Peak00041326	distal (non-TSS)	only thymus	OR2B7P,OR2B8P	0.000197306	0.000277175	3.92726	5.00088	19.7287	-1.71534	0.205173	4.37812e-10	7.567e-08
chr10	122491044	122491552	Peak00067905	distal (non-TSS)	only thymus	NA	0.000197305	0.000116962	3.58585	4.62312	13.0975	-1.75873	0.202673	8.72997e-11	1.87273e-08
chr12	94192259	94192756	Peak00077689	distal (non-TSS)	only thymus	CRADD	0.00019726	5.50476e-05	3.85197	4.89577	17.7156	-1.62961	0.195897	1.43544e-09	2.18309e-07
chr11	78850928	78852004	Peak00071900	distal (non-TSS)	only thymus	TENM4	0.000197234	0.000109849	4.7502	5.81411	39.0588	-1.35499	0.135843	6.73819e-11	1.48593e-08
chr5	158820757	158821684	Peak00038964	distal (non-TSS)	both	NA	0.000197156	0.000246799	6.08903	5.22682	48.5608	1.22385	0.243663	0.000825325	0.0187826
chr3	10501649	10502396	Peak00019943	distal (non-TSS)	both	ATP2B2	0.000197043	0.000131799	6.34408	5.28003	47.1092	1.24319	0.126884	1.4266e-09	2.17867e-07
chr12	132067688	132068351	Peak00079389	distal (non-TSS)	only T-ALL	NA	0.000196915	7.17611e-05	4.8083	3.64666	11.2166	1.93396	0.200572	1.47791e-13	6.02556e-11
chr6	31794352	31795827	Peak00041593	TSS	both	HSPA1A,HSPA1B,C6orf48,SNORD48,SNORD52	0.000196842	0.000223642	8.20464	7.08252	192.554	1.12739	0.137151	1.59231e-06	0.000100212
chr13	28507594	28508344	Peak00079965	distal (non-TSS)	only thymus	PDX1	0.000196841	0.000238425	4.02674	5.07652	21.0936	-1.61193	0.186604	3.8503e-10	6.81447e-08
chr14	106472895	106473394	Peak00086357	distal (non-TSS)	only thymus	IGHVIII-2-1,IGHV1-3,IGHV4-4	0.0001968	0.000135357	3.90733	4.96107	19.1298	-1.67037	0.20035	9.27562e-10	1.48872e-07
chr16	57926498	57927134	Peak00091790	distal (non-TSS)	both	CNGB1	0.000196736	8.76491e-05	5.33205	4.44808	23.8406	1.39479	0.238165	4.22004e-05	0.00160507
chr6	135573135	135573704	Peak00045107	distal (non-TSS)	both	RP1-32B1.4	0.000196726	0.000134073	5.95196	4.82684	34.5634	1.47231	0.168067	1.74727e-09	2.60348e-07
chr17	66302893	66303388	Peak00096589	TSS	only thymus	ARSG	0.000196718	8.16938e-05	3.51498	4.51334	12.7147	-1.84883	0.242214	4.25236e-09	5.76012e-07
chr15	59466871	59467535	Peak00087854	distal (non-TSS)	only T-ALL	MYO1E,MIR2116	0.000196629	2.87661e-05	5.58416	4.48293	23.9402	1.48564	0.127809	2.81925e-15	1.90709e-12
chr1	153621707	153622789	Peak00005649	distal (non-TSS)	both	CHTOP,SNAPIN	0.000196628	0.000159451	5.49713	6.4976	69.1585	-1.11496	0.141901	4.47752e-06	0.000242843
chr2	202699793	202700474	Peak00017671	distal (non-TSS)	only thymus	CDK15,AC007242.1	0.000196606	0.000295876	3.85922	4.85253	17.5864	-1.63444	0.227496	8.95985e-08	8.37229e-06
chr9	125796142	125797213	Peak00062048	TSS	both	RABGAP1,RP11-355O1.7,GPR21	0.000196573	0.000232427	4.66921	5.82872	39.3216	-1.34499	0.163321	5.57595e-08	5.52891e-06
chr16	89501957	89502595	Peak00093210	distal (non-TSS)	both	ANKRD11,RNU6-430P	0.000196548	0.000251581	3.99407	5.14452	22.1442	-1.31638	0.236739	0.000119034	0.0037824
chr5	9935098	9935626	Peak00033879	distal (non-TSS)	only T-ALL	NA	0.000196528	0.000201113	4.5342	3.50697	9.8471	2.01879	0.282103	1.09999e-08	1.33723e-06
chr1	228342250	228343016	Peak00008933	distal (non-TSS)	both	GUK1,GJC2,IBA57-AS1	0.00019646	2.22072e-05	5.45116	6.60786	72.8089	-1.16535	0.143788	1.10666e-06	7.36407e-05
chr18	75951809	75952514	Peak00100285	distal (non-TSS)	only T-ALL	NA	0.000196405	0.00019141	5.22791	4.04207	16.6597	1.73372	0.154287	2.30535e-16	1.9257e-13
chr22	48885479	48886448	Peak00110255	TSS	only thymus	FAM19A5	0.000196404	0.000114026	4.2644	5.25808	25.6813	-1.27565	0.217674	7.9027e-05	0.00269857
chr3	118360269	118360908	Peak00023967	distal (non-TSS)	both	NA	0.000196331	2.33117e-05	5.54846	4.63661	27.7228	1.37072	0.205672	5.89889e-06	0.000306301
chr6	159514630	159515974	Peak00046291	distal (non-TSS)	both	NA	0.000196322	7.93721e-05	5.25108	6.44342	63.5981	-1.32611	0.132217	1.12683e-10	2.33986e-08
chr2	195329637	195330612	Peak00017330	distal (non-TSS)	both	AC106883.1	0.00019632	0.000178724	5.12074	6.18915	53.8645	-1.27782	0.145773	2.4552e-08	2.67505e-06
chr3	182889929	182890558	Peak00026496	distal (non-TSS)	only thymus	LAMP3,MCF2L2	0.000196224	7.28678e-05	4.23259	5.29917	24.8737	-1.49299	0.146566	2.46908e-12	7.48431e-10
chr14	97802436	97803188	Peak00085832	distal (non-TSS)	both	NA	0.0001962	0.000292123	4.44105	5.43966	30.0722	-1.3301	0.198248	6.36493e-06	0.000324912
chr10	124310140	124311646	Peak00067960	distal (non-TSS)	only T-ALL	DMBT1	0.000196192	0.000176472	6.32865	5.26741	47.0024	1.26444	0.139924	1.25234e-08	1.49443e-06
chr12	103793819	103794659	Peak00078032	distal (non-TSS)	both	C12orf42	0.000196167	0.000309625	4.36801	5.19196	28.1191	-1.33355	0.273512	0.000471503	0.0118859
chr14	37131827	37132763	Peak00083510	TSS	only T-ALL	RP11-964E11.2,PAX9	0.000196139	1.24025e-05	5.97678	5.05257	42.7682	1.44835	0.231169	9.52129e-06	0.000456451
chr8	60884776	60885582	Peak00055202	distal (non-TSS)	both	NA	0.000196111	3.05635e-05	5.62505	4.48977	26.0168	1.49272	0.185613	2.19874e-08	2.43472e-06
chr14	65510789	65512080	Peak00084435	distal (non-TSS)	both	FNTB,CHURC1-FNTB,MAX,MIR4706	0.000196078	5.42208e-05	6.41984	5.49431	57.3143	1.24186	0.188151	2.32898e-05	0.00098277
chr20	29900836	29901624	Peak00105095	distal (non-TSS)	only T-ALL	DEFB116,RPL31P3	0.000196074	0.000124524	5.24056	4.2229	18.6169	1.38868	0.177028	1.37728e-07	1.21684e-05
chr10	5694667	5695268	Peak00063338	distal (non-TSS)	only thymus	ASB13	0.000196048	0.000156999	4.29868	5.24375	25.076	-1.367	0.184785	5.29662e-07	3.90124e-05
chr11	38560258	38560951	Peak00070129	distal (non-TSS)	only T-ALL	NA	0.000196014	4.41937e-05	4.87191	4.00953	17.5561	1.84293	0.297405	1.18213e-06	7.75855e-05
chr5	101649512	101650195	Peak00036704	distal (non-TSS)	both	NA	0.000195998	0.000117597	5.61108	4.70472	32.2614	1.4745	0.255695	3.15436e-05	0.00126567
chr8	126394710	126395212	Peak00057570	distal (non-TSS)	both	NA	0.000195994	0.000356435	3.88262	4.88528	19.058	-1.66122	0.256391	9.16244e-07	6.24394e-05
chr4	13983285	13984157	Peak00028044	distal (non-TSS)	both	RP11-341G5.1,RP11-341G5.2	0.000195977	0.000182748	6.34658	5.44551	53.8466	1.08548	0.191327	0.00074643	0.0172869
chr10	124275174	124276061	Peak00067954	distal (non-TSS)	both	HTRA1	0.000195962	1.28759e-05	5.84408	4.81199	32.5497	1.26707	0.182264	7.05636e-06	0.00035398
chr18	54376492	54377146	Peak00099551	distal (non-TSS)	both	WDR7	0.000195958	0.000225409	5.77131	4.72557	30.7996	1.20807	0.203366	0.000137977	0.0042771
chr5	126387896	126388277	Peak00037494	distal (non-TSS)	only thymus	C5orf63	0.000195929	0.000333593	3.20919	4.15645	8.72821	-1.98945	0.30691	1.72206e-07	1.47306e-05
chr16	67522605	67523306	Peak00092022	distal (non-TSS)	both	ATP6V0D1,RP11-297D21.4,AGRP	0.000195868	0.000404172	4.27366	5.49613	31.0833	-1.35009	0.249498	0.000129517	0.00405474
chr7	7030618	7031420	Peak00047204	distal (non-TSS)	both	AC079804.1	0.000195863	0.00017619	5.63443	4.67186	28.189	1.18441	0.194698	0.000135386	0.00421337
chr17	27375305	27376182	Peak00094491	distal (non-TSS)	both	PIPOX	0.000195831	1.08605e-06	5.98277	4.90025	36.2579	1.40363	0.171924	3.82056e-08	3.97043e-06
chr4	16124223	16125686	Peak00028135	distal (non-TSS)	both	NA	0.000195822	0.000123364	7.10705	6.21009	95.776	0.984752	0.170282	0.001674	0.0334928
chr1	32370380	32371095	Peak00001816	distal (non-TSS)	only thymus	RP11-84A19.4,PTP4A2,AL136115.1	0.000195778	0.000189944	4.68345	5.61515	35.2332	-1.19563	0.187726	5.34724e-05	0.00195555
chr10	11477273	11478257	Peak00063642	distal (non-TSS)	both	NA	0.000195736	0.000242055	4.97267	6.05378	50.9783	-1.30303	0.204203	1.91656e-05	0.000831329
chr7	37826267	37827276	Peak00048414	distal (non-TSS)	both	GPR141,EPDR1	0.000195733	0.000196851	4.80898	5.79463	40.8247	-1.23047	0.188915	2.61656e-05	0.00107893
chr12	92590163	92590822	Peak00077594	distal (non-TSS)	only thymus	RP11-796E2.4	0.0001957	0.000416038	3.79466	4.80095	17.4054	-1.75203	0.258319	1.66096e-07	1.43336e-05
chr2	231369892	231370322	Peak00018842	distal (non-TSS)	only thymus	SP100,RN7SL834P,HMGB1P3	0.000195654	0.000303777	3.38599	4.34263	10.358	-1.7886	0.264766	1.61369e-07	1.39881e-05
chr6	7468662	7469496	Peak00040337	distal (non-TSS)	both	NA	0.000195606	6.25646e-05	5.80138	4.80221	33.3032	1.4103	0.200071	1.31379e-06	8.52127e-05
chr11	133814782	133815728	Peak00073901	distal (non-TSS)	only T-ALL	IGSF9B	0.000195589	0.00018871	6.68686	5.62048	64.1883	1.18031	0.168427	1.5742e-05	0.000702729
chr12	31106776	31107438	Peak00075348	TSS	only thymus	TSPAN11	0.00019553	0.000369666	4.34622	5.24662	27.5004	-1.36991	0.242271	6.77671e-05	0.00237211
chr3	45501779	45502233	Peak00021590	distal (non-TSS)	only thymus	LARS2	0.000195513	0.000150981	3.26303	4.3473	9.90483	-1.95943	0.239407	1.91832e-10	3.71083e-08
chr4	165898120	165899206	Peak00032667	distal (non-TSS)	only thymus	RP11-366M4.8,TRIM61,RP11-366M4.11,RP11-366M4.12	0.000195456	0.000125133	4.40003	5.58762	31.4028	-1.64113	0.137262	1.76198e-17	1.86807e-14
chr6	6610111	6611018	Peak00040257	distal (non-TSS)	both	LY86-AS1,LY86	0.000195447	0.000207451	4.94863	6.07008	52.4652	-1.44113	0.211719	1.69141e-06	0.000105724
chr5	49680127	49680670	Peak00034891	distal (non-TSS)	only T-ALL	NA	0.000195423	0.000151325	4.81191	3.87486	13.2075	1.45346	0.225439	6.13904e-06	0.000316426
chr3	122074203	122075202	Peak00024120	distal (non-TSS)	only T-ALL	CCDC58	0.000195395	0.000110935	5.75487	4.80206	34.7343	1.53843	0.22794	1.15345e-06	7.60654e-05
chr11	43715150	43715910	Peak00070187	distal (non-TSS)	both	HSD17B12	0.000195365	0.000107078	5.44116	4.53844	26.0571	1.32068	0.233689	0.000115747	0.00369713
chr20	39335525	39336127	Peak00105607	distal (non-TSS)	both	RP4-644L1.2	0.000195348	0.000273084	6.10996	4.99453	39.1511	1.16876	0.178423	5.7137e-05	0.00205951
chr9	21832146	21832493	Peak00059352	distal (non-TSS)	only thymus	MTAP,RP11-145E5.5	0.000195279	5.52382e-05	2.8362	3.99515	7.62351	-1.79231	0.461851	0.000564207	0.0137239
chr1	19787149	19787984	Peak00001084	distal (non-TSS)	both	CAPZB	0.000195244	6.92492e-05	4.51728	5.54157	31.4276	-1.23822	0.162436	1.395e-06	8.94277e-05
chr3	43044862	43045305	Peak00021478	distal (non-TSS)	both	KRBOX1,FAM198A	0.000195182	0.000322666	3.54069	4.40234	12.5813	-1.63262	0.320928	6.40437e-05	0.00225899
chr1	158900817	158901562	Peak00006050	distal (non-TSS)	only T-ALL	PYHIN1	0.000195158	0.000328322	4.94538	3.82503	13.9661	1.85413	0.233048	1.14448e-09	1.78996e-07
chr16	25564869	25565933	Peak00090897	distal (non-TSS)	only T-ALL	NA	0.000195151	0.000175109	4.88323	3.82411	14.4314	1.88147	0.273611	7.38536e-08	7.06879e-06
chr1	8085694	8086904	Peak00000462	distal (non-TSS)	both	ERRFI1,RP11-431K24.1	0.000195124	0.000221128	5.42287	6.56103	72.834	-1.07621	0.186744	0.000621212	0.0148564
chr4	153273595	153274382	Peak00032264	TSS	both	FBXW7	0.000195084	0.000158304	6.20512	5.0807	41.443	1.39455	0.133226	4.43665e-12	1.27063e-09
chr12	56390661	56391703	Peak00076322	distal (non-TSS)	only thymus	RAB5B,AC034102.1,SUOX,IKZF4	0.000195051	0.000121004	4.69253	5.81645	38.5868	-1.30603	0.149805	1.53178e-08	1.77226e-06
chr20	55577894	55578803	Peak00106323	distal (non-TSS)	both	AL117380.2	0.000195037	0.000404977	6.45552	5.26287	57.7542	1.56174	0.244106	2.90247e-06	0.000168173
chr12	11827723	11828398	Peak00074646	distal (non-TSS)	both	ETV6	0.000194987	0.000148617	4.26678	5.31606	26.4393	-1.39453	0.194957	1.00581e-06	6.77886e-05
chr13	40787977	40788282	Peak00080410	distal (non-TSS)	only thymus	NA	0.000194922	2.43069e-05	3.52831	4.65575	13.1737	-2.01783	0.184572	3.77889e-17	3.78789e-14
chr7	141833263	141834042	Peak00052082	distal (non-TSS)	both	RP11-1220K2.2	0.000194895	0.000115709	4.78374	5.82529	39.5999	-1.24647	0.140596	3.02109e-08	3.23095e-06
chr7	45979441	45980804	Peak00048787	distal (non-TSS)	only T-ALL	NA	0.000194868	2.62402e-05	5.89364	4.89408	33.7094	1.26933	0.150805	9.63657e-08	8.88418e-06
chr14	79744922	79746070	Peak00085189	TSS	both	NRXN3	0.000194851	0.000229164	6.78822	5.84062	91.0431	1.39291	0.296448	0.000592693	0.0142782
chr1	72948516	72949230	Peak00003555	distal (non-TSS)	both	NA	0.000194845	2.04165e-05	4.22618	5.26803	24.6012	-1.33381	0.174048	3.99397e-07	3.04342e-05
chr8	23525891	23526672	Peak00053913	distal (non-TSS)	only T-ALL	NKX3-1	0.000194842	6.76797e-05	4.99847	4.14263	19.273	1.62349	0.290079	2.20991e-05	0.000938271
chr9	108584678	108585365	Peak00061421	distal (non-TSS)	only thymus	NA	0.000194839	0.00020057	4.48122	5.4968	30.5674	-1.34479	0.166736	9.26251e-08	8.61132e-06
chr2	70204352	70204674	Peak00012816	distal (non-TSS)	only thymus	PCBP1-AS1	0.000194777	1.22956e-05	3.60461	4.54289	13.5438	-1.54848	0.26268	1.26064e-05	0.000583057
chr8	103540458	103541510	Peak00056715	distal (non-TSS)	both	KB-1980E6.3,RNU6-1224P	0.000194702	4.35603e-05	8.37744	7.1966	211.038	1.20157	0.117286	7.00895e-10	1.15346e-07
chr11	130476987	130477845	Peak00073806	distal (non-TSS)	both	NA	0.000194672	0.00010553	5.69733	4.76744	32.3326	1.33165	0.224613	5.55499e-05	0.00201681
chr4	155664759	155665566	Peak00032411	TSS	only thymus	LRAT	0.000194666	8.90927e-05	4.52015	5.7069	34.3669	-1.47552	0.129167	9.89951e-15	5.74495e-12
chr11	134590654	134590906	Peak00073971	distal (non-TSS)	only T-ALL	RP11-469N6.2	0.000194651	0.000209548	3.87485	2.86641	4.86748	2.47139	0.418356	3.01508e-07	2.38325e-05
chr14	69434607	69435331	Peak00084647	distal (non-TSS)	both	ACTN1	0.000194622	0.000283532	5.5304	6.51055	72.5594	-1.07958	0.175953	0.000308166	0.00838575
chr14	78744629	78745718	Peak00085160	distal (non-TSS)	only T-ALL	NRXN3,RP11-332E19.2	0.00019462	0.000209828	4.97343	3.94233	15.2963	1.70793	0.240211	8.90912e-08	8.33195e-06
chr11	87686700	87687204	Peak00072118	distal (non-TSS)	only thymus	NA	0.000194618	0.000234163	3.76875	4.77634	16.3012	-1.68465	0.220837	1.22646e-08	1.46832e-06
chr3	29413371	29413756	Peak00020831	distal (non-TSS)	only thymus	RBMS3,AC098650.1	0.000194617	0.000275348	3.20632	4.18131	8.8959	-1.84629	0.299443	1.02496e-06	6.89533e-05
chr4	153057920	153058458	Peak00032247	distal (non-TSS)	only thymus	RP11-18H21.2	0.000194612	2.31685e-05	4.01209	4.96609	21.8756	-1.59696	0.258069	3.71884e-06	0.000207724
chr12	68844698	68845800	Peak00076850	distal (non-TSS)	both	RP11-81H14.2	0.000194609	0.000263736	6.80234	5.83692	73.1443	0.977541	0.173176	0.00224891	0.0423733
chr9	19161396	19162269	Peak00059224	distal (non-TSS)	both	NA	0.000194578	1.07441e-05	6.8549	5.82163	75.5827	1.166	0.176276	5.02028e-05	0.00185567
chr6	129947250	129947663	Peak00044841	distal (non-TSS)	only thymus	ARHGAP18	0.000194553	8.54889e-05	3.5521	4.62807	13.02	-1.87187	0.19332	2.2802e-13	8.88408e-11
chr16	68639830	68640447	Peak00092136	distal (non-TSS)	only thymus	NA	0.000194481	0.000119591	3.7138	4.79006	15.409	-1.70818	0.181613	5.36973e-12	1.49893e-09
chr4	96110110	96110624	Peak00030409	distal (non-TSS)	both	UNC5C	0.000194475	0.000415618	3.86577	4.7354	16.9227	-1.4813	0.264484	3.61237e-05	0.00141394
chr2	43951973	43952926	Peak00011761	distal (non-TSS)	only T-ALL	PLEKHH2	0.000194434	0.000169071	5.18258	4.14636	18.8736	1.69307	0.228244	3.36929e-08	3.56188e-06
chr13	46302779	46303376	Peak00080657	distal (non-TSS)	both	NA	0.000194407	1.64782e-05	5.76836	4.65452	27.7443	1.41302	0.106836	3.78671e-18	4.53837e-15
chr20	32266574	32266996	Peak00105268	distal (non-TSS)	only thymus	NECAB3,RP1-63M2.5,E2F1	0.000194368	0.000224249	4.21905	5.1344	23.02	-1.11317	0.21881	0.00141581	0.0292835
chr18	2889678	2890369	Peak00097765	distal (non-TSS)	only T-ALL	EMILIN2	0.000194356	5.60312e-05	5.22344	4.08906	17.9067	1.74103	0.193781	3.31285e-11	7.90653e-09
chr9	21904813	21905259	Peak00059356	distal (non-TSS)	only T-ALL	MTAP,RP11-145E5.5	0.000194348	6.92199e-06	2.73077	3.83662	5.56298	-0.586297	0.42211	0.000979222	0.0216158
chr13	48893225	48893742	Peak00080779	distal (non-TSS)	only thymus	RB1,PPP1R26P1,PCNPP5	0.000194341	3.36814e-05	3.78985	4.8596	16.1405	-1.6168	0.152293	4.099e-14	1.99984e-11
chr1	150535224	150535679	Peak00005482	distal (non-TSS)	only thymus	RP11-54A4.2,ADAMTSL4,ADAMTSL4-AS1,RN7SL473P,RN7SL600P	0.000194316	3.62272e-06	4.58303	5.67652	34.6658	-1.39826	0.14612	1.60652e-10	3.17451e-08
chr20	5484797	5485486	Peak00104277	distal (non-TSS)	both	LINC00654,RP5-1022P6.7,RP5-1022P6.4	0.000194288	7.42442e-05	4.10423	5.19376	22.5389	-1.34269	0.178538	5.64372e-07	4.12931e-05
chr10	90289710	90290244	Peak00066518	distal (non-TSS)	only thymus	RNLS	0.00019422	0.000295029	3.62323	4.46077	14.0194	-1.75834	0.3143	8.79459e-06	0.000426433
chr16	11110368	11111041	Peak00090374	distal (non-TSS)	only thymus	CLEC16A,RPL7P46	0.000194198	0.000169132	3.95833	4.80495	17.5034	-1.28784	0.24055	0.000223595	0.00643877
chr22	32542906	32543240	Peak00109237	distal (non-TSS)	only thymus	RP1-127L4.7,C22orf42	0.000194166	0.000212884	2.86436	3.94	6.01504	-2.62023	0.330606	2.4205e-11	5.93086e-09
chr7	27213704	27214424	Peak00047954	TSS	both	HOXA9,RP1-170O19.20,HOXA10-AS,MIR196B,HOXA10,HOXA11,HOXA11-AS	0.000194147	0.000271014	4.86273	5.96504	44.0549	-0.79609	0.1845	9.68714e-06	0.000463394
chr3	59976695	59977034	Peak00022374	distal (non-TSS)	only thymus	FHIT	0.000194115	6.20485e-05	3.6483	4.59619	13.7288	-1.42854	0.249436	4.08216e-05	0.0015629
chr8	27193565	27193996	Peak00054058	distal (non-TSS)	only thymus	PTK2B	0.000194104	0.000228119	3.55765	4.442	12.0902	-1.70604	0.26451	7.55033e-07	5.26908e-05
chr10	26055495	26056164	Peak00064249	distal (non-TSS)	both	NA	0.000194097	2e-05	5.69693	4.67599	29.0023	1.41581	0.172493	2.9223e-08	3.13955e-06
chr4	36270531	36271563	Peak00028553	distal (non-TSS)	both	RP11-431M7.3	0.000194062	0.000186481	6.88494	5.69736	72.4687	1.39903	0.158885	3.99785e-09	5.45558e-07
chr14	92931628	92932649	Peak00085595	distal (non-TSS)	both	SLC24A4	0.000193955	0.000123755	4.89341	5.95526	44.3051	-1.22341	0.154861	8.25073e-07	5.69657e-05
chr5	127074970	127075741	Peak00037513	distal (non-TSS)	only T-ALL	CTC-228N24.1	0.000193948	0.000400738	4.98168	3.87217	16.6677	2.07411	0.294758	1.34682e-08	1.59167e-06
chr16	54319143	54321332	Peak00091572	TSS	only T-ALL	IRX3	0.000193948	0.000196702	7.34473	6.20764	109.224	1.3716	0.183106	4.89392e-07	3.63376e-05
chr2	106930750	106931388	Peak00014169	distal (non-TSS)	both	AC114755.4	0.000193942	0.000104416	5.38621	4.3522	22.4983	1.35188	0.22495	3.70773e-05	0.00144664
chr7	1854966	1855469	Peak00046880	distal (non-TSS)	only thymus	MAD1L1	0.000193922	0.000128483	3.92675	4.99578	18.7686	-1.58997	0.170975	2.90065e-11	6.99849e-09
chr12	12999357	13000248	Peak00074739	distal (non-TSS)	both	RP11-59H1.1,RP11-392P7.1	0.000193852	0.000536316	4.67289	5.58342	36.2656	-1.12119	0.235969	0.00227332	0.0427384
chr3	59978365	59978640	Peak00022375	distal (non-TSS)	only thymus	FHIT	0.000193793	3.26267e-05	3.53152	4.56922	12.4808	-1.65582	0.223718	4.74428e-08	4.79481e-06
chr10	105496464	105497043	Peak00067270	distal (non-TSS)	only T-ALL	SH3PXD2A	0.000193762	9.83657e-05	5.436	4.41906	23.542	1.56849	0.196578	1.20626e-08	1.44885e-06
chr7	133383980	133384653	Peak00051712	distal (non-TSS)	only T-ALL	EXOC4	0.000193762	0.00037538	5.58196	4.34224	24.6371	1.79733	0.206212	5.28204e-11	1.19346e-08
chr5	2861709	2862126	Peak00033658	distal (non-TSS)	only T-ALL	NA	0.000193687	0.000110398	4.28913	3.22514	6.65408	2.07197	0.26157	2.64884e-10	4.93356e-08
chr12	94403894	94404966	Peak00077702	distal (non-TSS)	only thymus	RN7SKP263	0.000193686	2.183e-05	4.36573	5.43842	28.8878	-1.39229	0.182042	1.97769e-07	1.65828e-05
chr22	44446644	44447457	Peak00109994	distal (non-TSS)	both	PARVB	0.000193684	0.000374297	4.41552	5.52455	31.3687	-1.35996	0.199712	3.37298e-06	0.000191214
chr21	32211549	32212083	Peak00107315	distal (non-TSS)	both	KRTAP7-1,AP000244.1	0.000193632	1.74698e-05	5.2296	4.12979	17.3908	1.41818	0.145291	7.44753e-11	1.6165e-08
chr15	51673253	51673855	Peak00087520	distal (non-TSS)	only T-ALL	GLDN	0.000193495	1.72609e-07	5.33667	4.22769	19.3542	1.5274	0.159633	2.59543e-11	6.33135e-09
chr5	16673272	16674195	Peak00034145	distal (non-TSS)	both	MYO10	0.00019345	5.60079e-05	6.19095	5.19968	44.2949	1.25038	0.160967	9.22201e-07	6.27677e-05
chr7	20319662	20320859	Peak00047633	distal (non-TSS)	both	NA	0.000193389	7.4764e-05	5.46297	6.52594	69.9474	-1.19701	0.139096	1.46683e-07	1.28668e-05
chr11	36579806	36580966	Peak00070074	distal (non-TSS)	both	RAG1	0.000193313	9.71549e-05	6.3718	5.21903	48.4189	1.36668	0.164768	3.91567e-08	4.05399e-06
chr16	69105784	69106866	Peak00092160	distal (non-TSS)	only T-ALL	TANGO6	0.000193256	6.20559e-05	5.97089	4.8035	34.0238	1.54512	0.155056	3.51435e-12	1.03058e-09
chr12	77069193	77069825	Peak00077144	distal (non-TSS)	only thymus	NA	0.000193247	0.000157357	4.05513	5.04773	20.5305	-1.4644	0.187394	5.07142e-08	5.08812e-06
chr3	87849609	87849992	Peak00023086	distal (non-TSS)	only thymus	RP11-451B8.1	0.000193234	0.000182232	3.57758	4.71427	14.4902	-2.01024	0.208973	7.93804e-14	3.55798e-11
chr8	17741622	17742180	Peak00053598	TSS	only thymus	FGL1,RP11-156K13.2	0.00019321	0.000288143	4.03645	5.03187	20.7448	-1.50781	0.208029	2.2508e-07	1.8646e-05
chr14	37126710	37127003	Peak00083508	distal (non-TSS)	only T-ALL	RP11-964E11.2,PAX9	0.000193193	9.8332e-05	4.66561	3.86101	13.5858	1.43097	0.302697	0.000477777	0.0120193
chr14	49601648	49602131	Peak00083726	distal (non-TSS)	both	NA	0.000193151	0.000237441	5.1399	4.19261	17.7747	1.26023	0.207876	7.09364e-05	0.00245962
chr2	150362982	150363756	Peak00015612	distal (non-TSS)	only T-ALL	NA	0.000193105	0.000226621	4.81365	3.74376	13.1136	1.86215	0.260309	2.97969e-08	3.18977e-06
chr11	128547784	128548622	Peak00073701	distal (non-TSS)	both	RP11-744N12.3,FLI1	0.000193088	0.000167404	5.59784	4.70027	29.5066	1.22181	0.222083	0.000327877	0.00883058
chr8	74660055	74660902	Peak00055690	distal (non-TSS)	both	STAU2,RP11-463D19.2	0.000193046	0.000176674	7.41623	6.40658	113.985	1.06294	0.151847	7.60241e-05	0.00261302
chr10	112113163	112115451	Peak00067446	distal (non-TSS)	both	NA	0.000192999	6.24854e-06	6.43247	7.40209	142.429	-1.11194	0.157535	3.1048e-05	0.00124942
chr1	51338975	51339835	Peak00002706	distal (non-TSS)	both	FAF1	0.000192986	2.23882e-05	6.1684	4.98361	38.349	1.3582	0.105968	1.58543e-16	1.37051e-13
chr11	134524991	134525976	Peak00073968	distal (non-TSS)	only T-ALL	NA	0.000192973	0.000245218	5.83028	4.73217	32.7834	1.54135	0.201522	5.03401e-08	5.0598e-06
chr13	60035394	60036022	Peak00081167	distal (non-TSS)	only T-ALL	NA	0.000192964	1.50259e-05	5.13836	4.24706	19.7733	1.50753	0.239184	5.7545e-06	0.000299718
chr10	103666583	103666956	Peak00067141	distal (non-TSS)	only thymus	C10orf76	0.000192952	0.00043368	3.64486	4.56284	13.8358	-1.56843	0.274498	1.65198e-05	0.000733297
chr13	99705772	99706464	Peak00082202	distal (non-TSS)	both	DOCK9	0.00019294	0.000186413	5.88678	4.97151	36.4461	1.08651	0.199635	0.00111177	0.0239706
chr2	42876125	42877080	Peak00011675	distal (non-TSS)	only T-ALL	MTA3	0.00019292	0.000259471	6.09408	5.11205	43.4407	1.34176	0.204032	9.39859e-06	0.000451747
chr3	122002559	122003537	Peak00024113	distal (non-TSS)	only T-ALL	CASR,AC068754.1	0.000192909	0.000243464	5.73416	4.76654	37.8495	1.76989	0.270915	5.24278e-07	3.86675e-05
chr3	81401911	81402659	Peak00022963	distal (non-TSS)	only T-ALL	NA	0.000192902	0.00014558	5.56968	4.51316	24.7177	1.45759	0.157456	2.92011e-10	5.32194e-08
chr1	208291174	208291600	Peak00008122	distal (non-TSS)	only thymus	PLXNA2	0.000192822	0.000297875	3.73	4.60026	15.1457	-1.51604	0.277686	4.49195e-05	0.00168524
chr13	81228662	81229677	Peak00081743	distal (non-TSS)	both	PWWP2AP1	0.000192789	9.05818e-05	4.59176	5.73824	35.7432	-1.42561	0.13373	8.07579e-13	2.809e-10
chr2	201450292	201451558	Peak00017601	TSS	both	SGOL2,AOX1	0.000192783	2.12519e-05	5.14237	6.17466	52.6345	-1.06462	0.146054	3.61887e-05	0.00141548
chr15	90514661	90515333	Peak00089277	distal (non-TSS)	both	NA	0.000192763	0.000193591	6.24024	5.17641	43.0531	1.15132	0.131767	2.5985e-07	2.11764e-05
chr3	34150412	34151110	Peak00021086	distal (non-TSS)	only thymus	NA	0.000192728	0.000254171	4.3233	5.39669	28.0328	-1.45519	0.183149	3.75547e-08	3.91015e-06
chr20	3651309	3651942	Peak00104157	distal (non-TSS)	both	GFRA4,ADAM33	0.00019271	0.000197915	5.89174	4.92141	36.1475	1.17884	0.210951	0.000382971	0.0100469
chr9	73864456	73865090	Peak00060078	distal (non-TSS)	both	TRPM3	0.000192694	0.000277112	5.46657	4.48695	23.4494	1.05903	0.16852	0.000331762	0.00891995
chr3	187931708	187932675	Peak00026835	distal (non-TSS)	only T-ALL	LPP	0.000192679	0.000265252	4.62885	5.47835	33.0118	-1.12514	0.219819	0.00122609	0.0260379
chr11	123297564	123297842	Peak00073420	distal (non-TSS)	only thymus	AP000783.1	0.000192658	0.000168913	3.43682	4.28954	11.4145	-1.90391	0.316831	1.20879e-06	7.91941e-05
chr12	65068094	65068931	Peak00076660	distal (non-TSS)	both	RASSF3	0.000192613	0.000298659	5.21246	6.17841	56.0982	-1.09152	0.185061	0.000413297	0.0106599
chr22	31432535	31432979	Peak00109173	distal (non-TSS)	only T-ALL	NA	0.000192552	8.35856e-05	4.64214	3.57764	9.82657	1.80229	0.207905	6.57328e-11	1.45247e-08
chr19	48232550	48233903	Peak00103273	distal (non-TSS)	both	CTD-2571L23.8,EHD2	0.000192512	0.000199351	6.90521	5.95063	78.42	1.02957	0.151895	0.0001823	0.00541361
chr18	68448845	68449666	Peak00100022	distal (non-TSS)	both	NA	0.00019248	0.000232864	6.20968	5.22131	44.2318	0.953193	0.142758	0.000630986	0.0150397
chr11	84455229	84455548	Peak00072013	distal (non-TSS)	only thymus	DLG2,CTD-2537O9.1	0.000192446	0.000101479	3.51298	4.44256	13.1816	-1.8512	0.312653	2.05766e-06	0.000125326
chr3	14728800	14729400	Peak00020209	distal (non-TSS)	both	C3orf20	0.000192427	0.000355272	4.17127	5.23363	25.1261	-1.54949	0.215238	1.96365e-07	1.64902e-05
chr18	25436815	25437505	Peak00098638	distal (non-TSS)	both	NA	0.000192426	8.86411e-05	4.51547	5.59191	32.8567	-1.41744	0.162065	3.42366e-09	4.7365e-07
chr10	96058879	96059996	Peak00066772	distal (non-TSS)	both	PLCE1	0.000192402	0.00027436	6.59882	5.65068	61.5055	0.964554	0.157193	0.0012669	0.0267147
chr1	145382066	145383452	Peak00005341	distal (non-TSS)	both	RP11-458D21.1,RNVU1-6	0.000192368	9.23977e-05	6.86338	5.79094	70.7089	1.14918	0.11579	6.98869e-09	8.94991e-07
chr6	30583663	30584152	Peak00041470	distal (non-TSS)	only thymus	PPP1R10,AL662800.1,MRPS18B	0.000192349	0.000321683	5.05316	6.0073	49.1837	-1.21712	0.18388	2.31359e-05	0.000977395
chr22	50222971	50223516	Peak00110307	distal (non-TSS)	both	BRD1,RP3-522J7.6	0.000192346	0.000226956	4.35533	5.21877	25.574	-1.16696	0.212824	0.000452539	0.0114919
chr2	128354677	128356074	Peak00014896	distal (non-TSS)	only T-ALL	MYO7B	0.000192343	7.17305e-05	6.28168	5.14286	44.7299	1.41157	0.148842	2.3369e-10	4.41974e-08
chr22	20659432	20659786	Peak00108551	distal (non-TSS)	only thymus	AC011718.2	0.000192328	0.000208171	3.01202	4.02387	7.26374	-1.98957	0.321482	4.74644e-07	3.53855e-05
chr2	239788082	239788686	Peak00019337	distal (non-TSS)	only thymus	TWIST2	0.00019231	0.000432244	4.26731	5.19415	25.5997	-1.42745	0.235975	1.54453e-05	0.000690883
chr12	93755289	93755803	Peak00077655	distal (non-TSS)	both	RP11-486A14.2	0.00019225	0.000318561	4.46668	5.49767	32.2663	-1.41055	0.2098	3.06118e-06	0.000175889
chr1	4760718	4761579	Peak00000307	distal (non-TSS)	only T-ALL	AJAP1	0.000192218	0.000347913	5.77324	4.58786	31.9299	1.67167	0.250846	5.70035e-07	4.15696e-05
chr13	36871521	36872584	Peak00080303	TSS	both	SOHLH2,CCDC169-SOHLH2,CCDC169,SPG20	0.000192206	0.000168413	5.30118	6.51526	67.7012	-1.1717	0.165295	1.37905e-05	0.000628852
chr20	44686854	44688040	Peak00105863	distal (non-TSS)	only thymus	SLC12A5,NCOA5	0.000192188	0.000104345	4.64093	5.77883	37.0943	-1.39893	0.128131	4.54423e-13	1.6814e-10
chr2	240285515	240286470	Peak00019387	distal (non-TSS)	only T-ALL	HDAC4	0.00019217	0.000270761	5.87441	4.69417	30.8504	1.55899	0.152378	6.83701e-13	2.40851e-10
chr22	24896012	24896613	Peak00108849	distal (non-TSS)	both	ADORA2A-AS1,UPB1	0.000192165	7.75621e-05	4.48605	5.44464	30.8603	-1.11002	0.221288	0.00164338	0.0329578
chr5	11234131	11235285	Peak00033962	distal (non-TSS)	both	CTNND2	0.000192121	0.000386576	6.39036	5.47009	57.6516	1.08646	0.223102	0.00272418	0.0492819
chr19	2887321	2887944	Peak00100717	distal (non-TSS)	only T-ALL	ZNF556,AC119403.1	0.000192116	1.25854e-05	5.36179	4.24586	19.5895	1.53621	0.153102	2.47074e-12	7.48431e-10
chr4	174403451	174404035	Peak00032930	distal (non-TSS)	only thymus	NA	0.000192088	0.000298778	4.07006	5.04113	21.002	-1.46552	0.208132	6.59045e-07	4.70191e-05
chr12	126467524	126469433	Peak00079199	distal (non-TSS)	both	LINC00939,RP5-916L7.2	0.00019204	0.000225104	7.13734	6.14828	112.823	1.59735	0.241303	1.12753e-06	7.47136e-05
chr8	123785878	123786407	Peak00057428	distal (non-TSS)	both	AC016405.1,RP11-44N11.2,RP11-44N11.3,ZHX2	0.000192029	0.000351668	4.58655	5.62427	36.2186	-1.34992	0.218239	2.09318e-05	0.000895483
chr15	33518594	33519234	Peak00086858	distal (non-TSS)	both	TMCO5B	0.000192028	0.000148381	6.22277	5.2108	45.7929	1.10049	0.188246	0.000469633	0.0118496
chr4	25954249	25955098	Peak00028348	distal (non-TSS)	only T-ALL	NA	0.000192007	1.56675e-05	5.57976	4.65766	28.1543	1.34153	0.202276	8.17071e-06	0.000402555
chr12	123569556	123570073	Peak00078996	distal (non-TSS)	both	PITPNM2,RP11-197N18.7	0.00019193	3.20017e-05	4.36726	5.20674	26.7511	-1.18303	0.24569	0.00136484	0.0284373
chr14	80079734	80080695	Peak00085193	distal (non-TSS)	only T-ALL	NRXN3,RP11-242P2.2	0.00019188	6.95987e-05	5.35685	4.35486	21.3036	1.40717	0.187818	3.32295e-07	2.59487e-05
chr11	106447953	106449135	Peak00072646	distal (non-TSS)	only T-ALL	NA	0.000191873	0.000278596	6.53456	5.35718	52.491	1.38216	0.121844	1.05642e-13	4.48012e-11
chr22	46816793	46817985	Peak00110146	distal (non-TSS)	only T-ALL	CELSR1	0.000191853	0.000247008	5.86929	4.83088	35.146	1.50017	0.204209	2.14748e-07	1.78706e-05
chr16	83248867	83249646	Peak00092735	distal (non-TSS)	only T-ALL	CDH13	0.000191831	1.57592e-05	5.34874	4.27174	19.6895	1.47561	0.145369	4.89185e-12	1.3795e-09
chr21	25259406	25260630	Peak00107131	distal (non-TSS)	both	AP000474.1	0.000191812	4.56926e-05	7.35789	6.29381	105.21	1.15447	0.134429	3.74288e-07	2.88398e-05
chr8	53045559	53046147	Peak00054881	distal (non-TSS)	only T-ALL	ST18	0.000191792	5.95419e-05	5.00447	4.12635	18.07	1.54367	0.26395	1.71315e-05	0.000755884
chr10	47700070	47700855	Peak00064961	distal (non-TSS)	only thymus	ANTXRL,CTGLF11P	0.00019178	0.000117972	4.50249	5.49725	30.1584	-1.28806	0.149081	2.74668e-08	2.96916e-06
chr10	72953263	72953926	Peak00065785	distal (non-TSS)	only thymus	NA	0.000191766	3.74048e-05	4.20109	5.22155	23.7402	-1.48519	0.16323	2.8368e-10	5.19379e-08
chr2	167466652	167468102	Peak00016248	distal (non-TSS)	both	NA	0.000191755	0.000216725	5.61394	6.78793	86.0149	-1.06255	0.186705	0.000808396	0.0184866
chr1	200481427	200481754	Peak00007606	distal (non-TSS)	only thymus	NA	0.000191745	0.000259451	3.42644	4.31925	11.187	-1.93678	0.29182	1.12198e-07	1.01403e-05
chr18	77361116	77361821	Peak00100382	distal (non-TSS)	both	RP11-567M16.2	0.00019172	7.65486e-05	5.15383	4.3019	20.2645	1.30378	0.244401	0.000261965	0.00733863
chr13	26554322	26554898	Peak00079865	distal (non-TSS)	only T-ALL	ATP8A2	0.000191702	5.80324e-05	5.32497	4.19844	18.5103	1.52432	0.12607	9.15616e-17	8.48383e-14
chr11	3107385	3108005	Peak00068742	distal (non-TSS)	only thymus	AC108448.2,OSBPL5	0.000191687	5.09632e-05	4.49511	5.41683	29.5835	-1.23252	0.187567	2.22389e-05	0.000943844
chr12	90233247	90233734	Peak00077508	distal (non-TSS)	only thymus	NA	0.000191654	0.000421655	3.7165	4.63297	15.2769	-1.56029	0.286495	3.46893e-05	0.00137094
chr5	10344589	10344986	Peak00033896	distal (non-TSS)	only thymus	Y_RNA,CTD-2256P15.2,MARCH6	0.00019158	0.000418718	3.75434	4.68094	15.5679	-1.61141	0.263966	3.81554e-06	0.000212372
chr6	166444872	166445296	Peak00046530	distal (non-TSS)	only thymus	NA	0.000191549	0.000139773	3.68592	4.67336	14.3082	-1.67323	0.212171	5.63315e-09	7.35057e-07
chr22	47170274	47170961	Peak00110179	distal (non-TSS)	both	TBC1D22A	0.000191513	7.27757e-05	4.09793	5.14854	22.324	-1.21043	0.210057	0.000182278	0.00541361
chr9	7809465	7810014	Peak00058917	distal (non-TSS)	only thymus	TMEM261	0.000191448	0.000355032	3.66935	4.51497	13.7846	-1.63871	0.282099	8.63828e-06	0.000420663
chr3	151593503	151594071	Peak00025386	distal (non-TSS)	both	RP11-454C18.2,SUCNR1	0.000191447	0.000244254	5.19389	4.2472	19.1338	1.22064	0.224773	0.000388113	0.0101552
chr7	35292980	35294110	Peak00048276	TSS	both	TBX20,AC009531.2	0.000191443	0.000101548	5.13486	6.26474	56.2555	-1.1328	0.163109	3.1289e-05	0.0012582
chr8	53861750	53862119	Peak00054939	distal (non-TSS)	only T-ALL	NPBWR1	0.00019144	0.000146334	4.09405	3.1066	5.2903	1.60411	0.237087	7.56699e-07	5.27736e-05
chr19	3493884	3495116	Peak00100783	distal (non-TSS)	both	DOHH,RN7SL866P	0.000191405	0.000126464	7.51963	6.30653	115.985	1.40613	0.149728	3.57357e-10	6.3553e-08
chr5	172883688	172884390	Peak00039461	distal (non-TSS)	only T-ALL	CTB-32H22.1,CTB-164N12.1	0.000191381	0.000140994	5.29419	4.27993	19.8002	1.26466	0.174943	3.49022e-06	0.000197151
chr8	134007347	134007888	Peak00057894	distal (non-TSS)	only thymus	TG,CTD-2182N23.1	0.000191292	2.28539e-05	4.34439	5.28524	27.0064	-1.39215	0.203115	2.37276e-06	0.000141572
chr18	910982	911389	Peak00097712	distal (non-TSS)	only T-ALL	RP11-672L10.3,RP11-672L10.2,ADCYAP1	0.000191281	3.27979e-05	4.39724	3.38185	8.12919	1.9544	0.27551	2.4435e-08	2.66493e-06
chr6	37269549	37270251	Peak00041989	distal (non-TSS)	both	TBC1D22B	0.00019128	0.000211493	4.24018	5.10838	23.8571	-1.33255	0.233677	7.83244e-05	0.00267789
chr12	11883641	11884096	Peak00074650	distal (non-TSS)	only thymus	ETV6	0.000191183	0.000110575	4.05096	5.07118	20.7669	-1.37002	0.188813	8.85925e-07	6.0598e-05
chr17	49662833	49663380	Peak00095839	distal (non-TSS)	only T-ALL	RN7SL699P	0.00019111	2.82732e-05	4.86335	3.87526	13.3317	1.58934	0.214454	7.8291e-08	7.42902e-06
chr14	22671132	22671405	Peak00083003	distal (non-TSS)	only thymus	TRAV26-2,TRAV34	0.000191069	5.25516e-05	2.99833	4.07483	7.38314	-2.13698	0.286045	1.09143e-09	1.71919e-07
chr16	90077279	90078001	Peak00093275	TSS	only thymus	AFG3L1P,DBNDD1,GAS8	0.00019104	0.000143874	4.83409	5.87767	41.5654	-1.31616	0.139325	1.11368e-09	1.75173e-07
chr12	72740012	72740786	Peak00077001	distal (non-TSS)	both	TRHDE	0.000191024	5.48399e-05	6.24071	5.23292	44.7362	1.1953	0.136346	1.10495e-07	1.00028e-05
chr18	10410921	10411503	Peak00098074	distal (non-TSS)	both	RP11-243E13.1	0.000190933	0.000156747	4.20491	5.13737	23.4725	-1.1904	0.229887	0.000656292	0.0155254
chr1	41837495	41838376	Peak00002294	distal (non-TSS)	only thymus	FOXO6,RP11-399E6.4	0.00019092	0.000302424	4.7921	5.85287	41.5334	-1.3237	0.167187	1.85403e-07	1.57132e-05
chr5	9187925	9188746	Peak00033859	distal (non-TSS)	only T-ALL	SEMA5A	0.000190906	7.42834e-05	5.31805	4.27926	21.198	1.56199	0.217224	2.1187e-07	1.76578e-05
chr2	174877301	174878203	Peak00016569	distal (non-TSS)	both	RP11-394I13.3	0.000190825	0.000117605	4.44735	5.47677	29.7257	-1.19667	0.176613	2.13146e-05	0.000909124
chr1	207587782	207588551	Peak00008068	distal (non-TSS)	both	NA	0.000190782	0.000364548	3.96688	5.06915	21.1465	-1.17125	0.260248	0.00237885	0.0442396
chr19	57149263	57149850	Peak00103862	distal (non-TSS)	only T-ALL	SMIM17	0.000190759	6.3835e-05	5.27267	4.2471	19.1726	1.37596	0.177798	2.11689e-07	1.7656e-05
chr15	24118573	24119331	Peak00086586	distal (non-TSS)	only T-ALL	NA	0.000190758	7.96663e-05	4.96164	3.93993	15.5213	1.66496	0.249748	6.03784e-07	4.37702e-05
chr18	961481	962208	Peak00097715	distal (non-TSS)	both	RP11-689C9.1	0.000190716	6.00793e-05	5.64619	4.63938	26.4032	1.28194	0.130081	5.68236e-10	9.56562e-08
chr4	112768285	112769259	Peak00030996	distal (non-TSS)	both	RP11-269F21.1,RP11-269F21.3	0.000190627	3.32723e-05	5.75087	4.77109	32.3611	1.38732	0.204209	3.47542e-06	0.000196415
chr15	26984910	26985863	Peak00086659	distal (non-TSS)	only T-ALL	GABRB3	0.000190538	0.000226873	5.15159	4.1825	19.8722	1.55261	0.25836	9.47331e-06	0.00045514
chr22	29213223	29213543	Peak00109010	distal (non-TSS)	only thymus	CTA-292E10.6,CTA-292E10.8	0.000190538	2.58991e-05	3.07485	3.97366	7.76845	-2.23294	0.356568	1.30025e-07	1.1562e-05
chr1	193155117	193156218	Peak00007320	distal (non-TSS)	both	CDC73,B3GALT2	0.000190513	3.37779e-05	4.94388	6.07117	48.3201	-1.24171	0.160374	1.01189e-06	6.81568e-05
chr1	4439477	4440224	Peak00000275	distal (non-TSS)	only T-ALL	NA	0.000190468	0.000246897	5.21009	4.01942	16.8536	1.73687	0.180813	1.26091e-12	4.16259e-10
chr22	18718012	18718279	Peak00108425	distal (non-TSS)	only thymus	AC008132.1	0.000190453	0.000208284	2.5257	3.52194	4.38192	-3.19593	0.540071	7.02294e-08	6.76891e-06
chr16	68261018	68261526	Peak00092087	distal (non-TSS)	both	NFATC3,RP11-96D1.5,RP11-96D1.10,RP11-96D1.11,ESRP2,RP11-96D1.6	0.000190433	0.000296089	4.32704	5.2019	25.2272	-1.20332	0.217826	0.000306511	0.00834482
chr8	11286443	11288172	Peak00053387	distal (non-TSS)	both	C8orf12,FAM167A	0.000190413	6.85097e-05	6.01337	6.99228	110.294	-1.14976	0.204019	0.000393383	0.0102639
chr1	220132901	220133490	Peak00008523	distal (non-TSS)	both	U3,SLC30A10,EPRS	0.000190352	8.63139e-05	4.31238	5.35986	26.6287	-1.40385	0.160509	3.85686e-09	5.27038e-07
chr2	28547959	28549724	Peak00011099	distal (non-TSS)	both	BRE	0.000190341	0.000339848	5.37764	6.40808	65.6325	-1.03905	0.181907	0.000974429	0.0215316
chr2	46208509	46209025	Peak00011867	distal (non-TSS)	only thymus	PRKCE	0.000190304	0.000121863	4.03488	5.07966	20.6612	-1.54563	0.169825	1.58796e-10	3.14347e-08
chr3	177830013	177830849	Peak00026331	distal (non-TSS)	only thymus	NA	0.000190287	0.000244124	4.52692	5.52622	31.6288	-1.34323	0.162108	4.38886e-08	4.47664e-06
chr7	105627502	105628127	Peak00050731	distal (non-TSS)	only thymus	CDHR3	0.000190242	0.000280617	3.7581	4.87584	16.9283	-1.75975	0.193724	1.4105e-11	3.61684e-09
chr16	32876622	32877128	Peak00091241	distal (non-TSS)	only T-ALL	RP11-989E6.2	0.000190236	3.32079e-05	4.8295	3.80107	12.5114	1.53877	0.205829	9.16776e-08	8.54485e-06
chr11	19302495	19302996	Peak00069511	distal (non-TSS)	only T-ALL	RP11-428C19.4,PCNAP4	0.000190195	3.55376e-05	4.70242	3.70969	11.8664	1.78738	0.257237	1.03302e-07	9.4212e-06
chr3	18823620	18824201	Peak00020471	distal (non-TSS)	only thymus	AC144521.1	0.000190136	6.29124e-05	4.01803	4.99226	19.5407	-1.5061	0.186765	1.40404e-08	1.64694e-06
chr9	93409642	93410156	Peak00060778	distal (non-TSS)	only thymus	DIRAS2	0.000190124	0.00031773	3.47707	4.29757	11.1739	-1.76024	0.314804	8.32716e-06	0.000408438
chr13	102594378	102594803	Peak00082335	distal (non-TSS)	both	FGF14	0.000190097	0.000225718	4.85632	3.89519	12.998	1.27065	0.188805	1.35764e-05	0.00062037
chr7	93550747	93551813	Peak00050163	TSS	both	GNG11	0.000190083	0.00026271	4.71467	5.92381	41.9884	-1.53125	0.139572	3.76533e-14	1.87015e-11
chr7	55594402	55594930	Peak00049149	distal (non-TSS)	both	VOPP1	0.000190057	7.67983e-05	4.21396	5.12603	23.908	-1.21154	0.245041	0.000866699	0.0195627
chr14	73736486	73737354	Peak00084856	distal (non-TSS)	both	PAPLN,RP4-647C14.3,NUMB	0.000190012	0.000106182	4.3123	5.42423	27.2807	-1.38092	0.145044	2.84038e-10	5.19379e-08
chr14	60810098	60811082	Peak00084201	distal (non-TSS)	both	NA	0.000189954	3.69287e-05	5.92056	4.96528	35.7135	1.2675	0.157768	3.37386e-07	2.62532e-05
chr14	99355189	99355711	Peak00085892	distal (non-TSS)	only thymus	NA	0.000189949	0.000125972	3.74176	4.68568	15.7054	-1.48027	0.249467	1.62385e-05	0.000722444
chr3	194784983	194785544	Peak00027131	distal (non-TSS)	both	XXYLT1	0.000189936	0.000271575	4.19399	5.29522	25.4983	-1.59742	0.178713	1.6408e-10	3.23646e-08
chr2	129139645	129140202	Peak00014948	distal (non-TSS)	only thymus	NA	0.000189903	1.89535e-05	4.39427	5.45764	28.5275	-1.37745	0.133817	1.36929e-11	3.51936e-09
chr1	75419001	75419915	Peak00003601	distal (non-TSS)	both	RP11-93N20.1	0.000189874	0.000130689	5.75003	4.82369	31.9246	1.20174	0.188895	6.16108e-05	0.0021914
chr14	37193283	37193846	Peak00083515	distal (non-TSS)	only T-ALL	SLC25A21	0.000189821	0.000165263	4.84626	3.74332	11.939	1.77511	0.184938	8.61763e-13	2.97868e-10
chr2	177336637	177337334	Peak00016669	distal (non-TSS)	both	NA	0.000189799	0.000200218	4.18407	5.20787	23.658	-1.42093	0.184423	1.22885e-07	1.09802e-05
chr8	102815499	102816330	Peak00056685	distal (non-TSS)	both	NCALD	0.000189786	0.000133395	4.0999	5.15297	22.0638	-1.46821	0.163891	7.70995e-10	1.2613e-07
chr10	129090632	129090922	Peak00068165	distal (non-TSS)	only thymus	DOCK1	0.000189745	0.000245277	3.42033	4.55633	12.649	-2.19437	0.230496	2.61591e-14	1.35416e-11
chr9	76832994	76833987	Peak00060175	distal (non-TSS)	both	NA	0.000189737	0.000247348	5.02413	5.87383	46.6831	-1.13556	0.21153	0.000711185	0.0166102
chr16	50507079	50507690	Peak00091448	distal (non-TSS)	both	NA	0.000189708	0.000105922	4.10116	5.02828	21.7069	-1.4714	0.218504	1.7893e-06	0.000110838
chr15	51576980	51577479	Peak00087514	distal (non-TSS)	only T-ALL	RP11-108K3.1,CYP19A1,RP11-108K3.3	0.000189673	0.000184978	4.72323	3.6807	11.0163	1.79488	0.226282	1.57032e-09	2.36863e-07
chr20	59962620	59963767	Peak00106562	distal (non-TSS)	only T-ALL	CDH4	0.000189665	0.000184447	5.5274	4.39158	23.5588	1.58114	0.184861	9.01236e-10	1.45069e-07
chr5	110087620	110088949	Peak00036966	distal (non-TSS)	only T-ALL	SLC25A46	0.000189637	0.000179033	6.56214	5.54846	61.5527	1.3338	0.178358	7.44632e-07	5.20638e-05
chr8	85537936	85538812	Peak00056057	distal (non-TSS)	both	RALYL	0.000189633	0.000231201	6.29636	5.29046	46.7713	1.05613	0.146767	5.63525e-05	0.00203856
chr5	14173856	14174773	Peak00034019	distal (non-TSS)	both	TRIO	0.000189582	0.000284771	4.61797	5.7273	36.8636	-1.18814	0.192227	9.35856e-05	0.00311374
chr12	94190554	94191102	Peak00077688	distal (non-TSS)	only thymus	CRADD	0.000189505	0.000215798	3.48783	4.58469	12.8001	-2.00929	0.202901	1.4988e-14	8.26302e-12
chr12	96839159	96840159	Peak00077841	distal (non-TSS)	both	RP11-510I5.4,AC021052.1	0.000189489	1.57308e-05	6.7095	5.69461	65.2302	1.12911	0.142212	3.26424e-06	0.000185725
chr10	79532428	79533182	Peak00066082	distal (non-TSS)	only T-ALL	RNU6-1266P,RP13-39P12.2,RP13-39P12.3	0.00018941	0.000119979	5.23382	4.13043	17.3626	1.52751	0.149422	1.38976e-12	4.46756e-10
chr5	111940490	111941178	Peak00037056	distal (non-TSS)	both	NA	0.000189359	5.95464e-05	5.35513	4.33651	21.0387	1.29957	0.192314	8.72852e-06	0.000423976
chr2	115419485	115420350	Peak00014506	distal (non-TSS)	only thymus	DPP10	0.000189344	6.63366e-05	4.3608	5.52509	29.894	-1.55697	0.146455	9.62006e-14	4.15967e-11
chr5	128877245	128877774	Peak00037572	distal (non-TSS)	only T-ALL	ADAMTS19,CTC-575N7.1	0.000189336	2.73633e-05	5.3365	4.32673	20.2246	1.34815	0.155206	1.344e-08	1.59005e-06
chr16	89651148	89652163	Peak00093231	distal (non-TSS)	both	CPNE7	0.000189222	0.000148365	4.9936	6.01158	47.3149	-1.05939	0.176518	0.000487081	0.0122143
chr1	120784630	120784996	Peak00005295	distal (non-TSS)	only T-ALL	NA	0.000189215	0.000267457	3.99579	3.08929	5.00016	1.37035	0.310446	0.00119112	0.0254034
chr11	60914208	60915083	Peak00070759	distal (non-TSS)	only thymus	VPS37C	0.000189213	0.000233302	4.2166	5.06701	23.0054	-1.37087	0.228009	2.69468e-05	0.00110454
chr2	76123855	76124360	Peak00013124	distal (non-TSS)	only T-ALL	NA	0.000189204	0.000168002	5.11242	4.12729	16.3896	1.26681	0.171564	2.32143e-06	0.00013881
chr12	54704690	54705322	Peak00076220	distal (non-TSS)	both	RP11-968A15.8,NFE2,COPZ1,RNU6-950P	0.000189198	0.000174878	5.08519	4.21645	18.3715	1.23068	0.241771	0.000698594	0.0163716
chr6	139116785	139117600	Peak00045322	distal (non-TSS)	both	CCDC28A,ECT2L	0.000189171	0.000140753	4.47101	5.56426	31.2021	-1.31194	0.151399	2.10326e-08	2.34398e-06
chr22	26992858	26993544	Peak00108952	distal (non-TSS)	both	TPST2,CRYBB1	0.000189167	6.18347e-06	5.33222	4.43533	23.6508	1.32278	0.24282	0.000175651	0.00525294
chr22	37691213	37692303	Peak00109477	distal (non-TSS)	both	CYTH4	0.000189117	8.57552e-05	5.39819	6.45492	64.6275	-1.18723	0.109092	8.85943e-11	1.89681e-08
chr2	8635349	8636643	Peak00010278	distal (non-TSS)	both	NA	0.000189116	3.17187e-05	4.70616	5.66652	35.2623	-1.18846	0.146213	6.48872e-07	4.64283e-05
chr2	219773489	219774380	Peak00018391	distal (non-TSS)	both	WNT10A,AC073128.10,RNU6-642P	0.000189064	2.31213e-05	4.60038	5.77612	37.7486	-1.22524	0.186861	2.83581e-05	0.00115381
chr18	24294691	24295160	Peak00098605	distal (non-TSS)	only T-ALL	AQP4-AS1	0.00018906	0.00010216	4.82404	3.91607	13.5216	1.4182	0.231406	1.88137e-05	0.000817995
chr8	38531718	38532371	Peak00054476	distal (non-TSS)	only T-ALL	NA	0.000189058	0.000354701	5.70184	4.56052	28.1116	1.5775	0.195305	6.96896e-09	8.93502e-07
chr10	8312078	8312408	Peak00063534	distal (non-TSS)	only thymus	LINC00708	0.000189026	0.000237846	3.40978	4.38014	10.7174	-1.81257	0.253266	3.10749e-08	3.30732e-06
chr18	29268557	29268981	Peak00098726	distal (non-TSS)	only T-ALL	B4GALT6,RP11-549B18.1	0.000189011	0.000213571	5.52968	4.57781	25.9014	1.17025	0.197929	0.000224729	0.00646468
chr10	115842697	115843227	Peak00067614	distal (non-TSS)	both	NA	0.000188985	0.000139266	4.56277	5.49098	30.6423	-1.19212	0.157637	2.98884e-06	0.000172633
chr12	126868423	126869250	Peak00079206	distal (non-TSS)	only T-ALL	NA	0.000188959	0.000291125	5.15644	4.17253	19.7526	1.76266	0.246911	5.5585e-08	5.51657e-06
chr14	62356408	62357109	Peak00084307	distal (non-TSS)	both	CTD-2277K2.1	0.000188874	0.000175812	5.66678	4.73304	31.5171	1.15182	0.243742	0.00222139	0.0419984
chr22	37821616	37823774	Peak00109495	distal (non-TSS)	both	RP1-63G5.5,ELFN2	0.000188859	0.000137583	6.58066	7.54423	156.28	-0.98262	0.156509	0.000739074	0.0171402
chr6	147643200	147644202	Peak00045677	distal (non-TSS)	both	STXBP5	0.000188824	0.000149007	4.57377	5.72282	36.4881	-1.41761	0.177281	4.33123e-08	4.42195e-06
chr12	5143571	5144401	Peak00074275	distal (non-TSS)	both	RP11-429A20.4,RP11-429A20.2,KCNA5	0.000188798	6.85736e-05	5.09442	6.25605	59.3148	-1.122	0.226092	0.00163022	0.0327236
chr2	129818562	129819267	Peak00015013	distal (non-TSS)	both	AC068483.1	0.000188786	0.000201429	5.63511	4.74681	29.7293	1.14393	0.206567	0.000562097	0.0136817
chr2	132183976	132184759	Peak00015110	distal (non-TSS)	only T-ALL	GNAQP1	0.000188781	0.000151453	5.40258	4.39336	23.2212	1.37379	0.209213	7.83437e-06	0.000388764
chr18	74206988	74207776	Peak00100212	distal (non-TSS)	only thymus	ZNF516,RP11-17M16.2,RP11-17M16.1	0.000188771	5.9866e-05	5.26795	6.47806	65.1793	-1.27267	0.139634	8.43814e-09	1.05732e-06
chr18	67647475	67648253	Peak00099986	distal (non-TSS)	only T-ALL	NA	0.000188759	4.07225e-05	5.44418	4.56789	26.7863	1.48358	0.229147	4.15211e-06	0.000227998
chr3	98408530	98409149	Peak00023237	distal (non-TSS)	only thymus	NA	0.000188653	0.000403064	4.02462	4.91552	19.5587	-1.41798	0.235657	1.78468e-05	0.000783681
chr18	56067122	56068158	Peak00099621	distal (non-TSS)	only T-ALL	NEDD4L,RP11-845C23.3	0.000188566	0.000175486	5.7971	4.76244	31.882	1.47823	0.177864	9.0199e-09	1.12252e-06
chr5	109384008	109384592	Peak00036943	distal (non-TSS)	only thymus	NA	0.00018856	0.000452286	4.22781	5.0278	23.0723	-1.29162	0.255913	0.000416975	0.0107396
chr10	13788748	13789415	Peak00063797	distal (non-TSS)	both	FRMD4A,RP11-353M9.1	0.000188544	2.31193e-05	4.58059	5.58778	33.7132	-1.07627	0.200118	0.0012434	0.0263299
chr13	40787469	40787812	Peak00080409	distal (non-TSS)	only thymus	NA	0.000188541	0.000176505	3.45712	4.43101	11.0222	-1.76851	0.232181	8.20107e-09	1.03109e-06
chr12	129686334	129687451	Peak00079293	distal (non-TSS)	only T-ALL	TMEM132D,RP11-669N7.3	0.000188533	0.000189539	5.33448	4.21319	20.1232	1.66617	0.199822	9.88561e-10	1.57288e-07
chr3	177460797	177461604	Peak00026318	distal (non-TSS)	both	LINC00578	0.000188495	0.000443555	4.15061	4.95966	22.7598	-1.39034	0.286452	0.000355539	0.00944638
chr7	50020013	50020563	Peak00048916	distal (non-TSS)	both	ZPBP	0.000188488	0.000156346	4.23038	5.23759	24.1823	-1.41617	0.166527	7.68629e-09	9.75265e-07
chr4	6184224	6185146	Peak00027681	distal (non-TSS)	only T-ALL	JAKMIP1	0.000188474	0.000197433	5.52596	4.44106	24.0463	1.47059	0.179997	1.57878e-08	1.82091e-06
chr3	72422797	72423434	Peak00022788	distal (non-TSS)	only thymus	RYBP	0.000188457	9.0212e-05	4.03437	4.94467	19.1385	-1.39339	0.19899	1.52314e-06	9.62986e-05
chr17	69094152	69094832	Peak00096666	distal (non-TSS)	only T-ALL	CASC17	0.00018841	0.00011593	4.82174	3.89683	14.4007	1.7032	0.256731	5.07238e-07	3.75363e-05
chr11	61601779	61602569	Peak00070813	distal (non-TSS)	both	FADS2,FADS1	0.000188385	0.000177877	7.36817	6.23037	102.49	1.0998	0.13869	5.32095e-06	0.000281121
chr20	48782362	48783041	Peak00106079	distal (non-TSS)	both	RP11-112L6.3,RP11-112L6.2,RP11-112L6.4	0.000188367	0.000348494	5.84179	4.89305	36.3815	1.18413	0.236955	0.00111877	0.0241092
chr1	25888779	25889458	Peak00001418	distal (non-TSS)	both	LDLRAP1	0.000188342	0.000197808	5.01775	6.01062	47.6868	-1.19874	0.159467	3.12669e-06	0.000179001
chr8	2842647	2843336	Peak00053063	distal (non-TSS)	only T-ALL	CSMD1	0.000188287	0.000119908	5.37005	4.42234	22.7304	1.46771	0.192624	1.14948e-07	1.03465e-05
chr15	86211000	86211816	Peak00089127	distal (non-TSS)	both	AKAP13,RP11-815J21.4	0.000188242	0.000168529	5.70138	4.65706	29.5334	1.32119	0.20754	1.9856e-05	0.000855889
chr2	95424862	95425466	Peak00013509	distal (non-TSS)	both	AC073464.6,CYP4F32P,AC073464.7	0.000188226	0.000191832	5.75324	4.80332	30.5913	1.12371	0.159842	3.25745e-05	0.00129947
chr13	26252408	26252930	Peak00079838	distal (non-TSS)	both	ATP8A2	0.000188218	9.04995e-05	5.54211	4.61284	25.3624	1.12536	0.158276	2.52272e-05	0.00104571
chr18	24281842	24282483	Peak00098602	distal (non-TSS)	both	U3,AQP4-AS1	0.000188166	5.5103e-05	7.11523	5.97552	84.3721	1.18733	0.131581	5.69182e-08	5.61352e-06
chr11	17888538	17889647	Peak00069450	distal (non-TSS)	both	SERGEF	0.00018816	0.000320462	5.35702	6.29079	64.8295	-1.1281	0.216009	0.0010002	0.0219996
chr19	1066297	1066528	Peak00100521	TSS	only thymus	ABCA7,HMHA1	0.000188152	0.000235158	3.78826	4.76889	16.3018	-1.60975	0.236514	3.79436e-07	2.91346e-05
chr7	55569295	55569678	Peak00049146	distal (non-TSS)	only thymus	VOPP1	0.000188123	0.000196687	3.77945	4.64415	15.8868	-1.63846	0.264727	2.51616e-06	0.000149079
chr12	109096483	109097103	Peak00078297	TSS	only thymus	CORO1C	0.000188037	0.000234117	3.67638	4.71684	15.2208	-1.81853	0.206393	2.74901e-11	6.66179e-09
chr19	1087692	1088333	Peak00100527	distal (non-TSS)	both	HMHA1,POLR2E	0.000187994	4.22355e-05	5.07537	6.11144	50.9439	-1.15127	0.16308	1.73881e-05	0.000765065
chr12	129968029	129968486	Peak00079300	distal (non-TSS)	only T-ALL	TMEM132D	0.00018799	0.000211943	4.36897	3.25039	7.84242	2.37037	0.299692	6.09892e-11	1.3558e-08
chr11	47463934	47465194	Peak00070427	distal (non-TSS)	only T-ALL	RAPSN,RNU6-1302P	0.000187979	0.000140849	6.62003	5.4614	56.7652	1.34089	0.116054	1.22152e-13	5.10178e-11
chr2	41041457	41042278	Peak00011610	distal (non-TSS)	both	NA	0.000187971	0.000161855	5.3155	4.35012	22.512	1.41513	0.241038	3.45786e-05	0.00136705
chr1	210546811	210548632	Peak00008219	distal (non-TSS)	only T-ALL	HHAT,RNU5A-8P	0.000187969	0.00024726	6.39867	5.30148	52.1144	1.43554	0.17719	3.14322e-08	3.3389e-06
chr2	20490711	20491475	Peak00010782	distal (non-TSS)	both	PUM2	0.000187964	0.000266629	5.80225	4.85108	31.8085	1.07274	0.164496	0.000174958	0.00523506
chr3	36604386	36604879	Peak00021153	distal (non-TSS)	only T-ALL	NA	0.00018782	4.95204e-05	5.02458	3.99834	15.8711	1.464	0.214742	1.75633e-06	0.000109229
chr8	11309826	11310251	Peak00053388	distal (non-TSS)	only thymus	FAM167A	0.000187813	0.000132074	4.40478	5.46155	29.3557	-1.43859	0.160027	1.01556e-09	1.60888e-07
chr6	44122965	44123647	Peak00042415	distal (non-TSS)	only thymus	TMEM63B,CAPN11	0.0001878	4.11563e-05	4.12745	5.05226	21.2402	-1.34688	0.201645	5.78077e-06	0.000300944
chr2	76534584	76535048	Peak00013127	distal (non-TSS)	only T-ALL	NA	0.000187786	2.41854e-05	4.61622	3.72226	12.4052	1.6753	0.307312	2.45188e-05	0.00102632
chr11	121352286	121353789	Peak00073314	distal (non-TSS)	both	SORL1	0.000187782	0.000231822	7.5561	6.5772	125.556	0.945552	0.140716	0.00065277	0.0154687
chr2	208193643	208194327	Peak00017906	distal (non-TSS)	only thymus	AC007879.5	0.000187742	0.000157895	4.00888	4.91974	18.7993	-1.41389	0.20852	2.29755e-06	0.000137681
chr15	29308788	29309089	Peak00086711	distal (non-TSS)	only thymus	APBA2	0.000187676	1.67737e-05	3.18273	4.1696	8.39943	-2.0588	0.282687	5.36811e-09	7.03803e-07
chr1	240739382	240740041	Peak00009517	distal (non-TSS)	both	GREM2	0.000187635	0.000144994	5.41946	4.42324	23.6976	1.48171	0.210736	7.41079e-07	5.185e-05
chr6	167254725	167255295	Peak00046603	distal (non-TSS)	only thymus	RPS6KA2	0.000187558	0.000169452	3.69611	4.58872	13.6481	-1.4947	0.238716	5.27697e-06	0.000279064
chr12	66274987	66276436	Peak00076712	distal (non-TSS)	only thymus	HMGA2,RP11-366L20.2	0.000187493	0.000362109	4.82531	6.07892	47.704	-1.57417	0.146972	4.9931e-14	2.37305e-11
chr8	13133189	13134823	Peak00053480	distal (non-TSS)	both	DLC1	0.000187423	0.00025885	7.37752	6.42879	114.714	0.9723	0.17003	0.0021283	0.0406342
chr7	71763152	71763435	Peak00049427	distal (non-TSS)	only thymus	CALN1	0.0001874	0.000268745	3.02501	3.9225	6.6499	-2.1852	0.345179	1.34317e-07	1.19099e-05
chr8	64036890	64037564	Peak00055318	distal (non-TSS)	only thymus	NA	0.000187384	0.000146359	4.00249	5.02402	19.7664	-1.51754	0.176659	1.45291e-09	2.20663e-07
chr6	100795798	100796758	Peak00043848	distal (non-TSS)	only T-ALL	NA	0.000187376	8.33355e-05	5.49071	4.45965	24.1173	1.38381	0.194572	1.44608e-06	9.19535e-05
chr3	187778005	187778512	Peak00026821	distal (non-TSS)	only thymus	NA	0.00018736	0.000366711	3.93442	4.70685	17.8614	-1.48103	0.288709	0.000119262	0.00378529
chr4	143566477	143567250	Peak00031916	distal (non-TSS)	both	INPP4B,RP11-223C24.1	0.000187307	9.79481e-05	4.3067	5.34903	26.7514	-1.30843	0.182866	2.40214e-06	0.000143093
chr3	44753794	44754539	Peak00021553	distal (non-TSS)	both	SOCS5P3,ZNF502	0.000187286	0.000149978	3.81553	4.93144	17.9755	-1.4509	0.226113	4.69495e-06	0.000252401
chr6	37503451	37504564	Peak00042011	distal (non-TSS)	only T-ALL	RP1-153P14.8,RP1-153P14.3,RP1-153P14.5	0.000187285	1.52784e-05	4.72424	5.78942	38.145	-1.19239	0.151319	1.33197e-06	8.61381e-05
chr3	64519222	64519769	Peak00022489	distal (non-TSS)	both	ADAMTS9	0.000187235	0.000269798	5.94294	4.99228	35.6932	1.02237	0.156128	0.000315658	0.00856635
chr1	194025064	194026037	Peak00007341	distal (non-TSS)	both	NA	0.000187204	7.55315e-05	5.15683	6.24526	56.2406	-1.21287	0.158905	1.89186e-06	0.000116667
chr3	75492378	75493403	Peak00022878	distal (non-TSS)	only T-ALL	FAM86DP,RP11-803B1.8,ENPP7P2	0.000187203	1.33612e-05	5.38164	4.41044	21.6356	1.29631	0.168599	6.52392e-07	4.66499e-05
chr1	4552080	4552658	Peak00000284	distal (non-TSS)	only T-ALL	NA	0.000187201	0.000278931	4.94354	3.84137	14.7526	1.74217	0.27454	1.02397e-06	6.89286e-05
chr12	133131392	133131850	Peak00079490	distal (non-TSS)	only T-ALL	FBRSL1	0.000187127	2.87944e-06	5.50756	4.44936	23.2925	1.47836	0.15585	7.35463e-11	1.59948e-08
chr6	149771690	149773028	Peak00045770	distal (non-TSS)	both	ZC3H12D	0.000187111	5.31262e-05	5.19422	6.30198	57.3921	-1.12624	0.142838	3.57654e-06	0.0002011
chr3	95424650	95425374	Peak00023165	distal (non-TSS)	both	NA	0.000187048	0.000343556	5.50136	4.66591	31.1182	1.28815	0.284791	0.00141809	0.029314
chr11	72363731	72364395	Peak00071571	distal (non-TSS)	both	PDE2A,RP11-31L22.3	0.000187041	2.66183e-05	5.63475	4.58518	27.5221	1.39431	0.195184	1.1485e-06	7.57845e-05
chr5	145061023	145061596	Peak00038373	distal (non-TSS)	both	PRELID2	0.000187029	0.000272079	5.91281	4.98652	35.6573	0.973667	0.168897	0.00199901	0.038588
chr14	20810548	20812354	Peak00082845	TSS	both	CCNB1IP1,RPPH1,PARP2,RP11-203M5.2	0.000187026	0.000206688	9.00867	7.97854	349.221	1.00789	0.120818	1.02144e-05	0.000485249
chr12	123726168	123727236	Peak00079013	distal (non-TSS)	both	MPHOSPH9,C12orf65,RP11-282O18.3	0.000187	0.000419624	5.12542	6.00696	50.8314	-1.04885	0.206587	0.00239932	0.0445153
chr12	69928121	69928773	Peak00076901	distal (non-TSS)	only T-ALL	FRS2	0.00018699	0.000134282	5.29142	4.34759	22.4564	1.45574	0.244763	2.11298e-05	0.000902681
chr7	29450568	29451460	Peak00048068	distal (non-TSS)	both	CHN2	0.000186966	0.000234592	4.66882	5.55846	34.8524	-1.25829	0.204093	4.92352e-05	0.0018248
chr3	161981262	161981955	Peak00025823	distal (non-TSS)	both	NA	0.000186939	0.000141702	5.43374	4.41281	22.813	1.44254	0.187709	1.20607e-07	1.07941e-05
chr19	7944453	7945131	Peak00101105	distal (non-TSS)	only thymus	CTD-3193O13.9,CTD-3193O13.11,CTD-3193O13.10,RNA5SP463,LRRC8E	0.000186938	0.000130181	4.21943	5.19259	23.5958	-1.37894	0.183034	2.96427e-07	2.3544e-05
chr3	143161517	143163011	Peak00025088	distal (non-TSS)	both	SLC9A9	0.000186912	7.24307e-05	7.18884	6.14674	92.3963	1.06082	0.133656	1.00622e-05	0.000479672
chr2	102615053	102615771	Peak00013939	distal (non-TSS)	both	IL1R2	0.000186889	3.86491e-05	5.47386	4.54958	24.553	1.28427	0.179723	3.56038e-06	0.000200497
chr14	80194254	80195270	Peak00085200	distal (non-TSS)	only T-ALL	NRXN3,RP11-242P2.1	0.000186862	0.000106386	5.7872	4.67946	29.639	1.48084	0.157962	1.20113e-10	2.46627e-08
chr15	25709716	25710488	Peak00086611	distal (non-TSS)	both	NA	0.000186859	0.000113064	4.92883	4.06221	15.2114	1.27615	0.219855	0.000111889	0.00359577
chr11	4543457	4544496	Peak00068821	distal (non-TSS)	only T-ALL	OR52M2P	0.000186839	0.000233593	5.9356	4.93015	38.1273	1.38873	0.216241	9.38854e-06	0.000451658
chr13	105367376	105368045	Peak00082411	distal (non-TSS)	both	NA	0.000186808	0.000339178	4.32469	5.25977	25.873	-1.27456	0.199912	2.42698e-05	0.00101673
chr4	11327527	11328036	Peak00027983	distal (non-TSS)	only thymus	NA	0.000186643	0.000102282	3.63578	4.57449	13.4901	-1.57946	0.233249	6.63562e-07	4.72952e-05
chr21	18375696	18376730	Peak00106978	distal (non-TSS)	both	NA	0.000186641	1.4728e-05	5.73162	4.73617	33.5403	1.41919	0.250768	5.85487e-05	0.0021001
chr18	36885625	36886255	Peak00098991	distal (non-TSS)	only T-ALL	LINC00669	0.000186628	0.000101442	4.59988	3.68588	12.6519	1.91826	0.30651	6.59262e-07	4.70191e-05
chr11	114504155	114504728	Peak00072945	distal (non-TSS)	only thymus	NA	0.000186613	0.000138921	3.84587	4.8454	16.7179	-1.61933	0.183681	1.83295e-10	3.57708e-08
chr6	26017794	26018193	Peak00041194	TSS	only T-ALL	U91328.22,HIST1H1PS2,HIST1H1A,HIST1H3A,HIST1H4A,HIST1H4B	0.000186607	1.71068e-05	4.50017	5.56607	31.7449	-0.895633	0.191908	7.8136e-05	0.00267394
chr3	178754783	178755938	Peak00026351	distal (non-TSS)	both	ZMAT3	0.00018655	0.000351759	6.96727	5.811	77.08	1.27947	0.160028	2.95308e-07	2.35269e-05
chr1	191972817	191973341	Peak00007262	distal (non-TSS)	only thymus	RP11-541F9.2	0.000186481	9.42387e-05	4.03701	5.12124	21.8109	-1.54495	0.192393	1.2296e-08	1.47048e-06
chr11	129819963	129820994	Peak00073776	distal (non-TSS)	both	PRDM10	0.000186463	0.000313233	4.36786	5.41272	28.7295	-1.18968	0.208766	0.000238467	0.00680131
chr4	20086153	20086499	Peak00028225	distal (non-TSS)	both	NA	0.000186456	1.79963e-05	3.58488	4.69712	13.9974	-1.81936	0.191627	1.31646e-12	4.30183e-10
chr17	5000436	5001162	Peak00093624	distal (non-TSS)	both	ZFP3,ZNF232	0.000186447	1.77079e-05	4.0113	5.06047	20.4054	-1.26988	0.208027	4.57531e-05	0.00171476
chr5	66477276	66478506	Peak00035485	distal (non-TSS)	both	CTD-2306M10.1,CD180	0.000186431	0.000264673	4.93013	5.90475	43.918	-1.05419	0.179273	0.000639958	0.0152076
chr5	201060	201597	Peak00033476	distal (non-TSS)	both	LRRC14B,CTD-2083E4.7,CCDC127	0.000186342	0.00019394	3.9941	4.93397	20.922	-1.24541	0.280073	0.00176868	0.0350185
chr8	119576119	119577216	Peak00057285	distal (non-TSS)	both	SAMD12	0.000186327	0.000256134	6.8592	5.61503	71.262	1.50959	0.174878	1.85978e-09	2.75993e-07
chr10	48554800	48555543	Peak00064985	distal (non-TSS)	both	NA	0.000186324	3.21751e-06	4.68056	5.66742	34.8813	-1.2698	0.13066	9.67688e-10	1.54861e-07
chr12	51375183	51375694	Peak00075958	distal (non-TSS)	only thymus	SLC11A2	0.000186311	0.000295473	3.21022	4.1033	9.01975	-2.12142	0.340168	2.30762e-07	1.90166e-05
chr10	128593259	128594606	Peak00068147	distal (non-TSS)	both	DOCK1	0.00018629	0.000270907	4.99144	6.17864	52.6969	-1.21396	0.179484	1.97593e-05	0.000852387
chr3	34576226	34577001	Peak00021107	distal (non-TSS)	only thymus	AC018359.1,AC018359.3	0.000186289	0.000269907	3.93961	4.93095	18.7093	-1.43309	0.20503	1.12989e-06	7.47801e-05
chr5	8756613	8757062	Peak00033841	distal (non-TSS)	only T-ALL	NA	0.000186201	0.000144283	4.65931	3.6782	10.4041	1.48537	0.205416	4.09211e-07	3.10747e-05
chr15	70315262	70316119	Peak00088397	distal (non-TSS)	both	NA	0.000186101	5.02732e-05	6.19174	5.26585	45.5299	0.989609	0.178673	0.00228226	0.0428992
chr10	34539830	34540653	Peak00064645	distal (non-TSS)	both	PARD3	0.000186097	0.000425425	4.37188	5.29191	29.137	-1.32371	0.262355	0.000346006	0.00923091
chr1	21952106	21952816	Peak00001183	distal (non-TSS)	only T-ALL	RAP1GAP	0.000186016	0.000127493	5.0692	4.04038	19.3576	1.89139	0.295007	4.05348e-07	3.08237e-05
chr14	107065770	107066152	Peak00086454	distal (non-TSS)	only thymus	IGHVII-53-1,IGHV3-54,IGHV4-55,IGHV7-56,IGHV3-57	0.000186006	4.24655e-05	3.78857	4.70403	15.2033	-1.25734	0.230247	0.000236416	0.00674981
chr10	8360883	8361469	Peak00063538	distal (non-TSS)	only thymus	NA	0.000185955	8.31006e-05	4.04184	4.846	19.3249	-1.32528	0.257511	0.000285162	0.00787441
chr18	40859137	40859763	Peak00099048	distal (non-TSS)	both	SYT4	0.000185933	0.000210806	5.34011	4.40609	20.8389	1.16995	0.154404	4.85162e-06	0.000259684
chr4	73396886	73398032	Peak00029551	distal (non-TSS)	both	ADAMTS3	0.000185812	8.27745e-05	5.34435	6.35192	61.1767	-1.12232	0.136314	1.55855e-06	9.82555e-05
chr6	26501768	26502314	Peak00041254	TSS	both	BTN1A1	0.000185798	8.05722e-06	3.84772	4.9267	17.4435	-1.4895	0.171922	2.33827e-09	3.37906e-07
chr10	9027370	9028083	Peak00063563	distal (non-TSS)	only thymus	NA	0.000185782	0.000190521	4.04988	5.04817	20.3572	-1.47309	0.180547	1.45602e-08	1.69528e-06
chr2	98703215	98703905	Peak00013679	distal (non-TSS)	both	VWA3B	0.000185732	6.89123e-06	4.20968	5.3673	26.2669	-1.3502	0.180074	5.67466e-07	4.14376e-05
chr10	38062697	38063972	Peak00064745	distal (non-TSS)	only T-ALL	RP11-258F22.1	0.000185713	0.000188902	5.63175	4.54381	26.9973	1.53438	0.193407	1.77062e-08	2.01477e-06
chr17	14100856	14101310	Peak00093987	distal (non-TSS)	only T-ALL	COX10	0.000185708	1.07262e-05	3.74093	4.77766	15.4559	-1.35339	0.208212	1.01627e-05	0.000483624
chr2	219974020	219974737	Peak00018408	distal (non-TSS)	both	NHEJ1,SLC23A3,RN7SL764P	0.000185704	0.000299936	5.68872	4.76191	34.2344	1.24599	0.277832	0.0018027	0.035536
chr8	29277557	29278045	Peak00054193	distal (non-TSS)	both	NA	0.000185695	0.000353628	3.59518	4.6707	14.7783	-1.46189	0.288788	0.000165384	0.00499603
chr4	38330525	38331339	Peak00028643	distal (non-TSS)	both	NA	0.000185678	4.4979e-05	4.49729	5.49982	30.2074	-1.23219	0.157801	8.70052e-07	5.96232e-05
chr14	22750367	22750657	Peak00083012	distal (non-TSS)	only thymus	TRAV38-1,TRAV38-2DV8	0.000185669	0.000460903	2.80496	3.9617	6.73553	-2.13061	0.385639	2.15532e-06	0.00013029
chr11	47100480	47101194	Peak00070394	distal (non-TSS)	both	C11orf49	0.000185643	0.000168256	5.63499	4.60346	29.4553	1.31021	0.245918	0.000256365	0.00721289
chr22	37758698	37759048	Peak00109486	distal (non-TSS)	only T-ALL	RP1-63G5.5,RP1-63G5.7,ELFN2,RP1-63G5.8	0.000185626	4.42987e-05	3.45002	4.42422	10.9824	-1.83181	0.231249	1.26962e-09	1.96616e-07
chr1	84201214	84201729	Peak00003813	distal (non-TSS)	both	RP11-475O6.1	0.000185615	0.000162935	3.87663	4.72501	17.246	-1.30748	0.290185	0.00105885	0.0230096
chr1	68808240	68808905	Peak00003439	distal (non-TSS)	both	NA	0.00018559	0.000218823	5.85643	4.89275	33.053	1.00467	0.137409	9.75718e-05	0.00322496
chr10	44811761	44812833	Peak00064868	distal (non-TSS)	only T-ALL	CXCL12	0.000185585	0.000240343	5.71	4.65151	30.0684	1.54217	0.204844	7.60497e-08	7.24753e-06
chr21	46274153	46275394	Peak00108178	distal (non-TSS)	both	PTTG1IP	0.000185576	4.89774e-06	6.95119	5.93297	83.7602	1.25182	0.186973	1.63423e-05	0.000726001
chr1	116089728	116090943	Peak00005097	distal (non-TSS)	both	TCEB1P20	0.000185567	0.000138768	6.2352	5.36121	48.5699	1.06197	0.172838	0.000401739	0.0104325
chr18	49063697	49064284	Peak00099427	distal (non-TSS)	only T-ALL	snoU13,RP11-267C16.1	0.000185524	1.20548e-05	5.04442	4.02094	15.0856	1.50523	0.172301	1.32928e-09	2.0442e-07
chr5	77029049	77029696	Peak00035830	distal (non-TSS)	only thymus	TBCA	0.000185427	0.000444137	3.31308	4.38506	13.2359	-2.40315	0.39327	1.11418e-07	1.00781e-05
chr1	44688552	44689132	Peak00002464	distal (non-TSS)	both	DMAP1,ERI3	0.000185348	0.000110998	4.13694	5.22443	22.8239	-1.52025	0.137974	2.86018e-14	1.46683e-11
chr3	48043339	48044216	Peak00021772	distal (non-TSS)	only thymus	MAP4	0.000185327	0.000285753	4.24972	5.02734	23.655	-1.28987	0.263359	0.000569242	0.0138098
chr8	29594511	29595768	Peak00054216	distal (non-TSS)	both	LINC00589	0.000185324	0.000144289	6.49937	5.55321	57.7025	1.10607	0.159338	4.81245e-05	0.00179146
chr5	15554746	15555817	Peak00034105	distal (non-TSS)	only T-ALL	FBXL7	0.000185317	0.00031424	5.65751	4.52425	29.0671	1.76455	0.221528	2.0519e-09	3.0086e-07
chr19	518717	519478	Peak00100456	distal (non-TSS)	both	TPGS1	0.000185312	0.000167772	4.74292	5.77296	39.0405	-1.03188	0.194052	0.0018794	0.0367488
chr16	68641392	68641769	Peak00092137	distal (non-TSS)	only thymus	NA	0.000185283	0.000157742	3.47776	4.45532	11.2348	-1.80323	0.225115	1.04996e-09	1.66099e-07
chr11	114509876	114510291	Peak00072946	distal (non-TSS)	only thymus	NA	0.000185259	0.000212519	3.44402	4.40351	10.7266	-1.69778	0.235002	5.58223e-08	5.53017e-06
chr17	17028485	17029967	Peak00094119	distal (non-TSS)	only T-ALL	MPRIP	0.00018525	0.000217326	5.36091	6.23418	58.6023	-0.969097	0.169345	0.00200896	0.0387734
chr1	55966483	55967127	Peak00002954	distal (non-TSS)	only thymus	NA	0.000185247	0.000303258	3.62005	4.45143	12.7061	-1.64382	0.278165	5.92134e-06	0.000306958
chr11	9693883	9694211	Peak00069042	distal (non-TSS)	only thymus	SWAP70,RN7SKP50	0.000185218	0.000218111	3.62946	4.6412	13.6093	-1.62465	0.206315	1.00461e-08	1.23078e-06
chr17	62159137	62160025	Peak00096343	distal (non-TSS)	both	ERN1	0.000185178	3.75391e-05	6.25374	5.25604	45.0242	1.18926	0.126287	1.51392e-08	1.75345e-06
chr12	63715029	63715735	Peak00076622	distal (non-TSS)	only thymus	RP11-1022B3.1	0.000185159	0.000288002	4.25295	5.15698	23.8658	-1.32559	0.207311	1.54379e-05	0.000690883
chr2	172972734	172973147	Peak00016467	distal (non-TSS)	only thymus	DLX2,AC104801.1	0.000185153	0.000112404	3.93487	4.92216	17.7281	-1.5175	0.164128	1.04126e-10	2.17446e-08
chr7	150814536	150815256	Peak00052489	TSS	only T-ALL	AGAP3	0.000185106	0.00021574	6.37484	5.19117	45.3599	1.41259	0.106785	2.65711e-18	3.29189e-15
chr18	34042046	34042877	Peak00098913	distal (non-TSS)	both	FHOD3	0.000185057	0.000177013	5.04976	5.99617	46.8123	-1.17205	0.142799	7.00155e-07	4.9551e-05
chr7	50663185	50663582	Peak00048978	distal (non-TSS)	only T-ALL	GRB10	0.000185051	5.58024e-05	4.83275	3.6939	11.3239	1.60928	0.150347	3.90228e-14	1.92947e-11
chr4	79742147	79742614	Peak00029803	distal (non-TSS)	only thymus	BMP2K,MIR5096	0.000185027	0.000250653	3.46963	4.33077	11.3685	-1.49445	0.309017	0.000227241	0.00653352
chr6	2958240	2959003	Peak00040024	TSS	both	SERPINB6	0.000184969	0.000106534	4.12638	5.18454	22.1712	-1.36038	0.157373	1.05393e-08	1.28549e-06
chr12	113740240	113741294	Peak00078528	distal (non-TSS)	only T-ALL	TPCN1,SLC8B1	0.000184951	0.000334991	4.41598	5.4699	30.0447	-1.17701	0.201595	0.000200907	0.00587287
chr3	18830929	18831499	Peak00020472	distal (non-TSS)	only thymus	AC144521.1	0.000184943	6.38599e-05	4.21648	5.23678	23.8168	-1.41833	0.155462	7.4078e-10	1.21547e-07
chr6	25441771	25442533	Peak00041166	distal (non-TSS)	both	snoU13,LRRC16A	0.000184911	0.000315006	4.48203	5.3293	28.2421	-1.1276	0.205193	0.000610152	0.014619
chr14	52213515	52213887	Peak00083852	distal (non-TSS)	only thymus	RP11-280K24.1,OR7E105P	0.000184836	0.000364694	3.9427	4.85098	18.786	-1.45159	0.258484	3.86543e-05	0.00149547
chr3	110599795	110600468	Peak00023653	distal (non-TSS)	only T-ALL	RP11-553A10.1	0.000184832	0.000157428	5.74098	4.62555	29.0456	1.57073	0.173219	1.31173e-10	2.66087e-08
chr5	79026456	79026755	Peak00035916	distal (non-TSS)	only thymus	CMYA5	0.000184828	5.48555e-05	3.56622	4.49195	12.2247	-1.74293	0.216307	1.4676e-09	2.22586e-07
chr1	108462496	108463184	Peak00004713	distal (non-TSS)	both	VAV3	0.000184775	0.000161321	5.5227	4.61296	25.6731	1.05236	0.189941	0.00128623	0.027055
chr6	52212506	52213080	Peak00042701	distal (non-TSS)	only thymus	NA	0.000184761	0.000173987	3.74576	4.59656	14.6069	-1.57589	0.255093	4.22339e-06	0.000231451
chr4	56476491	56476937	Peak00029153	distal (non-TSS)	only thymus	NMU	0.000184696	0.000325845	3.83698	4.65114	16.4054	-1.50315	0.286255	7.76151e-05	0.00266024
chr2	216873989	216874371	Peak00018199	distal (non-TSS)	only thymus	MREG,PECR	0.00018469	4.28202e-05	4.39646	5.4038	28.779	-1.2574	0.195027	2.67631e-05	0.00109782
chr16	50507697	50508385	Peak00091449	distal (non-TSS)	only thymus	NA	0.00018461	0.000161799	3.99492	4.93306	19.4562	-1.49816	0.21561	7.33273e-07	5.15021e-05
chr2	71270473	71270910	Peak00012888	distal (non-TSS)	both	AC007040.8,OR7E46P,AC007881.2	0.00018461	0.000163106	4.16502	5.15097	22.7211	-1.34479	0.180439	6.14733e-07	4.4353e-05
chr12	124594219	124594747	Peak00079084	distal (non-TSS)	only T-ALL	FAM101A	0.000184569	1.66902e-05	4.93072	3.9154	13.4561	1.52724	0.17133	5.27713e-10	8.93805e-08
chr10	11032872	11033498	Peak00063599	distal (non-TSS)	only thymus	NA	0.000184553	0.000357255	3.97466	4.87302	18.4336	-1.35956	0.231849	4.29156e-05	0.0016261
chr21	43680082	43680638	Peak00107943	distal (non-TSS)	only T-ALL	ABCG1	0.000184535	1.74599e-05	3.93542	4.97688	18.5952	-1.37512	0.186384	6.06579e-07	4.3915e-05
chr4	56475568	56476165	Peak00029152	distal (non-TSS)	only thymus	NMU	0.000184487	0.000199019	4.10638	4.97954	20.8777	-1.4111	0.226134	1.11468e-05	0.0005219
chr4	14923287	14923792	Peak00028068	distal (non-TSS)	both	CPEB2-AS1	0.000184442	3.37809e-05	4.46466	5.49251	30.552	-1.31301	0.171969	5.59581e-07	4.10243e-05
chr3	46131632	46131919	Peak00021654	distal (non-TSS)	only thymus	NA	0.00018444	0.000167536	3.31141	4.27229	9.1942	-1.83468	0.239493	3.49233e-09	4.81942e-07
chr16	58160871	58161287	Peak00091806	distal (non-TSS)	both	C16orf80,CTB-134F13.1,RP11-459F6.3	0.000184439	0.000249442	5.8553	4.82327	31.8279	1.10024	0.154379	3.61623e-05	0.00141495
chr18	57628244	57628925	Peak00099696	distal (non-TSS)	only thymus	NFE2L3P1	0.000184431	0.000197225	4.22253	5.16878	23.8443	-1.37389	0.205074	4.31059e-06	0.000235423
chr18	24351217	24352061	Peak00098610	distal (non-TSS)	both	AQP4-AS1	0.000184416	9.12929e-05	5.7439	4.75025	29.3797	1.13416	0.144442	3.91382e-06	0.000216857
chr6	135548271	135548927	Peak00045100	distal (non-TSS)	only T-ALL	MYB	0.000184376	0.00010152	5.46967	4.50517	23.7948	1.35466	0.165948	6.99056e-08	6.74359e-06
chr9	137185408	137186214	Peak00062814	distal (non-TSS)	both	RP11-145E17.2	0.000184367	8.42527e-05	4.55557	5.64208	34.0565	-1.25497	0.16915	2.05903e-06	0.000125326
chr6	42930448	42930856	Peak00042324	distal (non-TSS)	only thymus	RPL24P4,GNMT,PEX6	0.000184353	4.15679e-05	3.75518	4.69589	14.8771	-1.63972	0.211924	1.13473e-08	1.37643e-06
chr13	44840022	44840784	Peak00080594	distal (non-TSS)	only thymus	NA	0.000184329	0.000332263	4.42964	5.2189	27.4195	-1.22323	0.241484	0.000659002	0.0155826
chr2	15043803	15044553	Peak00010604	distal (non-TSS)	both	AC068286.1	0.000184316	0.000208469	6.42009	5.44933	52.6839	1.03607	0.146342	9.29524e-05	0.00309828
chr7	77357025	77358165	Peak00049674	distal (non-TSS)	both	RSBN1L	0.000184215	7.06919e-05	6.40526	5.42007	53.7826	1.29773	0.16357	3.11112e-07	2.44678e-05
chr16	75235072	75235660	Peak00092428	distal (non-TSS)	only thymus	RP11-331F4.1,CTRB2	0.000184151	0.000167453	4.47103	5.31662	28.2328	-1.24129	0.201164	5.64607e-05	0.00204144
chr1	196796996	196797571	Peak00007409	distal (non-TSS)	only T-ALL	CFHR1,CFHR2	0.000184135	6.95051e-05	4.57119	3.61582	11.2384	1.33977	0.323666	0.00215415	0.0410652
chr21	36280587	36281365	Peak00107535	distal (non-TSS)	only T-ALL	RUNX1	0.000184118	8.57425e-05	5.40486	4.49023	23.626	1.25729	0.2001	4.47483e-05	0.00168053
chr10	101766951	101767293	Peak00067030	distal (non-TSS)	only thymus	DNMBP	0.000184102	0.000186407	3.75761	4.6056	14.1341	-1.38551	0.243488	5.38088e-05	0.00196655
chr6	74024469	74025199	Peak00043168	distal (non-TSS)	both	KHDC1,SDCBP2P1	0.000184055	0.000171865	4.40749	5.50013	29.4421	-1.33544	0.15066	7.21752e-09	9.23223e-07
chr2	135162785	135163207	Peak00015190	distal (non-TSS)	only thymus	MGAT5	0.000184002	0.000113236	3.58826	4.50232	12.2338	-1.64638	0.23438	1.66822e-07	1.43592e-05
chr11	20382157	20382686	Peak00069561	distal (non-TSS)	both	HTATIP2	0.000183904	0.000107406	5.46525	4.52301	24.047	1.18875	0.183695	5.66393e-05	0.00204558
chr12	125010007	125010478	Peak00079123	distal (non-TSS)	only thymus	NCOR2	0.000183844	0.000107957	4.10166	5.05731	20.9363	-1.43339	0.185879	1.03061e-07	9.4148e-06
chr5	142822757	142823686	Peak00038328	distal (non-TSS)	only thymus	NR3C1	0.000183825	0.000312779	4.41517	5.34789	28.0417	-1.33847	0.192272	2.87851e-06	0.000167047
chr19	46423735	46424193	Peak00103131	distal (non-TSS)	both	NANOS2	0.000183821	0.000185136	3.93367	4.87275	17.3435	-1.43606	0.190213	1.59462e-07	1.38613e-05
chr15	101707800	101709293	Peak00089812	distal (non-TSS)	both	RP11-424I19.2,CHSY1	0.000183754	0.000244489	7.05845	6.10666	87.6664	0.991071	0.144707	0.000269717	0.00751187
chr18	52314384	52314854	Peak00099485	distal (non-TSS)	both	NA	0.000183752	0.000226211	4.78387	3.93499	12.859	1.09814	0.218129	0.0020241	0.0390109
chr19	20478396	20479250	Peak00102079	distal (non-TSS)	only T-ALL	ZNF826P,AC078899.5	0.000183714	6.72829e-05	5.02842	3.89556	17.4664	1.93705	0.306537	4.39312e-07	3.3087e-05
chr7	79941343	79942020	Peak00049745	distal (non-TSS)	both	AC003988.1,RN7SL35P	0.000183711	0.000247892	4.18583	5.36422	27.8782	-1.51512	0.23396	2.46667e-06	0.000146383
chr8	134121629	134122310	Peak00057917	distal (non-TSS)	both	TG,SLA	0.000183699	5.11606e-05	4.27766	5.12309	23.4373	-1.21484	0.208292	0.000152062	0.00464578
chr6	137072536	137073055	Peak00045177	distal (non-TSS)	both	MAP3K5	0.000183688	0.000218871	3.76716	4.87005	17.169	-1.46992	0.237701	8.60247e-06	0.000419516
chr13	75900132	75901628	Peak00081537	distal (non-TSS)	both	TBC1D4	0.000183655	0.000145039	7.72219	6.81638	152.866	1.0017	0.173633	0.00142664	0.0294413
chr22	30556946	30557551	Peak00109093	distal (non-TSS)	both	HORMAD2	0.000183623	0.00026527	3.7843	4.54836	15.9358	-1.39754	0.326695	0.00109913	0.0237398
chr11	48251221	48252248	Peak00070480	distal (non-TSS)	only T-ALL	OR4B2P	0.000183565	0.000110995	5.10703	4.1352	17.0895	1.36193	0.192491	1.8677e-06	0.000115435
chr11	43710671	43711189	Peak00070186	distal (non-TSS)	only T-ALL	HSD17B12	0.000183512	0.000127027	4.70404	3.75302	11.7717	1.78571	0.236706	1.08987e-08	1.3264e-06
chr15	46087624	46088113	Peak00087364	distal (non-TSS)	only T-ALL	RP11-718O11.1	0.000183484	3.25369e-05	4.70081	3.70213	10.5484	1.47727	0.162577	4.12067e-10	7.22342e-08
chr1	55535498	55535943	Peak00002927	distal (non-TSS)	only thymus	PCSK9,USP24	0.000183435	0.000125333	3.58774	4.43633	12.0911	-1.62471	0.255766	1.70359e-06	0.000106245
chr6	89782609	89783187	Peak00043546	distal (non-TSS)	both	RNU2-61P,RP11-63L7.5,PNRC1	0.000183418	0.000275177	4.25614	5.46545	29.3487	-1.35383	0.219991	2.35493e-05	0.000991064
chr5	43772737	43773555	Peak00034864	distal (non-TSS)	only T-ALL	NA	0.000183398	5.91307e-05	5.04765	4.04841	16.7834	1.68145	0.226489	3.83882e-08	3.98565e-06
chr13	79947979	79948659	Peak00081678	distal (non-TSS)	both	RBM26	0.000183394	0.000310336	4.38699	5.30916	27.1903	-1.29495	0.193983	9.4957e-06	0.000456017
chr12	64964924	64965792	Peak00076653	distal (non-TSS)	both	SNORD83	0.000183384	0.000170672	5.33667	6.32732	64.3288	-1.10647	0.201201	0.000754903	0.0174392
chr6	137106361	137106782	Peak00045183	distal (non-TSS)	only thymus	MAP3K5	0.000183332	1.56001e-05	3.98367	4.97315	18.6497	-1.34477	0.177419	4.67056e-07	3.49143e-05
chr7	1457041	1457544	Peak00046847	distal (non-TSS)	both	NA	0.000183304	0.000172964	5.27482	4.4606	22.5386	1.10916	0.229937	0.00245562	0.0453841
chr20	57425766	57426401	Peak00106436	distal (non-TSS)	only T-ALL	GNAS-AS1,GNAS	0.000183289	4.64334e-06	3.98613	5.08967	20.4743	-1.44289	0.180517	3.4116e-08	3.59951e-06
chr2	8520132	8521194	Peak00010266	distal (non-TSS)	both	LINC00299	0.000183268	0.000313059	4.55932	5.56095	33.2158	-1.14124	0.205468	0.000492317	0.0123037
chr19	6551482	6552429	Peak00101022	distal (non-TSS)	both	CTD-2396E7.7,CTD-2396E7.8	0.000183251	8.48781e-06	6.25735	5.1908	43.5159	1.25279	0.120713	1.18069e-10	2.43234e-08
chr10	30092987	30094013	Peak00064411	distal (non-TSS)	both	NA	0.00018323	9.2749e-05	5.00914	6.09413	50.8043	-1.20929	0.178134	1.8834e-05	0.000818231
chr11	78116857	78117237	Peak00071869	distal (non-TSS)	both	GAB2,RP11-452H21.1	0.000183218	5.91047e-05	3.53586	4.54527	12.1844	-1.69468	0.210589	2.54932e-09	3.63169e-07
chr19	14089154	14090154	Peak00101564	distal (non-TSS)	only T-ALL	RFX1	0.000183154	3.66792e-05	4.57565	5.59849	32.8495	-1.08998	0.172976	0.000197288	0.005787
chr4	152592586	152593841	Peak00032206	distal (non-TSS)	only T-ALL	FAM160A1,RP11-164P12.4,PET112,RP11-164P12.3	0.000183147	0.000199069	5.79329	4.73782	30.5534	1.40337	0.159738	3.83781e-09	5.2567e-07
chr6	96947353	96948333	Peak00043739	distal (non-TSS)	both	UFL1-AS1	0.000183123	0.000394728	6.6248	5.52157	60.8942	1.10998	0.191071	0.000430387	0.0110182
chr1	220135085	220135692	Peak00008524	distal (non-TSS)	both	U3,SLC30A10,EPRS	0.000183048	0.000110883	4.45376	5.47486	29.4454	-1.30437	0.147722	1.31341e-08	1.55888e-06
chr4	79612996	79613636	Peak00029797	distal (non-TSS)	both	LINC01094	0.000182864	4.25435e-05	5.67775	4.82794	34.417	1.37835	0.243028	7.23757e-05	0.00250166
chr2	166743144	166743675	Peak00016225	distal (non-TSS)	only thymus	TTC21B	0.00018284	0.000328977	3.89058	4.74384	17.221	-1.5189	0.258337	1.42116e-05	0.00064614
chr19	52313472	52313934	Peak00103606	distal (non-TSS)	only T-ALL	FPR1,FPR3	0.000182827	3.80277e-05	4.20144	3.10524	6.79079	2.21117	0.368512	4.13054e-07	3.13234e-05
chr6	17015237	17016762	Peak00040820	distal (non-TSS)	both	NA	0.000182802	0.000196755	5.12307	6.33278	59.3894	-1.19403	0.178093	2.71125e-05	0.00110968
chr1	87263901	87264156	Peak00003956	distal (non-TSS)	only thymus	NA	0.000182775	0.0001569	3.22085	4.15346	8.15357	-1.87192	0.260989	2.27214e-08	2.49781e-06
chr16	85458686	85459045	Peak00092887	distal (non-TSS)	only thymus	NA	0.000182768	7.08219e-06	3.96202	4.88801	18.6075	-1.39789	0.223812	1.30781e-05	0.00060134
chr6	25280862	25281224	Peak00041156	TSS	only thymus	Y_RNA,RP3-522P13.2,LRRC16A	0.000182701	0.000132272	4.01616	4.90791	18.4248	-1.3475	0.18875	1.64758e-06	0.000103278
chr14	56388145	56388600	Peak00084048	distal (non-TSS)	only thymus	RP11-1012E15.1	0.000182697	3.37234e-05	3.61777	4.52312	12.7143	-1.66734	0.231582	6.80232e-08	6.57928e-06
chr4	154858408	154858939	Peak00032376	distal (non-TSS)	only T-ALL	NA	0.000182686	0.000139386	4.91419	3.91477	13.507	1.5554	0.185931	3.04457e-09	4.26015e-07
chr21	18511363	18512550	Peak00106981	distal (non-TSS)	only T-ALL	NA	0.000182679	6.10202e-06	6.02973	5.09868	40.0377	1.23198	0.169868	4.76754e-06	0.00025568
chr4	178270295	178270795	Peak00033052	distal (non-TSS)	only T-ALL	NEIL3,RP11-376O6.2	0.000182646	0.000252666	5.44749	4.36629	22.7025	1.60204	0.183492	4.02296e-10	7.07463e-08
chr14	105123124	105124040	Peak00086243	distal (non-TSS)	both	RP11-982M15.7,RP11-982M15.8	0.000182639	0.000378272	5.25652	6.35864	62.2465	-1.09535	0.183734	0.000350953	0.0093493
chr6	110720535	110721678	Peak00044185	distal (non-TSS)	both	DDO	0.00018263	1.80641e-05	4.38905	5.3812	27.76	-1.11073	0.189105	0.000363972	0.00963561
chr22	19205360	19206025	Peak00108449	distal (non-TSS)	both	CLTCL1	0.00018262	0.000194834	5.84516	4.82607	31.7043	1.12966	0.148501	7.69823e-06	0.000383216
chr17	74364439	74365159	Peak00097000	distal (non-TSS)	only T-ALL	PRPSAP1,SPHK1	0.000182594	3.75742e-05	5.61801	4.54384	25.6181	1.34222	0.160251	3.63139e-08	3.79891e-06
chr1	42161907	42162459	Peak00002323	distal (non-TSS)	only thymus	HIVEP3	0.000182533	3.47019e-05	3.70979	4.60491	14.0182	-1.52656	0.240069	3.55928e-06	0.000200497
chr9	118684309	118685240	Peak00061833	distal (non-TSS)	only T-ALL	LINC00474	0.000182511	0.000196434	4.93123	4.04623	17.204	1.71335	0.274988	1.93041e-06	0.000118646
chr10	27608552	27609312	Peak00064320	distal (non-TSS)	both	RNU6-666P	0.000182506	0.000226794	4.0146	5.06211	20.8271	-1.23742	0.227716	0.000298452	0.00816978
chr2	7734974	7735599	Peak00010226	distal (non-TSS)	only thymus	NA	0.000182479	8.87451e-05	4.09079	5.09389	20.9198	-1.45063	0.162957	1.1384e-09	1.78552e-07
chr1	228075202	228075884	Peak00008912	distal (non-TSS)	only T-ALL	NA	0.00018239	3.45281e-05	4.42634	5.45412	29.0069	-1.24101	0.163894	1.4676e-06	9.31611e-05
chr4	109823828	109824472	Peak00030897	distal (non-TSS)	both	COL25A1	0.000182375	0.000220433	5.00822	4.11694	15.9985	1.18318	0.209715	0.000340885	0.00911191
chr14	60215142	60215808	Peak00084166	distal (non-TSS)	only thymus	RTN1	0.000182356	0.000386581	4.0606	4.98496	20.6158	-1.46938	0.224403	2.88847e-06	0.000167449
chr2	133014466	133015649	Peak00015129	distal (non-TSS)	both	ANKRD30BL,RNA5-8SP5,MIR663B,CDC27P1	0.000182349	1.59798e-05	4.65603	5.77793	37.3933	-1.29839	0.143559	6.71354e-09	8.63768e-07
chr10	46948705	46949125	Peak00064926	distal (non-TSS)	both	FAM35BP,RP11-38L15.2,RP11-38L15.3,SYT15	0.000182334	0.000105698	5.0079	4.01181	15.2748	1.34321	0.217577	2.73273e-05	0.00111575
chr6	111265640	111266406	Peak00044209	distal (non-TSS)	both	NA	0.000182319	0.00012412	5.67933	4.78241	33.1718	1.19303	0.255698	0.00186464	0.0364999
chr8	94123089	94123696	Peak00056275	distal (non-TSS)	only T-ALL	NA	0.000182243	0.000224973	5.02959	3.99397	15.8716	1.63349	0.226844	1.17441e-07	1.05622e-05
chr3	136711001	136711358	Peak00024806	distal (non-TSS)	only thymus	IL20RB,IL20RB-AS1	0.000182216	0.000134783	3.61845	4.46435	12.2565	-1.53306	0.250183	6.43445e-06	0.000328005
chr2	100254391	100255366	Peak00013775	distal (non-TSS)	both	AFF3	0.000182192	9.91934e-05	5.05023	5.94312	47.135	-1.08233	0.184669	0.000497222	0.0123954
chr10	126288625	126289070	Peak00068061	distal (non-TSS)	both	LHPP	0.000182169	4.34896e-05	4.31912	5.21385	25.3691	-1.12262	0.221198	0.00137145	0.0285425
chr8	143192307	143193176	Peak00058342	distal (non-TSS)	only T-ALL	NA	0.000182167	0.000136574	5.34045	4.27437	20.3072	1.52236	0.187006	9.03437e-09	1.12252e-06
chr12	96720342	96721043	Peak00077830	distal (non-TSS)	only thymus	CDK17	0.000182153	0.00039485	4.19481	5.09227	23.8333	-1.40337	0.24847	5.12247e-05	0.00188648
chr9	82157920	82158699	Peak00060418	distal (non-TSS)	both	NA	0.000182142	0.000444176	4.44917	5.22238	29.1177	-1.23033	0.273958	0.00174169	0.0345898
chr2	27958117	27959124	Peak00011078	distal (non-TSS)	both	NA	0.00018207	8.38654e-05	4.76031	5.79247	38.7929	-1.07883	0.16707	0.000161059	0.00488279
chr1	19773981	19774655	Peak00001083	distal (non-TSS)	both	CAPZB	0.000182068	4.52333e-05	3.87124	4.87883	17.167	-1.24881	0.208383	8.61527e-05	0.00290189
chr13	115025307	115025950	Peak00082821	distal (non-TSS)	both	CDC16	0.000182062	0.000435797	3.88378	4.8805	18.9057	-1.33482	0.275435	0.000497042	0.0123954
chr12	45869309	45869942	Peak00075641	distal (non-TSS)	only thymus	RP11-352M15.1	0.000182062	0.000132986	4.0091	4.86317	18.8228	-1.3564	0.238147	6.84709e-05	0.00239067
chr2	8374786	8375701	Peak00010251	distal (non-TSS)	both	LINC00298,LINC00299	0.000182039	0.000110213	4.55216	5.45971	30.1041	-1.05442	0.177847	0.000575109	0.0139307
chr6	21730634	21731436	Peak00040982	distal (non-TSS)	only T-ALL	CASC15	0.000182	0.000266835	5.28948	4.3591	22.2501	1.54827	0.229377	1.0415e-06	6.98526e-05
chr9	137174171	137174617	Peak00062813	distal (non-TSS)	only thymus	NA	0.000181979	0.000299665	3.6817	4.78347	16.025	-1.83038	0.231724	1.29285e-09	1.99653e-07
chr18	903633	904047	Peak00097708	distal (non-TSS)	only T-ALL	RP11-672L10.3,RP11-672L10.2,ADCYAP1	0.000181938	0.000210216	5.21737	4.2833	19.0509	1.17128	0.18813	0.000115702	0.00369713
chr17	6126592	6126921	Peak00093660	distal (non-TSS)	only T-ALL	NA	0.000181813	0.000202593	3.86029	2.9408	4.33459	1.77387	0.348078	4.68151e-05	0.00174784
chr20	1283522	1284398	Peak00104025	distal (non-TSS)	only thymus	RAD21L1,SNPH,SDCBP2	0.000181784	0.000114785	4.86525	5.80423	42.1118	-1.21982	0.194114	5.10895e-05	0.00188266
chr6	31300432	31301317	Peak00041535	distal (non-TSS)	only T-ALL	NA	0.000181755	5.95148e-05	5.2644	4.30726	19.8939	1.30555	0.188884	5.40599e-06	0.000284523
chr9	74397625	74398784	Peak00060094	distal (non-TSS)	both	TMEM2	0.000181751	0.000363838	7.30392	6.183	99.8369	1.1095	0.159257	4.19546e-05	0.00159682
chr1	10698280	10699344	Peak00000640	distal (non-TSS)	only T-ALL	PEX14,CASZ1,RP4-734G22.3	0.000181743	0.000102702	4.53067	5.5688	31.8727	-1.19222	0.160935	4.58313e-06	0.000247234
chr12	6736541	6737230	Peak00074375	distal (non-TSS)	only T-ALL	LPAR5	0.000181736	0.000134321	5.71866	4.632	27.2958	1.40751	0.130958	9.9061e-13	3.35051e-10
chr8	111072328	111073100	Peak00057035	distal (non-TSS)	both	NA	0.000181703	2.38013e-05	5.82467	4.97835	37.9087	1.35761	0.221038	2.60516e-05	0.00107485
chr2	242827572	242828199	Peak00019560	distal (non-TSS)	both	AC131097.3,AC131097.4	0.00018165	0.0001252	5.29168	6.20726	57.5416	-1.01772	0.179733	0.00135401	0.0282329
chr1	151792523	151792936	Peak00005554	distal (non-TSS)	only thymus	RORC	0.000181646	2.54192e-05	4.46527	5.36964	30.1327	-1.2772	0.220697	0.000102331	0.00334318
chr22	32346837	32347553	Peak00109227	distal (non-TSS)	only thymus	snoU13,C22orf24,YWHAH	0.00018164	0.000202715	4.38868	5.25817	26.651	-1.22719	0.212332	0.000150656	0.00460864
chr8	117469806	117470430	Peak00057198	distal (non-TSS)	only thymus	NA	0.000181636	0.000292058	3.81335	4.62173	15.2396	-1.49417	0.260108	2.31397e-05	0.000977395
chr8	19250742	19251212	Peak00053645	distal (non-TSS)	only T-ALL	SH2D4A	0.000181621	0.000208463	4.51778	3.52341	9.78648	1.81416	0.291419	1.03057e-06	6.92882e-05
chr4	77119021	77119473	Peak00029683	distal (non-TSS)	both	SCARB2	0.000181604	0.000282481	4.09575	5.07359	21.6448	-1.11338	0.234824	0.00252115	0.0463081
chr2	233973355	233974092	Peak00019050	distal (non-TSS)	only T-ALL	INPP5D	0.000181598	1.14031e-05	4.27475	5.24278	24.0833	-1.2839	0.153902	7.90085e-08	7.48422e-06
chr1	47015203	47016161	Peak00002582	TSS	both	MKNK1-AS1,KNCN,MKNK1	0.000181581	1.64219e-05	6.75785	5.74921	67.8662	1.17589	0.134844	1.7138e-07	1.47056e-05
chr1	4482559	4483259	Peak00000278	distal (non-TSS)	only T-ALL	RP5-1166F10.1	0.000181516	0.000209273	5.38888	4.18991	19.991	1.64541	0.192036	4.33175e-10	7.50986e-08
chr7	30868833	30869540	Peak00048149	distal (non-TSS)	only thymus	INMT-FAM188B,FAM188B	0.000181498	0.000489062	3.96597	4.81838	18.7502	-1.41112	0.273992	0.000163358	0.00494117
chr14	98309398	98309850	Peak00085854	distal (non-TSS)	only thymus	NA	0.000181491	0.000262065	3.4988	4.36888	10.9515	-1.64289	0.261657	2.00823e-06	0.000122813
chr3	194838518	194839465	Peak00027140	distal (non-TSS)	both	XXYLT1	0.000181469	2.00943e-05	6.12369	5.16449	42.5694	1.20831	0.163292	4.42381e-06	0.000240285
chr7	55583102	55583832	Peak00049148	distal (non-TSS)	only thymus	VOPP1	0.000181397	0.000190564	4.10223	5.16742	22.6443	-1.63121	0.177301	2.85319e-11	6.8991e-09
chr3	16579841	16580498	Peak00020337	distal (non-TSS)	only thymus	RP11-194G10.3,LINC00690	0.000181364	0.000192139	3.90389	4.8144	16.9283	-1.48692	0.209915	4.50414e-07	3.37848e-05
chr14	79303099	79303616	Peak00085178	distal (non-TSS)	both	NRXN3	0.000181342	8.58501e-05	5.29396	4.31637	19.3373	1.29013	0.138845	3.81262e-09	5.23242e-07
chr7	99763998	99764315	Peak00050406	TSS	only thymus	C7orf43,MIR4658,GAL3ST4,GPC2	0.000181333	0.000304902	4.08302	5.02843	20.7941	-1.41309	0.206243	1.89452e-06	0.000116766
chr20	19421402	19422250	Peak00104728	distal (non-TSS)	both	SLC24A3	0.000181278	0.000286439	5.74603	4.81448	32.0077	1.1446	0.20023	0.00040266	0.0104515
chr2	25383856	25384765	Peak00010921	distal (non-TSS)	both	EFR3B,RP11-509E16.1,POMC	0.000181275	3.96149e-05	4.67137	5.65911	34.2624	-0.777065	0.166965	4.29747e-05	0.00162722
chr5	171397833	171398389	Peak00039369	distal (non-TSS)	both	FBXW11	0.000181268	0.000324301	4.10797	5.07677	21.6694	-1.36887	0.210784	7.94848e-06	0.000393188
chr12	93841340	93842006	Peak00077663	distal (non-TSS)	only thymus	UBE2N	0.000181266	0.000172829	4.1611	5.10799	23.004	-1.39714	0.217845	7.45081e-06	0.000371738
chr4	40239609	40240992	Peak00028736	distal (non-TSS)	only T-ALL	RHOH	0.000181255	0.000396912	7.12605	6.12002	95.0937	1.20571	0.17704	1.95335e-05	0.000844298
chr21	18715147	18715929	Peak00106986	distal (non-TSS)	only T-ALL	NA	0.00018124	3.99023e-05	5.09262	4.12515	16.6297	1.35948	0.172291	1.62226e-07	1.40403e-05
chr17	74748006	74748512	Peak00097050	distal (non-TSS)	only T-ALL	MFSD11,RNU6-97P	0.000181201	0.000235053	5.20921	4.11063	17.0003	1.58862	0.1587	1.37095e-12	4.42e-10
chr21	18642522	18643008	Peak00106983	distal (non-TSS)	only T-ALL	NA	0.000181192	6.63728e-05	4.58713	3.68582	10.0697	1.37589	0.220519	1.82347e-05	0.000796906
chr6	21827930	21828439	Peak00040991	distal (non-TSS)	only thymus	CASC15	0.000181151	1.64221e-05	4.01323	4.96712	19.9737	-1.48577	0.212642	7.26013e-07	5.10859e-05
chr6	158298501	158299178	Peak00046188	distal (non-TSS)	only thymus	SNX9,RP11-52J3.2,RP3-403L10.3	0.000181113	0.000488076	4.23361	5.09302	23.7494	-1.3329	0.242755	0.000119078	0.00378272
chr19	56151289	56151907	Peak00103822	distal (non-TSS)	both	ZNF580,ZNF581,CCDC106	0.000181058	0.000171096	5.2376	6.24737	57.2003	-1.05007	0.161724	0.00021999	0.00634683
chr16	21948258	21948619	Peak00090761	distal (non-TSS)	only thymus	RP11-645C24.4	0.000181053	0.000251235	3.24143	4.02625	7.73391	-1.68949	0.307932	1.69462e-05	0.000749209
chr1	235092557	235093201	Peak00009330	distal (non-TSS)	both	RP11-443B7.2,RP11-443B7.1	0.000181032	0.000341386	4.74662	5.67188	40.3197	-1.27499	0.23954	0.000277701	0.00769537
chr21	44461147	44461434	Peak00108036	distal (non-TSS)	only thymus	PKNOX1	0.000181	0.000201253	3.73412	4.63694	15.0854	-1.31359	0.288249	0.000967727	0.0214135
chr17	26912480	26913786	Peak00094452	distal (non-TSS)	only T-ALL	RP11-192H23.4,ALDOC,SPAG5	0.000180997	0.00011207	5.61616	4.77161	33.4271	1.51478	0.246172	8.27297e-06	0.000406142
chr5	110170473	110171151	Peak00036969	distal (non-TSS)	only T-ALL	NA	0.000180934	8.91491e-05	4.75936	3.87698	13.1119	1.57946	0.242264	1.7772e-06	0.000110274
chr11	123231806	123232208	Peak00073418	distal (non-TSS)	only thymus	NA	0.000180934	0.00028477	3.72976	4.83342	16.5644	-1.86881	0.200399	1.61326e-12	5.09688e-10
chr16	32951150	32951530	Peak00091242	distal (non-TSS)	only T-ALL	RP11-989E6.11	0.000180922	5.12665e-06	4.12495	3.07719	5.29794	2.29548	0.281169	1.7787e-11	4.4777e-09
chr5	14245069	14245867	Peak00034029	distal (non-TSS)	both	TRIO	0.000180916	7.58172e-05	4.22837	5.19878	23.4088	-1.15817	0.185652	0.000108891	0.00351687
chr9	103607054	103607961	Peak00061268	distal (non-TSS)	only T-ALL	NA	0.000180897	0.00017006	5.25789	4.30955	19.8765	1.44292	0.183089	6.16317e-08	6.0352e-06
chr8	129549752	129550385	Peak00057696	distal (non-TSS)	both	RP11-89M16.1	0.00018089	0.000286427	4.44272	5.28523	27.7592	-1.14753	0.220781	0.000919766	0.0205009
chr17	7253135	7253960	Peak00093741	distal (non-TSS)	only T-ALL	ACAP1,KCTD11,RP11-542C16.1,TMEM95	0.000180852	0.000182529	4.75493	5.77171	40.4642	-1.18226	0.210682	0.000304399	0.00830031
chr8	61841569	61842345	Peak00055248	distal (non-TSS)	both	AC022182.1,AC022182.2	0.000180829	0.000446743	4.53583	5.45109	37.148	-1.30783	0.327992	0.00260537	0.0475303
chr13	42991695	42992189	Peak00080537	distal (non-TSS)	only thymus	NA	0.000180794	0.000148981	3.99805	4.86175	17.916	-1.3142	0.207737	2.02555e-05	0.000871406
chr10	126029346	126030853	Peak00068031	distal (non-TSS)	only T-ALL	NA	0.000180706	8.61063e-05	6.75	5.86279	73.5791	1.10092	0.166222	0.000102637	0.00335018
chr12	118313287	118314341	Peak00078697	distal (non-TSS)	both	KSR2	0.000180617	0.000168638	5.94119	5.13882	42.4587	1.16889	0.223308	0.000819768	0.0186793
chr2	134917959	134919071	Peak00015165	distal (non-TSS)	both	MGAT5	0.00018058	0.000176446	5.02179	5.95704	45.0345	-1.01832	0.148549	0.000168288	0.0050671
chr15	93321740	93322023	Peak00089465	distal (non-TSS)	only thymus	FAM174B,CTD-2313J17.5	0.000180575	0.000325872	3.31825	4.16546	9.13144	-1.79473	0.295032	1.54679e-06	9.7626e-05
chr4	143484048	143484400	Peak00031912	distal (non-TSS)	only thymus	INPP4B,RP11-223C24.1	0.000180541	0.000376169	3.17426	3.97743	8.10072	-1.9954	0.368632	6.20418e-06	0.00031907
chr1	45260259	45260614	Peak00002500	distal (non-TSS)	only thymus	BEST4,PLK3	0.000180523	6.44362e-05	4.3191	5.34921	25.8007	-1.43152	0.120057	2.28976e-15	1.58788e-12
chr7	43616905	43617480	Peak00048647	distal (non-TSS)	only T-ALL	AC011738.1,STK17A	0.000180514	6.02673e-05	5.4863	4.51193	23.9814	1.37722	0.166868	3.6706e-08	3.83628e-06
chr1	175110915	175111788	Peak00006738	distal (non-TSS)	only T-ALL	TNN	0.000180503	7.47637e-06	5.6676	4.70007	28.4665	1.31177	0.158981	9.19804e-08	8.56583e-06
chr18	24585523	24585976	Peak00098621	distal (non-TSS)	both	AQP4-AS1,CHST9	0.000180462	0.000245633	4.95326	4.04636	14.57	1.0919	0.190335	0.000645396	0.0153197
chr3	66632796	66633837	Peak00022540	distal (non-TSS)	both	NA	0.000180448	6.58034e-05	6.24517	5.27623	45.3267	1.15244	0.136184	5.1138e-07	3.77668e-05
chr3	196665462	196665783	Peak00027288	distal (non-TSS)	only thymus	SENP5,NCBP2,NCBP2-AS1,NCBP2-AS2,PIGZ	0.000180361	0.000108089	3.69751	4.58309	15.9985	-1.53795	0.331175	0.000267741	0.00747007
chr19	42552969	42553950	Peak00102868	distal (non-TSS)	only T-ALL	GRIK5	0.000180289	5.73502e-05	5.65849	4.5877	26.3154	1.40606	0.144672	9.07069e-11	1.93453e-08
chr1	206878444	206878907	Peak00008014	distal (non-TSS)	only thymus	MAPKAPK2,RP11-343H5.4	0.000180244	2.3551e-05	3.97986	4.93699	18.2806	-1.4119	0.174715	3.96019e-08	4.08523e-06
chr14	64670072	64670712	Peak00084373	distal (non-TSS)	both	SYNE2,ESR2	0.000180244	8.51103e-05	4.47688	5.40791	29.4563	-1.21338	0.187828	3.936e-05	0.00152064
chr22	42095266	42095941	Peak00109829	TSS	both	NHP2L1,C22orf46,Z83840.1,MEI1,HMGN2P10	0.000180207	0.000170076	4.48235	5.51411	30.8699	-1.19683	0.176557	2.04716e-05	0.000878301
chr5	8863971	8864645	Peak00033844	distal (non-TSS)	both	RP11-143A12.3	0.000180185	8.1525e-05	5.52779	4.60602	25.4344	1.22431	0.167032	4.14125e-06	0.000227628
chr4	99487604	99488262	Peak00030513	distal (non-TSS)	both	TSPAN5	0.000180174	5.96132e-05	4.7867	5.72586	37.7065	-1.10753	0.162654	5.86039e-05	0.00210139
chr4	187519714	187520526	Peak00033384	distal (non-TSS)	both	FAT1	0.000180172	0.000372311	5.71327	4.59284	32.7746	1.67074	0.269036	2.5773e-06	0.000151886
chr4	77341880	77342818	Peak00029698	distal (non-TSS)	both	CCDC158	0.000180141	3.23326e-05	4.6972	5.78957	37.456	-1.22718	0.133151	1.3775e-08	1.62444e-06
chr11	12214289	12214756	Peak00069194	distal (non-TSS)	only thymus	MICAL2	0.000180124	0.00015954	3.74638	4.84372	20.1949	-2.03637	0.314653	9.32369e-08	8.65361e-06
chr5	92905986	92907057	Peak00036348	distal (non-TSS)	both	NR2F1-AS1	0.000180122	9.31841e-06	5.14767	6.18514	52.3604	-1.15194	0.117568	9.06945e-09	1.12488e-06
chr14	98344946	98345587	Peak00085855	distal (non-TSS)	only thymus	NA	0.000180079	0.000414809	3.98771	4.90234	19.1044	-1.42379	0.236654	1.71698e-05	0.000757078
chr19	18759906	18760985	Peak00101961	distal (non-TSS)	only T-ALL	KLHL26	0.000180071	0.000192248	4.24871	5.27343	24.7011	-1.29557	0.175484	1.36042e-06	8.75559e-05
chr8	102178039	102179043	Peak00056648	distal (non-TSS)	only T-ALL	KB-1460A1.5	0.000179964	0.00020863	6.22877	5.11434	45.5344	1.52547	0.184621	6.00951e-09	7.78637e-07
chr2	75357212	75357757	Peak00013088	distal (non-TSS)	both	TACR1	0.000179915	0.00014758	5.13161	4.2423	17.5504	1.17457	0.166706	1.7232e-05	0.000758499
chr20	33227269	33228165	Peak00105325	distal (non-TSS)	both	PIGU	0.000179897	5.12103e-05	4.11819	5.06977	21.2668	-1.29783	0.200773	1.6174e-05	0.000719976
chr3	27295132	27295782	Peak00020740	distal (non-TSS)	both	NEK10	0.000179892	0.000149764	5.96469	4.96435	35.1724	1.13045	0.131962	6.31291e-07	4.5406e-05
chr7	135771461	135771994	Peak00051815	distal (non-TSS)	both	AC024084.1,AC009784.3	0.000179872	8.28758e-05	5.22663	4.18329	20.171	1.56364	0.235297	1.33908e-06	8.64461e-05
chr6	90131800	90132319	Peak00043572	distal (non-TSS)	both	RRAGD,NACAP7	0.00017985	0.000270328	3.74705	4.6158	14.2236	-1.34324	0.248374	0.000138636	0.00429269
chr1	203223753	203224366	Peak00007775	distal (non-TSS)	both	CHIT1,NPM1P40	0.000179836	0.000181899	3.84808	4.71239	16.9767	-1.3968	0.286958	0.000339059	0.00907411
chr3	119226964	119227785	Peak00024006	distal (non-TSS)	both	RP11-190C22.8,TIMMDC1	0.000179801	9.62646e-05	5.55346	4.64873	27.0718	1.29745	0.188717	6.34902e-06	0.00032451
chr17	72438764	72439522	Peak00096797	distal (non-TSS)	both	GPRC5C	0.000179739	0.000189835	4.77962	5.77943	38.6449	-1.00061	0.173402	0.00131309	0.0275517
chr10	112377115	112378252	Peak00067471	distal (non-TSS)	both	NA	0.000179699	6.56277e-05	5.66857	6.78384	83.7274	-1.16208	0.131747	1.54766e-07	1.35328e-05
chr12	11815373	11815681	Peak00074645	distal (non-TSS)	only thymus	ETV6	0.000179663	0.000266777	3.30524	4.22131	9.00309	-1.88059	0.26892	3.68785e-08	3.85066e-06
chr2	56149552	56151274	Peak00012213	TSS	only T-ALL	EFEMP1	0.000179642	8.16418e-07	6.37903	5.62404	64.0865	1.22014	0.228552	0.000449873	0.0114295
chr22	21379456	21380077	Peak00108597	distal (non-TSS)	both	P2RX6,SLC7A4,AC002472.11,MIR649,P2RX6P	0.000179606	0.000125554	4.65175	5.52714	32.2245	-1.12328	0.162793	3.85263e-05	0.00149157
chr2	63014404	63014929	Peak00012470	distal (non-TSS)	both	EHBP1	0.0001795	0.000247799	5.2363	4.3262	19.3315	1.07634	0.178798	0.000448812	0.011408
chr7	43518569	43519387	Peak00048638	distal (non-TSS)	only T-ALL	HECW1	0.000179475	0.000103497	5.25069	4.20589	18.3564	1.46778	0.166086	1.23584e-09	1.91925e-07
chr5	110651818	110652424	Peak00037000	distal (non-TSS)	both	CAMK4	0.00017945	0.000331769	3.90559	4.69633	15.8755	-1.24012	0.249161	0.000654493	0.0154995
chr1	233034774	233035480	Peak00009202	distal (non-TSS)	both	NA	0.000179431	0.000275631	4.45707	5.46183	30.7779	-1.34729	0.201244	5.84853e-06	0.000304041
chr7	51422443	51423168	Peak00049047	distal (non-TSS)	both	NA	0.000179409	0.000150905	5.80474	4.94368	34.1971	1.06532	0.18438	0.000761337	0.0175804
chr8	37788809	37789508	Peak00054432	distal (non-TSS)	only T-ALL	GOT1L1	0.000179354	4.30534e-05	5.42107	4.41878	22.1223	1.34595	0.165571	8.3671e-08	7.87178e-06
chr17	1726567	1727478	Peak00093388	distal (non-TSS)	only T-ALL	SMYD4,RPA1,AC130689.1	0.000179334	0.000384103	5.98417	4.69078	39.775	1.9761	0.26383	3.50633e-09	4.83268e-07
chr3	98407196	98407606	Peak00023236	distal (non-TSS)	only thymus	NA	0.00017929	0.000481303	3.61316	4.48569	14.029	-1.70793	0.318177	1.94381e-05	0.000841495
chr6	109341186	109341472	Peak00044125	distal (non-TSS)	only thymus	SESN1	0.000179248	0.000266822	3.16303	4.0401	7.66667	-1.62971	0.329038	9.96309e-05	0.00327751
chr11	102906489	102907331	Peak00072546	distal (non-TSS)	both	RP11-690D19.1	0.000179242	5.06372e-05	6.73996	5.74183	65.9016	1.12214	0.115392	2.4283e-08	2.65098e-06
chr4	75424696	75426124	Peak00029633	distal (non-TSS)	only thymus	AC142293.3	0.000179241	0.000373834	4.35786	5.24348	26.603	-1.30612	0.222676	6.20697e-05	0.00220274
chr4	11340554	11341556	Peak00027984	distal (non-TSS)	only thymus	NA	0.000179227	0.000368622	4.46668	5.51098	31.6159	-1.41691	0.189433	2.66997e-07	2.16627e-05
chr13	113567577	113568013	Peak00082731	distal (non-TSS)	only thymus	MCF2L	0.000179222	0.00022645	3.31059	4.12932	8.90548	-1.85861	0.303761	1.08948e-06	7.26727e-05
chr7	4764173	4765590	Peak00047058	distal (non-TSS)	both	FOXK1	0.000179177	0.00016809	5.36845	6.4222	64.8336	-0.995121	0.16691	0.00103535	0.0225925
chr18	60814295	60814808	Peak00099814	distal (non-TSS)	both	BCL2,RP11-299P2.1	0.000179126	8.26271e-05	3.97584	4.80669	17.804	-1.35677	0.238858	7.10777e-05	0.00246198
chr13	94971800	94972189	Peak00081995	distal (non-TSS)	only thymus	GPC6	0.000179114	0.000225557	3.29704	4.08131	8.80584	-1.92555	0.336874	2.78318e-06	0.000162027
chr2	37869993	37870707	Peak00011454	distal (non-TSS)	both	AC006369.2,CDC42EP3	0.000179039	0.0001792	4.17251	4.96611	22.0782	-1.29332	0.261	0.000520192	0.0128549
chr20	4849684	4850899	Peak00104244	distal (non-TSS)	only T-ALL	SNORA31,SLC23A2	0.000179028	0.000378654	5.4172	4.51974	26.5348	1.41597	0.257738	8.53483e-05	0.00288229
chr8	16461334	16462030	Peak00053549	distal (non-TSS)	both	RP11-13N12.2	0.000179028	6.00592e-05	5.94982	4.9132	36.2463	1.29182	0.187052	6.48627e-06	0.000330189
chr16	68454966	68455423	Peak00092119	distal (non-TSS)	only thymus	SMPD3	0.000179004	0.00019074	3.83442	4.91018	17.5167	-1.70428	0.184441	9.87617e-12	2.63035e-09
chr14	77371118	77371746	Peak00085065	distal (non-TSS)	both	NA	0.000178987	0.000143096	6.02318	5.1224	39.6286	1.04999	0.166175	0.000333331	0.00895121
chr18	46967834	46968339	Peak00099349	distal (non-TSS)	only thymus	DYM,RP11-110H1.9	0.000178964	0.000186137	3.9754	4.94311	18.6512	-1.41009	0.192541	4.4778e-07	3.36329e-05
chr16	85636384	85636833	Peak00092912	distal (non-TSS)	only thymus	CTD-2542L18.1,GSE1	0.000178943	2.41927e-06	4.27832	5.13437	23.2803	-1.26808	0.192157	1.47813e-05	0.000667409
chr21	38133937	38134665	Peak00107645	distal (non-TSS)	both	HLCS	0.000178834	3.17686e-05	4.12924	5.03537	20.8811	-1.20953	0.211296	0.000191272	0.00564508
chr1	203265503	203265908	Peak00007785	distal (non-TSS)	only thymus	RP11-134P9.3,LINC01136,BTG2	0.0001788	0.000103006	3.85357	4.72735	15.8393	-1.51312	0.218969	6.77716e-07	4.81174e-05
chr10	124317579	124318951	Peak00067961	distal (non-TSS)	only T-ALL	DMBT1	0.000178793	0.000155893	5.79566	4.89848	33.6178	1.19812	0.186825	5.45971e-05	0.00199008
chr6	90630456	90631265	Peak00043589	distal (non-TSS)	only thymus	RP11-63K6.7,BACH2	0.000178787	3.70411e-05	4.40322	5.39332	27.2418	-1.30396	0.135916	8.09121e-10	1.3178e-07
chr11	72960373	72960865	Peak00071609	distal (non-TSS)	only thymus	RP11-800A3.4,OR8R1P	0.000178768	4.15957e-05	4.14486	5.1621	22.1379	-1.44498	0.156457	3.21755e-10	5.76867e-08
chr11	63419752	63420709	Peak00070932	distal (non-TSS)	only T-ALL	ATL3,RP11-697H9.2	0.00017875	0.000140839	5.35386	4.39607	20.9402	1.38366	0.150243	9.77288e-10	1.55945e-07
chr22	30443203	30443800	Peak00109089	distal (non-TSS)	both	CTA-85E5.10,CNN2P1	0.000178625	0.00013006	5.97662	4.85801	34.9934	1.2214	0.151523	5.9278e-07	4.30291e-05
chr12	121366602	121367051	Peak00078814	distal (non-TSS)	only thymus	NA	0.000178584	0.000441177	3.61867	4.41966	12.5094	-1.5451	0.299956	7.64168e-05	0.00262488
chr11	34591951	34592690	Peak00069952	distal (non-TSS)	both	RP11-350D17.2	0.000178565	8.05339e-05	5.58297	4.66436	26.2057	1.19986	0.142979	3.0714e-07	2.41899e-05
chr12	117245336	117245815	Peak00078640	distal (non-TSS)	only thymus	RNFT2	0.000178473	9.99983e-05	4.21286	5.13856	24.4727	-1.50084	0.210609	3.87483e-07	2.97112e-05
chr9	130423457	130424308	Peak00062280	distal (non-TSS)	only T-ALL	STXBP1	0.000178457	0.000211859	5.11234	4.10332	16.8171	1.54164	0.196902	2.60066e-08	2.82517e-06
chr11	92389912	92390810	Peak00072197	distal (non-TSS)	both	FAT3	0.000178411	0.000259005	4.4946	5.50572	32.6318	-1.35941	0.210923	9.93004e-06	0.000474191
chr2	54330847	54331389	Peak00012103	distal (non-TSS)	both	ACYP2	0.000178408	0.000238178	5.98933	5.12438	38.8524	0.9844	0.159392	0.00093569	0.0208006
chr2	64544103	64544408	Peak00012524	distal (non-TSS)	only thymus	NA	0.00017835	9.21627e-05	3.25136	4.08634	8.46868	-1.98267	0.309063	2.22759e-07	1.84918e-05
chr18	30049809	30051578	Peak00098762	TSS	both	GAREM	0.000178336	0.000210511	8.66145	7.69424	285.969	0.926091	0.152547	0.00217568	0.041404
chr6	148571072	148571584	Peak00045697	distal (non-TSS)	only thymus	RP11-631F7.1	0.000178329	0.000354181	3.62396	4.42996	12.7441	-1.61843	0.29013	1.87642e-05	0.000816166
chr11	85393492	85394242	Peak00072038	distal (non-TSS)	both	CREBZF,CCDC89	0.000178313	9.34518e-05	4.71077	5.77199	37.4824	-1.22575	0.145728	1.59529e-07	1.38613e-05
chr6	36630006	36631375	Peak00041919	distal (non-TSS)	both	Y_RNA	0.000178298	0.000123312	5.13596	6.0179	48.9464	-1.01867	0.164025	0.000532726	0.0130852
chr20	1404121	1404928	Peak00104035	distal (non-TSS)	both	NA	0.000178258	0.000145683	6.39985	5.18572	47.2609	1.38504	0.148753	6.68938e-10	1.10582e-07
chr20	23141856	23142505	Peak00104898	distal (non-TSS)	only thymus	RNA5SP478	0.000178215	0.000113245	4.41545	5.38794	27.4511	-1.2888	0.147913	2.0467e-08	2.28645e-06
chr5	55881892	55882628	Peak00035141	distal (non-TSS)	only T-ALL	AC022431.2	0.000178214	0.000215422	5.66304	4.6173	27.8787	1.32048	0.195417	6.59167e-06	0.00033455
chr3	165557125	165557952	Peak00025899	distal (non-TSS)	both	BCHE	0.000178195	6.73719e-05	5.75995	4.78098	39.3988	1.77111	0.281856	1.22096e-06	7.97545e-05
chr13	44852362	44852789	Peak00080596	distal (non-TSS)	only thymus	NA	0.000178184	0.000290981	4.26823	5.10643	23.535	-1.18919	0.222252	0.000494981	0.0123535
chr3	138831933	138833050	Peak00024876	distal (non-TSS)	both	MRPS22,BPESC1	0.000178176	3.36756e-05	5.76451	6.77147	83.1849	-1.11637	0.101626	4.40712e-10	7.60466e-08
chr18	24276035	24276602	Peak00098599	distal (non-TSS)	only T-ALL	U3,AQP4-AS1,RP11-17A19.2	0.000178152	0.000120575	4.8841	3.89276	13.0563	1.54478	0.17411	4.25084e-10	7.41624e-08
chr8	29618819	29619123	Peak00054218	distal (non-TSS)	only thymus	AC145110.1	0.000178121	0.000196929	3.21006	4.12523	8.29812	-1.97057	0.287518	3.99771e-08	4.1119e-06
chr11	67895494	67896198	Peak00071347	distal (non-TSS)	only thymus	CHKA,CTD-2655K5.1	0.000178022	0.000182831	3.95913	5.0106	18.9666	-1.56933	0.152118	3.63447e-13	1.35845e-10
chr6	15348808	15349211	Peak00040715	distal (non-TSS)	only thymus	JARID2	0.000177991	0.000114102	3.61049	4.67193	14.2328	-1.79188	0.221811	1.08547e-09	1.71225e-07
chr17	15393815	15394565	Peak00094036	distal (non-TSS)	only T-ALL	CDRT4,TVP23C-CDRT4,TVP23C	0.000177927	2.79726e-05	5.2976	4.37565	22.0314	1.44227	0.219765	4.04776e-06	0.000223157
chr15	98682161	98683138	Peak00089624	distal (non-TSS)	both	CTD-2544M6.1,RP11-183E24.2	0.000177913	7.82926e-05	5.61235	4.61593	26.9691	1.35069	0.175941	3.61412e-07	2.79845e-05
chr1	174996563	174996775	Peak00006733	distal (non-TSS)	only thymus	Y_RNA,MRPS14	0.000177891	9.5151e-05	3.78743	4.70765	14.6189	-1.51266	0.17772	2.26703e-09	3.28904e-07
chr7	92262558	92263208	Peak00050085	distal (non-TSS)	only T-ALL	CDK6	0.000177864	0.000134309	5.657	4.74507	28.3465	1.07732	0.159015	0.000101208	0.00331548
chr2	107152937	107153519	Peak00014178	distal (non-TSS)	only thymus	AC108868.5,AC108868.6	0.00017785	0.000101127	4.10913	4.99874	19.7269	-1.29454	0.17206	9.31054e-07	6.32921e-05
chr21	16244162	16244592	Peak00106924	distal (non-TSS)	only thymus	AF127936.7	0.00017779	0.000322076	3.56211	4.37922	11.9492	-1.65645	0.294534	1.41095e-05	0.00064207
chr15	51559294	51560391	Peak00087511	distal (non-TSS)	both	RP11-108K3.1,CYP19A1	0.00017778	8.60389e-05	5.72605	4.89003	31.647	1.08257	0.16446	0.000137229	0.00426109
chr2	44599385	44599898	Peak00011787	distal (non-TSS)	only thymus	CAMKMT	0.000177773	0.000299181	3.50978	4.30819	10.7735	-1.62499	0.283619	1.07034e-05	0.000504995
chr11	13581781	13582248	Peak00069264	distal (non-TSS)	only T-ALL	NA	0.000177741	0.000165787	3.88989	3.01195	4.7185	2.14196	0.347415	3.45221e-07	2.68062e-05
chr7	99994029	99995252	Peak00050435	distal (non-TSS)	only T-ALL	PILRA,ZCWPW1	0.000177546	8.82831e-05	6.00115	5.04506	38.3858	1.15344	0.168015	3.21462e-05	0.0012861
chr6	21438406	21439626	Peak00040963	distal (non-TSS)	both	NA	0.000177535	0.000186399	6.18046	5.23374	44.7162	1.10521	0.167215	0.00010008	0.00328619
chr13	78384474	78385668	Peak00081646	distal (non-TSS)	both	NA	0.000177522	7.18282e-05	6.14171	5.21958	44.8037	1.07101	0.18941	0.000871301	0.0196465
chr20	23452686	23453304	Peak00104924	distal (non-TSS)	only thymus	CST12P	0.000177503	9.51563e-05	3.35934	4.33643	9.99607	-1.95197	0.242575	3.05923e-10	5.52073e-08
[truncated: 4,119 more rows]
