# Supplementary material for: Chromatin accessibility landscape of pediatric T‐lymphoblastic leukemia and human T‐cell precursors
Source: EMBO Mol Med. 2020 Aug 5;12(9):e12104. doi: 10.15252/emmm.202012104 (PMC7507092; doi:10.15252/emmm.202012104)
Supplement: Supplementary file 14 — Dataset EV12 [file EMMM-12-e12104-s014.xlsx]

## Sheet: Dataset EV12
Dataset EV12. Functional enrichment analysis of all signature OCRs by GREAT.
# GREAT version 4.0.4	Species assembly: hg19	Association rule: Basal+extension: 5000 bp upstream, 1000 bp downstream, 1000000 bp max extension, curated regulatory domains included
# Term Name	Binom Rank	Binom Raw P-Value	Binom FDR Q-Val	Binom Fold Enrichment	Binom Observed Region Hits	Binom Region Set Coverage	Hyper Rank	Hyper FDR Q-Val	Hyper Fold Enrichment	Hyper Observed Gene Hits	Hyper Total Genes	Hyper Gene Set Coverage	Genes
lymphocyte activation	14	4.21e-26	3.95e-23	2.17338	223	0.078994	73	1.14e-09	1.84608	114	347	0.034535	ADA,ADAM17,AICDA,APBB1IP,BANK1,BCL11B,BCL2,BCL6,BRAF,CARD11,CCND3,CCR6,CCR7,CD180,CD1D,CD2,CD276,CD4,CD79B,CD8A,CD8B,CHD7,CLEC4D,CMTM7,CR2,CTNNB1,CYP26B1,DCLRE1C,DLG1,DOCK2,EOMES,EPHB1,EXO1,F2RL1,FOXP1,FYN,FZD7,FZD9,GAPT,GPR183,GPR97,HDAC4,HNF1A,IFNA14,IFNA5,IFNAR1,IFNB1,IFNE,IFNG,IKZF1,IL12B,IL15,IL18R1,IL2,IL21R,IL7R,IRF4,ITGA4,ITGB1,ITK,ITPKB,KLF6,KLRF2,KLRK1,LAT,LAX1,LCP1,LEF1,LY9,MAFB,MALT1,…
leukocyte aggregation	16	8.47e-25	6.96e-22	2.43128	169	0.0598654	125	3.5e-07	1.90607	77	227	0.0233263	ADA,ADAM17,APBB1IP,BCL11B,BCL2,BMP7,BRAF,CARD11,CCND3,CCR6,CCR7,CD1D,CD2,CD276,CD4,CD44,CD8A,CD8B,CHD7,CLEC4D,CTNNB1,CYP26B1,DLG1,DOCK2,EOMES,F2RL1,FOXP1,FYN,FZD7,GPR183,IFNA14,IFNA5,IFNAR1,IFNB1,IFNE,IFNG,IL12B,IL15,IL18R1,IL2,IL7R,IRF4,ITK,ITPKB,LAT,LCP1,LEF1,LY9,MAFB,MALT1,NCK2,NHEJ1,PIK3CD,PKNOX1,PPP3CA,PREX1,PRLR,PTGER4,PTPN22,PTPRC,RAC2,RAG1,RAG2,RIPK2,RORA,RORC,RUNX2,SATB1,SMAD3,SOX4,SYK,T…
leukocyte cell-cell adhesion	17	8.85e-25	6.84e-22	2.35806	179	0.0634077	128	4.07e-07	1.8438	84	256	0.0254468	ADA,ADAM17,ADD2,APBB1IP,BCL11B,BCL2,BMP7,BRAF,CARD11,CCND3,CCR6,CCR7,CD1D,CD2,CD276,CD4,CD44,CD8A,CD8B,CHD7,CLEC4D,CTNNB1,CYP26B1,DLG1,DOCK2,EOMES,F2RL1,FOXP1,FYN,FZD7,GCNT1,GOLPH3,GPR183,IFNA14,IFNA5,IFNAR1,IFNB1,IFNE,IFNG,IL12B,IL15,IL18R1,IL2,IL7R,IRF4,ITGA4,ITGB1,ITK,ITPKB,LAT,LCP1,LEF1,LY9,MAFB,MALT1,NCK2,NHEJ1,PIK3CD,PKNOX1,PPP3CA,PREX1,PRLR,PTGER4,PTPN22,PTPRC,RAC2,RAG1,RAG2,RIPK2,RORA,ROR…
regulation of leukocyte cell-cell adhesion	20	1.61e-23	1.06e-20	2.14088	207	0.0733262	40	1.32e-12	2.01804	116	323	0.0351409	ADA,AP3B1,ARG1,BCL10,BCL6,BMP4,BRAF,BTLA,CAMK4,CARD11,CCL2,CCR7,CD1D,CD2,CD247,CD274,CD276,CD300A,CD4,CD44,CD5,CD55,CD59,CD83,CEBPB,CR1,CTLA4,CTNNB1,CXCL12,CYP26B1,DLG1,DUSP10,DUSP22,ETS1,FAM49B,FAM65B,FYN,GLI2,GLMN,GNRH1,HAS2,HES1,HHLA2,HLA-DOA,HLA-DPB1,HLX,HSPH1,ICOS,IFNB1,IFNG,IHH,IL12A,IL12B,IL15,IL2,IL20RB,IL21,IL23R,IL2RA,IL6ST,IL7R,IRF4,ITGA4,ITPKB,KLRK1,LAG3,LAT,LAX1,MAD1L1,MALT1,MAP3K7,M…
lymphocyte aggregation	24	5.1e-23	2.79e-20	2.38622	162	0.0573858	134	5.07e-07	1.90697	75	221	0.0227204	ADA,ADAM17,APBB1IP,BCL11B,BCL2,BRAF,CARD11,CCND3,CCR6,CCR7,CD1D,CD2,CD276,CD4,CD8A,CD8B,CHD7,CLEC4D,CTNNB1,CYP26B1,DLG1,DOCK2,EOMES,F2RL1,FOXP1,FYN,FZD7,GPR183,IFNA14,IFNA5,IFNAR1,IFNB1,IFNE,IFNG,IL12B,IL15,IL18R1,IL2,IL7R,IRF4,ITK,ITPKB,LAT,LCP1,LEF1,LY9,MAFB,MALT1,NCK2,NHEJ1,PIK3CD,PKNOX1,PPP3CA,PREX1,PRLR,PTGER4,PTPN22,PTPRC,RAC2,RAG1,RAG2,RIPK2,RORA,RORC,RUNX2,SATB1,SMAD3,SOX4,SYK,THEMIS,TNFS…
lymphocyte differentiation	25	6.26e-23	3.29e-20	2.33009	169	0.0598654	131	4.14e-07	1.91564	75	220	0.0227204	ADA,ADAM17,AICDA,BCL11B,BCL2,BCL6,BRAF,CARD11,CCR6,CCR7,CD1D,CD4,CD79B,CD8A,CHD7,CLEC4D,CMTM7,CR2,CTNNB1,DCLRE1C,DOCK2,EOMES,FOXP1,FZD7,FZD9,GPR183,GPR97,HDAC4,HNF1A,IFNA14,IFNA5,IFNB1,IFNE,IFNG,IKZF1,IL12B,IL15,IL18R1,IL2,IL7R,IRF4,ITGA4,ITGB1,ITK,ITPKB,KLF6,LEF1,LY9,MAFB,MALT1,MFNG,NFAM1,NHEJ1,PIK3CD,PIK3R1,PKNOX1,PLCL2,PREX1,PTGER4,PTK2B,PTPN22,PTPRC,RAG1,RAG2,RORA,RORC,RUNX2,SATB1,SLAMF1,SOX4…
T cell activation	26	9.01e-23	4.56e-20	2.37985	161	0.0570315	141	7.52e-07	1.89873	74	219	0.0224174	ADA,ADAM17,APBB1IP,BCL11B,BCL2,BRAF,CARD11,CCND3,CCR6,CCR7,CD1D,CD2,CD276,CD4,CD8A,CD8B,CHD7,CLEC4D,CTNNB1,CYP26B1,DLG1,DOCK2,EOMES,F2RL1,FOXP1,FYN,FZD7,GPR183,IFNA14,IFNA5,IFNAR1,IFNB1,IFNE,IFNG,IL12B,IL15,IL18R1,IL2,IL7R,IRF4,ITK,ITPKB,LAT,LCP1,LEF1,LY9,MAFB,MALT1,NCK2,NHEJ1,PIK3CD,PKNOX1,PPP3CA,PREX1,PRLR,PTGER4,PTPN22,PTPRC,RAG1,RAG2,RIPK2,RORA,RORC,RUNX2,SATB1,SMAD3,SOX4,SYK,THEMIS,TNFSF14,T…
leukocyte differentiation	31	5.98e-22	2.54e-19	2.11002	199	0.0704924	133	4.51e-07	1.76763	95	302	0.0287792	ADA,ADAM17,AICDA,APP,BCL11B,BCL2,BCL6,BMP4,BRAF,CAMK4,CARD11,CBFA2T3,CCR6,CCR7,CD1D,CD4,CD79B,CD8A,CHD7,CLEC4D,CMTM7,CR2,CTNNB1,DCLRE1C,DOCK2,EOMES,F2RL1,FAM20C,FOXP1,FZD7,FZD9,GAB2,GPR183,GPR97,HDAC4,HNF1A,IFNA14,IFNA5,IFNB1,IFNE,IFNG,IKZF1,IL12B,IL15,IL18R1,IL2,IL31RA,IL7R,IRF4,ITGA4,ITGB1,ITK,ITPKB,JUN,KLF6,L3MBTL3,LEF1,LRRK1,LY9,MAFB,MALT1,MAPK14,MEF2C,MFNG,MMP9,NFAM1,NHEJ1,PIK3CD,PIK3R1,PKNO…
regulation of T cell activation	40	5.16e-21	1.69e-18	2.12076	188	0.0665958	52	2.11e-11	1.98862	109	308	0.0330203	ADA,AP3B1,ARG1,BCL10,BCL6,BMP4,BRAF,BTLA,CAMK4,CARD11,CCL2,CCR7,CD1D,CD2,CD247,CD274,CD276,CD300A,CD4,CD5,CD55,CD59,CD83,CEBPB,CR1,CTLA4,CTNNB1,CYP26B1,DLG1,DUSP10,DUSP22,FAM49B,FAM65B,FYN,GLI2,GLMN,GNRH1,HES1,HHLA2,HLA-DOA,HLA-DPB1,HLX,HSPH1,ICOS,IFNB1,IFNG,IHH,IL12A,IL12B,IL15,IL2,IL20RB,IL21,IL23R,IL2RA,IL6ST,IL7R,IRF4,ITPKB,KLRK1,LAG3,LAT,LAX1,MAD1L1,MALT1,MAP3K7,MAP3K8,MYB,NCK2,NFATC2,PAK2,P…
immune response-regulating cell surface receptor signaling pathway	43	1.1e-20	3.36e-18	2.20406	170	0.0602196	114	1.76e-07	1.77262	100	317	0.0302939	ACTR2,ACTR3,ARPC2,BCL10,BCL2,BRAF,BTRC,CALM1,CARD11,CD247,CD38,CD4,CD79B,CLEC4C,CLEC4D,CLEC6A,CR1,CR2,CRK,CTLA4,CUL1,CYFIP2,DENND1B,DOCK1,ELMO1,ENSG00000228273,FBXW11,FCGR1B,FCN1,FER,FOS,FPR2,FPR3,FYN,GAB2,HLA-DPB1,ICAM2,IFNG,IGLL5,ITK,JUN,KLHL6,KLRK1,KRAS,LAT,LAX1,LCP2,MALT1,MAP3K1,MAP3K7,MAPK10,MAPK8,MEF2C,MUC13,MUC20,MYO10,MYO1C,NFAM1,NFATC2,NFATC3,NR4A3,PAK2,PDE4B,PDE4D,PDPK1,PIK3CD,PIK3R1,PL…
positive regulation of leukocyte cell-cell adhesion	49	1.15e-19	3.09e-17	2.2962	148	0.0524265	121	2.76e-07	1.95334	73	210	0.0221145	ADA,AP3B1,BCL10,BCL6,BTLA,CARD11,CCL2,CD1D,CD247,CD274,CD276,CD4,CD44,CD5,CD55,CD59,CD83,CTLA4,DUSP10,ETS1,FAM49B,FYN,GLI2,HAS2,HES1,HHLA2,HLA-DPB1,HLX,HSPH1,ICOS,IFNG,IHH,IL12A,IL12B,IL15,IL2,IL21,IL23R,IL2RA,IL6ST,IL7R,ITGA4,ITPKB,KLRK1,MALT1,MAP3K7,MAP3K8,MYB,NCK2,NR4A3,PAK2,PDCD1LG2,PDPK1,PIK3R1,PRKCQ,PRKCZ,PTAFR,PTPRC,RAG1,RASGRP1,RIPK2,SHB,SIRPG,SLAMF1,SYK,TFRC,TGFBR2,THY1,TNFSF11,TNFSF14,T…
T cell differentiation	53	3.37e-19	8.36e-17	2.49409	123	0.0435707	203	1.0708e-05	2.07478	48	130	0.014541	ADAM17,BCL11B,BCL2,BRAF,CARD11,CCR6,CCR7,CD1D,CD4,CD8A,CHD7,CLEC4D,CTNNB1,DOCK2,EOMES,FOXP1,FZD7,GPR183,IFNG,IL12B,IL15,IL18R1,IL2,IL7R,IRF4,ITK,ITPKB,LEF1,LY9,MAFB,NHEJ1,PIK3CD,PKNOX1,PREX1,PTGER4,PTPN22,PTPRC,RAG1,RAG2,RORA,RORC,RUNX2,SATB1,SOX4,SYK,THEMIS,ZFP36L1,ZFP36L2
positive regulation of cell-cell adhesion	71	7.8e-17	1.44e-14	2.03772	163	0.05774	92	1.58e-08	1.96672	84	240	0.0254468	ADA,ANK3,AP3B1,BCL10,BCL6,BMP7,BTLA,CARD11,CCL2,CD1D,CD247,CD274,CD276,CD4,CD44,CD5,CD55,CD59,CD83,CTLA4,CXCL13,DUSP10,ETS1,FAM49B,FOXA1,FOXA2,FYN,GLI2,HAS2,HES1,HHLA2,HLA-DPB1,HLX,HSPH1,ICOS,IFNG,IHH,IL12A,IL12B,IL15,IL2,IL21,IL23R,IL2RA,IL6ST,IL7R,ITGA4,ITGA6,ITPKB,KIF26B,KLRK1,MALT1,MAP3K7,MAP3K8,MYB,MYO10,NCK2,NR4A3,PAK2,PDCD1LG2,PDPK1,PIK3R1,PODXL,PRKCQ,PRKCZ,PTAFR,PTPRC,RAG1,RASGRP1,RIPK2,S…
positive regulation of lymphocyte activation	72	8.07e-17	1.47e-14	2.03691	163	0.05774	122	2.75e-07	1.84447	86	262	0.0260527	ADA,AP3B1,BCL10,BCL2,BCL6,BST1,BTLA,CARD11,CCL2,CCR7,CD1D,CD247,CD274,CD276,CD38,CD4,CD5,CD55,CD59,CD83,CDKN1A,CTLA4,DUSP10,FAM49B,FYN,GLI2,GPR183,HES1,HHLA2,HLA-DPB1,HLX,HSPH1,ICOS,IFNG,IGLL5,IHH,IL12A,IL12B,IL15,IL2,IL21,IL23R,IL2RA,IL6ST,IL7R,IRS2,ITPKB,KLRK1,MALT1,MAP3K7,MAP3K8,MEF2C,MSH6,MYB,NCK2,NFATC2,PAK2,PDCD1LG2,PDPK1,PELI1,PIK3R1,PRDM1,PRKCQ,PRKCZ,PTPRC,RAG1,RASGRP1,RIF1,RIPK2,SHB,SIRP…
immune response-activating cell surface receptor signaling pathway	74	1.57e-16	2.79e-14	2.15166	141	0.0499469	162	1.65699e-06	1.75477	89	285	0.0269615	ACTR2,ACTR3,ARPC2,BCL10,BCL2,BRAF,BTRC,CARD11,CD247,CD38,CD4,CD79B,CLEC4C,CLEC4D,CLEC6A,CR1,CR2,CRK,CTLA4,CUL1,CYFIP2,DENND1B,DOCK1,ELMO1,ENSG00000228273,FBXW11,FCN1,FPR2,FPR3,FYN,HLA-DPB1,ICAM2,IFNG,IGLL5,ITK,KLHL6,KLRK1,KRAS,LAT,LAX1,LCP2,MALT1,MAP3K7,MEF2C,MUC13,MUC20,MYO10,MYO1C,NFAM1,NFATC2,NR4A3,PAK2,PDE4B,PDE4D,PDPK1,PIK3CD,PIK3R1,PLCG1,PLEKHA1,PRKCB,PRKCE,PRKCQ,PSMA1,PSMA3,PSMB3,PSMB5,PSM…
positive regulation of T cell activation	84	8.64e-16	1.35e-13	2.18264	130	0.0460503	183	5.25102e-06	1.87307	67	201	0.0202969	ADA,AP3B1,BCL10,BCL6,BTLA,CARD11,CCL2,CD1D,CD247,CD274,CD276,CD4,CD5,CD55,CD59,CD83,CTLA4,DUSP10,FAM49B,FYN,GLI2,HES1,HHLA2,HLA-DPB1,HLX,HSPH1,ICOS,IFNG,IHH,IL12A,IL12B,IL15,IL2,IL21,IL23R,IL2RA,IL6ST,IL7R,ITPKB,KLRK1,MALT1,MAP3K7,MAP3K8,MYB,NCK2,PAK2,PDCD1LG2,PDPK1,PIK3R1,PRKCQ,PRKCZ,PTPRC,RAG1,RASGRP1,RIPK2,SHB,SIRPG,SLAMF1,SYK,TFRC,TGFBR2,THY1,TNFSF11,TNFSF14,TNFSF4,TRAF6,XBP1
antigen receptor-mediated signaling pathway	94	4.9e-15	6.85e-13	2.34615	106	0.0375487	164	1.73422e-06	1.99286	61	172	0.0184792	BCL10,BCL2,BRAF,BTRC,CARD11,CD247,CD38,CD4,CD79B,CTLA4,CUL1,DENND1B,FBXW11,FYN,HLA-DPB1,IFNG,IGLL5,ITK,KLHL6,LAT,LAX1,LCP2,MALT1,MAP3K7,MEF2C,NFAM1,NFATC2,PAK2,PDE4B,PDE4D,PDPK1,PIK3CD,PIK3R1,PLCG1,PLEKHA1,PRKCB,PRKCQ,PSMA1,PSMA3,PSMB3,PSMB5,PSMD14,PSMD4,PSMD5,PSMD7,PSME4,PTPN22,PTPRC,PTPRJ,RIPK2,SHB,SKAP1,SPPL3,SYK,TAB2,THEMIS,THY1,TNFRSF21,TRAF6,TRAT1,VAV3
adaptive immune response	95	5.63e-15	7.79e-13	2.15637	126	0.0446334	124	3.27e-07	1.83098	87	267	0.0263557	ADAM17,AICDA,ALCAM,ARG1,BCL10,BCL6,BTLA,CAMK4,CCR6,CD1A,CD1E,CD247,CD4,CD55,CD79B,CD84,CD8A,CD8B,CLEC4C,CLEC4D,CLEC6A,CR1,CR2,CTLA4,CTSC,CTSL,CXCL13,DBNL,DCLRE1C,DENND1B,DLG1,EFCAB4B,EOMES,EXO1,FCGR1B,FYN,GAPT,GPR183,HMHB1,IFNA14,IFNA5,IFNB1,IFNE,IFNG,IGLL5,IL12A,IL12B,IL18R1,IL18RAP,IL2,IL31RA,IRF4,IRF7,ITK,JAG1,KLHL6,KLRK1,LAMP3,LAT,LAX1,LEF1,LY9,MCOLN2,MEF2C,MSH6,PIK3CD,PRDM1,PRKCB,PTK2B,RAG1,…
T cell receptor signaling pathway	104	2.98e-14	3.77e-12	2.50698	88	0.0311725	275	0.000294029	1.87307	47	141	0.0142381	BCL10,BRAF,BTRC,CARD11,CD247,CD4,CUL1,DENND1B,FBXW11,FYN,HLA-DPB1,IFNG,ITK,LAT,LCP2,MALT1,MAP3K7,PAK2,PDE4B,PDE4D,PDPK1,PIK3CD,PIK3R1,PLCG1,PRKCQ,PSMA1,PSMA3,PSMB3,PSMB5,PSMD14,PSMD4,PSMD5,PSMD7,PSME4,PTPN22,PTPRC,PTPRJ,RIPK2,SHB,SKAP1,SPPL3,TAB2,THEMIS,THY1,TNFRSF21,TRAF6,TRAT1
response to reactive oxygen species	113	1.22e-13	1.42e-11	2.25676	103	0.036486	408	0.00400516	1.62266	54	187	0.0163587	ADA,APOD,APTX,AREG,AREGB,ARG1,BCL2,CCR7,CDK1,COL1A1,CRK,DNM2,EDN1,EGFR,EGLN1,ERCC6L2,ETS1,FABP1,FER,FOS,FOXO1,GPX1,GSTP1,HNRNPD,IL18RAP,JUN,KCNA5,KCNC2,KLF2,MAP3K5,MAPK7,MAPK8,MDM2,MMP9,MYB,NME8,NR4A3,PDCD10,PDGFD,PLEKHA1,PPP1R15B,PTK2B,PTPRK,RHOB,SCGB1A1,SLC8A1,SOD1,SOD2,STK24,TACR1,TNFAIP3,TXNIP,TXNRD3,UBE3A
lymphocyte proliferation	114	1.26e-13	1.45e-11	2.85559	67	0.0237336	412	0.0043111	1.99162	28	79	0.00848228	BCL2,CARD11,CCND3,CD180,CR2,DOCK2,FYN,GAPT,IFNA14,IFNA5,IFNB1,IFNE,IL15,IL7R,LEF1,MALT1,MEF2C,PLCL2,PTPRC,RAG2,RIPK2,SATB1,SHB,SLAMF1,TBK1,TNFSF14,TNFSF18,TNFSF4
mononuclear cell proliferation	116	1.46e-13	1.66e-11	2.84594	67	0.0237336	459	0.00629903	1.94244	28	81	0.00848228	BCL2,CARD11,CCND3,CD180,CR2,DOCK2,FYN,GAPT,IFNA14,IFNA5,IFNB1,IFNE,IL15,IL7R,LEF1,MALT1,MEF2C,PLCL2,PTPRC,RAG2,RIPK2,SATB1,SHB,SLAMF1,TBK1,TNFSF14,TNFSF18,TNFSF4
Fc receptor signaling pathway	125	6.99e-13	7.35e-11	2.18068	104	0.0368402	248	0.000142463	1.78244	59	186	0.0178734	ACTR2,ACTR3,ARPC2,BCL10,BTRC,CALM1,CARD11,CD247,CLEC4D,CRK,CUL1,CYFIP2,DOCK1,ELMO1,FBXW11,FCGR1B,FER,FOS,FYN,GAB2,IGLL5,ITK,JUN,KRAS,LAT,LCP2,MALT1,MAP3K1,MAP3K7,MAPK10,MAPK8,MYO10,MYO1C,NFATC2,NFATC3,NR4A3,PAK2,PDPK1,PIK3R1,PLCG1,PPP3CA,PRKCE,PRKCQ,PSMA1,PSMA3,PSMB3,PSMB5,PSMD14,PSMD4,PSMD5,PSMD7,PSME4,PTK2,SYK,TAB2,TRAF6,VAV3,WASF2,WIPF1
leukocyte proliferation	126	7.13e-13	7.44e-11	2.65259	71	0.0251506	435	0.00534636	1.91564	30	88	0.00908816	BCL2,CARD11,CCND3,CD180,CR2,DOCK2,F2RL1,FYN,GAPT,IFNA14,IFNA5,IFNB1,IFNE,IL15,IL7R,LEF1,MALT1,MEF2C,PLCL2,PTPRC,RAG2,RIPK2,SATB1,SHB,SLAMF1,TBK1,TNFSF11,TNFSF14,TNFSF18,TNFSF4
Fc-epsilon receptor signaling pathway	161	2.91e-11	2.37e-09	2.32484	78	0.0276302	302	0.000655131	1.88805	42	125	0.0127234	BCL10,BTRC,CALM1,CARD11,CUL1,FBXW11,FER,FOS,GAB2,IGLL5,ITK,JUN,KRAS,LAT,LCP2,MALT1,MAP3K1,MAP3K7,MAPK10,MAPK8,NFATC2,NFATC3,NR4A3,PAK2,PDPK1,PIK3R1,PLCG1,PPP3CA,PRKCQ,PSMA1,PSMA3,PSMB3,PSMB5,PSMD14,PSMD4,PSMD5,PSMD7,PSME4,SYK,TAB2,TRAF6,VAV3
negative regulation of leukocyte apoptotic process	162	3.3e-11	2.68e-09	3.06991	48	0.0170032	538	0.0129846	2.19882	18	46	0.00545289	ADA,BCL10,BCL6,BMP4,CCR7,CXCL12,FOXP1,GHSR,HIF1A,IL2,IRF7,IRS2,ITPKB,KITLG,PRKCQ,RAG1,SLC39A10,SLC46A2
response to hydrogen peroxide	174	1.01e-10	7.6e-09	2.44044	67	0.0237336	544	0.0134487	1.73685	34	110	0.0102999	ADA,APTX,AREG,AREGB,ARG1,BCL2,CDK1,COL1A1,CRK,ETS1,FABP1,FOXO1,GPX1,IL18RAP,JUN,KCNA5,KLF2,MAP3K5,MAPK7,MDM2,MYB,NR4A3,PDCD10,PDGFD,PLEKHA1,PPP1R15B,PTK2B,RHOB,SLC8A1,SOD1,STK24,TNFAIP3,TXNIP,UBE3A
regulation of adaptive immune response	178	1.24e-10	9.13e-09	2.26538	77	0.027276	652	0.0291348	1.60549	38	133	0.0115117	ADA,ARG1,BCL6,CD226,CD4,CR1,DUSP10,DUSP22,FAM49B,HLX,IFNB1,IFNG,IL12A,IL12B,IL2,IL20RB,IL23R,IL6ST,IL7R,IRF7,MALT1,MAP3K7,MEF2C,MSH6,PRKCQ,PRKCZ,PTPRC,RIF1,RIPK2,SAMSN1,SLAMF1,SMAD7,TFRC,TNFAIP3,TNFSF13,TNFSF18,TNFSF4,TRAF6
positive regulation of leukocyte migration	180	1.37e-10	1e-08	2.42184	67	0.0237336	291	0.00043365	1.91875	42	123	0.0127234	ADAM10,ADAM17,ANO6,APP,CAMK1D,CCL1,CCL2,CCR1,CCR6,CCR7,CMKLR1,CXCL12,CXCL13,CXCL3,CXCL5,CXCL6,DAPK2,EDN1,EDN2,F2RL1,FAM65B,FPR2,IL12A,IL1R1,IL8,ITGA4,KITLG,MAPK14,PDGFD,PTAFR,PTK2B,RAC2,SELP,SLAMF1,SWAP70,TACR1,THBS1,THBS4,THY1,TNFSF14,TNFSF18,WNT5A
regulation of cell killing	198	7.47e-10	4.96e-08	2.82324	47	0.016649	539	0.0130053	1.98833	23	65	0.00696759	ARG1,BCL2L11,CADM1,CCL2,CD226,CRK,CRTAM,F2RL1,FAM49B,IFNG,IL12A,IL12B,IL18RAP,IL21,IL23R,IL7R,KLRK1,LAG3,NCR1,PRF1,PTPRC,RASGRP1,SERPINB9
positive regulation of leukocyte chemotaxis	208	1.08e-09	6.82e-08	2.59952	53	0.0187743	297	0.000537715	2.08353	33	89	0.00999697	ADAM10,ADAM17,ANO6,CAMK1D,CCL1,CCL2,CCR1,CCR6,CCR7,CMKLR1,CXCL12,CXCL13,CXCL3,CXCL5,CXCL6,DAPK2,EDN1,EDN2,F2RL1,FAM65B,FPR2,IL12A,IL8,MAPK14,PTK2B,RAC2,SLAMF1,SWAP70,THBS1,THBS4,TNFSF14,TNFSF18,WNT5A
regulation of leukocyte apoptotic process	216	1.42e-09	8.63e-08	2.3917	61	0.0216082	459	0.00629903	1.94244	28	81	0.00848228	ADA,ADAM17,BCL10,BCL6,BMP4,CCR7,CD274,CDKN2A,CXCL12,FOXP1,GHSR,HCAR2,HIF1A,IL2,IRF7,IRS2,ITPKB,KITLG,MEF2C,NR4A3,PIK3CD,PRKCQ,RAG1,RAPGEF2,SLC39A10,SLC46A2,WNT5A,ZC3H8
B cell activation	232	3.64e-09	2.06e-07	2.00995	85	0.0301098	268	0.000242556	1.88645	47	140	0.0142381	ADA,ADAM17,AICDA,BANK1,BCL2,BCL6,CARD11,CCR6,CD180,CD79B,CMTM7,CR2,DCLRE1C,EXO1,FZD9,GAPT,GPR183,GPR97,HDAC4,IFNA14,IFNA5,IFNB1,IFNE,IL7R,ITGA4,ITGB1,KLF6,LAX1,LEF1,MALT1,MEF2C,MFNG,MSH6,NFAM1,NHEJ1,PIK3CD,PIK3R1,PLCL2,PRKCB,PTK2B,PTPRC,RAG1,RAG2,SHB,SKAP2,SWAP70,TPD52
regulation of leukocyte chemotaxis	240	5.55e-09	3.04e-07	2.36084	58	0.0205455	328	0.00117188	1.9251	37	108	0.0112087	ADAM10,ADAM17,ANO6,BST1,CAMK1D,CCL1,CCL2,CCR1,CCR6,CCR7,CMKLR1,CXCL12,CXCL13,CXCL3,CXCL5,CXCL6,DAPK2,EDN1,EDN2,F2RL1,FAM65B,FPR2,GREM1,IL12A,IL8,KLRK1,MAPK14,PTK2B,RAC2,SLAMF1,SLIT2,SWAP70,THBS1,THBS4,TNFSF14,TNFSF18,WNT5A
cytokine production	245	7.51e-09	4.03e-07	2.05744	77	0.027276	265	0.000244497	1.91564	45	132	0.0136322	APP,ASH1L,BCL10,C1orf106,CARD11,CCR7,CD226,CD36,CD4,CD55,CD96,DBH,DENND1B,DLG1,EOMES,F2RL1,FGFR1,FOXP1,GPR56,HEG1,HIF1A,IFNAR1,IL12A,IL12B,IL12RB2,IL18RAP,IL1RAP,IL31RA,IRF7,ITGB6,ITK,KLRF2,LCP2,MAF,MCOLN2,NFATC2,PCSK5,PIK3CD,PTAFR,PTGS2,RAB1A,RASGRP1,SLAMF1,TBK1,TNFSF4
regulation of antigen receptor-mediated signaling pathway	246	7.6e-09	4.06e-07	2.75591	43	0.015232	454	0.0060303	2.18525	21	54	0.00636171	ADA,BCL10,CCR7,CD226,CD300A,DUSP22,ELF2,LPXN,MALT1,NFAM1,PLCL2,PRKCB,PRKCH,PRNP,PTPN22,PTPRC,PTPRJ,RUNX1,SLC39A10,THY1,TRAT1
positive regulation of fibroblast apoptotic process	283	4.37e-08	2.02909e-06	4.16941	22	0.00779313	444	0.00555955	4.81646	6	7	0.00181763	BCL2L11,BID,BTG1,STK17A,STK17B,TP63
regulation of lymphocyte mediated immunity	319	2.15e-07	8.87489e-06	2.09814	59	0.0208998	512	0.0105546	1.71827	37	121	0.0112087	ARG1,BCL6,CADM1,CD226,CD96,CR1,CRK,CRTAM,DUSP22,FAM49B,IFNB1,IFNG,IL12A,IL12B,IL18RAP,IL2,IL20RB,IL21,IL23R,IL7R,KLRK1,LAG3,MALT1,MAP3K7,MSH6,NCR1,PRKCZ,PTPRC,RASGRP1,RIF1,SERPINB9,SLAMF1,SMAD7,TFRC,TNFSF13,TNFSF4,TRAF6
oligopeptide transport	320	2.25e-07	9.25026e-06	6.44067	13	0.00460503	748	0.0477258	4.01372	5	7	0.00151469	ABCB9,ABCC1,SLC15A1,SLC15A2,SLC15A4
regulation of granulocyte chemotaxis	326	2.68e-07	1.08191e-05	2.91736	31	0.0109812	548	0.0138974	2.1353	19	50	0.00575583	BST1,CAMK1D,CCL2,CCR7,CMKLR1,CXCL3,CXCL5,CXCL6,DAPK2,EDN1,FAM65B,IL8,MAPK14,RAC2,SLAMF1,SLIT2,THBS1,THBS4,TNFSF18
positive regulation of interleukin-2 production	331	2.88e-07	1.14382e-05	2.61319	37	0.0131066	471	0.00716769	2.6223	14	30	0.00424114	CARD11,CD4,CD83,GLMN,IRF4,MALT1,MAP3K7,PDE4B,PDE4D,PRKCQ,RIPK2,RUNX1,TNFSF4,TRAF6
regulation of leukocyte mediated cytotoxicity	336	3.44e-07	1.34693e-05	2.5934	37	0.0131066	496	0.0092192	2.16123	20	52	0.00605877	ARG1,CADM1,CCL2,CD226,CRK,CRTAM,F2RL1,FAM49B,IL12A,IL12B,IL18RAP,IL21,IL23R,IL7R,KLRK1,LAG3,NCR1,PTPRC,RASGRP1,SERPINB9
negative regulation of MAP kinase activity	337	3.45e-07	1.34533e-05	2.20321	51	0.0180659	428	0.00501711	2.02916	26	72	0.0078764	BMP4,BMP7,CD300A,DUSP10,DUSP16,DUSP22,DUSP4,DUSP5,DUSP6,GSTP1,HMGCR,IRAK3,LAX1,MAPK7,PAQR3,PDCD4,PTPN1,PTPN22,PTPRJ,SFRP2,SMPD1,SORL1,SPRED1,SPRED2,SPRY1,SPRY2
positive regulation of myeloid cell differentiation	357	5.8e-07	2.13673e-05	2.0624	57	0.0201913	476	0.00767565	1.91875	28	82	0.00848228	ACVR2A,CA2,CCR1,CD4,CREB1,ETS1,FOS,GNAS,HIF1A,HMGB2,IFNG,IL12B,IL23R,INHBA,JAG1,JUN,KITLG,LEF1,LIF,MAPK14,POU4F2,PRKCA,RUNX1,SMAP1,TNFSF11,TRAF6,TRIB1,ZFP36L1
positive regulation of T cell proliferation	363	7.47e-07	2.70336e-05	2.06038	56	0.019837	599	0.0205851	1.756	30	96	0.00908816	CARD11,CD1D,CD274,CD276,CD4,CD55,CD59,HES1,HHLA2,HLA-DPB1,IFNG,IL12A,IL12B,IL15,IL2,IL21,IL23R,IL2RA,IL6ST,NCK2,PDCD1LG2,PRKCQ,PTPRC,RIPK2,SLAMF1,SYK,TFRC,TGFBR2,TNFSF4,TRAF6
positive regulation of cell killing	368	8.76e-07	3.12773e-05	2.60986	34	0.0120439	418	0.00431359	2.40823	18	42	0.00545289	ARG1,BCL2L11,CADM1,CCL2,CD226,CRTAM,F2RL1,FAM49B,IFNG,IL12A,IL12B,IL18RAP,IL21,IL23R,KLRK1,LAG3,PRF1,RASGRP1
B cell differentiation	384	1.22283e-06	4.18597e-05	2.02648	56	0.019837	493	0.00902485	1.83364	31	95	0.00939109	ADA,ADAM17,AICDA,BCL2,BCL6,CARD11,CD79B,CMTM7,CR2,DCLRE1C,FZD9,GPR183,GPR97,HDAC4,IFNA14,IFNA5,IFNB1,IFNE,ITGA4,ITGB1,KLF6,MALT1,MFNG,NFAM1,NHEJ1,PIK3R1,PLCL2,PTK2B,RAG1,RAG2,TPD52
B cell proliferation	395	1.57673e-06	5.24713e-05	2.58171	33	0.0116897	546	0.0139239	2.30531	16	39	0.00484702	BCL2,CARD11,CD180,CR2,GAPT,IFNA14,IFNA5,IFNB1,IFNE,IL7R,LEF1,MEF2C,PLCL2,PTPRC,RAG2,SHB
regulation of interferon-gamma production	416	2.18069e-06	6.89065e-05	2.01569	54	0.0191286	421	0.00440967	1.91423	31	91	0.00939109	CCR7,CD2,CD226,CD274,CD276,CD96,FAM49B,HLA-DPB1,HMHB1,IFNAR1,IL12A,IL12B,IL12RB2,IL18R1,IL2,IL20RB,IL21,IL23R,INHBA,KLRK1,PDCD1LG2,PDE4B,PDE4D,PRNP,PTPN22,RASGRP1,RIPK2,SCGB1A1,SLAMF1,TNFSF4,WNT5A
positive regulation of interferon-gamma production	440	3.89947e-06	0.000116497	2.19445	42	0.0148778	466	0.00682903	2.08454	23	62	0.00696759	CD2,CD226,CD276,FAM49B,HLA-DPB1,HMHB1,IFNAR1,IL12A,IL12B,IL12RB2,IL18R1,IL2,IL21,IL23R,KLRK1,PDE4B,PDE4D,PTPN22,RASGRP1,RIPK2,SLAMF1,TNFSF4,WNT5A
positive regulation of B cell proliferation	454	5.66626e-06	0.000164059	2.35391	35	0.0123982	384	0.00321472	2.46697	18	41	0.00545289	ADA,BCL2,BCL6,BST1,CARD11,CD38,CDKN1A,GPR183,IL2,IL21,IRS2,MEF2C,NFATC2,PELI1,PTPRC,SLC39A10,TFRC,VAV3
regulation of interleukin-2 production	462	6.46195e-06	0.000183858	2.06581	46	0.0162947	403	0.00360644	2.2693	21	52	0.00636171	CARD11,CD34,CD4,CD83,GLMN,IL20RB,IRF4,LAG3,MALT1,MAP3K7,NAV3,PDE4B,PDE4D,PRKCQ,PRNP,RIPK2,RUNX1,SFTPD,TNFAIP3,TNFSF4,TRAF6
alpha-beta T cell activation	474	7.69509e-06	0.000213401	2.08969	44	0.0155863	454	0.0060303	2.18525	21	54	0.00636171	BCL11B,BCL2,BRAF,DOCK2,EOMES,FOXP1,GPR183,IFNG,IL12B,IL15,IL18R1,IRF4,ITK,LEF1,LY9,PTGER4,RORA,RORC,SATB1,SYK,TNFSF4
regulation of CD4-positive, alpha-beta T cell activation	480	7.98107e-06	0.000218565	2.22647	38	0.0134609	601	0.0210371	2.1072	18	48	0.00545289	BCL6,CD55,CD83,HLX,IFNG,IL12B,IL2,IL23R,IRF4,MYB,PRKCQ,PRKCZ,RIPK2,SHB,SMAD7,TGFBR2,TNFSF18,TNFSF4
alpha-beta T cell differentiation	488	9.73562e-06	0.000262243	2.15578	40	0.0141693	601	0.0210371	2.1072	18	48	0.00545289	BCL11B,BCL2,BRAF,EOMES,FOXP1,GPR183,IFNG,IL12B,IL18R1,IRF4,ITK,LEF1,LY9,PTGER4,RORA,RORC,SATB1,SYK
regulation of B cell proliferation	533	2.27875e-05	0.000561993	2.03278	42	0.0148778	416	0.00431819	2.15403	23	60	0.00696759	ADA,BCL2,BCL6,BST1,CARD11,CD300A,CD38,CDKN1A,CTLA4,GPR183,IL2,IL21,IRS2,MEF2C,NFATC2,PELI1,PRDM1,PTPRC,SLC39A10,TFRC,TNFRSF13B,TNFRSF21,VAV3
regulation of superoxide metabolic process	547	2.61323e-05	0.000627988	3.18477	18	0.0063762	691	0.0338202	2.40823	12	28	0.00363526	AATF,BMP7,BST1,CD36,EGFR,F2RL1,FBLN5,FPR2,GCH1,GSTP1,SOD1,SYK
positive regulation of calcium-mediated signaling	586	4.37657e-05	0.000981741	2.28245	30	0.010627	580	0.0182709	2.24768	16	40	0.00484702	ADA,AKAP6,CALM1,CALM3,CAMK2B,CD4,CD8A,CDH13,GSTO1,JPH2,LACRT,LMCD1,NRG1,SPPL3,SYK,TRAT1
visual behavior	594	5.03026e-05	0.00111318	2.0628	37	0.0131066	636	0.0273056	2.01443	19	53	0.00575583	APP,BRAF,CREB1,DBH,DRD1,DRD3,HIF1A,HMGCR,HRH2,ITGB1,KRAS,LRRN4,MEIS2,NETO1,NPS,PIAS1,RAG1,SLC1A2,TANC1
positive regulation of CD4-positive, alpha-beta T cell activation	623	6.79147e-05	0.00143297	2.29988	28	0.00991853	610	0.021947	2.43499	13	30	0.0039382	CD55,CD83,HLX,IFNG,IL12B,IL23R,MYB,PRKCQ,PRKCZ,RIPK2,SHB,TGFBR2,TNFSF4
response to methylmercury	630	7.39495e-05	0.00154296	4.30337	11	0.00389656	748	0.0477258	4.01372	5	7	0.00151469	ANK2,ARG1,ARSB,CPOX,S100B
regulation of CD4-positive, alpha-beta T cell differentiation	643	8.57019e-05	0.00175202	2.1959	30	0.010627	733	0.0447426	2.1072	15	40	0.00454408	BCL6,CD83,HLX,IFNG,IL12B,IL2,IL23R,IRF4,MYB,PRKCZ,RIPK2,SHB,SMAD7,TNFSF18,TNFSF4
visual learning	656	9.60476e-05	0.00192461	2.09213	33	0.0116897	601	0.0210371	2.1072	18	48	0.00545289	APP,BRAF,CREB1,DBH,DRD1,DRD3,HIF1A,HMGCR,HRH2,ITGB1,KRAS,LRRN4,MEIS2,NETO1,NPS,PIAS1,RAG1,TANC1
B cell receptor signaling pathway	659	9.9738e-05	0.00198946	2.24672	28	0.00991853	532	0.0121018	2.40823	15	35	0.00454408	BCL2,CD38,CD79B,CTLA4,IGLL5,KLHL6,MEF2C,NFAM1,NFATC2,PIK3CD,PLEKHA1,PRKCB,PTPRC,SYK,VAV3
negative regulation of B cell apoptotic process	687	0.000138583	0.00265163	2.88594	17	0.00602196	701	0.0360811	3.27787	7	12	0.00212057	ADA,BCL10,BCL6,FOXP1,IL2,IRS2,SLC39A10
regulation of T-helper cell differentiation	738	0.000240192	0.00427821	2.33009	23	0.00814736	711	0.0384171	2.2828	13	32	0.0039382	#N/A
positive regulation of leukocyte mediated cytotoxicity	805	0.000394625	0.00644391	2.20282	24	0.00850159	462	0.00635891	2.55418	15	33	0.00454408	#N/A
regulation of toll-like receptor 3 signaling pathway	821	0.000423616	0.00678249	4.63801	8	0.00283387	671	0.0317856	3.74614	6	9	0.00181763	#N/A
regulation of synaptic transmission, cholinergic	841	0.000491863	0.00768792	3.22226	12	0.0042508	671	0.0317856	3.74614	6	9	0.00181763	#N/A
positive regulation of monooxygenase activity	857	0.000538491	0.00825959	2.55814	17	0.00602196	489	0.00856831	2.8096	12	24	0.00363526	#N/A
regulation of somatic stem cell population maintenance	900	0.000649475	0.00948594	3.5752	10	0.00354233	597	0.0200383	4.68267	5	6	0.00151469	#N/A
chorio-allantoic fusion	907	0.000660624	0.00957431	2.8123	14	0.00495926	748	0.0477258	4.01372	5	7	0.00151469	#N/A
chondrocyte differentiation involved in endochondral bone morphogenesis	920	0.000718415	0.0102647	2.57591	16	0.00566773	389	0.00333092	4.08669	8	11	0.00242351	#N/A
regulation of B cell receptor signaling pathway	975	0.000942282	0.0127039	2.35807	18	0.0063762	675	0.0317861	2.67581	10	21	0.00302938	#N/A
CD4-positive, alpha-beta T cell cytokine production	1068	0.00158103	0.0194594	3.4268	9	0.0031881	422	0.00450027	4.37049	7	9	0.00212057	#N/A
T cell cytokine production	1094	0.00176039	0.021152	3.12216	10	0.00354233	469	0.00698904	3.74614	8	12	0.00242351	#N/A
regulation of natural killer cell mediated immunity	1221	0.00321074	0.0345661	2.053	19	0.00673043	588	0.0189786	2.38391	14	33	0.00424114	#N/A
positive regulation of release of sequestered calcium ion into cytosol	1230	0.00334744	0.0357741	2.00261	20	0.00708466	733	0.0447426	2.1072	15	40	0.00454408	#N/A
regulation of natural killer cell mediated cytotoxicity	1243	0.00345312	0.0365175	2.08562	18	0.0063762	653	0.0296088	2.35644	13	31	0.0039382	#N/A
mammary gland epithelial cell proliferation	1283	0.00381314	0.0390676	2.24063	15	0.0053135	363	0.00229431	3.89022	9	13	0.00272645	#N/A
thyroid hormone metabolic process	1342	0.00499735	0.0489494	2.24439	14	0.00495926	483	0.00854934	3.37152	9	15	0.00272645	#N/A
regulation of interleukin-17 production	1349	0.00512055	0.049896	2.10616	16	0.00566773	598	0.0201055	2.68745	11	23	0.00333232	#N/A
