# Supplementary material for: Chromatin accessibility landscape of pediatric T‐lymphoblastic leukemia and human T‐cell precursors
Source: EMBO Mol Med. 2020 Aug 5;12(9):e12104. doi: 10.15252/emmm.202012104 (PMC7507092; doi:10.15252/emmm.202012104)
Supplement: Supplementary file 15 — Dataset EV13 [file EMMM-12-e12104-s015.xlsx]

## Sheet: Dataset EV13
Dataset EV13. FPKMs of the T-ALL patients and thymi. Mean FPKMs are reported for patients having biological replicates and for three bulk thymi.
gene	ENSEMBL id	P1	P2	P41	P3	P4	P5	P27	P6	P7	P52	P68	P69	P8	P9	P10	P11	P12	P59	P63	Thymu bulk
TSPAN6	ENSG00000000003	0	0.396053	3.11462	0	0.222188	3.5108	0	5.42671	0.0358155	7.54403	0.015992	0	5.55086	0.063238	0.00949165	3.93753	3.60864	6.40223	0.224518	0.654236
TNMD	ENSG00000000005	0	0	0	0	0	0	0	0	0	0	0	0	0	0	0	0	0	0	0	0
DPM1	ENSG00000000419	31.9091	29.7006	31.4483	34.8203	28.9569	30.935	36.1322	35.2124	32.0532	17.549	22.2181	23.2091	29.1158	29.1954	26.232	29.2179	34.9002	26.4733	23.3454	27.4323
SCYL3	ENSG00000000457	3.99759	5.87462	7.84493	7.93633	7.25939	4.85625	8.78364	5.5218	6.51648	5.81585	4.8044	5.32908	6.38036	4.40838	6.32279	6.39857	5.45388	7.92272	6.37545	9.39355
C1orf112	ENSG00000000460	12.4921	22.522	13.362	24.4554	9.54827	17.331	8.58407	15.963	21.9205	11.7274	11.261	9.43073	19.2628	20.4262	24.0494	18.6197	19.7572	14.1753	27.08	13.9157
FGR	ENSG00000000938	15.0489	30.4393	0.668959	4.54756	101.294	1.43155	1.8335	1.9497	12.4428	11.1696	42.9828	3.68892	1.28731	3.36319	13.9915	12.9218	4.85579	1.59194	1.31531	3.56515
CFH	ENSG00000000971	0	0.0067221	0.072925	1.74736	11.2367	2.66073	16.5267	0.134679	0.120214	0.0467389	0.104906	4.42028	0	0.0403313	2.61236	0.0168823	0.0098052	0.0232162	0.00584453	0.904035
FUCA2	ENSG00000001036	6.14062	0.887166	0.0413944	0.057998	1.7565	2.59421	6.03457	1.02237	6.80858	0.308688	0.40327	6.78776	0.260006	2.37697	0.663099	0.661218	1.25483	0.50769	0.335733	1.13579
GCLC	ENSG00000001084	5.41848	4.7947	2.16936	0.121124	4.62736	4.17878	6.69239	3.80905	3.66627	5.61685	4.74473	5.16109	2.84698	5.34484	4.04019	4.7032	3.64794	5.11612	5.66922	3.88539
NFYA	ENSG00000001167	19.1891	39.776	32.8955	23.1638	26.901	35.1408	21.5546	33.4536	31.8907	42.3138	34.8228	41.8819	39.4099	20.9311	35.1989	31.6395	24.5564	39.3302	43.4888	44.4182
STPG1	ENSG00000001460	0.0723069	0.278061	0.642967	1.84848	0.792426	0.278153	0.876189	0.47577	0.393866	1.04932	1.05922	0.884969	0.578598	0.0220449	0.308901	0.427938	0.747173	0.580166	0.648502	0.606922
NIPAL3	ENSG00000001461	3.55673	4.62911	6.52135	10.6311	9.86062	2.68617	6.77937	5.38896	6.98203	6.83102	7.11154	6.98667	4.58087	1.29731	4.7201	4.42995	4.32254	6.05178	6.58494	9.26856
LAS1L	ENSG00000001497	15.7822	15.4655	11.0883	16.3666	12.38	18.4673	8.71689	12.1327	14.5393	11.9185	13.3501	12.3318	16.4481	17.2948	14.6361	15.2028	16.6818	14.3775	15.125	11.045
ENPP4	ENSG00000001561	3.41322	4.7813	5.87944	8.89375	5.66059	4.45532	10.0307	7.82324	6.29123	5.26188	5.65365	6.09924	6.02089	3.70256	6.73219	6.1783	5.88117	4.85284	6.50875	9.182
SEMA3F	ENSG00000001617	0.311086	0.00481986	0.363838	4.08571	0.0840898	0.0327144	0.0178358	0.022645	0.131136	0.129909	0.0442579	0.717244	1.98157	0	0.416892	0.0997125	0.0449255	0.058767	2.03173	0.0696093
CFTR	ENSG00000001626	0	0.0270377	0	0.119123	0	2.83634	0	0.0430417	0.0119706	0	0.00293025	0.0397571	0.411979	108.856	0.0288536	0.152785	0.0105591	0	0	0.00194206
ANKIB1	ENSG00000001629	12.5926	18.9476	13.838	17.3284	15.0332	13.2858	17.8791	14.6641	21.3621	16.0001	17.1284	11.9539	15.4121	14.0702	18.8623	19.5628	14.2173	14.1473	21.676	24.6415
CYP51A1	ENSG00000001630	0.348425	0.593503	0.145778	0.340419	1.35721	0.668489	1.86631	0.181802	0.263219	0.714479	0.733981	0	1.05706	1.76219	1.24843	0.523094	0.932719	0.14503	0.303766	0.0906937
KRIT1	ENSG00000001631	10.4441	12.6086	8.88613	13.4904	12.8208	12.5777	7.40419	10.2677	16.3544	8.67982	9.40255	7.79031	11.5926	13.0467	13.2155	14.7041	11.7919	9.05898	17.2393	21.5303
RAD52	ENSG00000002016	4.88631	7.11664	3.79624	8.24608	9.41903	10.7388	6.73813	4.00381	6.65503	4.45676	4.85969	5.58684	4.64595	8.81339	7.39525	5.7588	6.20388	4.76067	9.00837	11.4089
MYH16	ENSG00000002079	0	0	0	0	0	0	0	0	0	0	0	0	0	0	0	0	0	0	0	0
BAD	ENSG00000002330	11.2103	11.4573	7.27183	16.0632	13.454	14.5817	6.34983	13.4777	5.83607	12.2965	11.0324	11.8768	14.8151	10.3296	12.2522	16.3409	15.0383	5.43806	6.66035	9.37947
LAP3	ENSG00000002549	27.1109	13.5023	13.3305	34.1241	16.6321	17.5503	20.3837	15.0532	20.6739	10.8315	13.0542	20.9189	15.0823	23.4799	12.0964	16.5278	17.7801	16.4908	8.35005	8.67607
CD99	ENSG00000002586	203.657	219.047	265.09	59.8212	271.523	205.03	66.47	399.214	168.584	400.707	186.222	292.74	170.154	218.782	150.93	275.146	230.196	242.012	49.0182	132.652
HS3ST1	ENSG00000002587	0.361425	0.00569695	0.0158106	0	0	0.106336	0	0.0130408	0	0.00274194	0.00581241	0	0.00518764	0	0.00405944	0.0084184	0.00349081	0.00868263	0.0116576	3.20722
AOC1	ENSG00000002726	0.182768	0	0	0.646507	0.0795928	0	0.0150062	0	0.166767	0	0.0124122	0.27366	0	0	0	0	0	0	0	0.0956297
WNT16	ENSG00000002745	0	0	0	0.0184908	0	0	0	0	0	0	0.00727754	0	0	0	0.086388	0.0210808	0	0	0	0.0056213
HECW1	ENSG00000002746	0.0267489	0	0.00739615	0	0	0	0.0226001	0.0130236	0.00363857	0.00801671	0.00509819	0.00115286	0.00418504	0	0.0791557	0.00492264	0.00285906	0	0.0102251	0.00305777
MAD1L1	ENSG00000002822	10.05	8.62152	6.79052	8.03692	8.16886	10.13	3.81183	6.47842	8.53628	7.34659	6.01235	7.08106	10.2349	9.8163	10.1432	8.24343	11.8164	8.06041	9.46482	7.8649
LASP1	ENSG00000002834	36.3249	39.3193	53.8268	70.7511	44.3117	26.9207	22.938	35.534	28.5644	53.6666	53.2686	51.0783	41.4905	26.6212	32.7929	30.9015	33.1131	34.6395	60.3787	27.3835
SNX11	ENSG00000002919	5.23035	5.30514	5.68567	9.18024	5.88019	4.60811	8.52162	4.99839	4.68614	5.0792	5.19921	6.62559	5.46621	5.76448	3.93678	3.52683	4.28167	5.95113	4.38227	6.15895
TMEM176A	ENSG00000002933	0	0	0	0	0	0	0	0	0	0	0.327433	0.00462766	0.00377703	0	0	0	0	0	0	0.223705
M6PR	ENSG00000003056	27.5949	25.5534	30.6416	34.9626	28.3519	23.3768	20.2446	19.7814	28.5551	22.3492	22.3058	25.6861	26.3259	25.6043	21.8122	23.3335	24.4346	20.7119	22.545	25.2694
KLHL13	ENSG00000003096	0.0061737	0.322168	0.23666	0	0.0145288	3.06354	0	1.6669	0.0343871	0.102607	1.01277	0.00230555	0.0596257	0.0134391	1.28259	1.77202	2.24362	0.0236917	0.0204487	0.549791
CYP26B1	ENSG00000003137	0	0	0	0	0	0.0157407	0	0.00206777	0	0	0	0	0.00320673	0	0	0	0.00568415	0	0.00949109	0.205096
ICA1	ENSG00000003147	0.949328	0.370184	0.512107	0.468482	1.37941	1.04909	1.80094	0.157387	1.27222	1.93647	0.46581	1.59318	2.03512	1.53499	0.448976	0.154609	0.167955	2.85098	0.204366	0.505412
DBNDD1	ENSG00000003249	0.017335	0	0.0733157	0.119844	0.144029	0.03362	0.00814646	0.0184589	0.0629687	0.050859	0	0.0319981	0.0452159	0.239809	0.0606965	0	0.0226728	0	0.0405433	0.310927
ALS2	ENSG00000003393	2.87663	2.98745	4.149	2.77068	3.79196	2.01893	3.89431	3.21176	3.0351	2.71121	3.13197	2.09213	4.42441	2.0295	4.00758	3.44352	2.64558	2.95056	5.36456	6.56622
CASP10	ENSG00000003400	11.6782	13.2924	22.0801	12.6025	15.3156	7.43373	18.2996	11.9807	20.8335	10.494	10.9602	12.4063	8.08949	12.5304	13.5397	5.23863	8.74085	13.2573	15.1226	10.9934
CFLAR	ENSG00000003402	4.48968	6.2722	6.61133	7.02342	10.2319	5.97445	7.80721	6.87996	16.0516	7.04281	8.1737	5.56284	4.26172	6.1361	7.97381	5.06247	4.49551	6.46455	6.08284	16.8177
TFPI	ENSG00000003436	0.810714	0.629912	5.64094	0.00514757	0.541309	1.14562	5.71681	5.00489	5.70606	0.215993	2.04824	1.12288	1.82542	0.26037	1.01611	0	0.927954	2.55226	2.00728	1.71003
NDUFAF7	ENSG00000003509	7.07465	7.9901	4.76688	8.75329	7.72509	9.81613	7.09634	6.33883	8.66425	3.06024	3.84809	3.82317	6.20229	9.7161	8.1409	9.00026	6.4581	5.65769	7.56142	12.612
RBM5	ENSG00000003756	18.2576	24.0388	16.6791	22.612	25.4517	18.6805	16.9832	16.6788	25.2871	12.5062	14.8577	14.3713	19.5319	18.0802	24.8754	23.6442	16.4506	17.7028	32.1497	49.7767
MTMR7	ENSG00000003987	0.00138785	0	0	0	0	0	0	0	0.0121662	0	0.00833874	0	0	0.00824361	0.00291193	0	0	0.0166087	0	0.014337
SLC7A2	ENSG00000003989	0.019173	0.0138507	0	0.00762791	0.0320855	0	0	0.0151366	0.0029238	0.0169948	0	0	0	0.0178074	0.101881	0	0	0.0119591	0.0301062	0.0616688
ARF5	ENSG00000004059	34.545	29.243	29.5895	28.7152	28.9017	30.3988	31.3908	26.035	24.2179	37.8164	31.9768	33.9116	32.7728	25.1541	26.2074	26.3809	27.0541	23.0531	25.3126	21.886
SARM1	ENSG00000004139	1.95078	1.7865	1.84487	5.06443	0.112283	0.199	0.148187	0.842426	0.379476	0.762693	0.884262	2.15005	1.96435	1.69064	2.64336	1.4202	1.17786	0.363289	0.989183	2.31354
POLDIP2	ENSG00000004142	39.5708	30.0107	29.3721	51.3965	29.575	34.8439	31.1169	25.3013	23.0144	33.6197	34.1717	36.0821	30.0986	30.8822	24.7701	26.3667	32.9526	31.1008	19.7937	21.1832
PLXND1	ENSG00000004399	10.4811	2.04408	0.906865	24.7188	47.1849	13.562	14.7142	1.6646	38.1754	3.54554	5.71734	61.9748	4.16958	22.5506	4.18442	0.840071	0.851902	1.20622	1.44191	24.6751
AK2	ENSG00000004455	35.3427	27.9512	33.5415	39.4705	31.4557	30.198	42.3486	26.434	31.0468	24.9044	25.7825	41.4658	28.7859	30.1616	23.9766	23.8181	26.87	29.2775	19.9504	15.8678
CD38	ENSG00000004468	13.2004	10.1181	25.5883	32.1593	10.7818	17.3599	35.0664	46.0257	37.0322	43.5826	24.9299	75.8362	20.6168	41.7067	43.5917	35.661	19.0275	31.7914	33.1484	156.928
FKBP4	ENSG00000004478	28.9286	42.4425	21.1767	33.6076	53.252	37.8943	38.4636	12.3181	6.8374	48.8262	21.8913	21.054	77.02	30.4321	21.1904	28.1544	44.5618	52.2005	21.045	9.63727
KDM1A	ENSG00000004487	40.6379	41.7475	49.4108	41.1363	34.3924	50.3175	35.6923	42.5885	59.769	46.2571	39.1729	33.2811	61.3449	47.5945	37.4682	45.346	51.873	57.5905	44.5132	23.6481
RBM6	ENSG00000004534	26.2239	30.4012	21.3932	28.7451	29.6997	44.3036	17.219	26.4218	35.752	14.784	19.6456	17.9368	30.8311	26.3988	28.4485	33.5624	26.3484	21.847	35.9396	45.8506
CAMKK1	ENSG00000004660	0.800756	0.808042	0.399987	0.0487327	2.01569	0.898494	0.610629	0.424152	0.361564	1.07972	1.0549	0.403358	1.39124	1.09343	1.50211	0.86116	0.784657	1.22882	0.788595	1.11224
RECQL	ENSG00000004700	30.2859	34.0616	35.8279	30.7877	39.4888	26.9645	19.9962	37.3685	34.3984	23.5879	29.5552	30.4606	31.0215	26.7774	25.9644	30.8241	29.6514	29.4269	26.3061	23.7212
CCDC132	ENSG00000004766	5.46575	6.48221	5.16506	3.67085	6.49341	5.57803	4.05483	5.73259	9.34698	3.17346	4.38264	3.73886	5.20493	5.62383	6.72658	7.19301	5.52009	4.77564	8.76411	9.39953
HSPB6	ENSG00000004776	0.0421407	0	0	0.0350166	0	0.022921	0.0166619	0.0301099	0	0.0390082	0.0826901	0.0747951	0.009339	0.0272489	0.0519697	0	0.0298185	0	0.082923	0.0197792
ARHGAP33	ENSG00000004777	3.34621	11.0306	2.646	4.13836	4.33013	5.31268	0.98185	5.30409	4.08244	8.87114	10.6478	8.88235	5.32018	4.1035	19.6429	7.31882	6.06674	3.20364	15.8358	14.2657
NDUFAB1	ENSG00000004779	30.4444	34.3524	29.8403	21.3683	22.4151	27.2589	36.331	30.5564	29.0074	18.5283	23.0646	22.3684	28.848	27.831	26.2089	21.9124	41.4404	28.3314	14.1009	17.0056
PDK4	ENSG00000004799	0	0	0	0	0	0	0	0	0	0	0.414878	0	0	0	0	0	0	0	0	0.176097
SLC22A16	ENSG00000004809	2.17387	5.65753	4.87692	0.540795	6.11509	3.61278	13.3355	3.38689	2.89392	9.1311	2.52908	4.38695	4.0495	3.92363	4.57501	3.31846	4.30578	11.0347	0.803551	0.464745
ZMYND10	ENSG00000004838	0.488266	0.388097	0.251197	0.406102	0.733893	0.620256	0.193235	0.10695	0.566948	0.0614361	0.20127	0.281111	0.158893	0.175565	0.258771	0.154328	0.156523	0.0943242	0.617383	0.591255
ABCB5	ENSG00000004846	0.00085337	0	0	0	0	0	0.00929842	0	0	0	0	0	0	0	0.0017905	0	0	0	0	0
ARX	ENSG00000004848	0	0	0	0	0.0176381	0	0	0	0.0080364	0	0	0	0	0	0	0	0	0	0	0
SLC25A13	ENSG00000004864	7.67736	4.04302	0.424563	10.4832	2.98073	3.26611	5.42129	2.67711	4.99697	3.69356	2.72503	6.63947	1.85109	3.87017	3.5031	3.02032	2.05152	3.80949	0.0384888	2.97183
ST7	ENSG00000004866	0.193385	0.0891103	0.0344699	0	1.67034	3.21403	0.00425568	0.137958	2.82488	0.0365318	0.130241	0.00955185	0.0260059	0.125275	0.191974	0.672967	0.541635	0.028044	1.48258	1.24886
CDC27	ENSG00000004897	15.8888	24.9299	21.2318	37.3243	19.8107	24.8596	14.0978	30.6031	22.0701	19.3819	23.6903	23.5007	25.5933	24.0251	27.8817	25.1244	26.5504	21.3968	24.3151	23.9802
SLC4A1	ENSG00000004939	0.00815415	0.072482	0	0.0114051	0.0191894	0	0.00542686	0.072347	0.0078589	0.00423505	0.772067	0.00304514	0.0116106	0.00887509	0	0.0260052	0.0323502	0	0	0.0519678
CALCR	ENSG00000004948	0	0	0	0	0	0	0	0	0	0	0	0	0	0	0	0	0	0	0	0.00908377
HCCS	ENSG00000004961	6.53067	6.48126	6.64621	8.0312	5.01841	6.87977	7.13917	7.03796	6.14673	7.33571	7.82599	7.17761	6.31914	5.64679	5.29343	5.94707	7.83754	6.83213	5.50382	5.0745
DVL2	ENSG00000004975	14.3151	12.2355	9.80746	7.15694	14.2226	17.7283	8.58073	10.3541	8.46448	16.929	13.3033	12.3531	17.0304	16.4711	13.9987	13.7232	14.4952	11.0793	15.8452	7.68043
PRSS22	ENSG00000005001	0	0	0	0	0	0	0	0	0	0	0	0	0	0	0	0	0	0	0	0.0230386
UPF1	ENSG00000005007	22.2116	20.7987	16.619	20.2631	18.3562	25.8666	6.93942	16.247	10.0458	23.3957	25.0429	25.0406	19.9005	22.4465	18.8527	21.4068	24.0089	17.3573	23.3727	12.4204
SKAP2	ENSG00000005020	0.00780995	0.0297525	0	5.00304	7.28744	7.42206	21.0199	0.019798	11.7658	0.00811257	0.567506	17.1029	0.00291336	0.00850047	0.0459312	0.0124537	0.0620194	0.00856309	2.82828	6.82788
SLC25A5	ENSG00000005022	290.689	357.808	278.789	195.769	201.252	330.6	302.393	324.68	257.132	420.273	360.585	357.949	320.114	279.784	267.611	302.064	368.182	384.291	185.251	173.508
CCDC109B	ENSG00000005059	14.5908	16.2964	16.3799	13.5748	13.5586	20.0456	9.05591	31.3836	9.33688	12.24	19.6433	16.5521	11.971	16.5904	15.3077	21.2146	20.5437	16.2476	9.52492	29.1749
HOXA11	ENSG00000005073	0	0	0	10.664	0.0879535	0.0342175	13.4194	0	0.0180104	0	0	3.83823	0.00697085	0	0	0.0297983	0.0123563	0	0	0
POLR2J	ENSG00000005075	23.966	19.5221	22.1982	31.1522	22.4634	29.664	24.3075	18.0064	20.1308	18.5968	19.6369	20.5011	29.0785	29.7534	16.7832	23.1531	27.4301	15.0109	14.695	15.8436
DHX33	ENSG00000005100	8.16755	8.8584	3.94891	4.13834	5.38199	5.82773	4.75917	5.70721	7.74268	10.2535	8.89144	11.9541	5.80357	9.68498	8.57763	6.6731	5.179	7.56276	8.7949	4.70222
MEOX1	ENSG00000005102	0	0	0	0	0.0187393	0	0	0	0	0.0082714	0	0	0.00485418	0	0	0	0	0	0	0.127678
THSD7A	ENSG00000005108	0	0	0	0	0	0.00361347	0.00262674	0	0.913904	0	0	0	0.0125685	0	0	0	0	0	0	0.0741114
LIG3	ENSG00000005156	12.469	11.1331	12.4283	16.2089	6.48865	10.8159	7.95989	7.42609	10.8361	11.891	7.94045	9.55232	12.6762	11.7762	8.58357	11.0375	8.77199	12.3362	14.3371	7.27841
RPAP3	ENSG00000005175	14.3802	17.3982	13.888	15.1693	13.4291	18.5602	11.4836	20.8174	17.4638	17.4008	15.412	16.4705	15.7686	16.4924	19.6058	19.042	19.2035	16.5997	16.1032	18.7138
ACSM3	ENSG00000005187	0.715643	0.81762	1.14032	4.63926	0.0298688	0.875388	1.75699	0.60739	0.0679934	0.338387	0.577581	0.27175	0.141115	1.16961	0.740668	0.404777	0.438968	0.125245	0.196183	0.518535
AC004381.6	ENSG00000005189	10.0907	7.73023	8.69939	0.938728	6.74964	14.0751	8.28441	8.08704	7.55445	8.81249	4.58362	5.79603	10.8972	10.341	9.31603	8.94633	7.05596	12.1016	6.03222	6.67914
CIAPIN1	ENSG00000005194	16.6634	14.3973	20.0673	15.3453	14.4852	12.9692	18.7572	11.8636	16.256	15.646	13.6617	17.187	19.1317	12.5831	11.3338	11.8525	14.0474	16.69	12.5743	9.98687
SPPL2B	ENSG00000005206	8.40387	16.0433	4.17385	11.6501	9.09315	12.7932	5.20383	7.73681	4.99679	18.7241	14.2339	15.8841	24.4341	9.07241	19.4749	13.6404	10.984	9.40902	20.5926	21.9563
FAM214B	ENSG00000005238	1.00037	0.779946	1.72844	1.74056	2.07373	0.215548	0.810301	0.829742	0.625003	0.936293	2.19954	1.25853	1.34996	0.739457	1.09638	1.23352	0.720974	0.770718	2.18345	1.89357
COPZ2	ENSG00000005243	0.0851754	0.125938	0	0	0.0274646	0.0427395	0.0310686	0.063271	0.0125136	0.0363682	0.0385469	0	0.0458715	0.0254048	0.137271	0.0372196	0.0123668	0	0	0.0881711
PRKAR2B	ENSG00000005249	4.31297	4.03163	4.58071	0.265325	3.30114	5.29252	0.066447	3.89829	13.8637	1.59711	2.62163	0.0820269	0.215561	4.9987	4.51093	7.43486	5.90292	0.90311	10.1302	1.59413
MSL3	ENSG00000005302	7.66316	7.68498	6.57275	6.77825	7.03025	6.7404	7.43584	7.12796	5.16989	5.90626	8.04712	6.76314	6.54706	7.57958	8.70504	9.99306	6.43321	5.28074	9.85086	41.1457
CREBBP	ENSG00000005339	3.58671	7.01862	7.55392	6.93906	3.55844	4.82503	3.67502	8.99352	5.94287	9.11943	12.4945	13.1357	3.87878	5.30947	10.1706	7.11262	4.84541	5.62149	10.6643	19.2779
BZRAP1	ENSG00000005379	3.0049	9.40697	5.03641	10.1345	8.21832	3.40533	1.22007	7.96211	10.9779	8.85241	8.19426	4.06947	6.08197	6.17142	7.20991	13.6016	6.39478	4.24218	13.4028	14.8493
MPO	ENSG00000005381	0.0059513	0	0	0.0166479	0	0	0	0.00858905	0.0127624	0.408003	3.74131	0	0.0589119	0	0	0	0	0.0391509	1.02502	1.1879
PON1	ENSG00000005421	9.14563	0	0.164195	0	18.1654	9.12775	0	1.55907	2.62653	0	0	2.50547	0.013193	8.04029	2.33293	1.56447	3.07992	0.00790968	0	9.32778
GCFC2	ENSG00000005436	6.15593	8.09065	5.40533	8.56207	7.00805	7.52565	3.16581	8.31293	9.43337	4.65431	7.79055	7.0585	6.99911	7.84762	9.71117	9.68589	9.51551	7.9184	7.66443	9.8595
WDR54	ENSG00000005448	10.3275	13.2662	13.3533	8.34904	15.5729	6.45872	8.31662	6.32267	7.69225	12.9568	9.84964	11.326	12.1437	9.79468	10.1436	11.177	9.15321	12.536	9.18671	6.80005
CROT	ENSG00000005469	3.03676	5.24321	3.42285	7.07258	3.18891	4.33622	4.4026	3.16746	2.8982	3.35478	3.42706	2.52214	6.70496	3.26074	8.30619	5.82652	3.90054	3.34647	22.5514	5.73932
ABCB4	ENSG00000005471	1.3281	0.0438308	0	0.0241387	0.0270762	0.805831	0.0114859	0.00867525	0.117728	0.00298781	0.015834	0.0107417	0.0298342	0.0313068	0	0.00917329	0.0281508	0.00630748	0.235004	0.134533
KMT2E	ENSG00000005483	11.8163	14.3038	17.6837	16.8669	15.8553	13.3634	7.71791	24.3001	24.7147	25.3633	25.1312	20.4181	15.6155	13.4813	21.303	21.3006	12.377	20.8038	35.3669	34.4759
RHBDD2	ENSG00000005486	10.2681	8.94567	8.37807	9.95507	7.27346	8.90943	7.06423	9.27455	4.73585	13.4106	12.007	13.0525	13.2301	8.91933	8.8824	13.4053	9.2603	7.83286	9.80816	13.0769
SOX8	ENSG00000005513	0.00664602	0	0.0174787	0	0	0.00890567	0	0	0	0.0454684	0.0428377	0	0.148641	0	0.0201921	0.015511	0.0167394	0.0319956	0.0322187	0.279972
IBTK	ENSG00000005700	11.2476	13.1293	11.3596	14.3729	14.2841	11.5939	16.1881	12.7811	20.7829	6.77984	12.9571	12.7845	7.1541	12.8685	14.6151	13.8325	13.3404	8.33779	17.283	13.2773
ZNF195	ENSG00000005801	11.1042	12.3139	9.24244	14.6598	11.8882	6.26814	9.93275	10.3014	15.2419	9.52536	8.47782	10.8535	13.2447	12.3948	15.0076	12.0137	10.33	12.4944	19.7149	17.7439
MYCBP2	ENSG00000005810	31.4245	41.4167	37.4848	40.5672	36.826	37.2418	19.654	38.51	57.8497	21.1745	33.4523	33.6938	29.1118	40.1151	41.4211	45.4862	32.5202	28.5513	49.8519	53.0431
FBXL3	ENSG00000005812	16.1535	20.8488	15.7673	20.523	27.6049	22.6161	19.0744	26.3208	20.2919	17.3021	20.8134	23.3793	15.2459	20.9744	21.1916	20.0425	18.2131	16.5607	17.6944	34.3346
ITGAL	ENSG00000005844	39.2751	89.6805	63.96	21.9132	158.405	18.8507	14.7759	51.3293	14.4926	52.3441	78.3723	46.4282	46.3082	26.8688	79.7773	48.6906	37.9243	45.5811	89.5033	68.7787
PDK2	ENSG00000005882	3.84398	2.9569	3.65114	8.11902	2.47111	0.0216037	2.50222	1.65316	0.820232	4.2894	3.7237	4.2621	3.88435	0.0428048	3.02031	3.81288	2.18098	3.18226	3.35208	4.35401
ITGA3	ENSG00000005884	1.8892	0.377076	1.18018	2.57139	4.31093	0.0523474	0.0175628	0.388143	0.296509	1.71094	1.4769	2.32412	1.65247	0.105315	2.27233	1.48683	0.573361	1.24415	0.757525	0.969147
ZFX	ENSG00000005889	19.6907	14.3563	15.1496	14.1388	16.3515	24.4323	17.951	17.9597	27.2494	13.5479	12.6368	22.139	12.4334	12.8665	13.7655	15.2293	21.424	15.5817	17.0493	32.1434
LAMP2	ENSG00000005893	27.5539	24.8155	22.751	39.6122	19.1819	26.7232	32.104	37.3541	19.3937	27.3017	35.0298	37.7913	20.9828	15.1202	33.1927	28.7854	33.7596	20.6762	21.7101	38.0361
GGNBP2	ENSG00000005955	9.18727	11.1174	11.5321	18.7918	10.3759	12.4142	9.92373	14.6993	10.0536	7.67299	9.93776	9.77496	11.2082	10.8324	12.7762	11.8849	10.9859	10.3972	14.0362	17.6149
ITGA2B	ENSG00000005961	0.0240713	0.0643366	0.0465174	0.0977639	0	0.0142208	0.0361814	0.0327642	0.0432897	0.0403363	0.436078	0.00870094	0.070273	0	0.0707539	0.0495368	0.0195372	0.0212882	0.0600225	0.116742
ASB4	ENSG00000005981	0.0102927	0	0	0	0.0440627	0.0085711	0.00623058	0.0118659	0.0662054	0	0	0.00349612	0	0	0	0	0	0	0.0103361	0.00690934
GDE1	ENSG00000006007	10.6381	9.71594	14.0346	12.7513	8.35872	9.88537	20.1207	13.9397	10.1967	12.1799	10.489	10.013	13.9742	7.57228	9.10624	9.13063	9.42268	13.0705	8.53352	7.92322
C19orf60	ENSG00000006015	6.12727	6.07198	2.3753	7.03185	6.53282	7.68317	2.68188	6.04666	4.3949	10.1854	7.12666	10.7156	5.91826	6.66941	7.7825	4.42658	8.15778	2.45458	5.52248	6.9218
CRLF1	ENSG00000006016	0.0528371	0.0181394	0.0171119	0	0	0	0.0285207	0.006872	0	0.00741905	0	0.00533454	0.0256684	0.0155476	0.00549195	0.0455564	0.0188906	0.0156621	0	0.0173594
OSBPL7	ENSG00000006025	3.31057	4.1572	2.40852	7.71624	4.71611	2.85274	2.27457	1.81168	2.9458	3.51601	3.87831	3.74564	3.67588	3.09866	3.85262	3.27405	2.63124	2.06421	5.90989	5.25674
TMEM98	ENSG00000006042	0	0	8.14927	0	0.0195593	0	0	0.0125337	0.0053403	8.80605	1.09807	0	13.4083	0	0.775135	0	0.016487	4.98472	1.78939	0.0101004
YBX2	ENSG00000006047	0.16955	0.097788	0.0559155	0.326432	0.0439387	0.00854697	0	0	0.631155	0.164851	0.0411123	0.00697256	0.331513	0	0.0122006	0.0148862	0.00494619	0.0102357	0.515351	0.436052
KRT33A	ENSG00000006059	0	0	0	0	0	0	0	0	0	0	0	0	0	0	0	0	0	0	0	0
MAP3K14	ENSG00000006062	2.79679	4.69276	2.78243	12.2548	5.31785	3.75318	2.38167	3.21828	3.0447	3.7216	4.1434	4.36058	3.11789	3.83098	5.27489	4.76872	3.31079	4.32432	6.40883	6.6023
ABCC8	ENSG00000006071	0	0	0.0113336	1.06747	0.00742168	0	2.66559	0.00951167	0	0.0229312	0.0104164	6.82144	0.0019225	0	0.00412161	0	0	0.00345781	0	0.0207635
CCL18	ENSG00000006074	0	0	0	0	0	0	0	0	0	0	0	0	0	0	0	0	0	0	0	2.90064
CCL3	ENSG00000006075	0.0052876	0	0	0	0.0339539	0	0	0.290727	0.29996	0	0.317698	0	0	0	0	0.276083	0.0802358	0	0.127437	0.481415
SYNRG	ENSG00000006114	10.4499	15.0649	13.9897	14.5034	9.35879	7.69659	6.96747	12.6084	15.8505	15.5984	17.7014	13.0144	11.793	8.88036	15.4087	14.5174	11.5854	16.6252	26.0776	33.4169
CACNG3	ENSG00000006116	0	0	0	0	0	0	0	0	0	0	0.00768525	0	0	0	0	0	0	0	0	0
TMEM132A	ENSG00000006118	0.0138292	0.063982	0.010654	0.0165861	0.0488365	0.0108568	0.00394606	0.0174985	0.0063575	0.104701	0.0359033	0.0332134	0.18563	0.00645339	0.121026	0.00945463	0.0102034	0.0195028	0.0392775	0.0350234
AP2B1	ENSG00000006125	23.3921	27.3787	45.4142	46.8499	26.9608	19.8995	20.5777	38.44	31.527	33.5817	45.5709	35.3048	24.0787	24.8424	33.3924	20.7019	24.6127	29.5813	33.5022	27.8531
TAC1	ENSG00000006128	0	0	0	0	0	0	0	0	0	0	0	0	0	0	0	0	0	0	0	0
ZNF263	ENSG00000006194	8.56677	6.56912	6.72325	11.8736	8.47719	9.62103	10.5922	7.33205	7.30526	5.75308	5.92729	6.37324	7.63082	8.43993	5.4912	6.74256	7.05586	7.32153	5.59704	6.4677
CX3CL1	ENSG00000006210	0	0	0	0	0	0	0	0	0	0	0	0	0	0	0	0.01149	0	0	0	0.00751194
SPATA20	ENSG00000006282	3.415	0.775799	0.118336	0.0460558	0.0581178	0.286396	2.18599	0.249575	0	0.320661	0.0135948	5.6504	0.140921	1.52317	0.583834	0.958251	0.317014	0.180516	0.990675	0.775532
CACNA1G	ENSG00000006283	0	0.00563855	0.00531915	0.0310529	0	0	0.00886554	0.00106806	0	0.00230618	0.00244434	0	0.0043632	0	0	0	0.00704836	0	0	0.0202106
TNFRSF12A	ENSG00000006327	0.0341977	0.0296237	0.139728	0.978873	0.850943	0	0.26394	0.0056114	1.19273	0.0121162	0.012842	0.653394	0.0726972	0.177737	0.529962	0	0.0432107	0.012789	0.103026	0.242318
DLX6	ENSG00000006377	0	0	0	0	0	0	0	0	0	0	0	0	0	0	0	0	0	0	0	0
MAP3K9	ENSG00000006432	1.35367	2.93335	3.83595	0.068156	0.991117	1.81002	0.00926589	2.56326	1.04237	1.53116	2.19387	1.43241	2.13896	1.53807	2.32825	1.81491	1.98243	2.93661	5.88728	0.90816
RALA	ENSG00000006451	10.4603	12.5634	8.37711	12.5533	15.3773	11.1679	11.9778	13.6505	14.5104	17.1122	16.7128	19.9214	7.88761	10.1655	11.133	8.87209	11.1725	7.8157	12.7404	14.5605
BAIAP2L1	ENSG00000006453	0	0.0114099	0.00538178	0.0125674	0.0422903	0.024679	0	0	0	0	0	0	0.0054774	0.00977962	0.00587145	0	0.0118824	0	0.218248	0.0524339
KDM7A	ENSG00000006459	2.00524	3.52242	2.35217	3.85579	4.90596	1.91281	2.96046	3.44984	4.57129	11.2856	5.15663	3.24554	4.89698	2.59741	3.1713	7.793	2.36538	13.0351	6.36993	17.3398
ETV1	ENSG00000006468	0	0	0.00266589	0.0249013	0	0.00407495	0.00888659	0.0010706	0	0.00462331	0	0	0	0	0.0116337	0	0	0.0146402	1.13515	0.0318487
AGK	ENSG00000006530	7.55212	8.30772	8.19971	7.5615	7.02758	7.2887	7.22664	7.57259	8.91813	6.20386	6.76039	6.51904	7.87783	7.29605	9.23598	9.03015	6.97771	8.60604	7.39377	6.3215
ALDH3B1	ENSG00000006534	0.402821	0	0	0.683038	0.0996003	0	0.0130004	0.00313241	0.0062755	0.0169088	0.344099	0.0462004	0.0059539	0	0.0458034	0	0.00430539	0.00713914	0.0143778	0.148253
TTC22	ENSG00000006555	0.19242	0.129488	0.379544	0	0	0	0	0.126076	0	0.162707	0.344909	0	0.0135067	0	0.0229919	0.113534	0.093297	0.191259	0.644595	0.488284
PHTF2	ENSG00000006576	3.97298	6.55672	6.43526	5.6519	2.26865	4.84285	4.92658	8.75793	7.34965	4.92642	4.83385	5.54562	7.68451	6.38791	10.2898	6.66658	5.36642	6.27888	12.1435	8.52398
CCL26	ENSG00000006606	0	0	0	0	0	0	0	0	0	0.158574	0	0	0.0869483	0	0	0	0.0161767	0	0	0
FARP2	ENSG00000006607	2.01415	3.29015	2.18212	0.033469	3.8715	3.03425	1.61047	2.36543	0.591312	2.26035	3.15813	2.0475	2.70025	3.09605	3.40198	2.60899	2.7885	2.35636	1.21859	2.80458
USH1C	ENSG00000006611	0	0	0	0	0.0121154	0	0.0068526	0	0	0	0	0.00384515	0	0	0	0	0	0	0	0
GGCT	ENSG00000006625	24.163	22.8304	19.6815	26.3035	25.3236	21.3614	20.3479	24.2374	23.9653	14.1514	14.7002	18.9477	21.4571	26.6018	15.0772	17.4658	25.9573	21.0288	13.1425	7.6992
DBF4	ENSG00000006634	14.2302	16.1975	13.9335	10.3283	9.50789	22.1679	10.862	22.7656	20.6139	10.3721	10.5637	12.6324	18.5069	18.5827	17.0331	17.3099	20.6203	13.4389	14.8828	13.5411
TBXA2R	ENSG00000006638	0.0421843	0	0.00924518	0.0215892	0	0	0.0205455	0.0195641	0.0082752	0	0.0509819	0.0115286	0.0104626	0.0168001	0.0100863	0	0	0	0	0.0730511
IFRD1	ENSG00000006652	5.70532	6.59072	4.51015	5.92659	12.3589	9.18387	11.1828	4.43508	12.8756	5.14077	5.92112	4.28015	8.25642	6.76942	9.28986	5.25052	6.40098	5.33509	9.40059	11.2998
LGALS14	ENSG00000006659	0	0	0	0.279419	0	0	1.64865	0	0.0770974	0	0	0	0	0	0	0	0	0	0	0
COX10	ENSG00000006695	5.69552	6.99831	4.68895	2.14809	5.19746	4.90263	5.61716	5.50413	4.96178	5.47767	6.89068	5.74044	5.21335	4.79285	6.52619	5.95989	4.69461	5.87127	6.57246	6.83112
GTF2IRD1	ENSG00000006704	0.00331725	0.0979163	0.214586	0.85372	0.0858724	0.103261	0.238436	0.0239378	0.0341299	0.558216	0.420004	0.396421	0.282018	0.0216633	0.460602	0.0211587	0.0263354	0.28006	0.07325	0.130972
PAF1	ENSG00000006712	23.4408	15.904	20.189	27.4824	18.8421	27.768	15.9375	17.7047	16.5443	17.0196	15.2462	14.9471	25.0451	24.3582	14.938	23.1382	24.3352	18.0356	13.6478	8.61357
VPS41	ENSG00000006715	8.89258	9.2263	10.1586	15.5674	15.5153	9.51205	13.8733	9.78862	16.6981	9.89082	10.1609	8.31295	10.8399	9.92466	10.7342	11.2533	10.3723	11.5732	14.8938	13.9986
ARHGAP44	ENSG00000006740	0.0256933	0.0511632	0.02504	0.370329	0.0601227	0	0.00309146	0.0431467	0.142861	0.0603132	0.0588124	0	0.055238	0	0.0541063	0.140734	0.0301238	0.0509301	0.353868	0.0308154
ELAC2	ENSG00000006744	22.535	18.7563	15.2041	15.0913	18.9877	18.4006	16.9438	13.5883	17.5762	14.6977	15.3725	19.6012	18.1276	21.0616	16.0797	19.5237	18.6913	16.4042	13.8405	9.77044
SCIN	ENSG00000006747	1.11392	0.0216897	0	0.011945	0.010049	0.125103	0.0113676	5.31486	0.0256192	0.00443556	0	0	0.00578884	0	0.00328342	0	0.0101719	0	0	0.0685322
ARSD	ENSG00000006756	3.70979	0.261025	0.852156	0.0343093	0.00721581	0	0.359158	0.486048	1.07101	1.24216	0.12153	0	0.79425	0.500597	0.426921	1.58416	0.291343	0.279037	0.534883	0.839275
PNPLA4	ENSG00000006757	2.18044	0	0	0.0350471	0.427518	2.2138	0	0	0.00402499	0	0.0275874	0.00935753	0.0462803	0	0	0	0.00331903	0	0	2.70857
MYH13	ENSG00000006788	0	0	0	0	0	0	0	0	0	0	0	0	0	0	0.00261142	0	0	0	0	0
ADIPOR2	ENSG00000006831	10.1358	13.4575	12.0411	20.6501	16.9148	15.2763	16.2984	13.9999	26.7433	13.599	16.6665	20.4875	10.4926	15.1513	17.0053	12.7244	12.1674	10.4741	11.9683	12.9494
CDKL3	ENSG00000006837	0.236532	0.395933	0.161342	0.573336	0.34452	0.503963	0.366345	0.198394	0.342633	0.170318	0.270782	0.249302	0.258405	0.548131	0.393953	0.466888	0.423046	0.141253	0.556019	1.00471
UPP2	ENSG00000007001	0	0	0	0	0	0	0	0	0	0	0	0.00544458	0	0	0.00560525	0	0	0	0.0160967	0.0297619
PRSS21	ENSG00000007038	0.0108647	0	0	0	25.159	0	0	3.18171	0	0	6.32775	0	0	0	5.45983	0	0.00575645	0	4.7262	0.80002
MARK4	ENSG00000007047	2.73008	3.73055	2.38546	2.85758	2.58657	2.9123	1.93631	2.34158	2.15353	7.51169	5.7515	5.476	3.2382	3.22294	3.87216	3.44342	2.59868	2.42083	7.13111	5.72283
PROM1	ENSG00000007062	0	6.59529	0.069181	0.00807751	0.0135907	0.00528733	4.92354	0.304439	0.257417	20.4111	1.54187	0.0905807	11.4177	0.00628568	1.24594	1.91546	0.205557	15.1588	0.0510091	0.0673821
CCDC124	ENSG00000007080	11.6596	13.8635	5.1488	28.5873	15.6154	18.9741	6.18776	8.26948	7.42571	17.2651	17.6847	20.3864	18.9485	19.504	12.4844	15.1984	17.2278	4.65564	12.2722	5.94143
CEACAM21	ENSG00000007129	3.98025	3.21424	6.23424	3.91346	7.1903	2.35672	7.32938	3.53102	0.170295	0.883537	1.50328	3.82011	0.0712802	5.18926	0.924956	0	0.213329	3.33774	0.593119	5.96801
PAFAH1B1	ENSG00000007168	22.4305	36.3377	28.335	18.7343	32.9692	36.0217	23.1243	36.7593	34.5575	38.1498	42.2166	34.84	32.1679	32.4365	31.5379	33.7337	29.6077	32.1752	34.7364	39.6059
NOS2	ENSG00000007171	0.0546973	0.0055701	0.0185501	0	0.0242946	0	0.00687065	0.0130849	0	0	0.0227319	0	0.036726	0	0.00396903	0.0164618	0.0150307	0.022638	0.0113979	0.0247544
DNAH9	ENSG00000007174	0	0	0.00152072	0.00710231	0	0	0.00844871	0.00321805	2.96064	0	0	0	0	0.00552681	0.00097613	0	0.0016788	0	0	0.00431827
KIAA0100	ENSG00000007202	56.0236	41.9082	40.4789	62.3031	54.4019	42.5814	34.1071	30.2218	52.0973	39.9541	38.5212	45.6473	47.3276	49.519	38.0314	36.3412	39.0282	48.0385	48.7987	25.6848
SLC13A2	ENSG00000007216	0	0	0	0	0	0	0	0	0	0	0	0	0	0	0	0	0	0	0	0
GAS7	ENSG00000007237	15.7998	22.5387	11.423	11.2896	7.97572	11.9856	6.98547	10.4434	19.3959	31.2317	23.5793	31.0548	15.2418	21.8817	11.1743	13.6264	10.3638	22.7707	16.0843	3.20158
TRAPPC6A	ENSG00000007255	22.5337	10.7521	14.53	45.4986	20.5518	9.09543	37.7637	9.05712	11.3774	19.5589	14.2952	30.9051	18.4126	14.3333	9.15152	16.5046	9.38667	11.2218	12.3969	9.03481
MATK	ENSG00000007264	0.157282	0.0922677	0.798741	3.93442	5.98233	0.0286152	3.95223	0.505259	1.51123	0.016233	0.166319	0.00778136	0.127114	0.0226789	0.00801095	0.116291	0.0220797	0.00571148	4.19845	1.25332
CEACAM7	ENSG00000007306	0	0	0	0	0	0	0	0	0	0	0	0	0	0	0	0	0	0	0	0
CD79B	ENSG00000007312	6.15157	3.66769	3.79878	36.1212	13.0476	3.96597	56.2801	1.38043	22.4579	5.4362	1.20942	16.0455	3.1584	3.85758	0.150587	0.793207	0.326413	2.65884	1.00688	2.80725
SCN4A	ENSG00000007314	0.0148063	0.0799711	0.0125242	0.168166	0.012302	0.0430738	0.0591441	0.0220533	0.27173	1.086	0.0431649	0.0995612	0.0132934	0.0284483	0.0564658	0.0250071	0.00829789	0.143289	0.0288577	0.0811663
ST7L	ENSG00000007341	2.2591	2.63231	1.83054	1.57605	3.43977	3.34309	2.6389	2.25378	4.21894	1.96826	2.40803	2.21913	2.32089	2.37766	4.02914	2.38161	2.8064	2.59623	3.3508	4.76404
TKTL1	ENSG00000007350	0.0102342	0.21558	0.275904	0.0165202	0.0416936	0	0.0314431	0.0704811	3.71002	0.251512	0.351105	0.189667	0.101284	0	0.215209	0	0.0109388	0.595709	0.117365	0.206875
PAX6	ENSG00000007372	0.0380206	0.0526011	0.0664069	0	0.00686616	0.389998	0	0.15267	0.0856312	0.00909205	0.0513959	0	0.00108837	0.177833	0.311024	0.0697868	0.100412	0	0.0193278	0.0821331
RPUSD1	ENSG00000007376	11.8559	9.64671	4.07516	12.3254	10.5888	11.3464	4.52811	4.67347	4.13249	11.6603	11.4589	11.8087	13.5568	10.2013	9.62296	11.4947	12.1582	4.20788	7.80405	7.35471
RHBDF1	ENSG00000007384	0.00464322	0.00455734	0	0.106326	0.0596323	0.0154663	0.0337286	0.00406342	0.0968583	0.0131607	0.0046497	0.0473148	0.00572532	0	0.113636	0	0.005585	0	0.0186512	0.038721
LUC7L	ENSG00000007392	12.2316	19.6868	8.56685	15.348	19.4991	19.2109	9.89069	12.1155	18.8873	12.4135	13.1264	11.4778	18.645	14.8912	23.6607	17.5869	14.9737	10.1027	32.6079	33.2289
CACNA2D2	ENSG00000007402	0.29386	0.0197067	1.34033	0.0381697	0.00802772	0.0312312	0.00908113	0.0238589	0.0526311	0.0141736	0.078869	0.00254781	0.24786	0.0222769	0.0283246	0.010879	0.025274	0.0336615	1.17507	0.370003
BAIAP3	ENSG00000007516	0.0880532	0.039204	0.0546449	0.225764	0.0990926	0.0128504	0.0513772	0.0777822	0.00977945	0.0546737	0.166121	0.0995908	0.0294994	0.0534687	0.0517987	0.0335722	0.012077	0.0769465	0.162714	0.263669
TSR3	ENSG00000007520	25.5166	14.3361	18.0109	25.274	23.9556	23.0532	12.4185	20.9837	13.0566	20.5353	22.6056	24.3114	23.3685	25.1034	17.4892	21.2926	29.0468	15.192	13.862	10.7591
PIGQ	ENSG00000007541	5.4218	6.06872	2.72916	5.24946	5.59779	5.13126	1.62903	1.95467	3.11099	6.88443	6.07035	5.88062	5.98034	5.13696	7.50621	4.88388	4.98682	2.59084	10.8306	8.01266
CRAMP1L	ENSG00000007545	2.25557	2.07437	1.66385	1.62428	2.57037	1.53158	1.47426	2.0231	0.99502	2.55074	2.83309	2.25819	1.65259	1.54237	2.67969	1.91705	1.88779	1.83419	4.15711	5.90882
TEAD3	ENSG00000007866	0.014857	0.0916375	0.245841	0	0.0999222	0.012958	0.018839	0.0519833	0	0.227876	0.163616	0.322416	0.216276	0.0154047	0.363963	0.0225688	0.0767879	0.0543135	0.17189	0.0892288
SELE	ENSG00000007908	0	0	0	0.368155	0	0	0.031282	0	0	0.0048824	0	0	0	0	0	0	0	0	0	0
DNAJC11	ENSG00000007923	14.8974	12.7338	10.3799	16.788	12.635	14.6776	8.57912	9.55201	11.2507	9.78369	12.6291	11.17	15.9043	16.3732	14.5024	13.3028	14.5134	12.9306	13.4554	9.73692
FMO3	ENSG00000007933	0	0	0	0	0	0	0	0	0	0	0	0	0	0	0.0081349	0	0	0	0	0
MYLIP	ENSG00000007944	2.72764	0.431334	0.859875	5.00997	0.434852	0.052054	28.7675	1.16472	1.34919	0.848971	0.657268	0.80684	0.845914	0.587886	0.83984	0.566639	0.586691	2.00263	1.06715	11.6406
NOX1	ENSG00000007952	0	0	0	0	0	0	0	0	0	0	0	0	0	0	0	0	0	0	0	0.0458782
E2F2	ENSG00000007968	60.8978	52.2669	48.0095	18.4642	16.2584	60.5538	8.38619	67.4777	25.3642	21.1064	45.5637	36.7574	30.2426	54.6528	41.6028	35.7643	48.6329	43.444	31.1737	39.9645
PSMB1	ENSG00000008018	68.346	38.8196	64.4973	62.811	43.8466	48.795	76.4225	52.8582	62.962	30.7872	36.3976	41.3624	47.5333	57.9669	38.6107	44.4585	55.375	51.553	28.6515	33.701
SYN1	ENSG00000008056	0.216654	0	0.0403088	0.0941283	0.142537	0.234133	0	0	0.01154	0.0139811	0.022228	0.0100528	0.0469642	0.292992	0.0175905	0	0.00356565	0.0221362	1.88727	0.0556522
JARID2	ENSG00000008083	29.2932	31.8767	40.0735	38.2511	18.8214	18.6768	12.4847	19.9577	51.4483	26.1271	18.2287	19.9869	34.7801	30.2069	16.4845	19.204	14.1103	28.015	73.2229	32.3901
CDKL5	ENSG00000008086	0.611639	0.904608	0.707644	2.49558	2.08526	0.871959	0.633852	1.68473	0.71819	1.65926	2.13695	0	1.20135	0.459254	1.23974	1.88394	1.39915	1.65888	2.12966	2.98713
CAMK1G	ENSG00000008118	0.00295204	0	0	0	0	0	0	0	0	0	0	0	0	0.0175346	0.0105273	0	0	0	0	0.0127279
CDK11A	ENSG00000008128	0.425501	0.796266	0.224919	0.397123	0.420302	0.511507	0.225536	0.411047	0.39361	0.228331	0.448726	0.225744	0.490115	0.448591	0.895713	0.598795	0.453296	0.296242	0.839307	1.3385
NADK	ENSG00000008130	10.6603	8.05169	5.69848	12.5903	9.83587	11.7843	6.17915	5.07645	5.92131	8.84982	10.323	10.7731	9.78285	8.87342	7.14564	7.9513	9.41021	5.58464	10.7743	5.62939
TFAP2B	ENSG00000008196	0	0	0	0	0	0	0.00933219	0	0	0	0	0	0	0	0	0	0	0	0	0
TFAP2D	ENSG00000008197	0	0.0125327	0.0139126	0	0	0	0	0	0.0348398	0	0	0	0	0.0758447	0	0	0	0	0	0
DLEC1	ENSG00000008226	0.151536	0.0298697	0.0278719	0.151867	0.109509	0.00946748	0.0309698	0.0891645	0.0465416	0.00805613	0.0825414	0.167986	0.00893811	0.0225102	0.0800973	0.0742027	0.0123165	0.0425176	0.0456683	0.155116
CYTH3	ENSG00000008256	0.322855	0.645896	0.34696	0.986799	3.39929	0.611937	0.103795	0.342368	0.45523	1.836	1.61893	1.39225	0.737489	1.13164	0.827082	1.5395	0.704719	0.512989	0.172189	1.70713
ADAM22	ENSG00000008277	1.63331	3.38758	1.41822	3.01073	4.67951	3.67012	1.79192	1.92976	6.2832	2.70514	2.53891	3.42893	3.01557	2.12778	4.51781	2.97666	2.20928	2.66771	5.26744	4.8795
SYPL1	ENSG00000008282	28.4253	46.5781	31.5056	27.8617	38.5628	35.7687	22.3969	47.5576	87.135	73.0783	48.0247	61.892	30.4562	31.0186	51.5926	31.8381	33.6521	38.7501	48.0408	31.4622
CYB561	ENSG00000008283	0.157295	0.40923	1.13092	0.544047	2.81288	0.044515	0.40449	0.375458	1.04045	7.63893	0.923409	0.151312	3.08858	0.141121	1.29652	0.0387658	0.237001	2.61219	0.0268409	0.134887
SPAG9	ENSG00000008294	9.58591	12.4304	10.7713	21.0904	16.0061	13.531	8.84433	13.3508	15.3565	9.10207	9.97311	8.60228	10.8104	15.1356	12.8989	12.0366	10.0972	11.6014	8.91563	19.7426
CELSR3	ENSG00000008300	0.563311	2.61417	0.771605	1.41108	0.825485	0.261466	0.0330551	0.168779	0.150338	0.636832	2.1121	7.58728	2.10767	1.75352	0.511089	1.65328	2.16517	0.156562	1.20297	0.206191
AASS	ENSG00000008311	1.35799	0.137718	0.00562444	0	0.0441971	10.9271	0	4.29017	0.00301678	1.91182	2.23829	0	0.0133708	0.275955	2.44217	6.00449	0.301959	0.0154438	0	3.24206
PLEKHG6	ENSG00000008323	0.00506	0	0	0	0.0119078	0.00926524	0.0202055	0.00243423	0.0119279	0	0	0.0755851	0.00616915	0	0	0	0	0.00554791	0.0111732	0.0166014
SS18L2	ENSG00000008324	14.8302	19.0872	18.9545	19.6515	15.4794	16.0185	21.2597	14.906	14.1806	13.9232	14.1918	16.4833	13.9566	15.9054	13.5589	14.2139	16.9261	11.9896	14.9635	13.1903
MPND	ENSG00000008382	12.4049	10.3284	7.22103	9.21106	6.93197	10.0938	5.97921	6.40448	0.448659	14.0201	10.5399	14.0253	12.0141	10.6715	10.6431	12.2794	11.6264	6.93221	9.66359	6.28831
MGST1	ENSG00000008394	0	0.0088113	0	0	0	0	0.00461803	1.36338	0	0	0.0687554	0.00259128	0.00422993	0	0.126959	0	0	0	0.061288	0.0204845
CRY1	ENSG00000008405	10.7902	13.2434	20.3534	13.949	21.0445	21.8948	13.0593	13.9222	9.00241	12.3321	21.2285	14.2709	16.1433	10.9937	17.8498	11.4484	12.8927	8.34338	13.9352	16.1834
PGLYRP1	ENSG00000008438	0	0	0	0	0	0	0	0	0	0	0.197767	0	0	0	0	0	0	0	0	1.70438
NFIX	ENSG00000008441	0.106014	0.985569	1.11449	4.77452	2.14113	0.175366	1.41137	0.484288	0.541771	3.89403	2.63606	5.90644	1.33859	1.76462	1.27169	1.40718	1.02781	0.330023	2.74922	0.281487
ST3GAL1	ENSG00000008513	10.08	6.25494	29.6285	30.1838	18.17	4.48953	18.5692	9.20799	17.5449	4.77309	7.21477	9.86633	6.49399	8.78791	4.19453	3.81127	5.59027	9.28309	9.54137	9.10079
MMP25	ENSG00000008516	0.0748623	0.0885499	0.0750998	0.0438429	0.270479	0.0191323	0.0625852	0.0548101	0.0470373	0.0162802	1.13886	0.245826	0.0612699	0.147841	0.121295	0.0333227	0.0248898	0.00572809	0.0807525	0.473744
IL32	ENSG00000008517	14.3024	18.075	145.411	12.4557	7.40783	0.067493	34.3046	12.7954	1.11369	10.5674	18.6756	28.1138	51.106	2.8083	34.4198	1.64573	10.1866	8.45461	35.4216	8.68823
PKD1	ENSG00000008710	3.66972	6.96304	2.19733	4.14528	4.57399	5.88258	0.795791	2.64154	1.53193	8.36449	10.4779	6.76233	5.69588	3.67643	8.153	5.09687	5.3651	2.36571	10.474	7.37217
MAPK8IP2	ENSG00000008735	0.0292901	0.0356262	0.00845646	0.414695	0.041532	0.0193892	0.00939637	0.0242298	0.0673432	0.0329976	0.0466325	0.110723	0.0224801	0.0230502	0.0504736	0.0337701	0.0345744	0.01161	0.0467639	0.0422965
MED24	ENSG00000008838	15.7061	14.1027	14.6059	23.2118	13.6618	13.7255	6.61041	11.5725	9.46753	14.9421	16.2975	14.0346	17.3265	14.6254	13.7255	13.1624	13.4917	12.6522	16.9279	9.29583
RHOBTB2	ENSG00000008853	3.24877	1.134	0.867267	2.85914	4.9725	0.893772	0.933138	0.368601	2.24064	8.08174	2.65453	7.33537	1.3166	0.492046	1.07822	1.07609	0.802046	2.61125	1.67822	6.46426
HEATR5B	ENSG00000008869	10.2779	10.8263	10.3747	15.2253	12.8765	8.12871	12.9089	10.0018	13.3874	7.60999	10.4316	11.6186	9.92815	9.0746	10.8578	10.8487	7.82784	11.1863	14.4603	21.8404
SEC62	ENSG00000008952	9.6611	14.9117	9.51055	15.1659	19.3874	15.4186	12.2505	16.513	14.2076	17.9425	23.6602	18.7172	10.1071	13.9501	16.5736	14.2727	15.3978	9.55739	14.6252	27.032
RPS20	ENSG00000008988	389.813	279.504	276.587	227.76	442.508	277.569	887.332	265.46	451.105	327.083	238.244	212.031	277.238	264.998	207.672	277.699	236.063	397.135	145.587	210.481
CSDE1	ENSG00000009307	123.893	123.411	152.678	65.1916	119.691	124.143	151.267	170.323	135.053	142.826	135.885	120.237	151.315	132.313	107.906	123.418	143.224	174.687	96.031	102.486
UBE3C	ENSG00000009335	14.2393	19.7064	13.3675	14.9602	13.7797	13.8089	15.98	18.095	17.8029	11.856	16.8246	12.9611	16.1697	16.2025	18.5325	14.0428	16.9148	15.8655	19.6319	19.013
REV3L	ENSG00000009413	10.6963	12.7034	8.38268	18.463	11.7085	8.97029	9.48769	11.0112	16.6443	4.95166	8.15533	12.9373	2.5413	13.9441	10.7017	9.94325	6.45145	6.97204	17.3456	21.7982
TENM1	ENSG00000009694	6.40399	6.06972	5.94887	0.0327303	0.0550698	8.39226	0.0200238	4.41606	5.35487	5.28515	6.07656	2.52181	5.29652	14.667	8.5918	17.0902	5.65638	6.15594	5.25953	33.6836
PAX7	ENSG00000009709	0	0	0	0	0	0	0	0	0	0	0	0.00510047	0	0	0	0	0	0	0	0.0117471
MASP2	ENSG00000009724	0.041574	0.06019	0.0121486	0.0567383	0.035799	0.00928486	0	0	0.019569	0.00526716	0.0167481	0	0.0130564	0.011038	0.022223	0	0.0268444	0.0111193	0	0.00748473
IYD	ENSG00000009765	0.0076237	0	0.00249197	0	0	0	0.00276895	0	0	0	0	0	0	0	0	0	0.00110217	0.00456169	0.0045935	0.00151792
FAM76A	ENSG00000009780	6.27538	7.61673	7.9821	7.1599	9.6198	6.52614	5.87493	8.38021	4.25291	6.62729	7.9656	8.42497	6.22677	5.15288	8.69641	6.16895	8.24803	5.9056	7.30368	7.56313
TRAF3IP3	ENSG00000009790	19.1544	17.5924	16.5762	27.5244	30.4376	13.776	17.3121	16.6659	22.4119	3.80061	17.4478	14.4716	10.2967	17.164	14.798	18.4608	12.9052	7.69717	30.2666	63.5036
POMT2	ENSG00000009830	1.55844	1.82886	0.915575	1.30691	1.93039	1.26547	1.27239	1.00664	1.4276	1.24343	1.024	1.47296	1.28233	1.25602	1.81516	1.10546	0.800015	0.918265	2.56245	1.48012
VTA1	ENSG00000009844	9.51681	12.323	10.2799	9.83184	8.85645	12.1362	12.8543	13.167	11.153	10.0375	9.85042	10.7264	9.62353	11.1143	9.5406	9.12582	13.2218	9.88204	9.8517	11.285
MLXIPL	ENSG00000009950	0	0	0	0	0	0	0	0	0	0	0	0	0	0	0.009293	0	0.00592025	0	0	0.0256433
BAZ1B	ENSG00000009954	64.5085	58.1073	66.2771	53.9208	43.0962	71.2339	26.4992	59.5153	51.4612	47.2163	60.3346	55.9139	53.3461	63.0225	53.3235	56.1809	65.2792	54.4292	54.6636	27.2199
RANBP9	ENSG00000010017	19.8508	26.99	31.3943	24.8818	23.1479	26.4154	28.2549	40.7458	33.6662	32.8525	33.2999	33.8555	23.2741	26.0232	28.3564	26.4904	31.2462	26.928	37.2576	28.5896
ETV7	ENSG00000010030	0	0	0.087199	0.814502	0	0	0.169559	0.0624615	0	0.0189031	0.130231	0.0271839	0	0.316911	1.70403	0.0580368	0.36365	0	0	0.146336
SPRTN	ENSG00000010072	4.31297	5.46919	5.11976	5.66639	4.38903	5.4734	5.97058	5.31478	4.67746	4.03381	4.35985	4.3234	5.50777	5.27542	4.8875	5.55218	5.44899	4.04573	5.0209	7.53004
METTL13	ENSG00000010165	14.7899	13.0411	11.6578	14.906	18.0706	15.8065	10.0492	9.09947	10.0983	16.0982	15.8029	15.1905	15.4885	15.5432	11.1632	14.1675	15.4551	13.5298	14.8875	8.68208
DYRK4	ENSG00000010219	2.83283	4.46002	2.93122	3.60098	2.88349	2.85124	2.51436	2.4055	3.51679	1.7008	1.8589	1.62331	3.3487	3.06414	3.36899	3.12846	2.43689	2.47896	3.05992	3.99295
ZNF207	ENSG00000010244	21.7053	35.8728	16.6095	36.2805	24.4057	29.6137	12.8872	28.1548	31.6583	17.1614	21.1586	18.7605	25.5217	26.9374	32.685	34.889	25.4002	18.3249	41.3603	56.098
UQCRC1	ENSG00000010256	73.3767	44.7197	56.4233	57.8762	43.8768	51.1914	33.8255	41.8942	38.3974	39.7857	36.6542	49.9357	65.5395	52.4907	37.8792	44.5905	60.2515	46.5452	29.8737	15.619
STARD3NL	ENSG00000010270	6.74477	8.09614	7.275	10.9142	18.5035	8.20626	23.6371	7.42782	12.0444	11.1387	7.71238	9.80863	8.04906	7.79166	10.2685	6.59303	7.92915	12.8444	8.46208	8.92804
CD9	ENSG00000010278	1.55092	1.3871	7.08535	0.786992	7.81873	0.245307	0.258565	0.567163	0.747866	0.257444	7.60341	0.545326	1.99401	1.67685	8.47837	0.234988	5.15325	1.24854	4.60004	6.15952
HHATL	ENSG00000010282	0	0	0	0	0	0	0.00992453	0	0	0	0.0164179	0	0	0	0.00974445	0	0	0	0	0.018122
NCAPD2	ENSG00000010292	80.2822	90.3103	117.311	54.0986	12.0894	88.5898	34.194	76.9472	24.9928	81.1063	69.078	70.6081	73.3955	74.5684	68.3529	78.4729	89.2594	94.4235	75.6561	30.6124
IFFO1	ENSG00000010295	5.65798	6.1622	3.91827	7.23397	5.17724	5.63965	2.27634	3.60812	4.34544	5.54054	5.83133	5.83158	5.18994	5.54794	7.32404	6.23507	4.77078	3.20401	11.0906	9.61207
GIPR	ENSG00000010310	0.0966276	0.203106	0.223542	0.509279	0.171376	0	0.0181747	0.0274546	0.0838578	0.0567332	0.115253	0.591498	0.268674	0.0990764	0.116876	0.0290307	0.0204685	0.0149709	0.874369	0.399227
PHF7	ENSG00000010318	5.34631	5.891	7.92216	7.21721	3.78156	4.57181	6.76606	8.46708	5.81583	5.64588	6.88632	6.80899	6.83971	5.00303	8.49019	5.9414	4.64331	7.43348	5.88081	7.87968
SEMA3G	ENSG00000010319	0.26922	0.0961203	0.211274	0.240665	0.0202463	0.0472599	0.074435	0.0834943	0.0313536	0.174264	0.037888	0.102811	0.102072	0	0.236468	0.0411562	0.0341504	0.0565974	0.218469	0.00904093
NISCH	ENSG00000010322	14.3887	16.8605	11.4071	15.9616	20.1724	21.4777	7.3413	11.5009	10.6048	15.7084	18.9395	11.2791	20.6252	17.1638	25.169	19.9608	17.7843	12.8451	25.1784	21.6
STAB1	ENSG00000010327	0.124025	0.00219689	0.00975512	0.00569499	0.00479101	0.0037278	0	0	0.0549977	0.00845889	0.244314	0	0.0244134	0.0177267	0.00313084	0	0.00862056	0.00892864	0.0269727	1.17186
FUZ	ENSG00000010361	7.7004	3.43604	4.64635	8.56154	6.34305	6.6608	6.30034	2.67919	3.36349	6.58594	5.66964	6.73773	4.61699	6.15352	6.10788	4.86873	3.97928	2.6269	6.33885	4.86807
SLC6A13	ENSG00000010379	0.00508265	0.0054847	0.0243544	0.014218	0	0	0.0405921	0.00489029	0.02831	0.00527958	0.0559587	0.00759238	0.0582213	0.011064	0.0039082	0.0162095	0.016136	0.0501549	0.0673395	0.157125
IDS	ENSG00000010404	0.74366	2.95864	1.86726	2.79777	3.01579	0.816023	2.79647	3.65645	3.69886	6.34004	7.5135	3.87766	1.77016	1.29645	4.3099	2.63294	2.32299	1.81714	3.43288	4.16385
PRSS3	ENSG00000010438	3.99155	0	0	0	0.157147	0.0489095	0.0711074	0.0385496	0.120191	0.457802	0.0735194	0.00997499	0.0099639	0.0290722	0	0	0.346328	0.863948	5.04289	0.345797
ZNF200	ENSG00000010539	2.58183	3.1061	3.23375	4.76084	2.97002	3.39006	1.82911	2.29095	4.08331	2.32029	2.38017	2.87294	2.33724	3.07269	2.13781	2.15457	2.76846	2.13079	2.98359	4.10261
CD4	ENSG00000010610	0.414285	11.3709	0.180296	13.2228	5.49	38.4709	0.187815	20.1839	0.497904	1.07972	69.5288	25.0892	4.34986	21.7668	22.1597	31.3348	15.6863	0.438337	2.68991	105.297
LRRC23	ENSG00000010626	2.25139	1.24117	1.45427	2.82341	2.67422	1.9386	3.06272	2.04882	0.579271	1.67893	1.33658	1.40753	2.33496	1.36742	1.24814	2.27348	1.1581	1.49358	2.3534	2.59659
BTK	ENSG00000010671	1.10098	0.0388536	0.00610878	10.3137	23.2095	0.0280127	11.9464	0.0325529	0.397736	0.00529706	0.735486	4.61241	0.0231523	0.0888055	0.0568498	0.0325264	0.0836709	0.0615035	0.123865	1.47101
HFE	ENSG00000010704	0.0349403	0	0.0318507	0.0956277	0.0536323	0.0556404	0.0910049	0.0471587	0.020348	0.00394549	0.0501823	0.127662	0	0.0248049	0.113596	0.0121136	0.0201085	0.0249876	0	0.121511
SCMH1	ENSG00000010803	18.1015	17.223	12.246	15.5933	12.6961	23.0766	10.9812	16.1546	28.8854	13.8714	12.4077	12.396	18.2927	23.0129	18.5657	22.1986	14.7791	16.2043	17.7783	17.4306
FYN	ENSG00000010810	10.3913	17.4287	15.3272	13.1565	26.0173	17.8949	16.2178	20.2115	15.87	20.3815	24.9617	18.4719	7.56428	24.908	18.9777	21.5946	20.8458	22.8974	13.4553	41.1716
HIVEP2	ENSG00000010818	10.4064	25.2626	24.596	10.6173	12.6688	13.8876	13.2803	20.5856	19.4146	32.3719	31.0236	17.7238	25.4668	21.517	21.6822	25.897	19.6615	32.6366	29.3846	34.8672
FMO1	ENSG00000010932	0	0	0	0	0	0	0	0	0	0	0	0	0	0	0	0	0	0	0	0
TCEB3	ENSG00000011007	16.0744	12.1172	14.1299	16.5427	13.6157	11.8095	12.736	12.059	12.5437	11.1891	13.2857	12.0859	13.7929	16.8072	10.2041	12.3182	13.0173	15.3396	12.0871	10.9247
LYPLA2	ENSG00000011009	21.7291	18.6117	17.3909	20.1819	18.988	15.3674	10.5961	11.8805	16.0563	16.946	18.5772	21.5028	20.0998	19.2306	12.7767	15.7775	16.7768	12.409	17.73	10.3268
CLCN6	ENSG00000011021	2.31002	3.43707	2.32561	4.98401	4.71606	1.95515	3.55105	3.35319	3.7942	3.53229	4.09554	6.09934	2.8575	3.0741	6.71924	3.81471	2.63464	3.39543	8.23489	6.45988
MRC2	ENSG00000011028	6.37871	4.36877	4.50188	7.12859	6.07099	2.66969	3.14941	3.3836	0.414205	19.4923	6.71832	12.2015	13.0773	5.27366	6.37465	5.1809	6.40398	12.0134	13.641	4.42134
NME2	ENSG00000011052	0	0	0	0	0	0	0	0	0	0	0	0	0	0	0	0	0	0	0	0
SLC6A7	ENSG00000011083	0	0	0	0.0137323	0	0	0.00653424	0	0.124178	0	0	0.00366651	0	0	0	0	0	0	0	0.00417467
TSPAN9	ENSG00000011105	0.0873763	0.0177225	0.0406714	0.0105528	4.50987	0.0276303	0.0100426	0.00181482	0.028299	0.317404	0.0207666	0.0478988	0.0432126	0.106754	0.0719237	0	0.0139751	0.0330894	0.0666403	0.280168
BTBD7	ENSG00000011114	3.13879	2.05114	3.29238	5.86864	4.30149	3.85191	6.20521	4.91268	4.62324	5.26131	5.17444	7.5519	4.29627	4.09067	4.79359	4.32497	2.94389	4.56917	5.51871	8.20771
APBA3	ENSG00000011132	3.53958	3.49973	1.84043	3.91789	4.24552	5.52693	2.09663	1.89393	2.58515	3.4658	3.10533	3.66559	3.78438	3.87644	3.25368	3.66242	3.91172	1.24211	4.67754	4.98446
MKS1	ENSG00000011143	6.36636	4.48995	5.00206	8.69022	6.33934	5.12634	3.76171	2.56083	5.59181	5.31043	4.59142	3.88162	6.19701	5.88693	4.54786	5.04656	4.99633	4.60729	7.72457	3.76583
ABHD5	ENSG00000011198	3.48596	3.55278	5.35648	5.07558	3.64622	4.74087	0.0814081	4.58798	4.0792	2.52707	3.24707	2.47687	4.77141	2.79583	4.26969	3.33754	4.84181	3.39014	6.09228	5.4367
KAL1	ENSG00000011201	0.00110779	0.00326191	0	0.0169117	0.00711361	0	0	0.00766265	0	0	0	0	0	0	0.00395052	0	0	0	0	0.00991751
AKAP8L	ENSG00000011243	15.6037	14.6151	9.74734	21.0648	19.2685	20.2515	12.2481	14.9255	12.2968	11.3253	12.0645	8.81187	18.5953	12.5225	16.106	18.5222	13.4712	10.1542	21.1619	25.3964
MBTD1	ENSG00000011258	9.04441	12.9627	9.14395	19.117	10.0313	10.2388	12.3676	13.0879	16.5819	20.4411	13.5584	12.5582	14.0463	16.994	15.9706	16.9833	9.39114	17.6115	22.4868	27.0809
UTP18	ENSG00000011260	27.2056	26.6994	23.9903	34.8141	23.6391	29.8817	25.9819	20.7613	26.3188	26.3734	22.7029	23.2649	28.0426	28.2467	27.8453	23.6981	33.4774	29.4102	20.1867	16.1562
RNF216	ENSG00000011275	11.4035	12.3807	12.9465	13.5096	16.2921	10.0397	10.5405	10.7517	13.6634	10.1477	12.4127	11.5438	12.4887	12.7668	13.0309	14.7613	11.441	11.3285	15.5931	14.429
TTC19	ENSG00000011295	10.1532	11.3866	8.45722	3.97207	17.6176	8.56748	9.25776	9.75983	11.6492	9.09739	13.1867	12.1759	9.97293	12.8042	13.1194	11.5803	8.98794	12.9263	13.8421	9.43822
PTBP1	ENSG00000011304	63.9727	63.6959	44.5851	55.1158	42.2035	74.0918	23.9407	61.8706	32.2361	81.5947	85.4784	78.2042	63.5044	65.3308	60.6748	55.773	75.6926	45.42	67.8213	26.8381
DPF1	ENSG00000011332	0.0360663	0.187867	0.0645545	0.540175	0.243068	0.106898	0.179324	0.0243461	0.0250314	0.0419825	0.266986	0.0402491	0.140961	0.0977554	0.137415	0.171862	0.0511077	0.00492377	0	0.0645851
SYT7	ENSG00000011347	0	0.00390739	0.00433761	0	0.00852128	0.0397816	0	0	0	0.139166	0.0797315	0	0.0213484	0	0.113584	0.0115479	0.013414	0.00397012	0	0.0149593
LARS2	ENSG00000011376	14.2985	11.4939	11.7067	13.8867	16.0092	14.0666	9.94345	10.4884	13.7497	10.4293	12.2687	9.37678	13.0099	16.3224	12.5597	13.856	14.1828	12.9148	10.9529	8.90738
PIK3C2A	ENSG00000011405	4.94488	8.81051	5.79616	8.15643	9.76625	5.54483	6.749	8.41611	9.25065	6.08421	7.38211	6.08722	6.62462	6.78043	11.4585	9.2018	8.51735	7.1077	13.2699	14.5299
PLAUR	ENSG00000011422	0.0388419	1.52039	2.67661	2.3811	1.46821	0.646467	4.1393	0.777647	0.261146	3.48143	3.27467	0.917502	7.34471	0.0947506	1.93759	0.647807	0.289245	4.48608	3.41739	0.828224
ANLN	ENSG00000011426	22.7334	33.0028	39.6819	16.2882	17.0694	38.5902	13.2769	41.3069	28.5774	19.3256	21.407	20.4432	32.0603	30.2515	39.2542	31.3879	32.1385	26.3309	23.2447	20.6272
WIZ	ENSG00000011451	3.15278	5.60345	2.22596	3.68964	3.98104	2.61358	0.883096	2.52728	2.61403	7.90469	8.40735	7.98566	3.80663	3.70548	5.53131	2.85769	4.83416	2.77639	8.84835	5.06041
RABGAP1	ENSG00000011454	7.03071	9.21512	10.3054	11.7266	6.59745	8.48644	11.0264	9.25817	10.6159	8.9935	9.08844	7.96815	10.0625	7.75447	10.4909	11.1675	8.03995	10.0967	14.0798	15.2257
DCN	ENSG00000011465	0	0.00287772	0	0	0	0.0585969	0	0	0	0	0	0	0	0.0058051	0.749325	0	0.0105914	0	0	0.00361441
QPCTL	ENSG00000011478	4.16224	3.48433	2.20929	4.60544	5.71633	3.37702	6.14312	1.75119	2.25979	5.60702	3.74404	7.53243	4.72107	3.23131	4.03524	3.64381	2.74795	3.44253	3.87378	2.71807
PPP5C	ENSG00000011485	12.2911	8.32367	6.5661	9.03753	8.02695	13.1734	3.42237	5.83019	5.88312	7.38743	8.36792	11.285	7.98979	10.6688	9.2597	8.39466	7.72423	5.55447	7.61943	7.65519
CEP68	ENSG00000011523	5.37444	3.54401	5.43806	8.47523	8.17706	3.91816	6.88431	6.06139	7.10212	9.22061	6.78413	7.84911	5.85372	7.09036	5.12929	7.65335	3.27924	9.55725	7.46286	5.36775
MAP4K3	ENSG00000011566	3.29107	6.48273	4.40933	6.73849	7.4498	7.20829	7.23562	7.42233	8.59757	6.14849	6.00832	5.55938	6.31471	5.51439	10.7192	8.11293	6.49128	5.93677	10.348	8.00888
ZBTB32	ENSG00000011590	0.00570375	0	0.0279658	0	0	0	0	0.0234702	0.01	0	0.00856753	0.0232486	0.00948755	0.0169396	0	0	0.0453201	0.00853217	0	0.12173
TYROBP	ENSG00000011600	0.298625	0.258011	0.313164	0.398888	1.06264	0	0.822478	0.203602	0.13247	0.0740596	4.86677	0.763268	0.146604	0	0.0621195	0.22738	0.0566125	0.0521149	0.0524783	3.59502
TMEM159	ENSG00000011638	7.80259	4.06782	9.16583	6.71818	5.90958	6.24915	6.98788	7.75326	1.68304	8.8845	3.95225	6.9484	9.00175	7.26402	5.11635	4.64927	6.02093	11.5861	5.28451	3.96251
GABRA3	ENSG00000011677	0	0	0	0	0.0120981	0.0188266	0	0	0	0	0	0	0	0	0	0	0	0	0	0
BRCA1	ENSG00000012048	17.3592	23.6284	24.5803	23.2803	16.7538	17.2365	9.02209	19.3029	30.1063	16.2534	17.0838	22.3621	26.523	21.2336	21.4937	18.5522	22.7926	22.966	26.4151	12.2427
ERCC1	ENSG00000012061	16.3918	8.93391	7.2427	18.6324	22.0521	13.2439	13.2139	4.7883	11.0003	14.0785	7.93339	12.6522	13.055	15.0799	8.71838	10.4547	5.65661	9.0281	7.80208	5.00858
CD22	ENSG00000012124	0.00405874	0	0	0.247845	0.0173753	0.00675971	0.275174	0	0.00711595	0.00766936	0.182898	0.0248153	0	0	0.00482465	0	0	0.00809526	0.0244551	1.14053
SEMA3B	ENSG00000012171	0.0313886	0.0443675	0.0223876	0.365953	0	0.0136882	0.0199007	0.0166676	0.0649041	0.0194128	0.0452666	0.00837505	0.0255739	0	0.0252876	0.0119203	0.0346006	0.0163927	0.0742813	0.0590031
MBTPS2	ENSG00000012174	1.15829	1.64553	0.945864	1.47251	1.23309	0.97271	1.20848	1.38477	2.38792	1.94385	2.33413	2.36977	0.768973	0.972407	2.39374	1.52475	0.944084	1.50113	2.77792	3.26791
PRICKLE3	ENSG00000012211	1.19175	1.52832	0.67672	2.09518	0.985864	0.848441	0.718141	0.556106	0.82855	1.76699	1.53741	1.90105	0.870821	1.22971	1.1512	0.829956	0.808194	0.939519	1.24741	1.52751
LTF	ENSG00000012223	0.00879556	0.040275	0.0425601	0	0.0119442	0	0.0135116	0.0122084	0.00652225	0.0474491	0.949953	0.0113725	0.0302929	0.0110484	0.00390267	0.0485599	0.0120903	0.239291	0.0112074	2.43071
EXTL3	ENSG00000012232	2.58399	3.28363	3.6799	3.44368	6.71118	4.06642	2.05748	2.71015	4.32476	4.48491	3.92782	4.66305	3.73948	3.64165	3.08408	3.56203	2.79524	3.62914	4.9146	2.77088
NR1H4	ENSG00000012504	0	0	0	0	0	0	0	0	0.0106828	0	0	0	0	0	0	0	0	0	0	0
ELOVL5	ENSG00000012660	71.7108	141.007	145.019	91.8686	93.1179	103.39	79.818	146.336	89.8828	128.125	117.418	99.0454	134.836	129.323	164.477	173.026	99.5704	112.764	136.459	61.5352
ALOX5	ENSG00000012779	4.34058	0	0.0910945	0.0490898	2.83577	2.02437	18.9981	0.398631	0.267067	0.0182285	1.32024	0.699034	0.01586	1.28607	0.216757	0	0.0139342	0.0064136	0.0645832	1.89518
KDM5D	ENSG00000012817	0.00850319	16.5381	22.692	26.5714	21.1314	0.00834195	15.2904	15.1813	0.0175817	18.0654	17.8661	0	26.2907	16.3136	23.2191	25.9563	0.0301236	18.9987	30.1994	0.00166213
CALCOCO1	ENSG00000012822	6.4534	5.00725	6.52107	8.69618	10.1277	4.85851	7.30967	3.45095	7.79315	4.81172	5.77093	6.17289	5.0339	4.41204	5.79855	6.91159	2.8624	5.23284	8.27821	18.7437
UBR7	ENSG00000012963	26.6266	13.8129	32.7351	26.0521	19.5136	33.8176	22.8121	34.0438	24.2845	30.0886	31.2808	34.4351	32.4673	27.0815	23.0265	27.0401	31.8531	35.1121	20.6292	14.3135
MAP4K5	ENSG00000012983	5.9543	8.48475	4.5544	7.41467	9.75267	8.80563	5.84003	8.4538	14.6852	7.99248	6.1884	7.44978	6.86649	11.2072	9.39864	7.58717	6.48198	5.37506	13.7546	11.0859
EHD3	ENSG00000013016	0.937221	0.939304	1.82247	0.595812	3.22223	0.557148	0.995159	0.878606	4.87838	3.22834	3.24946	1.66548	3.02661	0.302788	0.738576	0.429741	1.40708	4.68012	1.16139	1.6303
PSMC4	ENSG00000013275	44.1152	34.2672	37.6023	40.2664	26.0118	33.0046	30.4468	24.3063	23.4006	27.9438	31.0992	29.5688	38.5416	31.9239	26.8372	29.4332	34.5943	33.1194	20.9574	16.8418
MAN2B2	ENSG00000013288	4.95882	4.32947	5.35415	9.01972	4.63488	4.28057	3.12457	5.78392	1.90411	5.97639	6.78516	6.58605	6.2046	4.84624	6.63361	6.37383	4.3923	4.50477	6.74008	6.39068
SLC7A14	ENSG00000013293	0	0	0	0	0	0	0.00548653	0	0	0	0	0	0	0	0.00158473	0	0	0	0	0.00175266
CLDN11	ENSG00000013297	0	0.0077124	0	0	0	0.00654342	0	0.0198367	0.0191438	0.00742397	0.0157374	0	0.0048445	0.0311158	0.0736273	0.0113967	0	0	0.0394544	0.0709657
SLC25A39	ENSG00000013306	22.9435	16.9709	13.775	34.3904	18.9328	17.8768	11.7501	11.2197	8.97085	17.0248	17.3111	16.8393	21.8239	18.5109	14.3392	15.2658	19.1827	13.8212	17.6703	7.9785
MVP	ENSG00000013364	4.64468	1.77021	3.0594	6.15171	7.43216	1.78824	2.36605	3.43151	0.960029	1.46693	6.30045	2.40865	2.05159	2.24825	6.20261	4.27973	4.31141	1.41358	2.67621	8.29582
NUB1	ENSG00000013374	17.3053	15.8526	16.898	31.2135	22.2652	20.4972	20.3881	18.7837	18.6717	13.4526	19.219	15.9062	16.2106	18.8783	18.1668	28.471	22.6757	16.5539	13.7225	18.2921
PGM3	ENSG00000013375	4.81236	3.97229	1.72239	2.42642	4.41467	3.61803	1.51854	2.87413	4.74794	1.4416	1.9132	3.08113	1.9919	4.474	3.69531	3.87281	2.97818	1.88918	5.62266	6.75616
RWDD2A	ENSG00000013392	1.09391	0.45497	0.187354	0.29596	0.573739	0.379033	0.208178	0.241129	0.504713	0.391813	0.587478	0.70088	0.17712	0.320428	0.491952	0.572138	0.415241	0.378267	1.05638	1.66336
CLK1	ENSG00000013441	41.8465	52.8136	35.0975	71.6877	76.4124	78.0619	82.8564	39.8677	60.8282	20.0358	23.357	22.1091	37.9154	59.8229	61.3405	59.4356	40.6133	35.5273	50.6069	117.684
POLR3B	ENSG00000013503	6.46875	6.00966	6.7664	6.06958	5.74309	5.9473	6.75658	5.96515	6.95655	6.58631	4.82164	8.01336	5.53423	6.06575	6.81207	6.19805	6.05526	7.98345	6.67232	6.15501
ANGEL1	ENSG00000013523	7.24558	5.94623	4.496	8.86379	5.00915	5.21148	5.36597	3.46594	6.05187	7.85161	7.12805	6.91318	5.94375	5.17755	6.833	5.8755	5.01925	8.01801	8.59022	5.8199
RNF14	ENSG00000013561	9.77151	11.5846	18.8883	13.3969	13.7364	9.32451	11.6928	12.6145	11.4596	10.0976	10.3245	10.7142	13.6789	10.0271	9.92812	10.0401	12.161	12.3793	9.38368	16.4205
DNASE1L1	ENSG00000013563	5.53527	1.71626	5.99591	7.09567	4.82707	1.74891	4.59208	1.65091	3.91862	4.84138	3.01679	4.46346	5.93139	2.13594	4.87628	2.87962	2.01573	2.88989	3.03105	1.61661
DDX11	ENSG00000013573	26.2275	17.9535	10.7432	9.48331	13.539	22.6196	5.64997	11.7877	16.6272	11.7034	12.5915	11.5162	17.1089	19.9368	21.5043	21.2621	16.432	13.1069	23.5431	21.144
HEBP1	ENSG00000013583	0.172593	1.07778	0.937747	0.437962	0.280016	0.871503	0.608513	1.90964	0.363732	1.71736	3.06821	0.0187096	0.486884	0	1.7829	2.97587	1.91974	0.549311	3.15291	1.18953
GPRC5A	ENSG00000013588	0	0	0	0.0142888	0.00601033	0.00935306	0	0.0077029	0.00602046	0	0	0	0	0	0.164143	0	0.0101324	0.00840075	0	0.00940329
MAMLD1	ENSG00000013619	0.0049438	0.0195206	0.0606756	0.455427	0.221367	0	0.110761	0.0327353	0.0201663	0.0150323	0.0955975	1.13222	0	0	0.474785	0	0.0210702	0	1.12643	0.0505819
CD6	ENSG00000013725	11.2524	21.0889	22.0788	22.8722	7.75081	5.8135	6.0686	19.111	3.85555	29.8866	31.8473	15.4766	22.4517	13.6972	16.3738	20.2278	13.9933	21.0558	24.3428	29.9864
TACC3	ENSG00000013810	38.2995	37.4494	30.7799	22.6796	28.3539	47.2847	7.77658	39.2683	15.2529	33.7151	31.1376	29.5378	38.4227	47.2233	41.2158	48.2328	44.4588	23.9622	32.2165	19.29
UFL1	ENSG00000014123	16.1044	17.6423	14.6375	19.515	14.5174	15.1219	17.8447	19.1412	14.5758	8.38109	17.5415	15.8088	9.09541	17.0468	17.5126	20.7642	17.7844	15.8394	17.3865	29.6366
POLA2	ENSG00000014138	15.6323	19.213	12.2164	14.1006	9.9399	15.5715	8.84406	12.3284	16.8074	13.7644	16.0065	15.4361	16.7309	17.4464	18.5521	17.4203	16.9196	12.2298	20.9893	10.6122
ZC3H3	ENSG00000014164	3.62749	6.64024	2.69914	6.73935	4.9354	4.45372	1.38422	3.38188	3.22152	8.71982	8.75243	6.89984	4.39567	4.60297	8.81067	5.04852	4.91267	2.59082	8.7133	7.89466
CAPN1	ENSG00000014216	18.9763	15.6585	18.8441	22.8485	19.5239	13.1897	10.3326	14.6584	10.1223	19.3728	21.8028	23.2531	18.543	15.2764	14.9719	14.2259	15.7355	11.9125	16.7062	8.75378
ACPP	ENSG00000014257	0	0	0	0	0	0	1.30013	0	0	0	0.209417	0	0	0	0.0067186	0	0	0	0	0.255374
MDH1	ENSG00000014641	42.3155	39.2122	48.8871	29.4428	30.5298	35.9996	39.5813	41.6494	31.461	35.4538	32.9055	38.9577	40.8735	36.2844	34.0189	35.1365	45.1773	43.1217	23.2031	27.6359
SLC30A9	ENSG00000014824	13.4468	10.7587	8.74546	14.5468	11.999	11.7945	11.4132	14.1147	15.4895	9.09883	10.5505	9.69321	11.2994	11.5147	14.078	13.7014	12.474	10.2224	11.5486	15.1222
MTMR11	ENSG00000014914	0.0265972	0.0202663	0.0168733	0.0131341	0	0.0171945	0	0.0373566	0.00301678	0.0195083	0.35151	0.0455882	0.0143109	0.0408822	0.101432	0.104816	0.0223687	0.0102958	0.331764	0.0965625
COX15	ENSG00000014919	16.2753	14.943	16.5304	22.4478	17.1843	16.4513	20.1674	11.0099	18.2437	14.4411	13.0506	17.3947	12.881	15.4349	13.8163	16.3756	14.8359	15.6448	14.0959	12.9706
CCDC88C	ENSG00000015133	14.0726	7.97221	7.98178	7.64287	6.63789	11.5176	2.43832	13.6796	8.52898	13.0081	22.8115	9.67326	9.95596	12.4198	18.9655	17.4379	14.7157	14.807	10.4266	13.0028
YAF2	ENSG00000015153	3.18125	4.47504	1.71748	3.08724	3.94493	4.02346	3.83528	3.63539	7.52386	2.28864	2.81326	3.19319	3.15209	3.45427	4.43973	5.0734	3.29047	2.43972	7.52608	10.7277
ZMYND11	ENSG00000015171	14.9684	14.5321	18.2848	19.5231	22.186	14.6858	38.6203	15.2145	27.7317	11.1277	14.0825	17.9496	15.073	16.6797	14.2914	14.3585	11.9598	11.3444	19.2906	9.66487
WAS	ENSG00000015285	13.3533	20.535	17.2326	13.4728	10.6951	9.76388	9.80897	12.9886	11.3159	16.7483	27.0412	24.8696	9.41094	13.3614	16.8011	14.5804	13.4705	9.48938	21.3301	16.3443
DPEP1	ENSG00000015413	6.26637	0.730081	0.695056	37.8423	3.51649	2.63424	7.0989	0.199128	61.12	1.21365	0.210018	9.71202	0.789835	17.3711	1.22213	0.735101	0.222889	0.627454	0.64938	0.547692
BID	ENSG00000015475	21.0904	11.6518	13.3785	21.0322	12.1708	16.9476	14.3784	16.1024	10.8841	5.53432	8.95996	23.9308	10.6723	16.7702	7.96771	14.9066	14.7762	7.66584	7.64927	6.76674
MATR3	ENSG00000015479	69.4579	66.3012	73.2002	65.741	51.6989	74.0697	64.8124	77.7565	61.0155	50.3268	47.8557	51.9142	63.7452	65.7505	58.9718	64.0723	72.144	63.7875	52.0075	50.7929
NPC1L1	ENSG00000015520	0.0071125	0.00442892	0	0	0	0.00751522	0.00546303	0.00197445	0.0052742	0.00852654	0.00451867	0	0.0122481	0.0178685	0.00631175	0.0261785	0	0	0.0181256	0.0029948
XYLT2	ENSG00000015532	5.02468	5.28969	4.30835	11.0085	6.35017	5.10685	2.15503	2.43003	2.63112	5.55675	5.96771	5.14294	7.86002	5.35082	6.08845	7.67598	4.9901	4.77692	6.04541	5.93594
RGPD5	ENSG00000015568	0.008057	0.0213325	0.0127515	0.00850774	0.0178932	0.00278447	0.0202411	0.0102419	0.0114013	0.00947754	0.00502266	0.00681466	0.00741605	0.0132409	0.0404541	0	0.0185181	0.0366808	0.00335787	0.00922101
STMN4	ENSG00000015592	0.0047964	0.0211846	0	0.0549168	0	0.0119824	0	0.0165885	0.029459	0	0	0.00488756	0.0177426	0.0284897	0	0.0417393	0	0.0071749	0	0.0288684
NUDCD3	ENSG00000015676	11.936	7.23297	7.25911	10.7265	8.74295	9.20302	6.80058	5.03017	12.2648	6.33661	7.12924	8.64442	7.05566	10.3004	7.58547	7.93286	5.92123	7.61629	9.93563	10.3073
ISL1	ENSG00000016082	0	0	0	0	0	0	0	0	0	0	0	0	0	0	0	0.0213758	0	0	0	0
CHDH	ENSG00000016391	31.4656	0.00299828	0.412723	0.00777244	0.0457708	0	0.0369835	0.836199	16.9905	0	0.00611809	0.00415046	0.0280607	0.0241931	0.0072625	0.168361	0.106605	0.0304642	0.00613532	0.0649641
IL20RA	ENSG00000016402	0	0	0	0	0	0	0	0	0	0	0	0	0	0	0	0	0	0	0	0.0101747
CLCA1	ENSG00000016490	0.00236517	0.368332	15.4853	0.0180535	0.0151878	0.0472694	0.00859037	2.7001	0	18.2209	0.77449	0.00482025	2.96826	0	0.116609	0.102911	0.814823	0.424565	178.307	0.0521246
CLCA4	ENSG00000016602	0	0	0	0	0	0	0	0	0	0	0	0	0	0	0	0	0	0.00647687	0	0
GLT8D1	ENSG00000016864	8.60407	8.43971	10.4093	8.84634	11.1967	7.31388	8.96477	7.81245	7.95512	6.35083	6.67484	7.19653	8.00878	6.6483	8.34394	8.66804	7.30128	6.76599	7.76311	11.7852
ATP2C1	ENSG00000017260	11.3434	25.8603	46.596	13.7868	16.5682	12.4751	23.8028	25.5748	32.9597	25.7389	20.8257	14.6506	35.983	11.4268	30.0009	17.9414	25.4659	38.9535	69.3803	24.7563
SRCIN1	ENSG00000017373	0	0.00632945	0	0.0273463	0.0138033	0.00358004	0.0104097	0.000940575	0.115661	0.0162472	0.0172205	0.030666	0.00291733	0.00425602	0.0306625	0	0	0	0.00863453	0.0448539
IGF1	ENSG00000017427	0	0.00676945	0	0.00745624	0.0376361	0	0.0035479	0.0471985	0.00628325	0.00830618	0	0	0.0160788	0.00580223	0.00204954	0.00850063	0	0	0.00588572	0.18749
SLC38A5	ENSG00000017483	11.599	5.7336	6.79623	8.51327	8.09664	11.5776	3.20068	5.55542	6.6545	7.6048	7.8122	8.19414	5.79886	8.94988	7.21372	4.84431	6.4841	6.16747	2.37041	2.77801
MAGIX	ENSG00000017621	0.231844	0.128874	0.140903	0.292475	0.307562	0.191447	0.249343	0.0860887	0.178376	0.162907	0.206241	0.175703	0.206665	0.18018	0.153734	0.166721	0.116459	0.0907535	0.259729	0.662737
RALBP1	ENSG00000017797	31.5211	21.5586	31.6666	31.1726	29.4134	32.0738	23.3499	28.6685	29.1776	28.9788	21.5586	29.2341	23.9325	31.976	21.013	24.6453	28.6747	26.9141	19.1768	15.7239
RUFY3	ENSG00000018189	23.0408	26.885	14.21	23.1481	22.4029	18.3117	22.6121	32.0558	7.30125	11.5144	15.1891	19.3495	12.749	19.8098	42.6758	26.7312	16.9434	15.5189	19.8472	42.1
CNTN1	ENSG00000018236	0	0.0073071	0	0	0.0338542	0	0.00765932	0	0	0	0	0	0	0.00626303	0.00442463	0	0.00380486	0	0	0
SLC11A1	ENSG00000018280	0.0775774	0.0187672	0.0595247	0.118151	0.0584684	0.0682398	0.185194	0.0233534	0.0569908	0.0438729	0.6264	0.0389687	0.0457979	0.0432666	0.0282714	0	0.0302445	0.035413	0.0548615	0.274167
WWTR1	ENSG00000018408	0.0333883	0.0509122	0.0245542	0.0788404	0.0663258	0.103214	0.0716187	0.0651866	0.138349	1.38129	0.682653	1.35487	0.102105	1.58956	0.176692	0.285993	0.0332318	0.196647	1.57848	0.19614
AGPS	ENSG00000018510	16.5297	20.2317	14.7112	20.6341	21.5546	18.6203	17.96	18.6918	23.157	14.4527	18.1906	18.9633	14.1012	18.3981	20.0473	16.6557	21.757	13.4158	16.6305	14.8612
ZNF806	ENSG00000018607	0	0	0	0	0	0	0	0	0	0	0	0	0	0	0	0	0	0	0	0.0447372
CXorf56	ENSG00000018610	13.2855	10.2431	13.4261	17.1918	10.9007	11.7834	16.3717	11.2012	12.5041	6.87358	8.76975	10.9534	11.6379	12.1898	8.05325	8.73157	11.0905	11.4271	7.78077	7.74658
ATP1A2	ENSG00000018625	0	0	0	0	0	0	0	0	0.00219911	0	0	0	0	0	0.00526345	0	0	0	0	0.0021414
TTC27	ENSG00000018699	12.8658	16.2828	11.9096	13.3282	13.2512	12.2809	20.8725	11.8193	14.7003	17.8563	10.6254	13.1072	18.0852	11.285	14.7563	8.18029	12.1831	20.844	15.7962	8.19239
ZNF582	ENSG00000018869	2.18529	1.41451	2.46585	2.42954	1.88296	1.56527	1.55657	1.46202	2.5002	1.93929	1.97265	2.15547	1.70722	2.06924	2.13261	1.74479	1.07868	1.79955	3.21648	3.38161
VSIG2	ENSG00000019102	0.0727408	0	0	0	0.035424	0	0.0200362	0	0.0096718	0	0	0	0	0	0.0115745	0	0	0	0.0332387	0
PHLDB1	ENSG00000019144	0.913193	0.0830168	0.0551949	0.704782	0.193791	0.12386	0.181379	0.257539	0.00756267	0.352337	0.119804	0.0959183	0.443635	0.586853	1.02385	2.31983	0.245189	0.0698662	0.0671063	0.579181
MARCO	ENSG00000019169	0	0	0	0	0	0	0.0414023	0	0	0	0.148397	0	0	0	0	0	0	0	0	0.0228698
CYP24A1	ENSG00000019186	0	0	0	0	0	0	0	0	0	0	0	0	0.00330823	0	0	0	0	0	0.778917	0.0199808
PRDM11	ENSG00000019485	1.14424	0.0985393	1.4156	2.45471	1.62452	0.321358	1.38086	0.314345	1.24381	0.376757	1.01335	1.61084	0.710467	0.0254691	0.67344	0.298511	0.201296	0.444717	3.10027	0.532126
SYT13	ENSG00000019505	0	0	0.0476066	0	0	0	0	0.0100742	0.00426118	0	0	0	0	0	0	0	0	0	0.0175508	0
SNAI2	ENSG00000019549	0	0.0341829	0	0	10.8479	0.0345924	0	0	0.0668002	0	0	0.0352753	0	0	0.204782	0	0.037475	0.0103568	0	0.00590997
CD74	ENSG00000019582	0.427528	0.0343873	0.202747	83.3272	0	0.074378	16.6077	0.149191	0.014518	0.0421935	16.3978	0.227539	0.0344318	0.058948	0.0265432	0.194316	1.21186	0.00742278	0.194338	30.4989
HGF	ENSG00000019991	0.00662138	0.00615315	0	0.00677741	1.19164	0	0.474059	0.00116555	0.0093501	0	0.114699	0.00723823	0	0.00527398	0.417217	0	0.00128367	0.00531283	0.00534987	0.417017
ZRANB1	ENSG00000019995	10.6703	11.3926	13.3095	12.929	12.4935	13.6462	18.2023	16.2719	14.2047	13.5622	12.3274	10.5415	12.0757	12.4334	11.453	13.2029	12.0148	18.2077	12.2549	13.6674
NCDN	ENSG00000020129	7.08169	5.61539	2.93036	6.95329	8.11924	6.77499	2.49748	2.56431	7.43084	9.59471	8.04101	6.46343	4.9528	7.61526	5.46486	6.627	7.00422	3.2685	6.18568	4.20949
GPR124	ENSG00000020181	0.347131	0.0784962	1.7846	2.52774	2.24145	0.0167695	0.028444	0.0868753	0.270259	0.120499	0.164689	7.51058	0.125572	0.418655	0.397334	0.136301	0.168084	0.050207	1.51671	2.29755
CCT8L1P	ENSG00000020219	0.00943805	0.0138952	0.0154252	0	0	0.0235782	0.0171397	0	0.0579677	0.0133756	0.0567074	0.0192349	0.0192135	0	0.0297037	0.0410661	0.0238511	0.0141183	0.0853008	0.0800458
ZFP64	ENSG00000020256	2.74885	3.12303	2.31389	3.17996	2.79119	2.56665	1.90267	2.35175	3.00298	3.69285	3.15433	4.26823	2.86881	3.92978	3.09945	3.15378	2.66061	2.72584	4.19721	3.38534
MNAT1	ENSG00000020426	4.88847	4.7548	5.63203	7.59778	5.43365	6.58683	13.3475	6.37627	13.012	2.63011	3.61047	4.77782	3.68622	6.15518	7.0024	5.5138	6.13413	4.99588	4.90141	4.61507
SAMD4A	ENSG00000020577	0.00354241	0.0128193	0.0212176	0.515288	0.496018	0.0162161	0.245189	0.26251	0.131317	0.139827	0.0702017	0.0780508	0.0571601	0.019278	0.347644	0.21465	0.207198	0.14565	0.00782216	0.240233
RUNX3	ENSG00000020633	0.563758	1.69551	4.34008	8.61596	26.1182	0.582835	7.52031	4.71879	14.4994	4.02595	8.82802	20.1516	1.31459	2.08885	3.95812	0.492633	0.976392	1.52942	6.28436	3.75181
MRE11A	ENSG00000020922	22.131	31.0618	20.0123	20.8949	18.4958	23.6619	22.8124	21.5568	36.2167	16.3405	20.566	20.7957	25.9599	23.6735	29.6545	30.4474	22.035	22.8592	35.88	31.1784
PLEKHB1	ENSG00000021300	0.164855	1.29933	1.31909	0.855646	0.0514162	0.0160024	0.715405	0.575023	0.0402544	1.12112	0.846715	1.14554	0.711133	0.133168	0.443468	0.167228	0.440603	0.89113	1.09032	0.791239
SERPINB1	ENSG00000021355	22.0166	27.0078	83.7408	32.0184	76.8455	9.8736	45.8571	43.6183	171.282	142.728	20.863	73.167	76.7701	41.9773	34.3243	8.2468	30.7514	106.91	11.8921	16.2126
CYP3A43	ENSG00000021461	0	0	0	0.114636	0	0	0.098185	0.00394291	0.031597	0.0255407	0	0	0.0294553	0	0.0170136	0.0261386	0.008685	0.00898636	0.018098	0.0120979
SLC7A9	ENSG00000021488	0.0826955	0.120147	0.0497147	0.139311	0.234396	0.136785	0.0331442	0.071108	0.138728	0.0603522	0.219318	0.0619932	0.0680424	0.108408	0.151235	0.0529416	0.0834851	0.0182011	0.329904	0.217417
SPAST	ENSG00000021574	11.5229	14.5535	14.3201	13.383	14.4893	13.1289	9.89051	18.5194	14.5561	19.3411	17.4588	17.2022	14.9868	14.2217	15.857	12.6729	17.2234	14.4217	16.2251	14.7111
NRXN3	ENSG00000021645	0.553957	0.293473	0.378158	0.0425575	0.0179011	0.995889	0.154407	3.66055	0.0154875	0.116546	1.61215	0.248561	0.252907	0.0165585	3.9328	5.39162	1.94996	0.0145954	0.634078	0.0553216
OSBPL5	ENSG00000021762	17.8864	15.6211	10.0645	3.87668	9.56655	16.9331	2.60555	13.8019	7.03523	7.83044	12.8864	14.2149	7.89077	21.7078	23.2382	34.6393	15.682	5.84997	16.2442	35.7774
AQR	ENSG00000021776	17.072	18.1312	15.7772	16.1429	15.5984	17.0691	12.8804	19.8251	21.3961	12.4421	15.4638	12.9436	16.9932	18.224	19.8049	19.1211	18.3066	18.5588	18.0968	20.5416
CPS1	ENSG00000021826	0.144029	0.532768	0.264547	0.259808	1.27255	3.58268	0.156591	0.199195	0.349386	0.786804	0.440829	0.297513	0.163504	0.341451	1.43739	0.368604	0.224521	0.257975	0.0865912	0.123745
C8B	ENSG00000021852	0.0808048	0	0.018924	0	0	0.0433894	0	0.00379987	0.0135444	0.00820472	0.00869625	0	0.0058929	0.0171941	0	0	0	0	0	0
FHL1	ENSG00000022267	6.32793	12.0154	1.08091	2.10954	1.96959	11.1905	6.16193	7.90085	0.410987	24.5867	26.4244	6.33893	12.7821	7.14514	7.43167	10.204	12.7685	11.872	0.712283	2.05546
RTFDC1	ENSG00000022277	24.0509	21.4018	34.1193	24.2676	21.0965	22.187	35.2563	22.9033	19.9904	18.2592	17.1025	20.4177	27.6236	20.9215	17.9833	21.7171	25.5744	26.8879	16.1379	16.341
GABRA1	ENSG00000022355	0	0	0	0	0	0	0.00522239	0	0	0	0	0	0	0	0	0	0	0	0	0.0110434
NLRP2	ENSG00000022556	0.00125133	0.00867175	0.0695344	11.8821	0.0401768	0.0187565	10.7986	0.0531334	0.259772	0	0.0563886	0.32133	0.0025474	0	0.0231006	0.0108894	0.00180908	0	0.0150793	1.84237
SLC45A4	ENSG00000022567	2.43241	3.38898	7.29538	3.27131	2.55168	2.39809	3.11984	4.18921	2.93534	6.02686	6.72703	3.28801	5.39175	3.118	2.94063	3.14654	5.38035	4.01132	6.41421	3.28773
RNF10	ENSG00000022840	19.842	18.9256	25.8655	15.4648	18.6998	17.2476	15.3919	21.1734	15.2431	37.1145	31.7739	25.8667	18.2866	15.3683	19.787	16.2587	18.84	24.0819	30.422	24.0558
ZNF839	ENSG00000022976	5.06448	2.40617	4.05672	4.86053	6.12897	5.22033	3.5384	3.31873	4.4132	5.49462	4.17803	4.01124	5.08703	5.30028	6.46917	6.13111	4.74954	4.52406	4.70449	5.40981
ZDHHC6	ENSG00000023041	19.7934	24.5107	18.0881	23.1763	22.4516	22.4933	28.4531	21.8624	26.432	18.1435	21.0765	20.2987	21.9628	22.7586	24.0654	23.8204	21.4502	17.7059	25.3433	35.8944
GRAMD1B	ENSG00000023171	3.6658	1.58425	3.7583	1.90092	4.63658	4.52066	3.21278	2.71526	14.1305	2.91973	2.30276	3.41438	3.43969	3.80856	2.62587	1.34393	1.57603	3.96724	4.9303	10.6316
RNH1	ENSG00000023191	6.90407	8.28757	5.66769	11.2461	11.3821	9.7831	5.0163	5.23141	5.35641	9.93554	10.534	9.40803	12.196	7.29921	10.8236	7.27851	10.8494	4.21545	6.87445	5.11527
NDUFS1	ENSG00000023228	16.4615	18.2171	19.5011	13.9687	13.7362	15.3594	15.5434	17.7621	17.2584	14.8803	16.1838	16.0196	16.3817	15.8959	14.858	15.6956	18.618	17.1091	18.5301	16.8189
RB1CC1	ENSG00000023287	16.7803	19.9696	15.8695	17.9193	30.1499	19.157	15.5083	26.1687	43.1069	17.5803	18.4309	17.7318	18.9453	19.8905	22.0853	24.1396	18.1937	20.2263	21.8831	41.0078
ERP44	ENSG00000023318	7.43894	11.1637	9.38394	10.3976	11.7047	10.0423	11.5382	12.5838	11.7157	10.3881	11.8318	11.4462	10.7744	9.19312	12.5379	10.5652	10.1149	9.97171	12.8555	14.4162
ALAS1	ENSG00000023330	18.5739	16.6697	20.2115	17.5237	13.5819	13.8985	15.7149	13.6106	14.7129	16.9078	16.0117	21.0451	18.7882	15.5607	14.4652	11.9002	16.0701	18.4991	15.2591	12.482
BIRC3	ENSG00000023445	3.73715	8.07324	7.35252	8.12951	3.39582	6.94574	9.85275	11.9439	10.3104	4.82578	8.1464	6.37188	4.74317	4.41388	6.35994	11.4911	8.93795	5.04641	18.482	22.9115
AKAP11	ENSG00000023516	9.44118	14.4666	11.3832	10.1826	10.8997	8.51273	7.74242	15.5397	11.54	15.68	18.2282	19.0669	10.3309	10.1911	15.9831	16.699	12.3086	12.0066	22.1976	26.8429
GLRX2	ENSG00000023572	4.98452	4.48369	0.815007	5.43105	5.50618	3.98042	4.55005	2.79438	4.44165	3.25777	1.60772	5.35415	2.02418	3.7567	3.63991	2.54022	3.74719	2.27426	2.82143	1.29095
SNAPC1	ENSG00000023608	3.14992	3.37333	4.59854	4.56326	3.24684	3.65572	7.3458	4.07901	2.33401	3.9032	2.58229	4.22494	4.38704	3.604	4.54275	3.62359	3.89694	4.63606	4.30101	3.55235
DERA	ENSG00000023697	17.6009	9.55058	7.71571	0.359928	12.1474	11.4197	6.35693	10.4708	15.2518	7.2015	7.51627	14.6129	7.47182	9.45701	7.91003	8.20687	10.5207	10.1076	8.13909	9.52372
STRAP	ENSG00000023734	39.7315	50.7948	37.1969	37.39	41.4582	48.3065	22.9171	50.6916	43.0632	51.374	57.8114	53.6218	44.8431	50.2333	41.3481	41.6634	60.1068	38.7275	40.1062	30.1013
ABCC2	ENSG00000023839	0.387873	0.351982	0.161593	0.870808	0.350011	0.538341	0.363712	0.419712	0.704868	0.474257	0.46078	0.297089	0.641802	0.316231	0.839526	0.650824	0.349629	0.348899	0.863054	2.61665
DEF6	ENSG00000023892	40.4839	50.2794	60.5051	58.5854	44.7537	50.551	29.6679	57.2497	46.7484	51.4358	48.1916	43.3757	71.984	44.5545	57.2614	48.9308	60.522	48.8409	56.1032	51.9949
PLEKHO1	ENSG00000023902	14.7465	14.8256	24.548	14.7358	17.1718	18.8686	12.9284	17.4248	15.2825	13.5513	15.7772	16.4226	19.993	14.0081	13.716	18.3036	20.041	20.0831	16.3494	10.875
GCLM	ENSG00000023909	3.65895	6.51384	3.16646	6.67616	5.61643	4.67117	4.68765	4.49441	4.93951	6.59554	9.15455	10.1409	2.59581	5.73654	5.60256	3.24919	5.6767	4.01525	8.20164	2.4874
UBR2	ENSG00000024048	12.6654	17.7422	15.4552	16.0783	21.3012	15.0343	13.0974	16.9943	23.9053	14.2278	18.2297	14.1098	14.6056	15.2862	19.7919	23.9005	15.7222	15.9951	20.3998	28.3444
EHD2	ENSG00000024422	1.53436	6.13769	10.8737	0.245929	0.129307	0.332018	1.36767	3.24546	0.879824	67.6115	6.93269	0.890548	11.8135	0.633928	15.553	0.788557	10.4408	12.3683	9.39096	0.101945
DEPDC1	ENSG00000024526	20.5868	21.6017	17.4638	0.0817054	9.666	32.4303	7.82902	21.0671	24.2666	12.7654	8.42119	15.9687	20.0023	27.2761	20.4064	19.7128	26.4374	13.3302	16.6399	11.9034
CCDC28A	ENSG00000024862	19.2785	16.0348	18.8831	27.1666	25.4992	18.1783	36.5169	19.8987	19.6067	15.9549	16.4665	21.0716	17.2998	17.8469	16.1324	18.1512	15.9425	20.7746	11.3586	20.1439
RRAGD	ENSG00000025039	13.1149	3.56524	1.84805	5.26662	3.73053	13.2993	0.062226	6.0084	3.39256	4.94432	5.97045	5.84374	4.37229	7.88211	3.11208	8.14581	6.36966	2.84243	6.60664	4.22562
HSF2	ENSG00000025156	16.6856	22.0178	11.9648	9.23894	11.2831	22.9487	20.9189	20.398	26.8128	18.3136	13.3153	13.3409	12.2065	15.4035	17.6806	18.2166	15.721	23.4154	21.1037	16.1513
PHF20	ENSG00000025293	13.3753	14.5449	11.84	14.9203	19.8116	15.2282	11.6758	13.3592	16.1796	15.8271	14.9738	14.3232	13.0124	13.9651	13.753	13.3054	13.9022	14.9997	13.0449	13.5364
HSD17B6	ENSG00000025423	1.99501	0.935995	0.659183	0.928896	1.25032	1.16395	0.795592	0.606347	0.805246	1.08406	0.741627	1.25424	1.05139	0.867407	0.90231	1.36158	1.13254	1.01943	0.544693	0.635326
NR1H3	ENSG00000025434	1.04277	1.30102	0.808045	1.34583	1.09718	1.48035	1.12892	0.33176	1.20124	0.850083	0.879168	0.733486	1.49208	1.53314	0.937314	0.854167	1.03836	0.848348	1.39092	2.73747
TYMP	ENSG00000025708	0.0225029	0.0234956	0	0.217947	0	0.0713312	0.00864212	0.0124938	0.0139233	0.0472093	1.95861	0.0387943	0.0255194	0.0282666	0.107821	0	0.116904	0.00711871	0.0286734	1.81904
NCAPH2	ENSG00000025770	51.1999	45.0871	37.8213	34.7972	31.6985	58.8738	18.5829	41.0164	26.1019	30.5772	42.889	31.6336	51.279	46.6849	46.844	39.8236	49.3253	31.1381	42.2489	16.5738
TOMM34	ENSG00000025772	16.9269	13.3791	15.3528	14.095	11.4394	8.91997	12.2726	7.0564	12.9437	11.9337	8.16006	16.1387	14.2697	12.2654	7.00618	10.3684	10.7496	14.6137	9.972	6.53747
SEC63	ENSG00000025796	6.00967	11.4528	8.34465	10.4559	8.97931	6.94987	8.77762	13.1554	12.5372	20.907	16.5519	20.455	5.25449	8.67197	14.7005	9.00637	8.76614	12.7377	16.6401	17.1605
KPNA6	ENSG00000025800	14.3378	15.5284	17.3131	14.0647	12.2545	12.9906	12.1195	16.9912	14.2417	17.0836	18.0329	18.3344	15.901	14.1677	14.3993	14.7201	15.9528	15.9723	18.8608	16.2086
VIM	ENSG00000026025	270.863	192.044	361.547	168.69	184.733	192.325	178.409	387.843	133.99	250.004	403.479	325.498	147.765	198.795	220.93	101.975	202.519	299.542	129.679	47.6669
RTEL1-TNFRSF6B	ENSG00000026036	0.592402	1.05122	0.301422	0.614165	0.377348	0.614318	0.157611	0.426277	0.494962	0.6278	0.662694	0.727782	0.823157	0.472555	1.51669	0.652987	0.528233	0.338094	1.96645	0.929749
FAS	ENSG00000026103	8.68436	6.68799	8.5976	7.77009	3.88785	4.52098	10.1009	11.3916	5.92801	2.23153	7.84184	6.00685	2.63998	6.32309	7.74287	5.21085	4.17278	1.25403	8.73919	2.76086
RNASET2	ENSG00000026297	1.45669	2.24415	0.50069	3.32215	0.298475	1.12952	2.74333	1.70045	1.49074	0.739569	1.32973	1.37572	1.10667	1.30515	1.70358	4.08166	0.527998	1.56128	3.88268	8.8079
CD44	ENSG00000026508	17.6069	7.97541	20.2878	13.6301	5.51645	5.28489	20.2468	20.782	12.5034	9.00079	22.5856	29.3154	8.56794	1.65115	10.6458	6.21845	4.06238	8.96264	15.4527	18.0294
KCNG1	ENSG00000026559	0	0.00368048	0	0	0.0160529	0.0124905	0.0136195	0	0	0	0	0	0	0.00742446	0	0.217546	0	0	0	0.0232038
AGPAT4	ENSG00000026652	1.37508	1.4246	4.88528	6.01129	4.39467	0.175999	1.55964	2.50237	4.45294	1.18146	2.18953	1.54176	3.07986	0.0249085	3.26839	2.08007	1.09386	2.5368	4.71481	2.67567
SLAMF7	ENSG00000026751	0.0513284	0.00505225	0	0	0.121199	0	0	0.168411	0	0	0.572168	0.00699376	0.006986	0	0.0183565	0.104521	0.0123832	0	0	1.91983
BTN3A1	ENSG00000026950	12.6862	12.3018	20.7245	18.4472	11.4495	8.59558	14.2399	10.7661	13.4823	13.3973	8.51394	8.79428	12.8059	13.7629	16.645	16.4952	13.1341	18.8323	18.8263	15.2132
MIPEP	ENSG00000027001	5.64641	4.88497	5.74491	3.80517	4.46673	3.64926	4.31177	4.84318	4.17178	3.73288	3.46194	5.33504	3.63156	4.21436	4.2009	5.02419	4.12495	10.4054	10.2265	4.44607
PRKCH	ENSG00000027075	20.5528	27.054	20.8005	25.4159	55.1325	18.5678	17.7903	28.1902	33.2553	21.4019	12.4574	22.5987	12.2981	33.7711	17.6761	14.4684	18.4325	28.8471	27.8865	33.4712
INSRR	ENSG00000027644	0	0	0.0202484	0.0118209	0	0	0	0.00203291	0.0308005	0.00438947	0	0	0.00830472	0	0.0055227	0	0	0	0.298594	0.0102707
IFNGR1	ENSG00000027697	6.15426	5.5888	8.2861	26.3919	10.2779	6.15613	23.9598	10.3209	6.23039	6.08225	8.07599	14.4656	5.56517	6.37307	7.11022	6.41275	5.73351	6.85213	6.18061	15.5088
B4GALT7	ENSG00000027847	3.27483	2.18709	2.27978	3.30437	3.45937	0.993357	2.32935	1.2039	2.09132	2.79031	2.75036	2.94414	3.5957	2.81898	2.72046	3.08353	2.43524	2.26412	4.05746	4.92521
SH2D2A	ENSG00000027869	3.13921	10.8741	9.38507	2.8325	4.52344	1.74409	3.68928	4.68504	2.00102	3.67236	10.2883	9.63286	10.9162	2.8953	8.96036	4.92597	4.82859	7.63969	18.5882	19.7274
VRK2	ENSG00000028116	6.56468	6.12913	4.28307	15.4773	9.2698	6.5025	11.4138	8.81834	5.80922	3.87761	6.18488	9.10216	3.83211	5.17112	7.54802	7.0542	7.36247	5.66103	0.120433	7.68
TNFRSF1B	ENSG00000028137	0.875683	0.765946	10.8128	15.4189	11.0991	0.0209612	5.0664	2.16274	9.29223	0.885877	5.22408	19.0152	0.340269	0.53576	0.676767	0.0912701	0.378977	1.4183	1.31444	6.31071
VEZT	ENSG00000028203	7.52941	10.7512	14.7288	13.1036	13.8679	10.9842	15.9956	15.4319	15.2642	13.6282	14.8701	11.7277	14.782	10.8666	15.8037	13.6594	12.1016	18.0069	16.2138	19.2813
POU2F2	ENSG00000028277	0.107528	0.370111	0.731216	0.332018	0.0741042	0.0310473	0.245036	0.585478	0.241403	0.724634	1.38408	1.04026	0.521587	0.13182	0.453827	0.0463499	0.0782136	0.528508	0.957412	1.89801
BRD9	ENSG00000028310	6.32937	8.79139	6.91044	7.11469	7.45256	6.44987	4.25419	6.93567	6.61312	5.76776	6.90874	6.18635	8.80052	8.28017	10.9224	8.71421	7.22047	6.75684	10.9837	17.6502
SNX1	ENSG00000028528	12.2046	16.249	13.1086	18.5155	15.6645	14.5857	10.2776	12.6003	15.6401	18.1461	16.9148	16.1374	15.0081	13.8047	16.385	15.944	12.5358	13.2116	19.6688	22.2771
TBPL1	ENSG00000028839	5.26107	8.27572	5.53434	5.6601	5.15426	4.96605	6.75303	6.90084	6.59986	3.68809	5.54329	4.77653	5.46105	5.98754	5.55179	6.42562	6.66254	5.54855	6.33819	8.08269
ARNTL2	ENSG00000029153	6.82279	3.79358	2.01846	3.09811	6.51076	1.74387	5.3747	5.7092	1.4442	4.94636	4.30802	8.43605	2.36327	3.08627	5.60579	5.46988	7.26986	3.92642	4.31064	1.03025
BCLAF1	ENSG00000029363	52.8547	56.7188	39.7978	54.0268	50.1706	60.6887	61.3031	88.2727	62.0578	46.9706	46.4329	44.0216	53.0581	62.2354	58.1133	62.2525	57.2871	50.5552	51.8113	67.4437
SLC39A9	ENSG00000029364	18.131	19.922	19.996	23.9048	15.4897	19.027	20.4574	22.0305	16.6337	19.2561	19.8543	19.4364	20.306	16.3729	19.153	16.1457	19.1765	19.7624	18.3028	17.5006
ANK1	ENSG00000029534	0.00272759	0.00722336	0.0382581	0.0670046	0.0281844	0.00730992	0.00797069	0.0139609	0.0188213	0.116111	0.391176	0.00149085	0.0952722	0	0.0623047	0.0190975	0.0163712	0.0656564	0.0969675	0.0845543
IBSP	ENSG00000029559	0	0	0	0	0	0	0	0	0	0	0	0	0	0	0	0	0	0	0	0
TFB1M	ENSG00000029639	7.41619	6.16708	6.03075	9.16821	8.63994	6.53504	6.40742	6.32864	10.9384	4.41921	4.23291	5.97852	7.14498	7.20303	8.65369	6.88451	6.11629	6.59095	12.23	15.8999
RABEP1	ENSG00000029725	22.4772	22.4805	23.4779	11.4618	22.9607	25.5305	16.8824	24.8534	26.9353	18.7221	21.1688	21.5988	20.5931	26.3497	18.6581	22.6212	23.8304	24.586	21.1086	37.1732
HMGB3	ENSG00000029993	31.1489	17.1757	46.1434	20.0945	12.6083	28.7244	15.8901	43.4539	31.123	19.1565	17.0916	16.8626	31.6264	28.8017	22.3199	26.4616	38.7211	32.654	23.5289	8.0526
NUP160	ENSG00000030066	24.929	33.915	27.3154	28.1953	16.6595	26.4469	16.2105	32.7858	28.0932	25.1211	35.7284	33.3244	23.8589	27.6739	32.0967	26.7967	26.2069	28.3548	31.3985	26.9949
BAK1	ENSG00000030110	20.9581	15.1912	14.6935	23.7524	12.3517	13.2843	13.2258	10.8144	15.5791	13.8966	18.0477	20.4743	14.9548	15.3373	17.4254	15.9505	17.378	9.66424	13.4584	12.2311
MUSK	ENSG00000030304	0	0	0	0	0	0	0.00689873	0	0	0	0	0	0	0	0.00677355	0	0	0	0	0.00648547
IKZF2	ENSG00000030419	42.8325	27.4872	49.2854	21.6966	10.3488	37.7064	52.7723	35.6479	101.313	33.5347	18.0651	32.14	35.0303	85.0866	41.2643	62.0052	40.328	15.5981	97.5833	117.333
GRN	ENSG00000030582	8.4846	3.59977	8.17935	24.188	7.56584	3.36391	6.87952	3.91309	1.81284	16.8439	14.2797	15.9121	14.1016	4.86555	8.44636	4.99961	5.48615	7.63409	4.42173	3.60023
FAM13B	ENSG00000031003	14.1128	20.8338	20.948	22.6651	19.2611	13.3982	27.8489	23.072	26.5413	16.8588	18.4335	21.4441	15.8742	15.2457	24.3363	19.5086	14.6472	20.534	29.5039	26.3595
ARHGAP31	ENSG00000031081	4.90254	0.418509	3.77256	0.0385541	1.27575	0.349105	0.238487	1.34879	9.74875	0.164637	0.907908	1.76369	0.258298	1.43508	0.222707	0.542104	0.83414	1.2215	3.08899	6.90162
NR2E3	ENSG00000031544	0	0	0	0	0	0	0	0	0	0	0	0	0	0	0	0	0	0	0	0
CENPQ	ENSG00000031691	9.7182	14.9345	11.6369	10.9254	8.69358	10.1806	12.7814	16.2032	14.7906	12.6747	9.76397	12.2071	12.9347	11.0741	13.142	11.4641	14.2783	13.665	12.0299	10.4676
SARS	ENSG00000031698	36.7964	25.7807	36.0536	27.7757	35.2683	34.9426	22.1546	22.4031	28.3584	23.0036	25.9036	28.0191	28.1063	31.6691	21.7028	26.7201	31.2974	26.2464	19.1831	21.8503
RANBP3	ENSG00000031823	10.6712	13.0381	9.53447	13.1855	10.8677	13.3917	5.33757	9.30244	9.71173	9.89761	11.6254	10.8621	11.8577	11.5841	12.6069	12.4654	11.4392	9.35524	14.0588	12.5637
ARID4A	ENSG00000032219	6.88272	8.23207	7.50634	12.7162	11.6026	10.0657	8.17004	12.0023	9.96408	7.39058	7.31906	6.93722	7.96566	8.04777	9.70679	11.0456	7.66222	8.10393	10.4655	20.1752
TSSC1	ENSG00000032389	11.0036	9.21238	9.47023	11.0678	8.16905	9.24041	8.58519	9.18615	0.851016	7.8978	8.42437	8.65059	9.8166	4.69632	9.75294	9.6421	9.69161	9.60507	9.67616	6.88473
PNPLA6	ENSG00000032444	6.64939	5.55799	4.52751	2.94014	7.03206	6.74709	2.08224	3.88282	1.92383	5.43343	6.80846	5.88304	5.548	4.69559	5.63548	4.92077	6.78915	3.02168	10.093	5.25582
IFT88	ENSG00000032742	4.22759	5.64117	4.09473	4.12627	4.07298	5.99251	3.40846	4.52589	4.4531	3.15839	3.5295	4.11305	6.42824	5.06045	5.96032	6.10924	5.14052	4.03678	7.50447	11.0367
ALG1	ENSG00000033011	5.72433	4.01297	3.98529	4.67924	4.7343	4.13391	4.25468	2.94632	3.49986	3.69953	3.94577	4.51881	4.46808	5.21452	4.53844	4.68119	3.72361	3.44341	5.38828	4.31484
ZCCHC8	ENSG00000033030	7.04863	8.12458	6.21895	7.13284	6.56338	10.4072	6.3994	6.90156	7.77041	5.60345	5.77688	5.05294	6.99105	8.44994	8.75559	8.29157	7.79566	6.06402	9.29607	10.4319
ABCF2	ENSG00000033050	23.5353	22.678	20.0862	21.4597	19.4675	22.2817	19.2096	13.7122	15.9743	17.0346	18.6847	19.4079	24.1671	19.632	14.8867	18.2062	23.2598	21.6469	13.7507	7.61849
CHPF2	ENSG00000033100	15.0485	15.5004	15.5361	20.5302	23.6364	14.8764	16.245	10.9018	12.5061	21.9802	16.426	15.6856	23.2035	15.4174	17.9691	16.957	14.8633	12.014	20.7504	19.5817
LRRC7	ENSG00000033122	0.00308863	0	0	0.00823077	0	0.00808148	0	0	0	0.00152817	0.00485915	0	0	0	0	0	0	0.00161303	0	0.00758813
FUT8	ENSG00000033170	12.1873	20.1377	36.5119	6.79224	11.2367	9.55093	8.92116	21.2452	26.7915	35.0665	19.9358	12.3628	23.3758	8.63665	21.1072	19.399	14.1768	34.5472	31.2644	12.0467
UBA6	ENSG00000033178	14.3339	19.7152	11.777	14.2571	14.3103	17.4839	12.303	17.3574	20.7386	14.3604	14.4547	13.3774	14.9598	16.7504	19.3238	17.7153	17.4825	14.8933	20.6138	17.1128
GAB2	ENSG00000033327	4.67775	4.66549	39.566	4.74659	21.4416	7.56055	21.0136	27.6958	5.94198	34.7418	8.93063	26.7495	14.4438	8.25355	11.6446	7.11712	2.63711	23.135	4.028	19.1385
ATP6V0A1	ENSG00000033627	0.48497	0.362567	0.258971	0.45081	0.013875	0.809695	0.120334	0.0751661	0.0269444	0.269472	0.348365	0	0.432083	0.25241	0.493186	0.119087	0.122212	0.152993	0.0477367	7.28857
PIAS1	ENSG00000033800	10.7034	22.1204	18.8926	17.6604	15.956	13.6801	13.4136	24.3349	28.8068	21.8215	21.9328	17.7438	21.0315	14.8111	21.3952	21.4561	18.2857	20.5728	24.3881	38.168
SLC4A7	ENSG00000033867	14.3734	23.1099	14.4498	30.0043	3.71278	14.0233	32.3788	16.9661	15.193	14.1054	19.4591	19.2913	15.0824	18.3294	29.0144	28.5286	29.7828	15.7734	32.0006	10.3229
APBA2	ENSG00000034053	0.191584	10.2158	0.172922	0.0175567	0.0221548	0.0114922	0.852108	3.34694	0.00874586	3.28249	3.27184	3.83682	0.0944769	0.00683107	11.1155	9.49755	0.848893	0.0240848	6.88779	4.06297
UHRF1	ENSG00000034063	105.008	97.24	36.0019	132.249	86.5833	201.255	26.3826	53.3882	42.1814	128.633	93.0506	116.031	131.693	136.207	84.2859	89.9534	87.5639	63.1147	46.7743	19.4633
MAP2K3	ENSG00000034152	7.64161	7.93408	6.8121	11.8748	7.45554	4.2986	3.21579	5.15926	5.32892	9.94944	13.2242	12.4865	4.54168	7.25607	6.72874	6.59643	5.76307	5.37906	10.7702	7.86749
EFCAB1	ENSG00000034239	0	0	0	0	0	0	0	0	0	0	0	0	0	0	0	0	0	0	0	0.00464653
TMSB10	ENSG00000034510	2234.76	1105.46	2310.42	3531.14	1911.45	1045.39	1964.34	1588.82	1690.28	295.402	957.049	1140.49	659.507	1552.93	1325.78	866.993	1223.52	850.156	233.055	295.98
ASTE1	ENSG00000034533	9.9823	4.77508	6.07306	7.72427	6.77941	9.14477	11.9389	6.33173	7.96481	4.35792	4.53589	5.20995	6.00817	6.06557	5.47347	6.29875	5.62559	5.30337	5.44451	9.90601
RNF19A	ENSG00000034677	9.8744	15.0091	14.2103	25.8351	30.7172	19.182	31.5034	24.0749	23.9096	9.95719	14.6343	12.1728	12.828	14.2612	19.75	21.4977	17.5258	13.6648	21.672	34.3785
PEX3	ENSG00000034693	9.52821	9.24374	7.89064	8.62959	9.06332	9.48557	7.34728	9.06987	13.9017	7.084	6.87824	8.82509	8.26392	10.5375	9.82309	11.1996	10.3478	8.65804	9.33963	8.78593
GABARAPL2	ENSG00000034713	11.5742	16.9834	14.6897	13.6934	12.8239	12.658	20.1713	13.8992	14.3546	16.5605	15.1669	17.9834	12.7905	16.9348	13.1213	12.4619	15.705	11.1082	13.2094	19.1692
MYOC	ENSG00000034971	0	0	0	0	0	0	0	0	0.006611	0	0	0	0	0	0	0	0	0	0	0
SH3YL1	ENSG00000035115	2.25131	3.28467	0.841839	2.83536	2.91233	2.81751	2.26656	1.9946	4.54131	2.20999	1.87476	2.48164	1.89935	2.27363	4.47156	4.01446	1.74544	2.09775	5.27775	4.51611
FAM136A	ENSG00000035141	21.0325	18.0479	15.8311	18.0935	18.772	16.2561	23.4109	17.2785	23.8876	16.3395	13.3041	17.4039	16.7348	19.2647	14.5754	14.591	17.8845	17.5533	13.8351	9.20239
VCL	ENSG00000035403	9.59331	5.23881	9.42687	4.57059	0.619049	0.563081	6.61816	5.73804	0.965375	0.619612	6.28178	6.02699	2.96775	1.91142	6.48835	0.437187	1.69961	5.55715	2.02892	2.04249
DEPDC1B	ENSG00000035499	18.3715	18.2043	28.3117	13.8468	10.2094	24.0594	6.97318	23.2682	18.0017	12.8073	10.594	9.65724	18.7762	14.0299	19.7081	18.2609	24.7685	18.2379	9.90475	14.8685
DAPK2	ENSG00000035664	0.0856071	0.0853262	0.256714	0.137023	0.115273	0.112115	0.0774243	0.0952793	0.0813505	0.0127202	0.0808933	0.0434446	0.0917238	0.133284	0.0628433	0.117162	0.14253	0.0100699	0.0676009	0.545529
NSMAF	ENSG00000035681	13.9987	18.8581	15.158	19.6594	28.7331	18.8995	16.5403	21.4979	33.6245	15.4864	19.0318	14.9924	20.5087	18.6473	19.7528	21.5879	17.9187	18.2747	22.7219	21.4038
ADSS	ENSG00000035687	18.4752	24.5273	22.1591	23.4385	26.0416	23.8262	20.6071	23.9577	29.898	31.1918	21.9777	26.8898	25.5234	22.4629	25.2484	23.89	23.5053	27.4184	21.6826	23.2861
STAP1	ENSG00000035720	1.53427	0.183563	0	15.9217	0	0.166942	27.4436	0.391136	1.51519	0.0270582	0.272453	3.12265	0.0194342	0.170112	0.0570815	0.207688	0.062107	0.171365	0.5752	5.07683
TIMP2	ENSG00000035862	13.416	15.0913	15.2969	0.78143	7.15025	14.217	7.90515	12.6082	9.9468	40.8581	23.6099	28.0407	15.1671	20.6999	10.8639	10.7394	10.2971	19.5056	8.64416	21.6305
RFC1	ENSG00000035928	30.3593	29.8252	34.1842	31.3934	31.7829	28.816	25.7	34.6399	40.5293	31.6798	30.3536	31.3958	36.0498	33.3903	29.6675	34.6232	31.44	43.0259	26.433	28.2452
TBC1D23	ENSG00000036054	9.82936	10.6535	8.47902	12.4027	11.5334	10.6007	10.2043	10.1905	11.6905	7.89826	9.17505	8.29904	8.62252	9.93292	10.414	12.3974	10.9735	8.17225	11.3561	18.6774
CUL3	ENSG00000036257	9.98113	12.0424	10.7387	11.0311	9.91961	12.6499	8.88122	13.0865	13.0784	10.6765	11.6855	11.2002	9.21685	12.4803	11.6242	12.0382	12.2189	11.3619	14.1498	17.5069
MYOM2	ENSG00000036448	0.762573	0.394721	1.80994	1.40885	0.5531	1.60965	0.914141	1.39268	7.26326	1.04312	1.73067	0.341963	1.42336	1.42854	0.741594	1.67432	1.74175	1.15125	6.43669	0.720258
OTC	ENSG00000036473	0	0	0	0.0380433	0	0.0747065	0.0181021	0	0.0379024	0	0.0149729	0	0	0.0296042	0	0	0	0	0.0300302	0.0115653
CYP46A1	ENSG00000036530	0.0981476	0.0555867	0.0579707	0.0128926	0.0162691	0	0.027606	0.0997332	0.00987413	0.0359055	0.235951	0.0912209	0.114351	0	0.134122	0.977447	0.0664681	0.027793	0.30531	3.56649
ZZZ3	ENSG00000036549	11.9245	14.8154	11.8187	13.7693	16.5336	15.6644	17.84	15.3459	19.0407	10.9169	11.0651	12.6931	12.7039	15.3092	16.6347	16.0033	13.5022	16.6919	14.2772	17.9601
SLC18A1	ENSG00000036565	0	0	0	0	0	0	0	0	0	0	0	0	0	0	0	0	0	0	0	0.00937647
USP2	ENSG00000036672	0.0807236	0.123018	0.267436	0.385337	0.0223566	0	0.0126451	0.170507	0.00509315	0.0197362	0.240563	0.00354774	0.184453	0.0206799	0.2173	0.181784	0.130767	0.18749	0.199286	0.0665936
CASR	ENSG00000036828	0	0	0	0	0	0	0.0159695	0	0	0	0	0	0	0	0	0	0	0	0	0.394025
TUBG2	ENSG00000037042	0.36124	3.50238	1.29482	7.09139	3.78807	2.39212	1.24207	1.32747	0.884932	1.8982	2.38006	3.17695	1.89521	1.94664	3.80891	2.50476	2.48612	1.11691	1.3565	3.31507
RPL26L1	ENSG00000037241	21.0686	13.8707	15.9279	16.7323	10.6335	10.2744	25.6846	13.7296	13.66	10.8491	11.4175	10.498	20.2983	12.295	9.74614	11.6937	16.5016	17.9895	7.15603	6.81189
FLT4	ENSG00000037280	1.5271	0.089373	4.6397	0.790444	5.93317	0.00892077	1.99406	0.220631	7.33224	0.0885607	0.09923	0.420275	0.386701	0.0424207	0.669497	0.186447	0.018048	0.470065	2.50656	0.112439
NSUN2	ENSG00000037474	26.0319	21.2544	25.5404	20.7092	21.0795	21.1973	15.1901	16.1521	22.9785	16.5226	20.3313	22.2371	17.9233	25.6685	20.9182	20.2638	23.5662	18.8609	23.7816	18.4865
FBXO42	ENSG00000037637	5.29178	8.05786	6.78311	7.31584	6.8773	7.49507	5.59848	6.91121	7.3513	6.31046	7.56024	5.7363	8.44826	5.53628	7.83648	7.0627	6.47476	7.5948	11.412	10.2219
MFAP3	ENSG00000037749	7.87875	8.70063	9.78386	12.8238	9.14257	8.89209	9.68991	10.0519	11.1454	10.2284	8.21558	10.3722	8.02631	7.14931	8.51442	7.62453	8.82654	9.57423	11.911	12.2294
MRI1	ENSG00000037757	20.0985	9.22521	9.60846	12.1958	30.4715	16.9026	9.75489	8.4786	13.7256	13.9164	15.5604	14.7906	15.2779	15.573	9.8292	13.7847	14.715	9.10214	13.5108	13.5456
METTL1	ENSG00000037897	3.82219	3.23228	2.43342	3.74997	5.38045	4.08102	5.36398	1.52707	3.29757	3.61361	2.83409	3.69168	3.24996	4.70837	3.16847	2.17696	3.36466	3.19209	2.21554	0.724697
HOXC8	ENSG00000037965	0	0	0	0	0	0	0	0	0	0	0	0	0	0	0	0	0	0	0	0
AGA	ENSG00000038002	15.7219	10.0782	19.2578	12.488	15.4931	12.4091	18.1804	17.6547	11.2405	7.49983	12.252	15.1367	8.49794	7.08663	12.3346	14.083	15.9599	12.9789	15.943	11.0275
PI4K2B	ENSG00000038210	12.8355	12.5933	8.05787	16.3823	10.9245	15.4391	5.8855	18.2624	14.3849	10.3678	14.0541	15.4848	8.84652	15.5513	16.8118	15.6579	16.8047	8.30353	11.4126	14.8951
BOD1L1	ENSG00000038219	14.6763	15.005	13.3212	18.3025	17.8473	18.9909	8.26021	17.1369	21.1119	8.62874	13.4971	10.6241	15.515	18.5974	16.2332	21.4643	15.4689	14.6081	16.5002	22.8671
MAT2B	ENSG00000038274	18.5694	25.9965	26.0072	26.633	22.1298	21.4392	37.5783	21.4235	26.6455	24.6198	22.5807	28.3938	22.2409	21.9087	22.9243	23.1861	24.2142	22.6847	23.9883	25.6347
TLL1	ENSG00000038295	0	0	0	0	0	0	0	0	0	0	0	0	0	0.187141	0	0	0	0	0	0
EDC4	ENSG00000038358	17.7954	17.1095	17.4432	16.3323	12.614	17.5834	7.25081	13.0535	8.41005	17.1748	17.1426	14.7434	18.6728	17.3613	15.6863	15.8136	20.1191	13.6146	17.2873	10.0041
TRIO	ENSG00000038382	12.1494	0.0267447	0.109189	0.0103369	10.9426	5.37919	0.0229535	0.0416171	4.84173	0.23926	0.229184	0.00275994	0.0479883	10.0682	2.23711	0.157131	0.0720222	0.449723	1.70808	6.65929
VCAN	ENSG00000038427	0.026785	1.2669	0.0208928	5.28543	0.123133	1.57017	2.36987	0.921588	0.0249107	0.0241555	3.30914	16.0236	0.0119277	0.256269	1.3992	25.336	0.471564	0.00796781	0.0160467	0.884274
CLEC16A	ENSG00000038532	5.34689	6.92595	6.06631	6.55793	5.43627	4.15386	5.05182	6.05946	5.13403	7.15737	8.26768	7.28015	5.93101	5.78675	7.65278	6.68223	5.31597	6.13015	10.6362	13.2345
MSR1	ENSG00000038945	0.629816	0	0	3.0103	7.75973	7.99807	0	0.118959	28.3211	0.00286619	0.0091137	0.0164871	0.00878684	0.0240259	0.0207896	0.0175998	0.184006	0.0211775	0	0.370979
CDH1	ENSG00000039068	0.263687	0.0113393	0.00419594	0	0	0.0192411	0.00932461	0.00337011	0.00225057	0	0.0964091	0.00261613	0.0294467	0.0457484	0	0.0893658	0.0222401	0	0.0232034	0.355279
SKIV2L2	ENSG00000039123	19.0196	23.7902	24.44	18.7734	19.0555	22.4231	21.3248	24.7921	24.2568	16.4611	20.9901	20.9555	21.0511	20.7079	22.5856	21.9151	24.6426	20.9287	24.3416	25.3089
DNAH5	ENSG00000039139	0.00226737	0	0	0	0.00923712	0	0.00174154	0.00062943	0.0179431	0	0	0	0	0	0.058138	0	0.00069322	0	0	0
ZFYVE16	ENSG00000039319	4.69484	4.85669	5.03549	4.94553	9.17524	6.73616	5.45247	4.90609	9.67893	5.03453	3.2344	5.38715	4.63916	6.36225	6.35792	5.1464	4.64758	4.60474	8.71305	8.92562
FAM65A	ENSG00000039523	1.40438	0.32817	1.33521	0.698854	0.467323	2.75058	1.09566	0.44359	0.118024	7.19962	2.44373	1.82766	2.12843	0.585661	2.41685	0.132791	0.507861	0.986803	2.27734	1.79121
C6	ENSG00000039537	0	0	0	0	0	0	0.0121088	0	0	0	0	0	0	0	0	0	0	0	0	0
RAI14	ENSG00000039560	0.00279869	0	0.0100578	0.0156579	0.599347	0	0.0856806	0	6.7494	0.459326	0.00924386	1.06188	0.0193523	0.00609226	0.651709	0	0.0199884	0.00306857	0.00617993	0.079332
SOX30	ENSG00000039600	0.0339443	0.0201043	0.0371965	0	0	0	0	0.0119503	0.0146392	0.00645079	0.0136745	0.0231916	0	0	0	0.0198054	0.0279546	0.00680902	0.027426	0.066001
PNKP	ENSG00000039650	13.5966	12.5074	7.62003	17.3331	11.9958	13.0337	7.16686	5.59005	7.87366	12.7648	12.5079	11.9687	11.9512	11.7074	16.1848	11.7592	10.843	7.75087	14.2618	16.1016
BEST2	ENSG00000039987	0.005971	0	0	0.0455772	0.0191713	0.0149168	0.0216869	0	0	0.0169242	0.00896904	0	0.0049661	0	0.0338215	0	0	0	0	0
PHLPP2	ENSG00000040199	1.34703	2.26342	1.7176	0.921879	1.36025	1.62391	0.135501	1.50032	2.47473	1.8514	1.58809	0.738421	1.92864	1.30706	1.67069	1.68931	1.41704	1.86909	3.80615	1.70132
SPDL1	ENSG00000040275	12.9375	15.885	21.1893	10.8429	8.474	15.4756	9.44182	16.7914	16.733	10.7993	11.1084	12.8676	15.6658	15.9323	17.8732	16.0025	18.9402	12.9822	15.3943	14.8847
STAU2	ENSG00000040341	18.2116	14.2773	18.5011	6.29255	13.1525	21.1167	10.2484	20.69	24.3134	5.40233	6.45656	12.6034	6.89153	16.6195	12.3602	11.8573	30.8546	8.16084	29.7341	17.3012
PQLC2	ENSG00000040487	2.01496	1.21755	1.47086	2.17757	1.98301	2.33646	0.993425	1.16743	1.72889	1.32544	0.918889	1.82215	1.36948	1.48489	1.82134	1.30528	0.809297	1.16147	0.850594	1.49717
CTNS	ENSG00000040531	3.98782	2.39485	2.62929	1.49061	3.16485	3.38015	3.07352	2.23391	1.74701	4.73117	3.36635	2.60589	4.04692	3.09319	3.37697	4.43057	3.79302	2.85167	4.00617	4.12171
RTN4R	ENSG00000040608	1.67254	0.837651	1.68588	9.48091	6.38078	1.28848	0.498391	1.13489	1.9392	2.79632	2.11094	7.60381	2.65817	2.4452	3.08967	0.658828	1.27154	0.62996	4.59015	0.996668
PHF23	ENSG00000040633	15.14	11.4726	17.1372	9.77171	17.863	13.7996	17.0316	6.65444	10.5278	10.6684	11.8362	14.7112	12.4527	14.2808	8.05418	12.4002	10.9945	11.3118	10.6894	15.1678
CDH10	ENSG00000040731	0	0	0	0	0	0.366661	0	0	0	0	0	0	0	0	0	0	0	0	0	0
INPP4A	ENSG00000040933	16.2485	15.0261	9.58783	13.6473	11.4926	13.7227	6.78502	15.2332	15.4092	9.20762	17.5519	12.2156	9.99662	10.197	19.4815	18.0479	13.8872	8.40853	17.111	26.0879
RAB27B	ENSG00000041353	0	9.92397	0.180669	27.6666	4.94849	5.2577	13.6008	11.7327	2.69372	4.8234	3.3497	16.2621	0.980757	2.49387	3.06966	1.19323	11.2107	2.44228	0.153707	0.598741
PSMA4	ENSG00000041357	54.3356	53.5917	71.5934	45.2514	32.8491	47.1192	65.9561	68.814	57.1621	44.6997	42.2034	43.8158	56.6626	44.9181	43.7794	45.4119	67.5373	61.8033	29.8308	34.0702
MYO16	ENSG00000041515	0.00239666	0	0.97327	0.0134086	0	0	0.00319011	0.531399	20.1392	0.00746854	0.00263866	0	0.0393372	0.0104342	0.00626445	0	0.0063389	0.0289054	63.3473	0.013439
LSG1	ENSG00000041802	22.0066	17.9495	30.3773	23.2284	16.8669	21.1358	26.8041	19.7525	21.7606	14.4717	13.063	15.0504	23.9327	20.2085	16.253	20.0184	18.4972	19.7392	18.968	19.672
PARP3	ENSG00000041880	3.29926	3.29155	2.20473	6.67239	4.07134	3.2622	4.22342	1.12298	1.66295	2.74531	2.62609	3.17264	1.98224	3.04484	3.34285	4.90698	2.3282	1.45292	2.01575	1.14222
TNC	ENSG00000041982	0	0.0133882	0	0	0	0	0.00990854	0.00629015	0	0	0	0	0	0	0.87883	0	0.00262939	0.00272063	0	0.00366266
THAP3	ENSG00000041988	3.40519	4.21952	3.44333	5.68631	5.4315	5.71887	4.76318	2.14378	2.09705	2.71636	2.85577	2.82297	5.07104	3.86028	3.51927	3.69722	3.32347	2.40868	3.99766	3.84249
FAM65C	ENSG00000042062	0	0	0	0	0	0	0.00954962	0	0	0	0.102685	0.00267925	0	0	0.110586	0	0	0.00393312	0.0158422	0.228308
TDP1	ENSG00000042088	14.1832	6.81319	20.8783	11.9996	9.63824	16.0329	11.7516	20.1668	8.83368	13.6806	11.4292	9.11217	18.4285	17.5517	13.9853	17.537	16.3174	18.984	16.6107	13.2462
AIFM2	ENSG00000042286	1.84535	1.46281	0.920949	0.669854	1.03807	1.76926	0.313144	0.830808	0.70231	1.5797	0.753913	1.77281	0.763847	1.35345	1.405	1.66134	1.25084	0.819893	1.92952	1.6951
C2orf83	ENSG00000042304	0	0	0	0	0	0	0.0137479	0	0	0	0	0	0	0	0	0	0	0	0	0
SPATA7	ENSG00000042317	1.33737	0.812088	1.08593	1.49167	1.74947	1.45313	0.296438	1.24709	2.45217	0.768947	0.966964	0.707522	0.910486	0.853511	1.86158	2.01072	1.31751	0.760061	2.16795	2.25694
MED17	ENSG00000042429	7.01948	9.29444	7.73959	8.50214	8.49455	8.51829	8.7543	6.7751	8.08728	7.34094	8.41075	6.67568	8.79769	8.8723	10.0369	8.48699	8.94504	8.77531	10.4315	10.917
RETSAT	ENSG00000042445	6.0281	6.00901	5.19585	9.27671	11.4802	4.85043	5.57149	4.70337	5.52571	5.07256	6.41167	7.41927	6.35895	6.51458	6.8125	5.62661	5.26769	6.10252	5.52554	4.92956
CAPG	ENSG00000042493	98.8285	89.078	147.007	95.3167	86.9581	26.4193	77.8322	89.6429	83.6214	78.5263	69.4666	87.9521	120.215	24.1003	49.6586	38.8155	53.2406	112.876	72.7204	6.82596
AP2S1	ENSG00000042753	29.5832	27.5044	36.8536	30.0785	24.917	29.7414	30.022	30.1639	15.7857	32.7976	31.9631	37.2068	37.6935	26.0773	24.0397	24.2059	34.9088	26.4774	19.4693	11.9828
USH2A	ENSG00000042781	0	0	0	0	0	0	0	0	0	0	0	0	0	0	0.0013686	0	0.00110968	0	0.00462474	0.00534327
ZPBP	ENSG00000042813	0.0521782	0	0	8.48698	0.0959651	0	0.0217116	0.0196176	0.0104805	0.00847169	0	0.0365486	0	0	0.0125423	0.0780302	0.0302132	0.0178843	0	0.0913845
TG	ENSG00000042832	0.0595597	0.0363873	0.0556704	0.325001	0.305311	0.0354563	0.0231968	0.0464701	0.0709567	0.0341935	0.21532	0.0665274	0.114675	0.0210755	0.0454043	0.160561	0.0517563	0.0212308	0.192409	1.14183
ADAM28	ENSG00000042980	0	0	0	0.0257934	0.146469	0	0	0	0.00543393	0.00957788	0.13451	0.00516511	0.00171979	0.00501792	0.00301264	0.00735158	0	0	0	1.30297
BARX2	ENSG00000043039	0.0017909	0.0229576	0.0292698	0.0136701	0.0460006	0.116325	0	0	0.024079	0.0304566	0.0053802	0.00364988	0.0132496	0	0.0300606	0	0.0051783	0.230394	0.0215814	0.00305748
DCUN1D1	ENSG00000043093	13.5267	12.9254	16.266	19.7985	9.70884	12.6874	9.85386	22.4124	19.2552	8.99407	12.6165	16.3044	9.51137	12.757	13.3494	10.8364	16.4484	7.78251	26.5545	11.3908
JADE2	ENSG00000043143	11.8883	15.638	19.4455	15.3296	19.6476	15.2355	7.66917	13.8111	12.8602	20.5015	19.0424	16.7372	14.7735	14.3054	14.4268	13.9676	15.6299	13.9655	11.6138	7.43283
ZIC2	ENSG00000043355	0.00239311	0.0306773	0	0.0182668	0.0307344	0.0358709	0	0	0	0	0.00718936	0	0	0.0995026	0.0953837	0	0	0	0	0.00555317
LCP2	ENSG00000043462	15.0207	32.7175	33.0281	18.7459	17.2435	13.0839	13.8321	27.1771	42.4428	28.305	31.0903	22.7635	28.4288	13.8153	29.2729	26.5148	19.3224	23.5949	116.332	77.3867
TRIT1	ENSG00000043514	9.54298	9.62173	8.02387	13.1299	10.6803	8.98219	14.7969	9.04078	13.0828	6.7524	8.45465	7.75988	11.1834	8.06626	11.3027	10.3545	7.66709	9.10076	12.6086	12.7662
ADRB1	ENSG00000043591	0.0253551	0.0487645	0	0.905954	0.0354488	0.013791	0.671682	0.0480787	0.0080757	0.00782344	0.315101	0.281265	0.0102103	0.0327901	0.262307	0.0480396	0.0518121	0.0082579	0.0665239	0.652097
GUCA2B	ENSG00000044012	0	0	0	0	0	0	0	0	0	0	0	0	0	0	0	0	0	0	0	0
CUL7	ENSG00000044090	8.02765	7.39867	5.60665	9.07479	9.26573	6.90794	5.07766	3.1919	6.0266	6.97421	5.31737	6.61664	5.84962	7.44525	6.39992	4.65382	4.32252	5.88333	8.61801	6.85594
CTNNA1	ENSG00000044115	0.4899	0.788659	38.0133	0.273153	1.10876	3.39272	1.70591	12.9347	0.191998	0.644081	2.81398	10.6589	10.6565	1.25942	4.8521	2.53802	3.22247	0.719997	0.711542	2.61557
PHKA2	ENSG00000044446	8.50459	9.32957	6.6921	8.26777	8.6521	10.4041	4.12789	6.41259	7.62781	7.71237	8.62124	6.50298	8.74564	8.87107	9.7828	10.9257	6.75382	8.85003	12.8523	16.6137
CNTLN	ENSG00000044459	4.36318	5.09861	3.34594	0.0215989	6.6549	6.95946	0.00256934	4.06541	8.62505	3.48282	3.25793	4.43616	4.54209	5.7524	7.84115	7.2703	6.84381	3.39051	6.22731	1.89054
EPHA3	ENSG00000044524	0.00559707	0.0865331	0	0.00903485	0.00760072	0.00591398	0.00429905	0.0261159	0.00346308	0	0.0177795	0.00241229	0.00240961	0.00703066	0.0191218	0	0.0641231	0	1.19102	0.00476739
HSPA5	ENSG00000044574	34.4213	84.8723	32.3764	42.6318	120.445	40.8334	59.8946	40.804	45.9329	92.9259	67.2064	96.396	39.9455	56.7562	55.3514	24.6974	78.5872	27.4623	68.5833	32.4932
DSG2	ENSG00000046604	10.5628	0.55448	1.8605	0.068189	10.8338	17.2418	0.00463519	6.85395	15.8425	22.0651	10.4398	0	15.1354	8.09585	8.41504	11.0502	12.4505	20.9118	18.3548	7.34677
GEMIN8	ENSG00000046647	7.8201	7.59138	4.95344	10.398	13.3096	9.42784	8.36845	5.54141	9.94615	5.19124	6.33443	5.51266	7.21636	9.07867	8.15105	9.61404	7.35004	5.48928	8.63987	9.56407
OFD1	ENSG00000046651	10.0775	10.7895	7.04501	16.2663	15.6016	13.404	11.131	10.8608	13.0255	8.20533	8.72422	6.39414	12.2274	11.7397	13.0982	14.6537	8.78042	8.90587	19.5889	25.5293
GPM6B	ENSG00000046653	0.199359	0	0.0045501	0.0212506	0.0178774	0.0139101	0.00505583	0.204379	0.00895377	0.761481	0.230002	0	0.364803	0	0.139593	0.593566	0.0502631	0.291522	1.09873	0.0677582
MAGEC2	ENSG00000046774	0	0	0	0	0	0	0	0	0	0	0	0	0	0	0	0	0	0	0	0
PREX2	ENSG00000046889	0	10.0533	9.72654	0	0.00420693	0	0	0.17154	0.00229723	0.220973	0.401505	0	0.41963	0	1.5762	0.712645	0.0648227	2.61273	7.48823	0.0122311
WDR37	ENSG00000047056	4.56178	5.94539	6.00348	8.92325	6.44852	4.41036	5.05759	5.98086	6.6062	5.49474	7.77083	7.06779	4.91334	6.94382	6.88394	6.39315	4.47249	5.28592	10.6708	10.1797
YTHDC2	ENSG00000047188	6.50792	11.0625	6.4268	11.4621	9.00013	9.34929	9.30309	9.75717	16.5385	6.3864	8.21714	10.1248	6.15209	8.26438	13.1991	13.0612	7.97012	7.94942	8.13687	11.7678
CTPS2	ENSG00000047230	7.45747	4.18285	4.04901	0	7.60447	6.74069	5.59777	4.66383	13.4604	5.43309	5.61214	5.85255	5.03951	7.0682	5.9618	7.13647	3.90778	5.75197	11.4719	5.98387
ATP6V1H	ENSG00000047249	10.5101	9.62192	12.4645	8.411	12.7665	10.484	10.4226	11.6162	16.9276	9.29059	10.1083	10.1469	9.74615	10.8871	10.7162	10.4805	11.2029	10.8327	12.4746	12.7796
POLR2B	ENSG00000047315	47.2635	49.3415	59.4895	42.0588	41.4259	46.172	56.2751	50.359	50.1921	41.7838	46.9212	38.3052	60.6265	54.0552	44.0046	53.2506	48.0447	54.0569	39.9431	49.7858
FAM214A	ENSG00000047346	3.29443	5.55387	4.09886	7.70547	6.81595	4.33635	4.41754	8.18337	10.3178	6.29711	6.69272	5.97898	4.05646	4.33225	7.61103	10.2917	4.57888	5.72034	10.6735	22.749
ARAP2	ENSG00000047365	13.5435	19.318	8.32331	6.40927	24.3636	21.0212	15.2093	22.561	33.7698	7.11825	15.8933	8.20397	10.951	17.2656	27.7751	24.0451	13.8712	16.6245	14.2931	64.6003
TPR	ENSG00000047410	45.4103	40.9031	46.5566	47.1159	51.1995	50.627	24.2614	51.8157	58.2123	23.89	34.474	29.7902	42.3233	57.8953	43.4068	61.7644	46.2958	44.1968	38.7103	37.361
CP	ENSG00000047457	0.0086619	0	0.00353917	0.0165292	0.00695274	0	0.051123	0	0.0113898	0	0.0585495	0.0286863	0.00180102	0	0.0122658	0	0	0.00323933	0	0.0124189
KIAA0556	ENSG00000047578	3.3556	3.56	2.50971	3.80133	4.34416	2.92807	2.05745	2.49883	2.2427	2.26864	3.14893	2.43853	3.00947	3.35507	4.00287	3.77344	2.2915	2.32635	4.5378	5.60778
DTNBP1	ENSG00000047579	4.9711	6.94769	5.24322	11.8129	3.37852	3.15452	22.1388	5.92117	5.45704	6.98345	6.26841	10.3199	4.02832	4.46664	6.75979	6.87893	4.5489	4.56097	8.01029	10.8511
XK	ENSG00000047597	1.0644	0.0315471	0.15376	0.0115825	0	0.538295	0	0.0349354	0.584793	0.18494	0.191461	0	0.0937286	0	0.167457	0.303712	0.144666	0.0771763	1.80115	0.12275
ANO2	ENSG00000047617	0.00621338	0	0	0	0	0	0.00477243	0.0142635	0.800581	0.055865	0	0	0.00267495	0	0	0	0.00854083	0.074692	0	0.0613791
C12orf4	ENSG00000047621	6.46081	7.91272	8.95581	6.01887	6.67598	5.5381	6.0997	7.3909	8.89248	4.29771	6.30901	6.84862	6.51141	6.22278	7.02116	7.12639	8.31347	6.3069	9.42512	10.5125
SCML1	ENSG00000047634	2.16269	0.304692	0.330142	20.5621	0.111183	0.692075	5.3034	2.91083	0.00252968	0.184033	0.680536	0	0.0838214	0.0342814	2.56743	2.48611	3.91177	0.241737	1.26928	9.58893
WWC3	ENSG00000047644	4.31438	2.20827	5.27761	10.9002	13.213	4.03354	0.903426	8.5574	3.8659	10.1661	10.8119	8.16297	5.22926	0.626602	4.68455	7.95289	9.43155	6.15271	4.06127	4.40431
ARHGAP6	ENSG00000047648	0.000945275	0.0438872	0.0494375	0	0	0	0	0.00124086	0	0.136643	0.0624752	0	0.252211	0	0.00396666	0.156294	0	0.195136	0.279083	0.0016138
FAM184B	ENSG00000047662	0.106958	0.018805	0.0155976	0.0819522	0.0229812	0.041723	0.0043328	0.00469791	0.0146539	0.0304313	0.0286706	0.0194499	0.0587	0.0637728	0.0490512	0.0207625	0.0335964	0.0356903	0.0143757	0.0430803
MAP4	ENSG00000047849	7.54621	9.39275	9.64873	10.2622	12.5141	6.16643	5.77456	10.8559	8.5244	9.24267	15.8437	16.1234	6.50635	8.13061	14.5654	8.36875	7.54644	7.74957	11.3109	9.87209
GOPC	ENSG00000047932	16.2493	17.168	10.9505	22.7515	24.3995	23.0693	14.069	16.2508	25.1724	15.6846	15.2877	17.4741	8.52971	22.3268	15.6515	20.0556	18.4194	14.5379	20.6305	25.5147
ROS1	ENSG00000047936	0	0	0	0	0	0	0	0	0.00294203	0	0	0	0	0	0.0071719	0.00875059	0	0	0	0.00371885
USP28	ENSG00000048028	8.22396	5.45768	5.91477	2.4461	4.08017	7.32254	3.48175	4.04657	9.41447	5.2502	3.41519	2.22112	4.76495	9.70614	4.76507	6.56314	5.20981	6.59557	5.51799	3.2092
HDAC9	ENSG00000048052	0.689185	0.285432	2.68546	0.953196	0	0.565297	0.779234	1.21996	0.0167447	0.00133064	0.337075	0.932855	0.0600823	0.0223082	0.580785	0.347257	0.363475	0.0926993	4.55414	0.805689
TSPAN17	ENSG00000048140	2.50576	2.46695	1.85078	3.28187	4.91912	1.75489	4.04149	1.15419	0.745578	1.59198	3.07453	6.29731	0.372397	3.53403	3.05848	2.02888	1.39519	0.55258	0.939551	2.23873
NOP16	ENSG00000048162	10.2982	8.29463	4.54507	11.565	10.9387	4.82995	11.9918	4.82616	7.99441	4.94605	5.40878	7.76757	7.89306	12.4217	4.83717	7.85791	8.19613	6.46375	4.10556	3.26066
CC2D2A	ENSG00000048342	0.0539973	0.045191	0.00341107	0	0.0335054	0.00521399	0.136447	0	0.0115952	0	0.00313502	0.0659298	0.00810904	0.0185955	0.13442	0.045406	0.0542642	0.0124883	0	0.0323881
RRM2B	ENSG00000048392	8.15841	4.49495	3.74202	8.86872	19.7039	6.82258	10.6793	5.0282	10.7649	4.4515	3.99955	8.34581	4.295	5.53971	4.61977	5.26613	3.44311	3.54001	4.28106	5.966
ZNF800	ENSG00000048405	8.9865	12.0069	6.81093	11.0959	13.3451	11.3307	7.9196	13.6818	15.827	10.2928	12.1385	13.5539	9.23869	12.3118	14.067	13.9317	11.182	8.6124	16.6465	23.3633
TNFRSF17	ENSG00000048462	0	0.0208056	0	0	0	0	0	0	0.0454496	0	0.0424545	0	0	0	0.0148253	0	0.0102153	0	0.0425741	0.428222
SNX29	ENSG00000048471	4.21363	4.00744	3.62255	5.80677	4.80871	2.97998	3.55029	3.51195	4.35942	1.50421	4.61492	4.6113	1.64959	3.34746	4.15415	5.06245	3.0496	3.9955	1.94217	9.11665
LMO3	ENSG00000048540	0	0	0	0	0	0	0	0	0	0	0	0	0.0015662	0	0	0	0	0	0	0.019029
MRPS10	ENSG00000048544	25.6173	24.5335	27.9389	21.9761	20.5794	23.9438	28.8414	27.4547	21.279	25.3407	22.3036	25.004	25.6931	20.0811	18.727	20.1998	30.5919	28.8986	22.0394	23.0951
GUCA1A	ENSG00000048545	0.0781261	0	0	0	0	0	0	0	0	0.028991	0.0614555	0	0	0	0	0	0	0.0306009	0	0
RSF1	ENSG00000048649	6.05075	7.61379	7.05588	10.0255	9.28172	8.15227	5.75113	10.8151	10.2444	7.7898	8.3213	7.9506	7.05853	8.09668	8.8938	10.3073	7.22669	7.81998	10.4842	16.0516
VPS13D	ENSG00000048707	10.3743	14.4323	15.7918	11.6057	12.6581	7.54441	5.97218	13.5429	14.2958	8.6697	14.4473	8.86722	12.0563	7.9173	17.0425	13.1671	10.0296	17.4729	15.5501	19.1215
CELF2	ENSG00000048740	21.2146	32.2801	33.0586	24.7839	25.5152	19.3452	15.6929	33.8413	23.1644	38.3066	50.0433	31.2323	32.0828	16.1779	36.6779	33.1503	26.8544	28.6946	56.7481	68.3203
FAM120A	ENSG00000048828	29.3043	37.8561	29.676	34.1824	40.5275	36.9327	23.8863	41.8733	25.3491	54.2857	63.1294	54.2524	33.6388	49.5273	37.9924	47.2525	51.3971	34.5636	35.9137	25.4082
R3HDM1	ENSG00000048991	7.21359	14.7582	9.03665	8.83331	6.78246	8.17084	6.05587	16.2889	13.6056	17.764	20.4057	15.1599	10.2695	9.11361	18.2848	17.2253	11.7642	11.7811	21.1472	22.5341
COL9A2	ENSG00000049089	0.208201	0.260427	0.248825	0.537472	0.0611024	0.0380341	0.0483842	0.0349742	0.270493	0.129457	0.14293	0.0426635	0.928584	0.113039	0.0750616	0.033122	0.101755	0.0455488	2.02959	0.521108
KITLG	ENSG00000049130	0	0.0090787	0.0171289	0	0.698235	0.0523647	0	0.652043	0.0045937	0.0111396	0	0	0.0242306	0.00778153	0.05139	0.0114004	0.0094547	0	0.0078935	0.0131615
ERCC8	ENSG00000049167	4.50427	4.17995	3.05259	5.94651	5.09679	4.55203	6.63576	4.89255	4.96698	3.52005	4.04429	3.62383	1.32652	5.09208	4.15275	4.99239	4.05071	5.51479	0	5.4585
ADAMTS6	ENSG00000049192	0.51777	2.58103	0.150705	4.56093	2.17901	0.433077	5.35188	1.66364	2.24796	3.55449	3.31036	1.61053	2.63691	1.11734	1.53793	3.40233	1.54692	2.99323	3.07244	1.9798
H6PD	ENSG00000049239	14.0458	19.4316	18.511	18.4176	18.3513	20.9016	14.0089	13.0439	26.7019	50.6307	30.7262	19.5248	23.6623	16.5118	23.6069	15.8125	12.294	22.4627	25.4049	14.6313
VAMP3	ENSG00000049245	13.8365	10.2624	11.7601	15.3587	14.1154	12.985	22.4753	13.6879	14.8257	13.0775	13.4568	14.4663	12.5358	10.0476	10.226	12.105	10.088	10.7895	13.2274	12.2339
PER3	ENSG00000049246	0.15866	1.24522	0.118552	0.463893	0.396552	0.166519	2.27854	0.00128674	0.0424061	0.0277835	0.108957	0.0299658	0.563178	0.075691	0.250674	0.0255905	0.00637144	0.0146632	0.118123	0.404335
UTS2	ENSG00000049247	0.0374706	0	0.159304	0.135274	0	0	0.0321838	0.531054	0	0	0	2.37476	0	0	0	0	0	0	0.133477	0.177459
TNFRSF9	ENSG00000049249	0	0.034153	0.169583	0.0264004	0	0.0345621	0.0251242	0.677898	0.0606395	0	0.114296	0.0140978	0.0140821	0	0.019591	0.0300984	0.047483	0.0103477	0.458473	3.12514
EPN3	ENSG00000049283	0.00170178	0	0.00556265	0	0	0	0.00618092	0	0	0	0	0	0.011323	0	0.00357058	0	0	0	0.0102537	0.0396694
SRD5A2	ENSG00000049319	0	0.0050055	0.0111133	0.0259516	0.0109161	0	0.00617427	0	0.0466996	0.00481831	0.00510697	0.00346452	0.0364643	0	0.0071335	0	0.0208605	0	0.0102427	0.0131338
LTBP1	ENSG00000049323	4.42055	5.55537	6.26079	0.0246822	0.477579	4.08217	0.407143	5.82034	0.209882	9.23551	4.48477	2.5328	6.41931	0.71706	5.00231	5.89052	5.19346	3.28923	13.1188	0.11289
RCN1	ENSG00000049449	22.4688	9.76084	3.18082	3.88081	6.25577	6.69213	4.09827	8.89141	13.4569	13.2919	12.5739	6.93454	7.10891	9.50792	10.458	11.4559	11.6027	8.5181	7.38507	1.31925
ELN	ENSG00000049540	0.0493027	0.00355559	0	0.0460858	0.00775408	0	0.206132	0	0.0861263	0.0718747	0	0	0.016758	0	0.021531	0	0	0.2565	0.0363787	0.00240427
RFC2	ENSG00000049541	59.6915	34.7465	40.5368	38.5615	27.7995	36.4697	37.507	28.7702	37.2347	33.3873	28.431	38.8165	44.6531	47.2857	27.3487	29.6006	31.3008	43.7828	25.5863	10.1392
ARID1B	ENSG00000049618	7.25737	9.83291	7.72883	16.088	8.20815	9.57147	5.04311	9.74268	13.6453	16.037	13.3059	13.7065	12.179	9.50288	10.9336	10.4754	8.38945	9.46001	19.084	16.4177
CLPTM1L	ENSG00000049656	22.3899	23.6707	33.0048	18.6772	12.9506	20.5506	14.2956	21.2701	13.292	23.2717	23.3448	20.9759	25.3764	23.7082	23.3892	37.5647	28.916	22.697	27.1054	25.0303
NEDD4L	ENSG00000049759	1.14293	0.164994	0.335156	0.0268556	0.148467	0.600198	0.00730211	0.413312	1.60116	1.63546	0.40165	0.143408	0.967057	1.027	0.775213	0.91852	0.390215	1.2511	2.05328	0.406237
FOXP3	ENSG00000049768	0.0908348	0.00902275	0.0100162	0.0935587	0	0.0153103	0	0	0	0.00868529	0.119673	0.018735	0.0175732	0.0182012	0.0392118	0.0533318	0.0154875	0.00916762	0.0369262	2.44293
PPP1R3F	ENSG00000049769	1.26811	1.35029	0.912015	1.86894	1.95011	0.995757	1.08921	0.97555	0.311916	1.11362	1.38561	1.27652	1.00365	0.924472	1.83046	1.48655	1.61077	0.794997	1.45241	4.34989
HEXB	ENSG00000049860	5.64622	5.6356	12.6383	6.08103	8.76988	4.96198	7.55942	9.72735	5.64516	2.36412	6.42129	10.0118	2.62568	6.3434	7.84329	6.59362	7.61267	4.32383	7.05466	5.17008
PTCD2	ENSG00000049883	2.47917	3.15043	2.70501	3.19979	3.34741	2.68053	2.85577	2.78228	2.44222	2.48717	3.24301	2.69139	2.44222	2.55449	3.56428	2.98643	3.30386	3.21663	2.80064	4.6315
KIAA2022	ENSG00000050030	0.00183936	0.0805777	0.0903399	0.00514537	0.735867	0.208818	0.00489663	1.10587	0.0236593	0.229276	0.358441	0.151119	0.0774177	0.0560557	0.498489	0.316769	0.326692	0.189573	0.0121848	0.00603479
JKAMP	ENSG00000050130	5.01446	7.04403	6.33376	7.4992	7.83647	6.00669	10.6259	6.78744	7.69356	4.73035	5.52112	4.94833	6.51191	6.24556	6.61516	6.28974	5.25419	5.94928	8.26123	13.0774
DKK3	ENSG00000050165	0.00852165	0	0	0	0	0	0.0113429	0.00204979	0	0	0.00469106	0	0	0	1.6627	0	0	0	0	0.0582113
ARHGEF5	ENSG00000050327	0	0.0413939	0.164216	0	0	0.271364	0.0394525	0.0518269	0.00476109	0.0538793	0.0815815	0	0.00677565	0	0.0621012	0.0118159	0	0.0365602	0.523592	0.15495
NFE2L3	ENSG00000050344	2.35697	0.10628	0.449709	0.56765	0.0358158	0.130049	1.06016	0.391152	2.11966	0.210785	0.357461	4.47107	0.0701585	0.828241	0.338547	0.291222	0.261862	0.139057	2.02758	1.02447
MCUR1	ENSG00000050393	8.20255	8.98992	8.19801	7.76505	10.3515	9.40319	6.5986	8.38511	7.65638	18.4205	8.94116	11.4534	7.58913	9.78426	8.24554	6.0153	12.0806	12.9194	9.98792	4.8166
LIMA1	ENSG00000050405	6.73115	4.66977	9.54879	10.1564	10.6401	4.26128	7.30808	4.93447	7.67529	7.82628	7.78045	5.90515	7.9283	5.40015	3.98071	3.28651	5.44132	7.33305	8.7932	2.98334
LETMD1	ENSG00000050426	12.7341	18.6439	10.9977	13.1149	13.6272	12.738	20.6516	13.2572	13.3155	12.4167	12.1357	9.45488	12.6734	12.1146	17.7914	16.4987	10.3398	13.9495	17.6977	18.4961
SLC4A8	ENSG00000050438	3.85401	8.64496	8.1933	1.7696	6.50143	1.43841	1.99071	4.52552	25.2632	6.14739	6.0957	2.57679	8.98066	3.45702	12.9722	2.74015	4.46438	14.4269	8.72314	1.92656
LAMC3	ENSG00000050555	0.005677	0	0.0102009	0.0397015	0.0133598	0	0.00755645	0	0.00304354	0.0619179	0.00937532	0.00212005	0.0205832	0.0123578	0.0102575	0	0.00676159	0.0280099	0.00626782	0.00981292
PTGER3	ENSG00000050628	0.0186836	0.0495733	9.26836	37.6546	0	0.195712	10.3363	2.97663	0.0705502	0.231112	0.0168108	0.00162919	0.74525	0	0.0315301	0.0556524	3.52777	0.0191331	3.61728	0.0391753
TNIP3	ENSG00000050730	0.138223	0.141984	0.301528	0	0	0.0419001	0.038073	0.501731	0	0.10102	0.18895	0.388818	0.037996	0	0.131514	0.109466	0.221067	0.0627232	0.0505285	2.55932
MAPK9	ENSG00000050748	5.68211	7.11797	7.2549	6.78738	6.03854	3.82138	5.39233	8.15561	8.72657	7.06851	7.43896	6.821	6.94744	6.12011	7.22024	8.39061	6.75559	6.1256	8.66913	9.26988
COL23A1	ENSG00000050767	0.442921	0.0441073	0.146488	0.0310978	0.0654038	0.0203558	0.895232	0.0354826	0.12393	0.0346426	0.0673163	0.0539699	0.145093	0.0362991	0.0893167	0.38999	0.225069	0	0.441857	1.13201
BCAR1	ENSG00000050820	0	0.00656805	0	0	0.00608604	0.00947089	0	0	0	0	0	0	0	0.00562959	0.108156	0.00824771	0.00821026	0	0.0114212	0.0227175
FAM160A2	ENSG00000051009	7.48224	7.66376	5.42498	8.32671	10.0255	9.09242	7.70002	4.59204	5.28849	5.50784	8.05267	5.29289	6.83854	6.76692	8.79088	8.18665	5.80386	5.84865	12.6934	14.2857
HERPUD1	ENSG00000051108	12.565	20.0999	18.7329	10.0594	21.6604	7.33094	33.8629	21.6728	8.72584	35.9923	11.7127	11.2713	29.4875	16.4532	13.156	6.05506	15.9116	38.7547	12.0988	7.19019
HOMER3	ENSG00000051128	0	0.0611765	0.0528207	0.61673	0	0.0115342	0	0.00303035	0.00675415	0.0392589	0.0554812	0.0235237	0.236069	0	0.0968542	0.020089	0	0.00690652	0.125184	0.0861017
RAD51	ENSG00000051180	14.7322	20.7711	17.8669	13.732	13.0937	15.7714	12.6473	12.2998	20.8594	14.1477	16.8354	22.4878	18.0264	20.8472	17.7618	14.767	14.9327	17.2695	14.0815	6.55658
POLQ	ENSG00000051341	12.6938	24.0706	15.5544	16.3752	13.1738	19.3467	6.64399	15.5941	27.6029	9.97848	10.7875	11.7098	22.4473	20.3852	23.5286	19.7417	17.6774	14.46	21.6463	11.963
PIK3CB	ENSG00000051382	3.21033	5.28271	2.85459	5.98277	5.02534	3.54148	4.1867	4.61621	6.72055	6.40762	6.71518	8.78812	3.48764	4.49756	6.71819	4.1472	3.67115	4.51983	6.84342	14.2454
CYBA	ENSG00000051523	17.9952	11.8102	12.6071	30.9127	22.3943	11.6517	16.4527	10.9522	12.1791	19.476	16.4081	29.787	21.0495	11.6852	16.5031	11.5291	14.3102	7.51899	16.1212	15.8535
THOC3	ENSG00000051596	5.68734	4.8072	4.50022	6.61407	5.85938	2.19341	3.70648	5.97072	3.26511	5.30289	3.8253	7.387	7.69895	5.81584	4.2183	4.26029	4.62425	5.05414	5.26249	4.0801
HEBP2	ENSG00000051620	6.83292	4.36463	5.53787	6.04383	5.08937	4.97757	4.32483	7.50887	4.08401	5.50254	5.09887	2.47029	5.6701	2.23376	6.68139	5.2906	6.18137	5.6689	5.10174	7.95693
MPHOSPH9	ENSG00000051825	26.1587	32.7073	27.4432	21.9449	23.3254	46.8667	22.797	31.0569	27.9218	23.3664	25.5286	21.5089	30.7688	28.5707	36.8223	30.5695	28.6747	29.5679	32.4048	47.9434
PLEKHA5	ENSG00000052126	2.85642	3.31708	2.31035	0.157975	5.06225	4.93531	0.505683	4.16252	6.48386	5.91231	4.5256	3.94822	5.06579	2.69332	6.21394	5.79057	3.51269	6.27254	6.70738	3.9647
PRSS8	ENSG00000052344	0	0.0441323	0	0	0.0168641	0.0131217	0	0	0	0	0	0.0107045	0.0087369	0.0155993	0	0	0	0	0	0.0866293
SIKE1	ENSG00000052723	17.2725	20.4105	12.8715	11.4275	17.4627	18.0072	14.823	20.1949	22.2	20.7838	20.5511	19.047	17.1021	18.1831	18.5806	18.2767	20.2381	15.3377	16.2724	18.2973
RRP12	ENSG00000052749	8.11603	7.54654	3.47024	9.31831	8.45826	6.47676	8.86363	2.92622	4.22021	6.39028	6.28109	6.77032	6.28152	6.97526	6.00335	4.63958	6.59697	4.7157	5.78089	1.43834
FNIP2	ENSG00000052795	4.38131	4.00495	2.01956	6.55251	0.0840163	6.00693	4.30853	4.31578	5.74767	3.67341	4.625	4.97447	4.92952	6.23879	4.54242	4.67448	4.33728	5.33225	6.1271	3.51993
MSMO1	ENSG00000052802	9.94402	15.3158	14.8038	21.9135	35.9931	8.13419	25.4377	21.1297	17.8186	12.0005	15.7393	41.5462	7.06345	18.7561	22.8088	8.86644	22.7276	9.71679	24.2762	8.10937
TTC17	ENSG00000052841	11.6227	13.8725	9.95892	16.6404	12.3761	13.2394	16.7742	12.2519	20.0769	7.81412	10.2445	9.42807	13.2928	11.1901	17.2306	17.7771	9.76029	13.3377	19.3023	28.2473
ALX4	ENSG00000052850	0	0	0	0	0.00882212	0	0	0.00950305	0	0	0	0	0.00279683	0.00816045	0	0	0.00495756	0	0	0.003188
FSTL4	ENSG00000053108	0.0058664	0.0138189	0.0882075	0.0806011	0.406842	0	0.00852275	0.00154016	0.00343274	0.00997654	0.391246	0.0358673	0.0403717	0	0.161951	0.0816808	0.00593001	0.0105306	0.0141387	0.054673
FOXN3	ENSG00000053254	8.00588	5.57951	13.7944	25.1895	12.1887	9.84155	13.9961	20.1474	10.8102	24.9275	36.6102	21.4915	14.9908	15.8549	13.8293	15.8637	12.3372	21.13	13.2401	19.6738
METTL24	ENSG00000053328	0.0133591	0.0308595	0.10189	0.0339902	0	0.111246	0.32347	0.104096	0	0.201945	0.548486	0	0.0897691	0.0264502	0.237309	0.155005	0.369944	0.37303	0.107323	0.1613
AKR7A2	ENSG00000053371	35.6824	18.7415	29.5189	32.1299	28.0267	40.5115	34.2337	21.8518	19.3814	20.9072	18.895	28.5744	26.0682	29.7712	21.7998	24.1629	25.2722	22.7185	15.0196	12.4698
MRTO4	ENSG00000053372	29.691	20.6054	15.0978	23.6964	21.5707	24.7002	29.3324	12.585	18.751	17.1302	20.3514	24.9482	21.8322	28.6657	15.8026	15.2008	22.354	21.9591	9.63089	6.67231
NNAT	ENSG00000053438	0.244287	0.618621	9.47864	0	0.940844	1.03708	0	3.83864	0	0	1.57725	0	0	0	0.0217706	0	1.0099	0	0	0.324849
USE1	ENSG00000053501	7.82623	6.148	5.39592	7.49082	7.55378	8.50771	7.84865	3.24328	4.16427	6.60392	4.71517	6.00673	6.58108	8.51208	5.6269	7.52204	5.61138	6.1054	4.91446	6.69873
MCF2L2	ENSG00000053524	0.936358	0.396917	0.616419	0.29903	1.41073	0.393394	0.0432442	0.60114	1.8375	0.408232	0.151152	0.573757	0.268122	0.554366	0.695531	0.424473	0.320885	0.500995	1.22882	0.301399
NRIP2	ENSG00000053702	0.00281829	0.0195307	0	0	0.0180975	0	0.0102361	0.0194943	0	0.00798811	0	0	0.00937585	0	0.0100503	0	0.0183188	0.00843172	0	0.0339253
LAMA3	ENSG00000053747	0.156454	0.0229709	0.0916615	0.164994	0.285111	0.178055	0.0763871	0.248151	0.0843674	0.0215263	0.0824883	0.0595313	0.00886181	0.0589916	0.122559	0.0355874	0.110102	0.0349565	0.0352003	0.215414
AP5M1	ENSG00000053770	18.2497	23.529	19.5716	20.9824	21.3423	21.4281	16.2922	21.3738	22.5746	16.8737	20.2464	17.131	20.605	18.1206	22.7328	22.679	23.9785	17.0213	21.1909	30.3571
ANAPC4	ENSG00000053900	7.77724	11.6134	6.94301	10.098	10.6342	9.01688	6.53166	10.4007	11.2471	5.44679	7.33433	5.86281	10.1213	9.49848	14.0238	11.5033	10.003	7.0833	14.7862	13.9986
KCNQ1	ENSG00000053918	0.0530026	0	0.0130052	0.303695	0	0	0.137281	0	0.0325674	0	0.209172	0.0040543	0	0	0	0	0.00717855	0	0	1.63196
TRAPPC3	ENSG00000054116	18.984	13.2128	18.3473	15.9437	13.7038	15.4044	21.0447	15.5213	14.3044	14.1116	13.9255	14.2093	17.0381	15.8911	11.1585	12.284	15.7933	15.2591	12.8154	13.4283
THRAP3	ENSG00000054118	96.1691	79.0635	98.113	84.8586	75.5124	97.1414	56.7778	69.5637	78.2874	80.5091	92.974	85.4511	84.6641	95.0242	73.0421	94.4803	94.4291	98.379	74.4822	55.3272
PHPT1	ENSG00000054148	8.53255	7.71204	9.86588	26.4201	18.5043	13.4049	19.6091	7.81342	9.59505	9.16516	6.30616	12.2435	14.3348	9.78784	8.36108	4.43165	6.58178	5.97046	5.08908	3.40738
ENTPD2	ENSG00000054179	0	0	0	0.0229011	0	0	0.010897	0	0.00526015	0	0.117173	0	0	0	0	0	0	0	0	0.00696203
LY75	ENSG00000054219	2.41413	2.7079	1.50604	3.88136	2.98015	2.16394	1.68865	3.16742	2.70999	2.28181	2.27002	2.59677	1.59431	2.19437	2.66029	3.53565	2.69776	1.81454	3.08906	3.43461
ARID4B	ENSG00000054267	12.1006	16.1358	14.6331	19.1956	16.4189	12.9713	14.5364	17.4862	16.8518	14.2133	17.2723	15.5035	14.0604	15.7214	20.4405	19.8666	15.3171	18.0271	19.2833	24.7421
OPN3	ENSG00000054277	9.12842	3.62838	5.86185	1.95797	10.8743	6.55564	3.28142	9.87326	9.62186	6.08666	7.4947	5.98185	4.74101	8.23842	10.7718	6.02503	8.20663	4.2718	7.31748	6.13423
SDCCAG8	ENSG00000054282	6.06988	5.77048	5.3303	7.98649	9.38164	6.56235	8.16857	4.5745	11.6654	2.64355	4.46888	4.16852	4.86329	5.66262	5.86792	6.66513	4.32409	5.84561	8.136	16.944
PTPRN	ENSG00000054356	0.00095626	0	0	0	0	0	0.00347317	0	0	0	0	0.00194887	0.00477192	0	0.00882667	0	0	0	0.00576175	0
HHAT	ENSG00000054392	3.56969	2.99164	3.97906	4.46344	2.59776	2.86653	3.55308	2.64858	2.70219	2.61642	2.20417	3.09176	3.38227	3.05827	3.03147	5.44068	2.79926	3.80148	6.48155	5.63891
KIF1B	ENSG00000054523	0.913803	0.843506	1.97462	0.759995	1.55969	0.849943	0.741093	1.36367	1.75442	1.02886	2.05759	0.333039	0.797945	0.62323	3.06064	1.35989	2.35375	2.02773	1.99882	2.16007
FOXC1	ENSG00000054598	0.00229175	0.0317636	0.0149822	0.0349861	0.235461	0.0343515	0.149827	0.0377212	0	0.0129914	0	0	0	0.490053	0.049036	0.0398866	0.0578885	0	0	0.0499606
TBC1D22A	ENSG00000054611	9.84603	7.68175	5.80686	6.72889	7.29592	6.05627	5.41927	6.5809	6.90958	6.97256	8.26708	7.80552	6.39255	6.2534	8.69208	7.30857	6.37903	5.78713	11.8613	12.0521
SYNE2	ENSG00000054654	26.854	32.7207	48.2174	14.2658	39.1958	42.4661	12.9778	66.627	23.6678	10.0179	29.108	27.6419	27.8616	32.0995	45.3846	55.0351	42.8851	35.6713	33.3647	18.1779
PLEKHH1	ENSG00000054690	0.560213	0.0927269	0.0525173	0	0.10786	0.138657	0	0.272486	0.0478474	0.0558887	0.392719	0.016372	0.306211	0.112784	0.290944	0.209723	0.418211	0.113615	1.43009	0.568763
ATP9A	ENSG00000054793	6.58863	1.12144	0.183177	37.1347	11.558	2.61962	22.9548	0.0799902	27.4438	1.95989	0.345266	25.9507	15.9454	10.567	2.50282	0.0165311	1.79053	7.31728	4.02896	1.15172
SPO11	ENSG00000054796	0	0	0	0	0	0	0	0	0	0	0	0	0	0	0	0	0	0	0	0
CBLN4	ENSG00000054803	0	0	0	0	0	0	0.0284641	0	0.00764305	0.0518303	0	0.00532395	0.0594075	0	0	0	0	0.218834	0	0
CHRDL2	ENSG00000054938	0	0	0	0	0	0	0	0	0	0	0	0.00523906	0	0	0	0	0	0	0	0.0059652
FAM168A	ENSG00000054965	7.88661	12.8301	17.0352	15.9321	12.6186	14.0917	14.047	14.7487	11.2463	15.6217	16.1025	18.0918	12.9784	10.1307	13.7636	11.1426	11.8538	14.6463	16.4277	12.7521
RELT	ENSG00000054967	4.76923	6.581	4.02725	8.62226	7.7511	6.68654	5.05579	2.89804	3.1216	4.29255	4.21561	5.9667	7.26	5.70761	6.0678	5.2847	4.94437	3.28605	8.13123	4.92358
GALC	ENSG00000054983	6.7068	2.26508	4.32444	0.0530098	5.12846	3.42362	9.3033	3.71151	8.45796	2.44739	2.87219	7.17348	2.14791	2.11753	5.83266	2.47783	2.15185	2.985	13.5994	6.99005
NOP58	ENSG00000055044	51.9692	58.6081	34.7839	43.9582	44.6381	60.8619	49.0344	51.8998	51.4801	31.18	36.0981	36.9135	47.2248	61.9566	50.8681	48.4276	59.236	51.1941	35.9689	30.3384
SZRD1	ENSG00000055070	21.5883	28.4139	31.4953	33.8394	23.3599	23.1731	30.0095	29.0516	16.7236	37.8854	34.9857	37.9818	28.7214	28.6458	23.9253	27.6456	29.0103	28.5681	24.1047	16.5059
KCNH2	ENSG00000055118	0.0525105	1.50466	1.60811	0.0343729	0.00722918	0.123748	0	0.24498	0.480708	1.46144	1.57605	0.0481819	8.09122	0.213984	0.587865	2.87048	1.89463	0.326708	4.91783	0.382236
CUL1	ENSG00000055130	3.95031	21.6378	8.23124	43.1845	6.23367	5.43991	16.125	7.2522	8.93559	4.30396	12.0065	25.057	7.99112	2.47309	7.06215	7.03334	3.97346	5.16247	5.5808	19.6869
FAM114A2	ENSG00000055147	5.91945	5.27166	7.4549	6.93945	6.65973	4.6932	9.62533	4.95385	6.64754	5.80727	4.45407	6.01614	5.58276	5.14191	5.47167	6.3775	5.88452	6.81607	6.43076	6.42912
CYFIP2	ENSG00000055163	46.9864	60.3469	91.9255	36.4236	47.9082	28.3452	32.2575	88.9314	52.3209	61.3725	70.1822	73.8249	52.8787	42.4442	89.1206	64.6889	56.6138	53.0413	84.7105	62.5189
TAB2	ENSG00000055208	30.4406	15.1621	15.5388	21.2375	15.4613	21.2841	17.0267	25.2854	29.7985	33.0844	22.1741	29.9233	14.4358	12.7778	16.8338	14.1357	11.8529	19.7512	22.096	37.0924
GINM1	ENSG00000055211	10.062	8.63504	9.93588	15.1283	11.892	13.221	15.3925	14.095	11.2792	13.1077	13.629	14.653	9.29159	11.3967	13.2643	11.9875	11.5387	11.365	11.0102	17.3016
EIF2AK2	ENSG00000055332	11.2137	15.7649	11.6442	28.1446	13.9449	17.729	10.9986	24.4137	19.602	18.7759	23.3635	31.7606	11.0185	15.7703	19.4046	17.6257	19.0466	14.0271	15.4174	13.0161
USP36	ENSG00000055483	5.33752	8.43187	3.38866	8.54457	3.72327	3.80707	3.97755	5.11673	3.73338	6.59739	8.07789	8.02739	4.21063	6.33358	7.21176	6.11562	5.38572	5.17003	10.1515	8.30387
KMT2C	ENSG00000055609	10.7275	15.8066	15.24	13.6517	14.8016	11.8253	7.99191	20.0949	21.8185	12.4192	21.5716	15.8331	11.4547	10.8678	21.4762	20.159	13.6942	13.688	25.4969	36.3447
MCOLN3	ENSG00000055732	0	0	0	0	0.0153185	0.00595952	0	0.00156573	0	0	0	0	0	0.0070848	0	0.0103797	0	0	0	0.087467
CCDC85A	ENSG00000055813	0	0	0	0	0	0	0	0	0	0	0	0	0	0	0	0	0	0	0	0.00733683
PUM2	ENSG00000055917	38.5056	60.8332	46.169	41.7817	39.8687	48.2928	30.9803	61.4267	61.7348	71.7429	70.9817	68.4411	42.8295	47.901	65.2506	65.156	47.8668	50.804	81.3216	95.7218
MRPL43	ENSG00000055950	9.36706	9.65982	7.34978	12.9103	9.38446	9.04726	13.8039	7.33279	7.15849	9.01769	7.4391	8.84061	10.0078	8.08965	7.90524	8.83117	8.38429	7.03798	6.88723	8.97958
ITIH4	ENSG00000055955	0.0544434	0.162345	0.070913	0.121436	0.065011	0.0361314	0.00525299	0.116105	0.0295886	0.0491923	0.130348	0.0235806	0.114722	0.0601352	0.121671	0.138446	0.0772978	0.0865402	0.148144	0.929101
ITIH1	ENSG00000055957	0.227723	0	0.0113677	0	0	0.00868808	0.0126312	0	0.00508755	0.00492861	0.00522388	0	0.00867725	0	0	0.015132	0.0062747	0	0	0.0395468
C4orf27	ENSG00000056050	53.9142	29.748	25.1385	12.7652	16.7089	22.7584	15.0452	22.7897	18.4386	25.6495	24.1783	28.3986	24.7172	20.2591	21.7266	20.7766	28.4091	30.0199	13.3579	14.0072
ZFR	ENSG00000056097	29.1412	31.1195	28.8899	31.774	40.0022	37.7091	24.6998	34.6324	38.3849	29.1685	25.0948	22.3646	35.1061	32.4355	28.8533	31.7205	32.8565	31.1468	31.1502	32.9536
ZNF280C	ENSG00000056277	3.59614	3.18955	2.50751	3.33113	2.71479	2.27416	2.16706	3.52395	6.83921	3.43543	3.22129	4.39492	2.6903	3.52375	4.83497	4.06475	3.55508	4.29433	5.15626	5.44294
NPFFR2	ENSG00000056291	0	0	0	0	0.0215037	0	0	0	0.027411	0	0	0	0	0	0	0	0	0	0	0.0268228
PHF21B	ENSG00000056487	0	0.0337752	0.116699	1.61411	0	0.0411645	0.548601	0.0388238	0.0120525	0.035028	0.132005	0.0139924	2.16923	0.334404	0.581892	0.119494	0.0505663	0.0164326	1.18312	0.0694283
TRAF1	ENSG00000056558	3.81352	2.17468	1.67768	2.71152	1.83275	1.54844	0.471598	1.53219	3.71447	0.732584	1.73694	0.938667	1.33459	1.60798	2.0925	1.26851	0.65112	0.703636	4.02984	10.8438
RC3H2	ENSG00000056586	11.5732	13.5192	17.0185	18.1758	13.7352	13.5829	13.5146	21.09	22.8591	16.4114	18.5129	17.43	12.7266	12.5791	17.653	19.1556	15.9728	15.0014	23.7886	25.4614
PCGF2	ENSG00000056661	0.00449995	0.0155923	0.00735454	1.33959	0.0433442	0	0	0	0.00394475	2.64658	0.20954	3.70049	0.121103	0.0400934	0.147262	0	0	0.0201943	0	0.0149219
IL17RB	ENSG00000056736	82.3783	0	0.85846	0.0595444	0.13358	0	0.0283329	1.82607	49.3515	0	0.0156235	0	0.150933	0.0617809	0.0109116	0.0678848	0.137018	0.0388975	0	0.261216
TRAF3IP2	ENSG00000056972	9.48878	6.17651	4.98862	15.8177	4.45111	1.87923	13.5118	3.95681	4.83191	2.4328	3.16886	10.0239	0.703887	4.06715	2.97333	2.84294	2.02865	3.85907	6.18852	3.19188
GYG2	ENSG00000056998	1.80548	3.64614	3.09493	1.27345	0	0.0216511	0.173127	2.21104	2.81419	4.99277	0.689961	5.7934	5.71613	2.38088	1.50142	7.78704	2.45517	2.84569	1.42297	0.105941
DCBLD2	ENSG00000057019	1.70905	2.42434	0.437464	0.0641816	1.91678	3.20339	0	2.15503	1.57412	2.24026	2.00188	2.42194	2.16175	2.16425	3.48781	3.30491	2.46809	1.95588	3.4493	2.42744
SERPINB3	ENSG00000057149	0	0	0	0	0	0	0	0	0	0	0	0	0	0	0	0	0	0	0	0.0075895
SOAT1	ENSG00000057252	11.7685	12.1818	9.50557	6.80749	10.848	9.66966	6.94348	9.59595	15.661	11.4835	10.2109	17.4045	6.71997	9.26043	10.986	10.7423	9.65386	8.65318	13.6845	4.56357
PKP2	ENSG00000057294	0.020362	0.0038327	0	0	0.00835841	0.0130071	0.0047276	0	0	0	0.062566	0	0	0.00773152	0	0.0113272	0.00188182	0	0.0392139	0.0492279
MSH4	ENSG00000057468	0.2754	0.960758	0.181844	0.313863	0.729999	0.66468	0.0878501	0.358304	0.339469	0.191959	0.377853	0.216897	0.351051	0.43101	0.536346	0.841943	0.284699	0.137492	1.50109	0.983853
F7	ENSG00000057593	0.00568445	0	0	0	0	0	0.00756641	0	0	0.00590472	0.00625846	0	0.0728214	0	0	0	0	0	0	0.0216156
GDI2	ENSG00000057608	104.731	102.072	103.556	74.5023	88.5367	97.0943	128.306	92.5546	87.1162	89.6627	103.943	104.123	98.9103	98.1151	87.4564	81.0515	117.171	110.804	68.9006	55.1048
PRDM1	ENSG00000057657	0.00338444	0	0.0973031	0.899414	0.151329	0	0.518066	0.273599	0.0174106	0.0316402	0.33163	0.917596	0.0107777	0	1.19063	0	0.0403249	0	0	0.598509
ATG5	ENSG00000057663	10.6262	11.6684	10.8973	14.1527	12.113	10.0787	17.7313	13.7866	13.1661	8.18823	9.07794	10.7618	5.07187	8.94447	12.4273	11.2647	10.9269	9.18502	11.1959	15.5335
TMCC3	ENSG00000057704	0.00121254	0.0298248	0.491466	0.342448	0	0.00605832	0.5549	0.500471	0.00354761	0.508645	0.367911	0.014827	0.302565	0.00720224	0.082669	0.0949657	0.0411601	0.0435318	0.211871	0.417886
PITHD1	ENSG00000057757	29.9728	29.3578	27.6055	35.2523	28.9836	30.117	32.9313	27.2737	26.9233	27.7681	21.3111	24.9596	30.8209	28.9778	23.1912	24.4663	30.6529	27.7858	22.057	14.8708
MTA3	ENSG00000057935	9.53781	10.8321	9.10109	3.43098	2.9487	17.3884	5.20141	9.58591	2.88896	9.33933	14.6789	5.99552	7.34253	11.296	15.9154	23.9372	10.7557	11.033	10.9547	66.9462
USP13	ENSG00000058056	6.81825	6.71804	7.35799	2.70772	4.92246	6.23849	3.4369	7.15211	8.48642	7.61655	5.58997	6.95298	5.4455	7.56655	7.23666	7.61567	6.21675	8.68918	11.1889	3.01514
ATP11B	ENSG00000058063	24.8036	32.7404	31.1906	28.7526	26.5882	28.611	0.0561606	42.8803	25.7891	27.9226	31.4277	25.9947	25.4832	29.5435	37.0799	34.4172	27.3143	19.1725	41.5316	55.2111
LAMC2	ENSG00000058085	1.36186	0	0.00394648	0.0276472	0	0	0	0.0083513	0	0	0	0	0.0596482	0	0	0	0	0	0	5.73787
CDK14	ENSG00000058091	0.00461901	0.0558111	0.0188728	0.0528858	0.0148303	0.0461569	0.0377469	0.0300258	0.0540183	0.0229111	0.138764	0.0188272	0.042057	0.0205771	0.0196225	0.0502446	0.0358732	0.0172739	0.0904505	0.596224
SEC61A1	ENSG00000058262	52.2562	47.1536	51.7041	49.5406	70.3722	40.3018	47.1518	40.431	35.7466	75.5715	53.9769	51.8431	66.6516	43.8157	47.3376	33.8967	48.1593	52.0484	44.5476	28.3501
PPP1R12A	ENSG00000058272	14.2789	18.4824	15.644	16.2212	19.5639	19.6686	12.2647	22.7902	20.7195	13.5276	16.5478	12.5484	16.6893	15.9402	20.5795	22.0544	17.9357	15.0017	19.1268	24.2806
RASGRF1	ENSG00000058335	0.0321809	0.0277358	0.0416337	0.125	0.0233685	0	0.204871	0.00955415	0.0228796	0.0206294	0.0218653	0.207665	0.0257489	0	0.00706214	0.00791715	0.00788125	0.0136094	0	0.153626
CAMK2B	ENSG00000058404	0.017608	0	0	0.0369522	0	0.00967519	0.0316493	0.0066972	0.00169751	0.101539	0.0058174	0.00591971	0.0390368	0.00575102	0.00690555	0	0.00139978	0.0173802	0.0116676	0.0297752
CROCC	ENSG00000058453	4.6705	4.21213	2.25879	6.30107	5.55248	6.64729	0.692149	3.38281	1.14969	4.60383	5.80527	4.48089	4.35556	3.68674	11.6129	6.98993	5.45503	2.52033	4.40512	8.30605
POLR3E	ENSG00000058600	11.1343	10.5962	5.15944	11.9781	10.2646	10.3079	6.04246	5.98434	8.92098	6.52726	6.53423	7.38056	9.5417	10.9192	8.9912	9.4602	8.40618	6.89974	9.07249	7.05596
ATP2B4	ENSG00000058668	35.2535	49.8735	68.442	27.7891	39.2626	16.5456	21.862	61.1881	59.9632	66.9855	87.3138	49.1982	46.1906	26.6591	66.3989	38.9159	40.2453	81.0358	62.3115	27.551
ZC3H11A	ENSG00000058673	22.0572	33.4483	29.2931	29.5214	29.7198	30.1925	28.4552	33.2306	32.6397	37.7318	37.1174	27.5901	32.8681	27.307	37.9667	43.8761	31.1485	32.6784	38.5739	55.0293
RIOK2	ENSG00000058729	7.44159	6.75628	7.89391	9.47988	7.71695	8.05611	8.44798	7.89493	9.15108	5.91713	5.43051	6.86473	7.26716	7.06994	5.38382	7.57166	8.3443	7.95965	5.40688	7.48451
YIPF1	ENSG00000058799	9.97929	9.07092	12.0022	10.4368	9.6559	8.22945	11.7358	10.0173	9.55542	7.72127	8.3099	6.83468	10.4921	7.95545	7.90274	9.1903	9.41295	10.253	11.3358	11.1497
NDC1	ENSG00000058804	21.8443	29.6602	19.8076	22.8982	19.7278	26.7412	23.4228	23.9061	28.9679	28.19	21.5969	24.8972	31.6187	27.2398	27.6972	19.9875	26.6676	28.6509	24.2207	16.9859
DGKG	ENSG00000058866	1.03088	0.0759144	1.02553	0.450399	0.0046208	0.107861	0.360673	0.284621	0.531477	0.471147	0.116736	0.222914	0.147367	0.0341939	0.0499678	0.0313102	0.126812	0.193758	0.940857	0.108697
FLYWCH1	ENSG00000059122	3.94802	4.26166	1.55305	4.79493	4.52824	5.17008	1.16977	1.86181	0.567937	3.59294	4.25107	3.88091	3.88213	2.33135	4.73414	4.68212	3.83049	1.37934	4.99571	5.56139
UNKL	ENSG00000059145	1.86333	2.85415	1.28137	3.88566	2.35621	3.28143	0.927828	2.35713	1.81653	3.39915	3.24279	2.56526	2.60663	2.37813	4.63306	3.86406	2.32739	1.55912	4.48329	11.6193
TBXAS1	ENSG00000059377	7.7832	7.0323	14.6383	14.0194	15.2076	9.61729	12.4952	9.88004	16.9168	8.96199	10.1347	9.27058	8.72911	5.0806	8.89502	0.361756	8.59783	12.4031	11.0057	6.51973
PARP12	ENSG00000059378	5.0131	9.18987	7.98278	13.9306	9.5966	8.76063	8.64179	7.28468	7.99667	5.56115	8.2392	9.30372	7.16937	8.18253	12.21	12.4254	8.45153	6.32499	9.36053	15.0706
ALDH18A1	ENSG00000059573	46.5313	37.0433	36.7253	36.8277	37.127	32.8706	34.0773	20.1735	40.6526	35.2731	29.9178	45.3542	36.0423	28.8332	24.9986	24.0679	33.7991	41.7247	37.6753	7.73171
TARBP1	ENSG00000059588	12.8034	14.295	7.76021	14.4925	17.8721	4.63872	14.27	8.31965	23.9036	13.756	13.538	17.5343	12.6089	12.7078	17.6886	18.9285	10.9563	16.687	27.7546	14.8179
PET112	ENSG00000059691	3.22057	2.45118	2.51036	2.44641	2.92532	2.90393	2.87724	2.3769	3.07232	1.94826	1.97818	1.9938	2.74493	2.82166	2.6257	3.24515	2.40836	2.93894	2.91085	2.56085
MXD1	ENSG00000059728	3.59574	2.99317	2.7942	2.32762	4.01259	7.96142	3.55868	2.97263	1.63837	4.90959	6.73929	4.59735	2.73902	4.63955	3.48686	3.94784	2.80335	2.4453	3.67469	25.1818
CDK17	ENSG00000059758	9.99174	13.658	10.436	16.5045	14.8765	10.2428	13.7127	18.795	14.0641	7.90018	10.987	11.1274	8.6583	9.94785	16.9286	18.3228	10.4491	9.63847	15.8708	31.6361
DNAJC25	ENSG00000059769	1.17614	1.58594	0.815055	1.49311	1.90486	1.43918	2.56079	1.58595	2.05646	0.96874	1.34966	1.3274	1.46128	1.64708	1.56937	1.53389	1.35077	1.31193	1.7744	1.98064
SLC2A3	ENSG00000059804	1.76601	4.97307	15.6298	2.08534	5.29592	0.974091	17.6558	6.05006	5.05982	13.9855	6.06114	5.20186	8.65984	1.41705	8.11711	2.12071	2.80672	17.7208	6.90126	7.35744
PSD	ENSG00000059915	0.0414349	0.210224	0.306091	0.247789	0.0320703	0.162197	0.00906965	0.0911541	0.0416194	0.902422	0.727678	0.0585256	3.36711	0.11866	0.579134	0.162979	0.210096	0.268952	0.947894	0.445224
CTDP1	ENSG00000060069	9.82399	12.4563	8.34235	16.6573	14.5113	11.3431	9.703	10.2293	7.97788	11.4617	13.188	15.7835	13.304	12.1382	12.0175	10.3714	13.3103	8.36744	13.2476	11.707
YBX3	ENSG00000060138	9.93736	9.47291	2.59567	17.1202	11.4232	5.51159	17.2384	10.4413	17.6069	11.3214	12.9528	23.9411	2.26732	10.7734	10.9804	3.81427	4.20243	16.526	0.104975	2.48597
STYK1	ENSG00000060140	0.111601	0.0159885	0.0452485	0.31699	0.370379	0.0115274	0.201111	0.139784	7.60687	0.00653934	0.0415866	0.131656	0.0379756	0.0959282	0.0130683	0.0401546	0.00832535	0.151855	0	0.0410037
WNK1	ENSG00000060237	23.5423	39.5261	54.4198	21.4843	18.2222	18.8917	19.5731	56.3342	48.7255	66.3416	58.4367	42.8595	41.1949	25.2572	35.2375	29.6028	34.6815	58.9587	62.8941	27.0228
RPS17P5	ENSG00000060303	0	0.134178	0	0	0	0	0.140646	0.0254163	0	0.0548791	0	0	0	0.115006	0.0406242	0	0.0279921	0	0	0
CCAR1	ENSG00000060339	31.3203	35.8682	27.0909	39.0906	35.2267	41.5348	23.9784	41.7078	43.5789	21.7565	26.4248	23.1275	39.513	38.2214	38.3951	43.9361	40.8808	29.5013	40.5478	41.3406
OGFR	ENSG00000060491	12.6935	12.6362	7.01285	23.4552	14.4133	18.6437	3.99074	7.82113	8.23119	10.0001	13.3802	13.9083	15.9965	16.4059	15.9274	20.4684	18.144	7.25309	12.5321	8.35572
GNA15	ENSG00000060558	106.329	92.7488	154.684	133.358	82.5651	142.034	120.378	100.637	87.1269	186.598	85.4827	136.832	289.355	76.7857	99.2813	63.5092	136.02	168.93	97.5091	22.5219
CREB3L3	ENSG00000060566	1.83468	9.4308	6.306	5.29133	0.397786	3.10984	0.396414	1.49024	2.88897	1.10365	7.85161	0.0901772	10.0233	4.11755	10.018	0.924125	3.28057	2.83292	16.885	0.329773
PIGV	ENSG00000060642	5.32727	4.92511	6.73413	10.5371	8.30954	5.70692	8.10192	3.84683	8.69211	3.6082	3.95768	6.84068	3.65144	3.91253	3.6757	3.35389	3.62043	4.75198	5.98139	5.59613
PTPRU	ENSG00000060656	0.0340919	0.0847593	0.07708	0.0719983	0.393703	0.100148	0.00856472	0.267284	0.0124161	0.0568122	0.0779262	0.716073	0.132835	0.0490236	0.241667	0.143646	0.0885152	0.0246924	0.142083	0.512641
SNRNP40	ENSG00000060688	29.4311	31.3025	34.8604	29.9614	22.6382	28.5569	26.6531	26.3974	23.8251	20.515	21.6612	22.5941	33.065	26.2748	23.3854	25.7428	32.2371	27.747	19.4616	15.4534
RIMBP2	ENSG00000060709	0.236365	0.0845661	0.611709	2.58087	0.0754696	0	0.36776	0.241007	0.0227356	0.00768735	0.0108638	0	0.160817	0.0214798	0.0127082	0.0157346	0.0796548	0.097371	0.266914	0.0767852
COL11A1	ENSG00000060718	0	0	0	0	0	0	0.00347149	0	0	0	0	0	0	0	0.00200541	0	0	0	0.0230359	0.00221791
QSER1	ENSG00000060749	12.8472	12.9143	7.44487	8.89286	8.91108	13.4925	0.0136148	14.9098	24.4254	18.6656	15.6307	18.39	11.16	14.2233	15.2891	14.3661	11.2986	14.5725	21.6103	14.1782
MPC1	ENSG00000060762	22.4879	17.0191	16.3058	57.4122	16.9312	19.9291	55.2388	20.3282	27.0018	11.0559	10.5822	23.1412	14.0692	18.1844	14.9323	17.4904	17.5903	11.6853	10.8617	27.3391
ACAA1	ENSG00000060971	6.60469	7.50521	4.60403	14.6716	15.1268	7.70958	6.12518	4.6826	6.30734	6.81867	9.82212	9.44545	6.75505	9.08605	7.66296	10.0321	6.19932	5.41463	9.2503	8.92242
BCAT1	ENSG00000060982	4.75464	13.1519	1.07798	9.9238	10.7059	22.3417	20.4428	10.0218	1.29393	17.8681	15.4789	28.7238	19.7479	14.2324	10.74	7.09849	12.6658	20.3119	2.91406	7.79942
HDAC7	ENSG00000061273	25.4105	31.1395	14.452	10.602	26.1345	23.5246	6.26623	13.8434	11.0388	28.083	39.4197	19.8847	25.0423	24.2877	28.2422	33.9572	19.4312	20.6156	34.1654	95.7125
LZTS1	ENSG00000061337	0.0629545	0.871963	18.1377	10.483	31.0177	5.02885	6.93411	9.838	0.146533	15.0645	9.02118	13.1652	10.0382	3.46204	9.50342	0.75901	22.1487	12.4963	2.43578	0.446873
PRDM6	ENSG00000061455	0.00168977	0.0117101	0	0	0.0162761	0.00422138	0	0	0.0316258	0	0.00253819	0	0	0.00501846	0	0	0.00304877	0	0.00509068	0.00536348
WNT8A	ENSG00000061492	0.00378155	0	0.0247217	0.0288648	0	0	0.109878	0.00992805	0.0353879	0.0750286	0	0	0.0482558	0.0224618	0.0372883	0.0329079	0.0054671	0.0452544	0.022785	0.0507309
SPAG4	ENSG00000061656	0.306269	0.236424	0.0691655	0.915247	0.135876	0.140964	0.153706	0.0614292	0.0990072	0.169929	0.127136	0.186871	0.156547	0.125686	0.281884	0.0613791	0.145165	0.0738566	0.127494	0.175456
NCKAP1	ENSG00000061676	0.0962371	0.250595	0.0596241	0.00803267	0.0810914	0.750139	0.00382218	0.558596	1.13485	0.785464	0.680769	0.000714904	0.106037	3.15248	0.457433	0.43347	0.463842	0.586655	0.00634074	0.990422
MRPS35	ENSG00000061794	33.4329	28.2506	26.8526	30.8349	28.1191	30.7343	58.1521	28.8224	31.894	24.8798	26.4183	31.6542	28.6377	28.4523	24.2321	24.1423	33.8895	30.5249	18.1588	16.0427
GUCY1B3	ENSG00000061918	3.37556	22.1939	23.1939	11.8201	25.0639	1.53683	57.869	17.0842	20.0972	68.104	21.6354	15.3647	53.2645	7.43403	22.0659	9.28533	19.8516	59.2693	6.67188	3.51674
SFSWAP	ENSG00000061936	9.34289	12.6556	6.68616	13.0369	11.6267	16.4183	6.46604	10.1046	11.7186	8.26892	8.38812	7.13285	12.406	10.4175	13.7256	12.2098	9.19996	8.65832	15.994	17.4968
TNK2	ENSG00000061938	3.61834	1.08102	3.10401	7.86759	6.60975	5.34208	1.55942	2.20489	6.0568	5.33555	2.16166	7.87952	4.0936	8.0205	3.11271	1.8925	1.83335	1.69458	13.4068	10.3651
MON2	ENSG00000061987	7.63099	12.6872	7.99391	10.9651	13.4231	9.45161	8.38385	11.4939	17.1653	7.10577	9.85927	7.38662	10.3365	9.30513	15.7956	15.2358	8.4787	8.63516	20.3146	28.1297
CDH3	ENSG00000062038	0.0368598	0.00464378	0.0154652	0.0963044	0.0405088	0.0472788	0.0114561	0.0124215	0.0331979	0.0134103	0.00473789	0	0.0344162	0	0.0602165	0.0960696	0.0045601	0.0188733	0.0855221	0.250868
ARSF	ENSG00000062096	0	0	0	0	0	0	0	0	0	0	0	0	0	0	0	0	0	0	0	0
GPBP1	ENSG00000062194	23.8623	19.7678	25.9013	30.349	26.4144	31.3121	25.0551	28.8841	30.7886	13.773	18.8709	22.8911	15.709	25.4522	19.8922	23.4195	20.0133	17.4462	25.2907	41.3405
DGAT2	ENSG00000062282	0.0059967	0.0197382	0.0947409	0.0991753	0.0128358	0	0.00363004	0.0164505	0.00292417	0.0906505	0.16514	0	0.104413	0.00593656	0.0773742	0.0695796	0.0808466	0.0328916	0.036132	0.147761
ZNF112	ENSG00000062370	0.0179193	0.0142268	0.0134209	0	0	0	0	0	0.0636176	0	0.0185021	0	0.00417925	0	0.517705	0	0.0474159	0	0	0.647353
CS	ENSG00000062485	23.3543	27.0595	20.0258	14.9287	14.7618	18.6622	17.4024	23.258	20.0575	32.6067	32.8624	26.5586	18.1211	20.1338	24.3301	18.0935	23.7517	24.6346	25.2041	13.4434
LTK	ENSG00000062524	0.876416	0.042346	0.0073988	0.241885	0.101745	0.0113094	0.0246635	0.0334847	0.029119	0.141145	0.1564	8.23895	0.158301	0.0134449	0.122506	0.0393952	0.0081679	0.0203159	0.0681917	0.0993326
MRPS24	ENSG00000062582	0.151207	0.388626	0.138349	0.0461528	0.11648	0.453156	0.636864	0.353055	0.466639	0.16281	0.208893	0.0492909	0.415888	0.143659	0.443999	0.263087	0.349202	0.298479	0.200374	0.555221
ELMO2	ENSG00000062598	7.69609	8.02487	10.4495	12.9955	10.5323	6.69002	7.04689	6.6304	9.71151	9.45451	10.1588	8.94664	7.88216	7.31025	10.2726	9.09223	7.24654	9.31425	13.8597	9.44514
WAPAL	ENSG00000062650	29.8706	31.519	31.1954	30.4972	31.7672	33.6253	23.0362	35.8777	32.4881	29.4524	33.2412	27.6193	29.6148	28.0956	28.5419	36.7992	32.9956	34.0422	30.2848	35.8082
VMP1	ENSG00000062716	6.85063	8.34681	10.2936	121.704	15.0216	11.1972	28.5466	11.6695	15.9219	7.53047	9.99931	13.4901	10.6124	6.45898	31.7112	5.89439	11.2684	6.80728	17.9214	14.201
APPBP2	ENSG00000062725	6.9223	8.02789	7.36233	14.5338	9.63024	8.31325	8.45691	7.77751	8.2124	9.45238	8.52007	9.17252	8.77723	7.85214	7.90442	7.60887	7.75831	8.91609	9.53307	11.7795
POLD1	ENSG00000062822	25.8689	25.91	15.0166	23.5929	18.0825	32.0084	5.4004	14.5534	11.7409	31.7785	30.579	28.3368	34.8567	28.9401	26.2715	24.76	30.2187	13.8028	24.6223	6.29284
SEZ6	ENSG00000063015	0.00309609	0	0	0.0472652	0	0.00773465	0	0	0.00271409	0	0	0	0.00257501	0	0.00324802	0	0	0.00463142	0	0
EIF4B	ENSG00000063046	156.373	128.856	125.038	105.783	162.111	137.637	172.016	110.798	107.609	191.538	141.89	109.981	146.654	143.081	104.186	124.425	114.194	218.579	80.6437	88.8086
SLC6A16	ENSG00000063127	0.824129	1.14175	1.55691	1.25657	1.0853	0.318041	0.398608	1.55383	3.3563	0.995418	1.85293	1.17202	0.727049	0.938713	1.31465	0.802244	0.621408	0.820857	4.20564	3.13786
GLTSCR1	ENSG00000063169	0.402718	2.01101	0.632267	0.480904	0.496838	0.3424	0.248901	0.856785	0.465472	3.08275	3.55632	2.9825	0.427834	0.439879	2.29391	0.904155	0.750015	0.459653	4.92828	4.154
SPHK2	ENSG00000063176	2.30264	4.21188	2.00282	4.20524	2.85383	2.91032	1.48999	1.71852	1.31825	4.64361	4.29768	3.92308	3.68876	3.1943	3.82177	4.13063	3.41992	1.56564	5.68829	5.00282
RPL18	ENSG00000063177	188.354	146.885	89.2137	99.8387	168.584	161.059	279.972	80.5194	103.798	191.68	131.257	131.674	151.382	141.203	104.907	127.837	111.228	142.029	80.4493	80.801
CA11	ENSG00000063180	2.39637	2.75481	1.96619	2.78972	4.74269	4.1277	3.40154	0.862467	0.781533	4.42418	4.3118	3.14234	3.2144	5.83423	2.07818	1.06016	1.47092	2.06158	0.940487	3.02399
ISOC2	ENSG00000063241	6.54421	3.69075	2.84696	7.64676	3.25676	4.27113	4.85574	1.99449	1.78102	5.16591	3.09572	5.40916	5.7361	4.44956	3.09991	3.91445	3.20259	2.7398	2.45116	1.54725
U2AF2	ENSG00000063244	77.6038	63.754	49.6168	67.6692	63.1408	91.4858	33.1054	51.5196	41.5031	74.447	67.5283	69.426	72.3923	81.4389	55.4468	64.9357	80.4132	51.4839	59.2457	39.3639
EPN1	ENSG00000063245	5.89246	10.4993	3.74346	6.79906	4.78409	5.08628	2.36303	6.36481	3.10721	17.6263	15.1061	15.5391	7.58784	5.48588	9.32805	6.59048	9.1576	3.87455	12.9722	8.06051
MED29	ENSG00000063322	10.5944	8.8591	9.6554	12.5	8.5846	8.70706	8.83574	11.0477	6.59695	10.5735	12.1785	12.7202	9.20214	9.83723	8.69172	9.39301	11.3575	9.29342	6.73941	10.9018
AHRR	ENSG00000063438	0.0612774	0.388146	0.699523	0.981678	5.10707	0.0771098	0.295214	0.21589	0.0999128	0.574494	0.23491	0.37324	0.344375	0.293343	0.415924	0.188023	0.162038	0.394005	0.16118	0.366882
GSC2	ENSG00000063515	0.0208669	0	0.0249969	0	0	0	0	0	0	0.0216754	0	0	0.0127205	0	0	0	0	0	0	0
ZNF275	ENSG00000063587	2.45906	4.63833	3.26734	3.67061	2.22258	2.54801	1.98603	4.63558	3.68063	6.30391	5.5136	5.87633	3.20084	2.9485	5.99834	4.26068	3.21366	4.96873	6.70038	6.5382
MTMR1	ENSG00000063601	15.4307	16.5513	15.1619	17.2554	14.9089	15.9264	16.8064	19.8151	15.9465	14.88	21.0036	22.5375	10.2978	15.3988	20.4825	19.4552	13.9703	14.4186	16.1466	33.8647
GPC1	ENSG00000063660	0.185047	0.943792	0.64614	0.953447	0.00778741	1.08461	0.0264278	0.629124	0.00212619	0.869641	5.75268	1.20858	0.517431	0.684318	2.62549	1.02368	0.673657	0.32291	1.13259	0.449828
ADCK1	ENSG00000063761	1.71483	1.59281	1.01986	2.16608	2.16571	1.31393	1.22495	0.900987	1.30412	0.964353	1.83893	1.95	0.957885	1.47378	2.67988	2.19797	1.49472	1.31572	2.33647	3.39816
HAGH	ENSG00000063854	6.02052	4.32036	4.23719	5.25166	5.8037	5.60173	2.66927	1.91426	3.51023	4.73785	3.18025	3.83052	6.08811	3.88235	3.65734	4.31355	6.43433	3.15309	5.62468	5.06264
RNF4	ENSG00000063978	19.7588	21.1849	24.3348	22.2432	18.3639	17.3318	14.9611	21.6547	14.7275	18.4825	19.7789	16.0974	25.9918	20.1465	19.9618	20.4741	20.5053	23.7673	19.7954	16.2415
CASP8	ENSG00000064012	19.898	15.1973	21.1793	16.7221	33.0457	13.1953	26.062	29.2036	24.4252	11.0671	20.5459	13.2879	14.3913	13.7363	16.2269	12.8038	12.8855	15.719	12.5846	26.5836
LIMCH1	ENSG00000064042	0	0	0	0.00555133	0	0.00363376	0.113584	0	0.0233901	0	0.00873948	0	0	0	0.00305186	0	0	0	0	0.270433
ASUN	ENSG00000064102	18.3252	21.2137	16.1106	23.5065	28.8895	21.7586	27.4052	19.9081	27.036	14.7397	14.7359	21.9716	15.9909	22.1497	17.2799	18.4963	23.0255	16.9855	14.3718	14.5411
TM7SF3	ENSG00000064115	23.7355	39.4323	38.5135	48.7755	62.2086	36.5361	37.7613	38.168	43.876	64.2926	37.9603	45.4541	42.1744	40.0918	49.0413	36.6886	45.8553	41.6211	31.8176	28.8422
DLX3	ENSG00000064195	0.00581925	0	0	0.155466	0	0	0.0105679	0	0.0153039	0.00824703	0	0	0	0	0	0	0	0	0	0
SPA17	ENSG00000064199	1.2495	0.581047	0.560589	0.324373	0.00974585	0.4929	0	0.936006	0.394	0.197881	0.35108	0.287659	0.14906	0.00901491	0.847303	0.964142	0.38816	0.254277	0.219471	1.6895
TSPAN32	ENSG00000064201	1.57687	0.180011	0.265502	5.19843	3.30335	0.790855	1.39942	0.339543	12.2578	0.0177095	0.45049	6.28196	0.0350567	0.74225	0.413743	0	0.0315793	0.0186929	2.66036	4.25431
WISP2	ENSG00000064205	0	0	0	0	0	0	0	0.00208188	0	0	0	0	0	0	0	0	0	0	0	0
DMRT3	ENSG00000064218	0.00330946	0	0	0	0	0	0	0	0	0	0	0	0	0	0	0	0	0	0	0.015359
ST3GAL6	ENSG00000064225	2.69171	0.844355	0	0	2.16204	3.70344	0.00456295	1.049	0.13593	0.779828	0.554805	2.35811	0.0109165	2.17151	1.19792	2.16467	0.256791	0	0.295216	14.18
ATP2C2	ENSG00000064270	0	0	0.0154321	0.153156	0	0	0	0.00154936	0.0103467	0	0.00709161	0	0.00196329	0	0	0	0.00170637	0	0	0.0366858
NGFR	ENSG00000064300	0.00190354	0	0.00622212	0.377774	0.0122234	0	0.00691369	0.0288325	0.0478707	0.00539535	0.0171557	0.027156	0.00633265	0	0	0	0.00275199	0.0227799	0	0.0274178
CDON	ENSG00000064309	0.830733	2.27659	1.83189	0.602986	1.23947	1.28836	0.0378949	1.56792	1.3478	1.56524	1.07914	1.39581	1.07014	0.889759	2.05565	1.23222	1.48341	2.21403	1.84554	0.794877
TAF2	ENSG00000064313	16.2289	17.0113	12.8458	22.0858	22.5316	15.9037	12.2533	16.9793	34.1125	12.2709	14.9164	12.9176	18.2793	16.047	17.5686	17.4093	20.3841	15.9378	21.1489	19.7181
HIPK2	ENSG00000064393	4.45423	7.71285	5.5902	6.89353	4.52278	3.65395	3.80798	5.82782	7.22969	12.1236	12.4367	11.2814	5.53716	6.86574	6.91428	7.1816	4.65334	7.83249	14.8892	5.8973
TNPO3	ENSG00000064419	32.2317	36.9967	44.6711	33.0699	34.4501	33.0371	29.5381	34.5499	41.1014	28.9206	32.4393	31.2087	38.4227	35.7676	32.7001	33.8916	32.6932	38.8253	39.7193	31.7582
MEF2BNB-MEF2B	ENSG00000064489	0.00409097	0.0240919	0.0133722	0.0312266	0.10508	0	0.0297171	0.0336677	0.0334866	0.0347861	0.0491602	0.0416873	0.0136098	0	0.133028	0.0712011	0.0206768	0.0122393	0.172545	0.244505
RFXANK	ENSG00000064490	26.7017	13.7068	18.2577	27.1141	19.3056	20.5063	20.5702	9.44645	11.7945	14.4969	12.9201	15.2988	22.9334	21.7478	11.5015	17.8036	19.3825	14.6955	11.8008	8.93902
TMEM161A	ENSG00000064545	6.14177	4.10145	2.2902	7.11233	6.6791	6.42394	2.50102	1.66139	2.95327	4.934	5.30192	4.62233	6.12662	4.63362	5.15465	4.23237	4.2603	2.6076	6.18003	4.34136
LPAR2	ENSG00000064547	3.05176	2.87261	1.87165	9.59112	2.67254	2.13244	1.05909	2.22242	1.30246	2.88524	4.49954	2.93899	1.89	2.94447	3.46134	3.34496	1.8802	1.76066	6.21327	8.16414
CTSA	ENSG00000064601	6.30109	3.5042	5.99246	4.3144	4.22726	3.86207	4.89956	5.16911	3.30186	7.91092	4.90365	5.48476	4.15522	3.60573	4.76175	4.27306	3.34277	8.49149	7.98987	4.23042
SUGP2	ENSG00000064607	36.2454	42.9248	23.1743	39.6021	38.5694	43.1498	19.9813	26.8267	40.316	23.6947	33.4223	26.006	39.0482	39.3546	47.0392	39.3258	31.3231	23.0298	50.4866	46.5073
SLC12A2	ENSG00000064651	4.19558	6.23816	2.22769	2.04124	2.29281	7.00643	1.86185	5.99373	3.55394	6.98764	7.38845	5.18739	4.43259	4.4837	7.1266	7.05883	6.04661	5.18825	8.54297	5.33389
SNX24	ENSG00000064652	0.511756	0.08518	0.101832	0.101913	0.0285787	2.20142	0.0484932	0.0761744	1.31413	0.0126145	0.100276	0.571424	0.0127616	0.0660882	0.119973	0.852046	0.0642647	0.0199725	1.23352	0.491966
EYA2	ENSG00000064655	0	0	0	0	0	0	0	0	0	0	0	0.00444987	0	0	0.0155728	0	0	0	0	0.130937
CNN2	ENSG00000064666	33.7358	23.8496	53.2279	47.4652	0.0774855	2.57238	20.1675	14.5984	11.2151	19.1586	60.7802	19.9647	33.4403	0.848143	20.1628	3.64025	16.3943	12.7015	55.1955	9.08206
ABCA7	ENSG00000064687	5.01008	9.9192	2.98193	7.74186	7.57421	8.73859	3.84501	2.83244	3.9527	6.98889	11.0192	8.87645	7.45706	3.90975	14.0666	6.35261	5.94889	2.66714	20.6722	26.6881
SNCAIP	ENSG00000064692	0	0	0	0	0	0	0	0.00141568	0.00315531	0	0	0.0021979	0	0	0.0176464	0	0.0038916	0.0032265	0	0.0191668
DDX20	ENSG00000064703	8.69147	8.59366	10.1674	6.21119	10.4168	11.62	13.6476	9.94098	10.4893	8.54112	7.83446	9.7657	11.759	10.6646	9.72454	8.55453	10.7461	10.7471	8.48521	9.57812
BTBD1	ENSG00000064726	27.6518	25.2835	23.3133	36.3469	26.8298	26.7362	25.5604	34.2302	30.3932	20.5915	22.827	33.771	23.0503	32.7637	23.2624	25.0145	26.72	20.6239	20.9504	22.137
FAR2	ENSG00000064763	14.6764	11.6903	12.2452	5.38241	11.381	10.5185	5.99713	15.1199	23.7841	6.44286	9.97791	9.66097	10.7256	11.0998	11.7953	10.8751	12.9772	13.4703	6.75571	4.10871
BCAS1	ENSG00000064787	0.00262622	0	0	0	0	0	0.0031795	0.00605525	0.0076837	0	0.00262988	0	0.00145615	0	0.0117538	0	0	0	0.00527458	0.0638431
POU1F1	ENSG00000064835	0	0	0	0	0	0	0	0	0	0	0.0151256	0	0.0269996	0	0.0179549	0	0	0	0	0.08872
CHI3L2	ENSG00000064886	29.3959	218.542	1396.87	27.0108	77.0068	85.5521	108.785	235.641	28.6595	524.649	64.4403	29.2774	466.245	93.9306	79.0294	294.319	318.178	605.973	1070.78	59.0126
SBNO2	ENSG00000064932	3.79617	6.58454	3.84376	11.5271	4.28471	3.52279	2.61842	5.11153	2.4556	8.92032	9.81385	9.42709	5.31537	4.20246	7.44779	4.85119	5.73327	3.20425	7.79822	8.88365
PMS1	ENSG00000064933	12.1806	15.8394	5.94423	11.9263	15.4486	15.7512	10.1524	11.1981	23.1135	8.94845	9.55824	9.14042	9.61388	15.31	15.9881	11.9422	12.0287	8.02789	16.953	9.69373
HMG20B	ENSG00000064961	18.5543	19.1846	12.7737	22.8093	17.5447	15.9026	7.9373	15.3243	7.46922	20.3356	16.5331	16.9512	23.3864	13.1388	14.23	23.0991	20.0339	11.2993	17.4373	13.2632
CALCRL	ENSG00000064989	0.622352	0.0178205	0.0126083	0	0.00825638	0.674535	1.25153	0.0329774	0.30903	0.0473761	0.14678	0	0.00951238	0.549874	0.0380347	0	0.0399279	0.0307736	0.0154941	1.59889
TAF11	ENSG00000064995	33.2711	24.8708	29.3519	28.2411	24.5609	27.6289	34.8479	28.0126	27.157	20.1516	22.6806	23.3954	29.233	31.0936	24.371	25.1919	27.9693	28.2562	20.4851	28.7008
ANKS1A	ENSG00000064999	4.59582	4.9272	3.64848	3.81434	3.20887	3.91432	1.63263	2.65316	3.31014	5.55961	5.07542	4.87558	4.74646	3.62704	5.04718	4.0438	4.15705	4.98461	7.84386	7.08403
AP3D1	ENSG00000065000	14.714	14.7644	12.4974	17.2542	15.569	11.6193	6.23909	11.1922	6.73168	18.109	18.2878	17.9939	14.4208	14.6953	14.1226	12.2365	17.8293	10.4267	18.0218	11.6489
ZNF76	ENSG00000065029	8.61332	7.44986	6.36702	10.1341	6.80696	8.21491	5.40957	4.29202	6.76595	5.64962	6.15237	5.38315	6.76161	7.4092	7.87983	8.31335	6.66305	6.05039	8.53942	7.48014
SLC9A3R2	ENSG00000065054	0.0337928	0.0285256	0	0.033971	0	0.0222366	0.0080822	0.0738137	0	0.0441506	0.0401105	0.00907022	0.0292248	0	0.266542	0.0580941	0.0674818	0	0.0402235	0.310555
NTHL1	ENSG00000065057	13.4162	8.77244	4.26729	8.61928	10.4024	12.5456	5.17422	2.47317	4.88328	7.69764	7.02801	9.13737	9.53613	11.2354	7.17297	7.46323	9.44719	4.00554	5.0239	3.18255
UHRF1BP1	ENSG00000065060	8.02424	7.28705	8.48573	6.54194	5.31285	8.404	3.59668	9.02994	8.73681	7.72438	9.04779	7.89281	8.93903	9.28061	8.09977	9.679	9.41165	10.595	11.9962	8.55611
GNAI3	ENSG00000065135	42.2867	46.1405	52.0141	50.0294	49.319	45.1208	59.0482	57.6639	52.8098	37.504	41.9049	39.2749	46.0274	46.4543	46.0365	36.8596	51.0052	42.4471	31.4597	36.5655
IPO5	ENSG00000065150	43.3571	41.0836	26.9939	28.8867	37.5772	40.3841	52.7347	34.1555	39.4916	41.8132	41.8495	40.2366	33.1007	49.8531	37.5696	29.6915	40.233	48.4608	33.5267	20.4291
OAT	ENSG00000065154	19.5551	20.2965	14.077	12.049	20.3328	3.48333	8.1892	11.1059	8.62251	11.202	12.3984	12.9538	14.2772	0.0830979	10.9068	14.3658	17.3388	14.6702	12.8407	6.07383
WDR3	ENSG00000065183	9.82266	8.87862	6.30529	5.49876	9.97758	9.31913	8.0002	6.24434	10.7829	7.18463	6.55721	8.03963	8.12205	11.129	6.43434	7.9349	8.58922	8.92001	6.61969	4.73063
PKN2	ENSG00000065243	9.66775	15.1488	8.85393	14.7179	16.2654	15.9084	12.3088	18.5829	20.856	13.0469	12.4277	11.5456	14.5446	14.6708	22.8133	19.0729	13.635	13.2794	18.5261	28.8539
WDR18	ENSG00000065268	16.7824	11.2035	6.1893	25.6891	11.0722	21.9685	7.88619	7.04374	8.13314	16.3722	20.4418	17.4662	16.8884	18.3025	13.9583	12.2262	17.6572	7.1743	9.92744	5.11648
TRAM2	ENSG00000065308	9.74571	6.04845	4.25006	6.57279	3.84052	2.19976	6.5001	2.83598	11.0615	12.0899	4.01947	16.6963	6.122	4.34041	3.9078	1.55243	1.44789	6.20276	5.84293	2.58938
NTN1	ENSG00000065320	0.155145	0.106389	0.204776	1.19078	7.95891	0.202536	0.803068	0.0852767	0.0811793	0.250681	0.188203	2.32319	0.630599	0.401297	0.146378	0.288618	0.0789486	0.0588005	0.836348	1.29248
GLP2R	ENSG00000065325	0	0	0	0	0	0	0	0	0	0	0	0	0	0	0	0	0	0	0	0.00525736
MCM10	ENSG00000065328	18.2541	27.4173	28.0281	17.623	12.7516	19.9665	10.6108	14.4965	21.1904	17.1071	17.984	22.2307	28.0222	25.0787	20.571	17.1925	22.2553	24.6005	22.5858	7.05783
DGKA	ENSG00000065357	15.08	27.6661	18.1877	15.0997	14.6893	13.7981	19.9256	19.0677	16.6039	18.5263	28.1091	22.456	14.122	16.2426	39.0281	25.2972	13.0313	17.769	34.728	107.76
ERBB3	ENSG00000065361	0.0136193	0.144732	0.0656664	0.0209104	0.0234549	0.0136874	0.016583	0.0444443	0.0186916	0.059529	0.0274327	0.0148881	0.590585	0.0488156	0.0842873	0.0238393	0.0375982	0.191237	0.02751	0.0472906
ROPN1	ENSG00000065371	0	0	0	0	0	0	0	0	0	0	0	0	0	0	0	0	0	0	0	0
ANKRD44	ENSG00000065413	8.36873	13.7421	19.1369	13.8397	25.435	8.90511	10.6428	15.9285	19.0131	4.53977	9.50774	10.3004	8.0998	9.15774	15.0997	10.9956	6.5745	4.797	15.3862	54.2925
KARS	ENSG00000065427	73.7657	56.8671	63.3666	60.0299	51.259	57.5237	76.8324	55.549	60.4386	40.6143	47.1344	49.8266	51.8802	63.2194	43.0535	46.5265	64.4926	62.5204	29.0078	26.5146
ADAT1	ENSG00000065457	13.1175	10.4339	12.2605	11.6807	7.50844	7.4875	11.5381	11.6869	12.0951	9.35857	9.9827	12.2667	9.26938	12.2484	11.09	10.2826	11.1155	11.1269	13.2947	9.9981
PDIA5	ENSG00000065485	3.29554	4.32354	2.88974	3.59098	7.75383	2.36036	2.66272	2.26076	3.29034	3.08358	4.20464	5.80466	3.06996	4.01695	4.01487	2.40521	2.01446	3.44249	1.8425	1.91688
TBC1D22B	ENSG00000065491	6.09899	8.3877	12.8065	7.45459	11.7074	7.87802	14.8266	11.8719	14.8471	8.58245	10.8858	17.1227	8.95111	7.59002	8.83638	8.87604	7.62043	13.5988	9.6378	15.7475
NDUFB4	ENSG00000065518	37.0609	38.1478	47.5017	37.0921	23.9269	42.4579	46.1894	48.7006	42.7428	21.5373	26.9231	23.1395	49.5572	40.8368	32.431	38.0297	53.1411	37.9097	23.7107	29.4217
SPEN	ENSG00000065526	14.1481	19.5373	17.7901	12.1513	13.0195	13.6812	7.2949	24.5622	21.4402	23.7364	28.3699	23.349	13.8806	15.6256	24.4527	20.3897	17.0284	21.0723	27.0499	19.0293
MYLK	ENSG00000065534	1.0723	0.0158044	0.00232986	1.23502	0.0274622	0.181626	0.0375378	0.00726944	0.0883676	0.00909123	0.00856521	0.00290528	0.0048132	0.0296362	0.708054	0.00930406	0.0023165	0.00533116	0.0279154	0.107146
ZC3H15	ENSG00000065548	31.1433	37.0177	28.309	31.857	35.4684	36.6912	42.0324	38.1076	35.8484	21.4592	23.6637	23.0804	31.2963	34.0095	30.2343	31.3036	38.8606	28.6559	22.6033	33.2046
MAP2K4	ENSG00000065559	6.9002	8.91251	9.66623	4.5588	8.44269	7.54999	10.4293	9.19266	11.4901	6.90451	7.70856	7.61028	9.03985	7.16896	8.53741	8.07274	7.90255	9.08718	11.6037	13.7667
TMEM206	ENSG00000065600	11.1515	12.4869	11.5906	15.8713	12.5686	13.6533	12.9576	9.61433	9.53658	10.765	9.27619	12.188	15.5453	11.2878	11.3883	11.9135	9.85424	12.1901	10.9439	14.9641
SNAP91	ENSG00000065609	0.0265481	0	0	0.00905792	0.00762013	0.0118582	0	0	0.00208052	0	0	0	0	0	0	0	0	0	0.00715004	0.0130405
SLK	ENSG00000065613	13.4557	16.6161	25.8833	24.4854	34.3652	18.1857	15.0008	33.4261	27.1264	14.5817	13.9791	15.9906	20.2892	14.1286	16.8808	17.0612	17.8364	22.2885	15.1079	19.3492
CYB5R4	ENSG00000065615	5.45603	5.50921	4.04948	9.38743	5.10167	4.59219	7.03672	6.9772	5.62089	1.60348	4.55675	5.70965	2.28763	4.92846	5.36036	5.8292	4.95977	2.05557	5.72063	7.81587
COL17A1	ENSG00000065618	0	0	0.060275	0	0	0	0	0	0	0.407674	0.00738626	0	0.26659	0.00730199	0.00257931	0.0106979	0.00887205	0.0514904	0	0.178759
GSTO2	ENSG00000065621	0.0570816	0.0624414	0.0399409	0.198197	0.0931764	0.041973	0.105403	0.0321576	0.174198	0.060609	0.0504742	0.0311285	0.076257	0.0362897	0.094046	0.086396	0.0242634	0.0525507	0.165654	0.340907
SEC61A2	ENSG00000065665	2.21856	6.741	2.26172	4.6656	4.20999	3.27572	2.32993	4.15734	5.90399	2.88174	3.16347	3.02999	3.8801	3.01953	6.1179	6.77616	3.2879	3.50046	9.4199	14.673
PRKCQ	ENSG00000065675	50.3737	54.9752	106.188	27.0013	41.1685	28.3078	41.1905	69.8519	46.9015	63.7368	48.6489	28.7588	70.899	45.5371	53.4199	65.9614	58.0336	88.0829	55.0019	55.3215
TLE2	ENSG00000065717	0.128981	0.0711618	0.102315	0.836236	0.226124	0.557154	0.355273	0.0373364	0	0.443599	0.499561	0.61799	0.244253	0.406709	0.247891	0.136195	0.0649831	0.00585293	0.436137	1.17748
ASB1	ENSG00000065802	7.42918	7.53819	6.89627	6.87616	6.7157	8.0165	4.94072	5.37279	7.54851	6.92268	6.75451	6.8179	9.3385	9.20088	7.1491	7.33833	5.92967	8.59567	11.2282	8.39251
FAM107B	ENSG00000065809	14.0284	7.28989	16.6468	0.0429538	3.7581	16.6956	26.8564	17.192	13.3615	8.13134	7.03273	4.51405	5.1395	4.98039	10.1637	4.57383	0.983688	4.18538	16.9532	17.0316
ME1	ENSG00000065833	0	0.0162062	0	0	0.0450508	0	0	0.016176	0.00410006	0	0.014051	0	0	0	0.116754	0	0.0219624	0	0.0281811	0.203013
TBC1D1	ENSG00000065882	22.9196	17.3029	17.3804	24.5149	13.2227	24.1839	14.6812	20.2005	16.85	11.1023	19.7859	15.0866	14.0981	21.2184	17.6541	18.8254	19.7317	15.7168	15.2648	20.525
CDK13	ENSG00000065883	16.0527	19.7592	15.3756	21.3117	18.9353	23.2015	12.1476	18.8074	18.9523	18.287	16.858	17.482	17.9221	18.1831	18.5481	22.0852	17.6585	16.1685	22.4037	25.4646
MTHFD2	ENSG00000065911	34.7002	25.5671	28.6214	23.067	23.0095	21.3235	25.9346	17.0559	21.0226	32.1516	18.3668	19.4617	22.3965	23.5673	21.4247	14.1583	28.3266	20.3632	18.1106	6.16166
SLC9A7	ENSG00000065923	2.33632	0.302725	0.518051	1.85389	1.67857	1.94367	6.00301	0.907226	0.57651	3.01032	1.719	1.15776	2.62326	0.550161	1.36368	2.57927	1.84781	2.00133	0.607685	3.43785
FOXJ2	ENSG00000065970	4.67379	6.46622	5.77874	5.02808	4.01241	4.18772	3.71408	6.67205	3.82992	10.8468	9.47624	9.00107	4.59259	3.80091	7.6755	4.38935	5.05816	6.05868	8.09677	6.61234
YBX1	ENSG00000065978	481.972	343.227	326.358	393.128	385.711	476.686	260.709	395.947	281.991	296.717	323.027	293.28	411.634	484.834	267.776	374.997	493.662	354.818	184.053	125.509
PDE4A	ENSG00000065989	0.0473568	0.270815	0.1438	0.290421	0.00763504	0.00594069	0.297974	0.0818229	0.0111266	0.0640312	0.210745	0.230203	0.023969	0.0070624	0.0364154	0.0206937	0.0137517	0.0177861	1.95578	0.345891
PPP2R5A	ENSG00000066027	9.57477	20.0765	13.7626	14.9326	23.7037	13.5562	9.1934	20.6776	20.6321	15.2573	23.1729	19.6188	10.3026	13.7083	15.7289	11.8234	15.6639	14.1495	16.8586	34.8026
CTNNA2	ENSG00000066032	0.0175313	0.00925735	0	0.183984	0	0	0.00761258	0	0.0196141	0	0	0	0	0	0	0	0	0	0.0126288	0
ELAVL1	ENSG00000066044	21.2608	22.5461	20.3538	17.2245	15.7738	21.9082	12.201	17.9419	14.2798	35.2856	32.0499	30.0167	19.1169	21.3567	19.043	16.86	24.9445	19.9545	27.5213	11.0017
TIE1	ENSG00000066056	0.756293	0	0.60562	0.243212	0.0985141	0.0235853	0.64293	0.0527903	8.25723	0.59539	0.0496338	0.375193	0.491151	0.700965	0.0646137	0	0.00767068	0.303635	0.120879	0.0274552
DIP2B	ENSG00000066084	10.9639	12.7284	15.6037	18.3439	13.8752	10.0418	11.0159	13.1227	14.3706	13.163	11.5099	13.9351	15.638	12.6987	10.6082	11.3325	12.5521	16.8115	18.215	13.6081
SMARCD1	ENSG00000066117	22.8544	22.7681	25.9374	22.4476	16.0498	18.344	17.776	25.3105	20.8434	33.5381	27.3963	30.0928	24.109	24.3292	23.5587	20.7733	22.0564	27.3477	23.4746	16.5632
KDM4A	ENSG00000066135	22.6667	15.6778	24.7584	31.5483	24.3337	24.6038	13.6913	14.7112	17.603	16.5982	17.4274	14.7393	20.0556	19.5329	16.2188	21.6256	17.117	20.2069	24.7652	19.4496
NFYC	ENSG00000066136	11.2782	13.0083	11.5573	10.9121	11.3226	12.0716	7.80763	10.6158	10.7685	11.5542	11.4896	9.00935	15.3639	11.7972	14.1227	12.6587	12.9936	13.4505	13.4053	14.238
ZMYND12	ENSG00000066185	0.230387	0.0960162	0.0705835	0.137354	0.0462207	0	0.300643	0.0236216	0.0799377	0.0408031	0.0648713	0.0586775	0.0519119	0.106885	0.0528575	0.0626375	0.0779624	0.043069	0.0216847	0.177375
SLC9A3	ENSG00000066230	0.00774545	0	0	0.0216668	0	0	0.0103097	0	6.28275	0	0	0.19669	0.00944325	0	0	0	0	0	0	0
NGEF	ENSG00000066248	0.00168544	0	0	0	0.0324689	0.00842115	0	0.00221247	0.00493123	0	0.00506338	0	0.00280356	0	0	0	0	0	0	0.0146105
ASPM	ENSG00000066279	61.1949	70.1662	73.801	39.0581	41.1055	86.1399	11.2664	104.986	78.8979	41.4126	38.1562	48.5429	66.7329	74.2219	95.4142	91.9563	84.8543	56.8178	64.1239	59.6537
CD84	ENSG00000066294	11.5289	20.7891	46.203	15.0502	7.30077	4.27324	7.68836	23.9182	30.8145	34.359	17.8394	15.1864	34.5692	4.10161	34.5436	15.2568	18.6863	18.1029	64.4255	13.675
ELOVL1	ENSG00000066322	13.7665	12.8085	16.7243	18.7176	16.5513	9.66676	15.4315	10.9323	11.905	9.97469	9.81917	16.5254	10.5059	10.5566	11.7901	8.69796	9.3432	8.11521	12.5094	8.27531
SPI1	ENSG00000066336	3.31123	0.0562125	0.249607	9.03459	4.73192	0.820303	4.42373	0.136674	0.837477	0.119042	3.03963	8.67622	0.0141237	0.317504	0.0136159	0.066452	0.195802	0.0342689	0.0460105	1.52362
ZNRD1	ENSG00000066379	12.2626	11.544	16.9051	18.2604	12.143	15.7686	14.2053	8.77558	13.2305	11.171	9.31962	11.2636	15.6401	12.2673	8.41298	10.8958	12.7235	13.587	8.49035	9.27051
MPPED2	ENSG00000066382	0	0.0141868	0	0	0	0	0.0104996	0	0.0377593	0	0.0231589	0.00196385	0	1.22486	0.0171817	0.0419277	0.00695435	0.00288291	0.00580603	2.03921
CLDN18	ENSG00000066405	0	0	0	0	0	0	0	0	0	0	0	0	0	0	0	0	0	0	0	0
ZBTB11	ENSG00000066422	11.8417	12.6943	11.7862	16.896	14.1524	15.8231	16.9922	11.7892	12.6443	11.4973	12.0676	14.0915	12.2189	13.9515	11.7995	12.5698	12.9191	10.3638	16.5399	19.7321
ATXN3	ENSG00000066427	7.65884	5.50915	7.75873	11.8034	14.2479	10.182	8.84128	9.20691	12.7237	9.07259	9.59089	9.07434	7.69556	9.75015	11.9057	10.3239	10.3544	7.09023	12.9531	14.5004
GOLGA5	ENSG00000066455	11.829	5.32854	14.4195	14.9694	13.7325	9.11582	15.3081	12.8387	12.9885	10.0096	9.04628	9.73796	11.9695	10.9937	10.4246	10.2648	11.6228	14.1231	10.4585	13.674
FGFR2	ENSG00000066468	0	0	0.0650423	0	0.0336253	0.0104653	0.0152151	0	0.00183614	0	0	0.00426876	0.00213201	0.00622068	0	0.0091137	0.0226748	0	0.687812	0.0406713
LRRC40	ENSG00000066557	17.5559	21.3166	17.1011	17.2491	17.8706	20.2413	19.6684	22.9171	28.4778	13.6254	18.7371	16.9258	21.2278	20.5002	23.9406	21.286	24.0645	16.8651	19.7059	21.2445
ISOC1	ENSG00000066583	15.9311	9.86295	8.7315	9.75967	7.47834	18.0666	3.25371	9.27402	12.3425	8.2984	10.655	11.278	8.97731	12.0935	11.0391	13.3591	15.1507	7.24861	18.7692	8.14699
EML1	ENSG00000066629	0	0.00615175	0.00870496	0.00677588	0.0399023	0.00443532	0	0.0061403	0.0166044	0.00251609	0	0	0.00180714	0.00527279	0.0981355	0	0	0.00265582	0	0.0174098
TRMT11	ENSG00000066651	11.472	11.9541	6.14348	8.42835	12.2386	15.2744	15.9778	10.0662	6.75296	5.95143	7.44605	7.67276	9.54783	10.937	13.255	15.9467	10.6915	8.88256	10.7051	13.0836
THUMPD1	ENSG00000066654	19.5725	21.0118	20.0154	26.5375	19.8844	26.0678	31.188	31.7891	19.0798	17.5977	20.3857	17.3549	20.4581	22.0422	19.8638	24.7734	25.4979	22.794	13.554	21.7317
MSANTD3	ENSG00000066697	5.95917	5.54319	8.28952	0.30553	4.62658	6.14262	0	7.75328	7.41264	5.85902	4.47499	3.93896	6.21214	6.28352	5.0877	5.20001	6.04918	6.32125	8.01049	2.3016
KIF26A	ENSG00000066735	0	0.0081031	0.0917293	0	0.0300339	0	0.0212343	0.0172974	0	0.231993	0.0175637	0	0.094055	0	0.0083396	0.0407014	0.0329301	0.0244877	0.00704527	0.0186299
ATG2B	ENSG00000066739	7.6997	5.37479	8.72364	10.2425	12.1654	8.73973	7.00719	9.71505	17.4184	6.99423	10.8065	3.82812	10.0716	8.74497	14.1592	13.9467	8.89681	9.73268	14.1798	19.8252
ARFGEF1	ENSG00000066777	33.9885	23.2914	32.768	34.1344	27.9994	20.3466	22.4958	30.8929	83.6342	24.5746	22.3973	25.7491	28.8935	25.1594	27.3557	27.7172	29.1795	28.4256	34.221	34.0648
ACSM2B	ENSG00000066813	0	0	0	0	0	0	0.00351831	0.0067005	0	0	0	0	0	0	0	0	0.00140046	0	0	0
ZFAT	ENSG00000066827	4.8513	4.80915	7.97865	3.99732	7.48938	9.33974	2.93366	3.85125	8.42764	2.22649	2.33054	2.83281	3.50141	2.57811	3.41956	4.26371	3.75391	3.60354	9.61583	6.57852
MTFR1	ENSG00000066855	3.28779	3.7128	4.85309	2.87881	5.62174	2.61769	3.03716	3.33863	5.03914	4.64356	3.02483	4.23272	5.26648	2.51389	3.13775	2.42069	3.53152	2.93065	7.68105	3.2106
STAG3	ENSG00000066923	1.89188	2.02148	0.821316	0.449623	1.37707	1.9958	0.47803	1.70361	0.74855	3.82961	3.08851	1.17985	1.12572	2.98494	3.48545	0.953118	2.05809	1.53926	0.765292	1.98304
FECH	ENSG00000066926	23.633	6.29411	5.83632	6.30891	19.8236	8.9917	12.8802	9.22414	11.8136	6.05695	8.37228	8.10561	7.11451	16.3227	6.46293	10.8196	6.95676	6.58881	7.22534	19.7605
MYO9A	ENSG00000066933	5.56322	8.36759	8.58431	8.07555	10.6064	6.47502	6.61967	8.14829	12.0763	5.86802	5.57967	5.68933	6.69118	5.43144	6.73618	8.09998	6.53568	8.25385	10.7935	8.86755
DDX3Y	ENSG00000067048	0.01778	33.9188	17.6	79.3087	33.3378	0.0550295	72.9596	37.2131	0.0281807	21.0717	21.3994	0.00561158	35.5089	31.6879	34.5451	35.4865	0.0347755	27.9754	29.1493	0.00783269
PFKP	ENSG00000067057	43.409	32.6135	42.3891	37.4383	63.5062	37.8754	15.3415	25.8797	37.0057	32.7116	29.7941	38.6398	50.1682	60.318	41.5701	36.7151	41.813	33.6763	63.2468	10.8964
IDI1	ENSG00000067064	17.4341	24.4447	21.3035	32.9467	31.5755	13.6699	43.2496	32.9209	30.6264	17.3498	19.4737	39.6861	17.4346	33.0119	32.4396	18.4072	32.9625	15.8702	20.7818	8.78336
SP100	ENSG00000067066	5.39342	7.34696	8.48451	16.0641	8.59376	5.26846	7.51038	9.77434	11.8445	3.40862	7.86706	8.72534	5.42986	5.72714	9.0695	8.97022	6.02437	5.69297	11.049	17.7482
KLF6	ENSG00000067082	33.4035	10.877	16.8416	71.0539	154.801	73.0377	93.301	70.7411	43.4031	11.5655	45.3843	24.2426	7.56848	32.8588	80.1052	23.3255	24.3438	11.9037	7.78437	14.3147
PPAP2A	ENSG00000067113	4.21188	2.10901	11.4635	6.78957	2.06331	2.11446	9.05159	9.82072	1.36578	3.62072	2.00122	14.2629	4.4783	1.55943	7.2405	6.34251	6.90092	1.47713	26.0891	6.03175
NEO1	ENSG00000067141	0.17699	0.877155	2.87899	0.0742868	0.087493	0.427911	0.00353478	0.447099	5.41605	17.0171	1.68993	0.0456193	5.98368	0.0809309	0.474886	3.2183	2.46795	12.4503	0.539485	0.184627
TRAM1	ENSG00000067167	54.0035	66.5941	38.2466	112.59	138.643	59.9072	73.0983	75.5389	81.1602	81.4968	68.987	90.8936	57.51	61.3696	71.6374	47.7915	91.163	41.637	44.7749	69.3576
PHKA1	ENSG00000067177	0.0154974	0.0734839	0.0203321	3.25707	2.41254	3.42487	1.65825	0.280576	4.54214	1.65726	0.878273	1.37417	0.501763	0.568983	1.41748	2.0461	0.231795	0.0893258	0.41976	0.542801
TNFRSF1A	ENSG00000067182	9.62239	16.8341	20.5285	17.0884	12.5013	11.225	12.3937	10.6106	14.5077	33.846	17.8124	20.9999	20.7043	14.317	15.5201	9.81821	11.2735	21.7339	35.0715	16.7874
CACNB1	ENSG00000067191	2.99956	5.34815	1.73626	9.68144	3.38229	2.5705	1.76341	1.73521	2.07369	3.05844	3.31526	3.16364	3.14872	3.95542	6.14297	4.31229	2.34332	2.16552	5.38109	4.6594
EVI5	ENSG00000067208	0.24435	0.0555593	0.0218406	1.95264	0.190012	0.577074	0.00693374	0.0863137	0.452616	0.140686	0.341242	0	0.0324893	0.0283486	0.256507	0.249195	0.134399	0.102807	0.166788	0.63346
STOML1	ENSG00000067221	1.77385	1.70878	2.03548	1.52259	1.9542	2.21052	0.580524	1.47078	1.50262	1.67078	1.58265	1.91278	2.11223	1.7165	1.85066	2.7262	2.22405	1.64498	1.4022	3.39179
PKM	ENSG00000067225	94.5063	78.3032	89.9636	75.9008	115.971	53.2466	31.6875	62.4994	49.5903	144.766	95.3491	100.54	78.9357	60.8702	64.8706	46.5061	72.4694	116.996	46.354	14.6955
DHX29	ENSG00000067248	9.9283	12.3769	14.7405	14.2839	10.1605	13.3403	10.7534	16.8543	13.9505	8.70433	11.5197	9.78305	12.7236	12.6338	13.0864	12.5334	14.8826	11.8421	14.074	16.9158
DNTTIP2	ENSG00000067334	15.4893	14.8865	17.4303	15.9487	12.9255	16.2562	24.9046	20.1133	15.4242	10.0636	11.0274	11.8521	17.2133	16.6758	12.2179	13.4158	17.085	17.3356	10.1717	10.7258
METTL22	ENSG00000067365	4.26389	5.54748	2.79415	4.72489	4.01695	3.84554	3.11661	3.96092	5.36468	3.65752	4.18165	3.5243	4.76631	4.28957	6.77801	4.74543	3.7536	4.49754	9.42287	9.4333
TP53BP1	ENSG00000067369	26.4823	18.9818	28.771	21.3565	25.1026	19.3266	14.3086	17.0755	21.0896	19.1548	14.3686	17.2321	27.3734	18.2904	17.4673	22.2722	20.142	25.9085	35.6593	18.472
TRO	ENSG00000067445	6.16202	2.84316	4.92521	9.21179	9.6001	10.5551	8.33498	4.18062	9.26666	7.49134	3.10962	3.90265	8.37461	7.83906	6.10435	6.69431	3.05621	5.11674	3.78458	4.64086
RRP15	ENSG00000067533	5.93565	5.79446	2.66964	5.98167	6.34492	6.64425	5.2339	4.63175	7.53709	5.25186	4.8289	5.3754	4.83673	6.04166	5.79828	5.52887	5.50429	4.65907	4.63117	3.71842
RHOA	ENSG00000067560	206.346	180.38	238.787	199.275	187.231	200.483	219.678	239.938	148.707	219.328	252.183	265.588	155.897	191.634	163.151	149.95	195.887	165.53	133.613	102.617
DHX8	ENSG00000067596	17.6825	16.675	28.9225	25.7348	14.2605	15.9119	11.8968	21.4721	15.4543	15.0876	14.3816	13.3373	22.0327	16.258	15.4934	18.2393	17.7571	22.3383	16.0519	11.8931
PMS2P4	ENSG00000067601	3.68149	3.01317	4.04743	4.77118	3.44043	3.74771	6.44323	5.21507	4.11446	1.73794	2.80779	2.72978	3.95065	2.79343	3.88283	4.97324	2.54075	5.9486	5.81074	6.55556
PRKCZ	ENSG00000067606	0.190297	0.389942	0.0304343	0	0.0132863	0.0103379	0.0375744	0.0282578	0.385433	0.152477	0.317008	0	0.308512	0.0983187	0.741616	0.243073	0.0492962	0.123804	0.760468	1.54963
ZFY	ENSG00000067646	0	11.921	11.1803	11.2462	12.9714	0.0206397	14.6085	14.84	0.00241415	10.2294	8.97243	0.00280628	10.11	11.6959	10.0448	14.4391	0.0208785	11.0529	9.31713	0.00509243
IARS2	ENSG00000067704	28.3505	29.8147	28.6385	29.6132	25.5952	27.7484	37.1574	35.8245	31.5273	35.5927	30.9167	33.5029	28.9824	29.3013	29.1935	26.2624	32.6067	35.9793	23.33	18.0413
SYT1	ENSG00000067715	0.444326	0.395126	0	0	0.00781139	1.37361	0	12.1233	0.00213274	0	0.522588	0	0	0	0.07886	4.90126	3.36204	0	3.67941	0.0496304
NAV3	ENSG00000067798	0.00211996	0.00697784	0.00230985	0.0107878	0	0.130637	0.0102663	0	0.0115686	0	0.00212292	0.00144017	0.0341051	0.00419739	0.147643	0.0737933	0.00816478	0	0.00425779	0.0167155
IDH3G	ENSG00000067829	14.7796	13.956	14.8356	18.2898	15.0871	15.9191	10.8309	13.0385	9.6721	16.2931	15.7367	16.5274	19.7011	16.3969	14.7529	18.036	18.2375	14.4159	12.8391	13.4635
ROGDI	ENSG00000067836	9.85483	0.921768	1.50738	1.42438	1.37733	0.782325	0.350565	0.421155	0.259715	0.936238	0.947221	1.30266	1.42061	0.229326	0.705105	0.559962	0.709591	0.397859	2.75274	2.39793
PDZD4	ENSG00000067840	0.00180317	0.0106189	0.618874	0.082582	0.0463156	0	0.00654915	0.00236701	0.203536	0.408869	0.509202	0	9.07318	0	0.0522044	0	0.00650675	0.383023	2.12946	0.219161
ATP2B3	ENSG00000067842	0.015159	0	0.00342737	0	0	0.0104778	0.00761663	1.83797	0.00367667	0.22884	2.54835	0	0.0203567	0	0.0398174	0.611347	0.484721	0	0	0.0520427
ROCK1	ENSG00000067900	20.2702	24.1769	25.5651	24.2415	33.488	28.839	17.17	33.4886	35.249	23.4612	26.4862	21.5462	28.5485	26.0695	27.3729	26.6615	26.6832	27.712	27.0771	32.6048
CBFB	ENSG00000067955	51.1252	58.7151	39.4488	41.3284	34.5102	55.95	26.086	53.8768	46.4408	65.9248	48.9355	50.2758	44.4915	53.8661	51.7102	40.3744	71.2865	54.4231	46.2376	25.6657
PDK3	ENSG00000067992	11.3394	14.2642	12.4462	6.48853	10.2019	8.77272	6.84558	13.7067	16.395	10.8506	15.6922	11.4818	9.06331	11.8917	13.3155	11.9889	12.2932	11.8478	15.1006	16.5888
HYAL2	ENSG00000068001	1.6805	1.22777	1.42602	1.48591	1.32817	1.20711	1.09212	0.391037	0.81126	1.21683	0.976435	1.13707	2.87213	1.22856	1.26236	0.816768	1.29681	1.07641	1.54994	0.452426
HDAC4	ENSG00000068024	5.31513	28.9018	7.23387	6.08683	16.0751	11.0691	2.77677	19.1325	6.63713	19.2577	54.8117	23.4506	12.2455	10.824	32.8638	35.4488	30.8342	18.6464	17.2681	9.55261
RASSF1	ENSG00000068028	29.1596	8.85458	12.8301	24.5491	22.6941	19.955	30.1978	7.62841	24.6337	6.13201	6.56391	24.6858	7.86784	13.1312	11.1191	7.27268	7.49212	5.95192	22.4462	6.72759
FGFR3	ENSG00000068078	0.312509	0.384124	0.571562	1.49686	0.115432	2.34337	0.0474834	0.434238	0.0124277	11.9967	1.01625	0.386338	4.88525	0.446512	0.648996	1.05236	0.97374	0.801819	0.324933	1.44446
IFI35	ENSG00000068079	8.92429	6.4779	14.5665	35.8491	9.59008	7.00176	12.8263	6.41751	8.28501	5.53809	7.28922	10.8446	4.50174	8.32383	8.47512	15.5747	11.0835	5.16285	3.88406	7.94519
HEATR6	ENSG00000068097	6.8406	6.45356	8.02885	13.4947	7.28695	4.68026	6.30324	6.69325	6.0404	5.77023	9.07144	5.9257	7.02096	6.39328	8.05209	7.06377	5.82859	8.09175	7.09174	6.24745
COASY	ENSG00000068120	10.3656	13.8067	9.84968	15.0298	8.08968	8.89835	9.75608	10.3465	6.94383	13.6943	13.3022	14.9377	9.37252	11.1022	11.5958	9.46262	10.8806	8.88624	12.4071	11.5748
PLEKHH3	ENSG00000068137	0.0203366	0.0480691	0.0426895	2.41743	0.188694	0.383362	0.0177879	0.103029	0.00286216	0.0416442	0.0931823	0.176334	0.0214399	0.0484838	0.0753431	0.0568255	0.0848514	0.0146523	0.0196726	0.160461
MEF2A	ENSG00000068305	7.14759	9.91921	8.36729	10.4558	7.12201	11.5771	15.3132	10.6626	7.20331	13.858	12.5682	13.5874	10.9504	11.6272	10.1101	15.4602	8.66578	10.7379	15.3017	22.3345
OTUD5	ENSG00000068308	16.7257	16.5138	13.9774	20.7214	19.5503	20.393	13.859	14.5731	11.1264	20.2451	20.4314	15.8046	18.3011	17.4638	17.5384	17.9451	15.26	13.8795	17.6865	21.0189
TFE3	ENSG00000068323	3.34361	3.87672	4.56318	6.18772	5.8577	2.98008	3.81619	3.26162	2.6374	8.81391	6.42397	5.69772	4.23737	4.04732	4.85933	3.4067	3.46226	3.61859	4.4616	3.04667
TBC1D25	ENSG00000068354	3.37026	4.05356	3.84606	5.04035	4.62467	3.54229	3.00303	3.16299	2.4977	5.78987	5.59162	5.51269	4.08558	3.84448	4.72642	5.24172	3.98774	3.5482	6.03003	5.79462
ACSL4	ENSG00000068366	14.0479	17.4459	12.8042	15.9042	15.3407	15.5542	17.5908	20.205	15.9794	14.7468	17.3246	21.5758	13.5311	13.3344	19.7362	20.8645	19.9172	12.2131	20.4711	13.9776
INPP5A	ENSG00000068383	3.20217	2.24062	2.80475	5.58833	8.2101	5.63094	3.25603	2.54406	5.59184	4.49508	4.11672	5.65075	3.68196	3.87958	3.57427	2.22895	2.03794	4.37432	2.88082	6.60314
GPKOW	ENSG00000068394	22.0853	11.7641	17.3237	23.0768	15.7883	20.2468	12.7832	12.6773	14.0711	12.3762	12.5158	13.353	18.9682	20.4999	12.4817	16.5225	15.3341	14.126	8.77885	9.04955
GRIPAP1	ENSG00000068400	10.1141	8.82003	12.4931	12.427	12.2012	10.4975	5.58048	7.59312	8.34319	8.0047	9.56428	6.60534	14.2166	11.8788	13.2713	13.7989	12.8248	10.5227	13.244	11.9709
FTSJ1	ENSG00000068438	24.0022	17.8681	15.7098	19.9381	19.9391	18.4817	16.9324	12.417	13.1316	14.6275	16.4132	15.0831	23.1182	19.0259	14.3168	15.0034	17.5919	15.1724	11.2741	9.33543
PRR11	ENSG00000068489	18.7235	26.0033	34.9734	13.7593	8.93942	17.0069	10.8368	40.934	15.1573	35.9733	24.7151	17.4886	24.9894	22.6103	23.8274	24.128	33.7781	32.3637	25.7472	12.4945
REEP1	ENSG00000068615	0.0811977	0	0.019393	0.0339647	0.0285733	0	0	0.0141536	0.0503194	0.0504484	0.00445589	0	0.00795387	0.0352404	0	0.0129074	0.018201	0.026625	0.071495	0.0267816
ATP11A	ENSG00000068650	0.89548	4.24681	4.50375	5.64742	2.37132	2.91193	0.421939	2.90013	6.00124	9.2896	6.60762	4.07517	3.42007	4.99603	4.38521	4.38832	2.53871	3.36105	9.07221	5.94243
POLR1A	ENSG00000068654	10.0236	11.2876	7.56184	10.1248	8.11995	7.55006	5.76426	6.12233	7.9664	11.1432	12.5586	11.9541	9.63664	11.013	8.94802	8.92424	8.55411	10.6886	12.8122	7.56698
LAPTM4A	ENSG00000068697	11.5152	14.0719	15.087	26.8338	15.849	15.1511	26.7751	16.9183	17.7965	34.6101	20.3662	33.9284	20.8095	9.1868	13.1067	12.2582	10.8958	20.2942	22.4781	21.2338
TTC7A	ENSG00000068724	36.6377	36.3953	18.9362	33.6506	34.7914	28.4281	22.1805	25.2488	22.9263	30.9358	29.3295	43.985	19.4997	40.501	27.2078	57.5658	30.0156	23.0321	32.4465	53.3834
IP6K2	ENSG00000068745	16.9028	15.4538	21.5978	32.6474	24.4796	22.3597	25.59	16.4492	18.8843	12.4415	15.1617	12.2093	24.4694	17.5209	20.3641	22.8089	19.656	18.0744	31.2467	28.8644
STON1-GTF2A1L	ENSG00000068781	0	0.005417	0	0	0	0	0	0	0	0.00521441	0.0055268	0	0	0	0	0	0	0	0	0.0172704
SRBD1	ENSG00000068784	13.6101	17.6875	22.1827	31.1354	12.3676	17.2666	46.6292	18.1985	21.978	12.6577	11.2145	16.1794	17.5181	49.9733	19.4396	14.8663	21.5003	18.6309	17.5202	12.4199
CYFIP1	ENSG00000068793	2.15437	0.179139	0.841343	0.681862	1.56532	1.26712	1.23731	1.20364	0.877074	2.27018	0.56402	3.02553	0.910841	8.53465	0.796139	5.30984	3.84309	1.1415	0.67052	1.20376
KIF2A	ENSG00000068796	30.687	31.0014	40.8962	30.1367	25.4061	30.7393	26.6905	45.7799	39.659	36.5596	35.7124	38.9743	28.2844	29.447	32.4815	35.1067	30.3742	34.0452	33.0912	42.1939
RASGRP2	ENSG00000068831	18.0054	18.91	11.6249	24.2522	26.139	23.4199	15.5155	8.55068	25.816	33.9945	23.0455	31.8897	24.4479	22.6669	24.7298	14.5873	15.8333	16.9292	44.0538	15.5096
PSME4	ENSG00000068878	9.90545	15.0657	12.6605	11.2792	8.45041	9.89153	8.23922	18.9483	19.5913	16.8754	17.2826	16.3539	11.7972	11.8095	16.7192	13.7905	12.9503	14.9882	20.4468	23.0759
IFT80	ENSG00000068885	4.3289	4.29906	2.00096	5.79875	3.29462	3.78471	3.53899	3.12351	3.18511	2.54333	2.71885	2.72179	3.08139	3.99578	6.54609	6.37145	2.84011	1.45263	4.90904	11.7657
SIRT2	ENSG00000068903	5.27157	3.96475	5.54395	7.83376	8.75706	4.19893	4.60161	3.46714	3.83763	3.76787	4.42203	4.59322	4.89866	3.89509	4.49946	4.59849	3.99101	3.21141	4.35776	4.85682
ERLEC1	ENSG00000068912	15.5546	16.3077	16.9555	23.7984	19.2771	13.0957	22.0502	19.0251	19.2525	19.8164	13.9536	16.8698	18.9714	15.1159	16.3007	14.1361	16.7128	20.5796	15.113	20.7475
PPP2R5B	ENSG00000068971	1.99287	1.37445	3.05946	2.94706	4.072	0.374123	1.62326	1.18934	0.243588	1.05454	2.62909	1.69771	2.04214	0.277978	1.53451	1.48648	1.37381	0.854076	4.24376	6.06288
PYGM	ENSG00000068976	0.565743	1.20931	0.539142	0.835295	0.41755	0.633928	0.576025	0.657643	0.423902	0.350627	1.23401	0.730479	0.831937	1.13044	1.06633	0.855685	0.71238	0.673769	1.9494	1.97226
PAGE1	ENSG00000068985	0	0	0	0	0	0	0	0	0	0	0	0	0	0	0	0	0	0	0	0
PITX1	ENSG00000069011	0	0	0.0147091	0.343484	2.26835	0.0224836	0.0326879	0.0383959	0.0302764	0	0.10139	10.7025	0.0037426	0.0267289	0.190216	0	0.102347	0	0	0.00384123
TRPC7	ENSG00000069018	0	0	0	0	0	0	0	0	0	0	0	0	0	0	0	0	0	0	0	0
MAST4	ENSG00000069020	1.93222	2.0881	11.9806	2.96221	2.49201	1.43141	6.08898	5.22201	3.78547	8.03335	1.78108	3.68176	6.48795	1.47182	3.29969	1.77743	1.94499	7.4535	11.74	16.0652
GPR116	ENSG00000069122	0	0	0	0	0	0	0	0	0	0	0.00353313	0	0	0	0	0	0	0	0	0.00473687
SDK2	ENSG00000069188	1.18199	0.14182	0.269186	0.0831203	0.0437039	0.00340053	0	0.0501696	2.90862	0.790918	0.0429373	0.0749014	0.0802087	0.0363835	0.00528306	0.00592269	0.00491186	2.07285	0.684831	0.117154
ADAM7	ENSG00000069206	0	0	0	0	0	0	0	0	0	0	0	0	0	0	0	0	0	0	0	0
NUP133	ENSG00000069248	29.3421	29.4174	29.3502	24.3126	28.2074	33.0308	26.4337	26.4436	31.8645	25.3882	26.5103	24.9692	32.5032	32.0302	26.9741	28.86	31.4449	32.4344	26.1661	24.1007
NUCKS1	ENSG00000069275	146.612	130.398	149.373	149.411	114.434	189.053	91.5281	295.133	147.182	210.126	150.531	187.03	187.897	155.068	136.519	156.718	180.979	184.498	102.518	72.9572
VPS35	ENSG00000069329	22.23	18.8235	20.1385	31.6966	23.6132	18.9819	29.9666	18.6005	23.166	20.8524	18.3549	22.4332	19.7391	19.13	18.9293	16.9546	18.7874	21.6117	15.861	14.5826
DNAJA2	ENSG00000069345	19.1956	18.472	17.1975	24.0883	21.07	19.0496	26.8299	18.8078	16.7428	13.446	14.0537	17.499	17.5859	18.7355	14.6019	19.3314	22.0385	17.5087	10.7589	13.6206
BCL3	ENSG00000069399	0.0848672	0.919242	0.509746	0.669571	0.156469	0	0.433652	0.500468	1.09462	0.939276	1.29567	1.54441	0.863914	0.0289467	0.820908	0.0212044	0.0316764	0.393659	8.67684	1.16425
KCNAB2	ENSG00000069424	24.1381	27.028	28.9362	10.4397	14.347	5.91217	2.21398	11.9943	6.86416	41.0355	17.9638	22.0102	27.6162	15.0864	19.1807	15.7876	14.7999	19.8794	43.889	13.4302
ABCC9	ENSG00000069431	0	0	0	0	0	0	0	0	0	0	0	0	0	0	0.012333	0	0	0	0	0.00160503
GAL	ENSG00000069482	0.0165811	0.0421113	0	0	0.0390209	0.0303615	0	0.0420327	0	0	0.0365109	0	0	0.0360943	0	0	0	0.0181801	0	0
CLEC2D	ENSG00000069493	6.32634	6.65329	6.71415	3.54036	2.56866	3.29836	1.53308	9.04654	3.56313	6.19065	7.86645	2.41069	4.61759	1.45768	17.5372	10.1227	3.19688	3.98674	40.87	76.5558
FUNDC1	ENSG00000069509	8.92282	8.10637	10.373	8.92195	6.20039	7.10967	11.2798	10.4926	13.0061	10.179	6.34438	9.04526	7.12976	5.4335	6.77143	6.87938	8.13273	9.39283	6.05605	6.76947
MAOB	ENSG00000069535	0.0407381	0.0305058	0.0338647	0	0	0.0388229	0	0.0281154	0	0.0220236	0.046686	0	0.0138893	0.0769223	0.0418424	0.112696	0.014978	0.0232467	0.56181	0.364959
RORA	ENSG00000069667	2.06049	0.133845	8.9231	3.02325	2.61781	0.477356	4.93049	10.7364	1.97965	0.535021	0.292593	1.62291	0.0609099	0.426995	2.41438	1.07357	1.23698	0.202582	16.1072	2.62076
DRD4	ENSG00000069696	0.0267422	0.0157486	0	0.204125	0	0	0	0.0351045	0	0.151596	0.241016	0.163503	0.0108881	0.222382	0.23562	0.0465434	0.115862	0.0160014	0.547842	0.643578
TGFBR3	ENSG00000069702	0.00431649	0.00632595	0.044757	1.1218	0.0351702	0.0228044	0	1.35201	0.0667179	0.0206986	0.222128	0.00186037	0.0101301	0.0271104	0.078702	0.00794368	0.0850948	0.00819301	0.0440008	0.138108
KIAA1107	ENSG00000069712	1.72785	1.18469	1.08917	2.88254	3.65394	1.78439	1.99844	1.67537	2.5369	1.89374	1.18583	1.68205	1.0042	1.68487	1.62652	2.26026	1.53895	3.44568	2.67693	2.90971
PLA2G10	ENSG00000069764	0	0	0	0.0541766	0	0	0.0257788	0	0.0332099	0	0	0.0144651	0.014449	0	0	0	0	0.0212346	0	0.0282636
HES2	ENSG00000069812	0.00438302	0.00430195	0.0191025	0	0	0.00729978	0.0212257	0.013425	0.0025615	0	0.0219457	0.00595511	0.0281105	0.00867812	0.0196165	0.012714	0.00949649	0	0	0.011769
ATP1B3	ENSG00000069849	34.4179	36.0977	30.2387	14.2112	32.4308	64.5358	21.7298	53.518	35.8172	39.7643	39.4187	41.3581	35.1623	38.2971	42.9013	35.0906	51.6004	41.9085	33.4327	31.935
NEDD4	ENSG00000069869	6.59945	7.38382	6.10277	10.97	12.5912	12.2874	0.460482	10.0403	13.6819	12.1368	9.74118	10.0559	12.2266	10.9402	9.71217	8.04048	9.46755	11.7508	7.7856	5.59957
PIGB	ENSG00000069943	2.71049	3.70376	3.45315	4.62303	2.99513	2.78263	4.4185	4.81867	7.86168	2.44675	2.88612	3.19935	3.27025	3.44244	5.17019	4.74049	3.46684	4.04055	8.24232	7.20815
MAPK6	ENSG00000069956	14.8446	14.4596	21.2647	26.6268	19.0575	14.4322	24.6171	25.9475	34.6898	16.5354	16.0251	18.191	23.4635	21.8664	17.1396	11.4162	20.2691	19.9107	19.8467	14.3768
GNB5	ENSG00000069966	5.75859	6.80377	6.46666	9.04439	6.65341	7.68101	8.20478	6.73135	5.31383	7.06382	8.21921	7.22086	6.91498	6.04786	8.67493	7.25367	6.79873	6.09872	7.28558	6.84939
RAB27A	ENSG00000069974	9.45743	2.33577	9.50747	3.58369	4.37288	3.76877	1.99199	6.87214	22.798	10.0624	5.24791	10.0368	4.24867	4.36314	5.7446	4.07339	2.44515	3.45464	9.31908	5.25245
CECR5	ENSG00000069998	10.2095	6.00151	7.33431	0	0.113047	11.7706	0.0116255	3.86677	0.00561185	6.94039	7.57734	0	10.7115	0.0190124	5.09942	6.44829	8.0787	6.21018	9.07406	4.40916
UFD1L	ENSG00000070010	7.70785	10.7389	8.81713	11.3612	8.6055	8.62953	12.2407	9.21253	9.74306	5.75145	6.55783	6.3654	12.5527	9.45864	9.34192	9.61606	9.94268	9.27942	9.29509	10.7976
LRP6	ENSG00000070018	1.60718	3.01977	1.35641	0.904158	0.0834248	7.63281	0	5.15835	4.17597	4.32131	4.65825	1.93906	5.69909	1.41172	5.25965	9.6164	4.20898	7.39638	0.0322323	4.92547
GUCY2C	ENSG00000070019	0	0	0	0	0	0	0	0.0131132	0.0177407	0.00537333	0.00569524	0.0038636	0.00315342	0	0.0079552	0.0329948	0.00274077	0.00567173	0	0.0259705
SCT	ENSG00000070031	0	0	0	0	0	0	0	0	0	0	0.129683	0.0439881	0	0	0	0	0	0	0	0.360969
PHRF1	ENSG00000070047	21.9265	23.1405	11.4405	25.6496	20.0042	30.131	4.43134	11.8386	10.6001	19.2236	23.6087	18.9406	24.4644	26.6212	23.6121	24.4044	24.9789	11.8847	25.4779	14.683
IKBKAP	ENSG00000070061	15.0545	18.7706	17.475	19.2521	23.2164	21.4187	14.1562	15.6845	18.7601	13.6055	16.1824	12.7083	18.5535	18.3951	18.2133	17.118	18.2006	16.4712	19.9033	13.3051
NUCB2	ENSG00000070081	80.7892	75.0697	84.8504	51.1931	76.212	75.9773	69.0129	92.902	64.763	82.1257	63.6567	79.9575	75.7974	63.5618	72.63	84.767	87.559	89.9111	59.5648	68.6963
PFN2	ENSG00000070087	1.30252	0.11338	0.0150127	0.0350573	0.23594	2.61603	0.141791	0.100523	2.50586	2.7012	0.351842	0.0468013	0.124857	0.409209	1.12493	1.55874	0.782769	0.212982	1.18995	0.622353
PTPN3	ENSG00000070159	4.23812	10.4013	0.0333317	4.12528	16.8083	11.346	1.35325	5.65718	1.66702	11.8368	15.0249	7.40478	4.07764	2.87937	9.60149	6.75091	7.99539	2.92874	0.122882	1.2245
SPTB	ENSG00000070182	1.23374	0.0269616	0.0681775	0.0489867	0.0583821	0.676047	0.00971222	0.0254626	0.126677	0.219799	0.176733	0.0490477	0.139306	0.0349434	0.0283858	0.0884265	0.0722403	0.048001	0.377019	0.040188
DAPP1	ENSG00000070190	4.77953	1.62573	4.1333	7.17272	4.9411	1.64892	5.94277	3.45376	0.525905	4.2241	2.05594	4.54882	1.40273	0.0309516	0.939827	2.43357	1.87559	3.44534	0.167451	3.96962
FGF10	ENSG00000070193	0	0	0	0	0	0	0	0	0	0	0	0	0	0	0	0	0	0	0	0
SLC44A1	ENSG00000070214	8.79439	11.3352	0.128976	25.7583	9.18181	4.51559	21.8789	6.93049	138.491	8.73757	8.74171	0.0102115	2.26479	14.6054	6.50959	9.67973	12.1046	3.65014	1.9095	5.12038
TMEM260	ENSG00000070269	3.04217	4.42457	2.5192	5.4274	5.79685	3.97289	2.74947	3.08467	7.79763	3.15748	3.40541	4.26161	3.27992	3.72383	4.9079	5.5663	3.54357	3.36502	9.15773	12.0102
SMG6	ENSG00000070366	7.42653	9.71822	7.5084	3.29298	7.89344	6.15602	3.8446	7.86946	6.70538	8.24163	8.7225	9.02511	7.66023	7.94205	10.6234	9.09344	7.61013	9.38527	11.4347	11.9301
EXOC5	ENSG00000070367	12.5958	19.6067	13.1658	16.6148	16.2651	18.2254	11.0446	21.0857	19.0091	13.8006	18.8853	14.9654	15.5122	16.817	19.54	18.1633	23.0713	12.8026	16.9358	19.6665
CLTCL1	ENSG00000070371	0.183905	0.0861959	0.152155	0.312428	0.11338	0.236587	0.0204046	0.064712	0.121557	0.106915	0.149486	0.264974	0.152865	0.157314	0.167522	0.0977776	0.435906	0.0936433	0.0435213	0.254834
FGF22	ENSG00000070388	0	0	0	0	0	0	0	0	0.0109538	0	0.0112474	0	0	0	0.0133513	0	0.0162381	0	0	0.0086877
FSTL3	ENSG00000070404	0.31692	0.180178	0.344948	2.66587	1.29077	0.175757	0.319406	0.114174	0.135215	0.519885	0.46045	0.727146	0.708134	0.164169	0.525527	0.240519	0.290342	0.157861	0.378481	0.25611
DGCR2	ENSG00000070413	13.9049	12.7298	11.9742	15.01	15.4828	16.7656	7.3883	9.24512	7.57746	15.8367	16.5522	13.3694	15.6462	10.4394	13.0776	16.0068	13.5444	11.2976	17.9555	14.6693
RNF126	ENSG00000070423	7.37178	10.3752	3.57446	6.82192	6.51162	6.8914	5.64161	10.0368	2.93582	12.0813	14.367	13.2624	9.0008	7.24831	9.91431	8.0953	11.0891	5.21917	9.68267	6.48856
MNT	ENSG00000070444	1.46711	3.31054	1.43783	1.27119	2.35967	1.8722	0.792247	1.93373	1.2382	4.82036	5.62304	4.4879	1.53403	1.56445	3.99477	1.90607	2.07607	1.68428	5.65524	3.98229
ZXDC	ENSG00000070476	12.7271	10.1968	7.8585	11.1549	12.8593	12.2053	9.16485	9.49069	11.1938	8.13515	10.3709	11.1277	9.51587	10.9063	12.0138	11.3811	7.02512	7.9637	11.9625	18.0829
JMJD6	ENSG00000070495	5.63901	5.51406	4.50547	8.93988	7.70842	7.683	7.69745	4.67345	4.77342	4.01218	3.94138	5.10945	5.48357	7.06718	3.1555	3.97515	5.52122	3.51592	5.87272	4.70585
POLB	ENSG00000070501	6.25656	8.39913	9.47093	7.01966	8.94459	5.56578	10.7821	7.68949	11.0506	6.50017	5.32324	4.42681	8.89228	5.50821	8.13843	7.6848	7.80275	8.09869	9.37814	8.02405
ST6GALNAC1	ENSG00000070526	6.54593	0.191686	22.7364	13.0111	4.28121	0.137366	0.216354	5.04617	8.00754	4.2015	1.91343	7.46149	15.2558	0.394651	1.16843	0.0398751	0.12576	3.72882	18.2495	0.0833972
WIPI1	ENSG00000070540	0.351135	0.573991	0.485772	9.02175	2.26647	0.023204	5.65065	0.64587	0.287883	0.0658162	0.474362	2.30468	0.132304	0.137927	0.907492	0.343521	0.107345	0.138942	0.99337	0.717379
FRMPD1	ENSG00000070601	0.379483	0.0069187	0.00768049	0	0	0	0.00426708	0	0.0137363	0.0133199	0.00705891	0.00957742	0.00390847	0	0.0192236	0	0.0178138	0.00351489	0.0495516	0.0141958
GBA2	ENSG00000070610	16.6333	9.76937	7.75823	6.41096	16.1899	11.6723	9.34928	4.31697	13.7576	6.96099	6.19585	7.78831	6.69512	15.9827	7.53998	9.25799	5.7935	4.39272	14.3478	12.128
NDST1	ENSG00000070614	0.571933	0.645499	0.890899	3.38734	0.218773	0.0218235	1.17394	0.094518	0.284033	5.54134	0.624597	0.0124624	4.75486	0.0415107	0.291369	0.448516	0.372889	3.90199	4.095	0.81347
ASNS	ENSG00000070669	5.47991	2.30256	1.3505	3.11306	2.08374	4.96143	1.23011	1.78789	4.94418	1.60328	1.64074	1.83583	2.23345	0.400238	3.85473	4.93789	1.03839	1.38993	4.41255	6.08579
AP3M2	ENSG00000070718	4.85985	6.88448	5.42686	5.28429	12.407	6.95566	5.72374	4.71626	9.27731	5.16242	4.59062	4.08135	6.58854	4.43357	5.79448	4.58955	4.73414	5.82945	6.583	4.1193
CNGB1	ENSG00000070729	0.00261621	0	0	0	0	0	0.00475109	0.00171714	0.00458685	0.011123	0.0039298	0	0.0258833	0	0.0054892	0	0.013223	0.00391358	0.00788174	0
ST6GALNAC2	ENSG00000070731	0.025085	0.00307762	0.00683297	0.247322	0.0201352	0.0104445	0.0151849	0.00860179	0.0232155	0.00888754	0.0282599	0.00852058	0.00386638	0	0	0	0.00830487	0.0250163	0	0.0276364
CHAT	ENSG00000070748	0.135789	0.63476	0.166592	0.194512	0.114545	0.22918	0.166598	0.121584	0.567772	0.122788	0.0842106	0.114255	0.44918	0.211909	0.274249	0.0887028	0.301831	0.129606	1.474	0.0101476
PABPC1	ENSG00000070756	143.017	220.921	113.574	143.831	228.603	147.514	188.091	185.084	203.163	402.443	426.992	295.888	105.383	162.531	247.51	164.339	150.009	179.554	220.991	142.342
TESK2	ENSG00000070759	3.34084	3.22208	4.76136	2.73609	3.46	2.55528	4.87595	3.2258	1.38966	5.08644	2.66128	2.05201	3.88903	1.8308	3.37491	4.68894	2.55404	4.69267	4.71851	3.61991
C16orf80	ENSG00000070761	38.6007	30.9663	38.8906	23.9058	23.4487	39.986	106.998	26.1715	29.5418	29.039	22.0905	23.0528	42.4064	34.0194	27.8293	29.8638	39.3378	34.1603	19.1315	13.3993
CSNK2A2	ENSG00000070770	12.7312	18.9479	16.4018	12.3741	11.8131	15.2449	13.2967	23.1502	13.4531	28.6847	28.262	23.7752	14.8204	14.8209	19.7636	17.6516	17.0962	21.4538	23.3612	16.6185
PTPN21	ENSG00000070778	0.0010681	0	0	0	0.0205762	0.0106733	0	0.00140209	0.011868	0.0030274	0.00320877	0.0021768	0	0	0.0631845	0	0.00385424	0	0	0.0232848
EIF2B3	ENSG00000070785	13.1814	11.5858	11.795	9.43218	9.88538	11.2716	11.1731	10.0757	12.2623	9.15347	9.64725	10.4174	13.1348	11.1794	10.6818	9.05902	13.9582	12.551	10.1515	7.98083
CAMK2A	ENSG00000070808	0	0	0	0	0	0	0.00466534	0.00168615	0.0150183	0.00364076	0.00385887	0	0	0	0.0153609	0.011178	0	0	0	0.00553817
TCOF1	ENSG00000070814	15.1178	14.3325	8.99344	12.8906	13.3362	16.1127	4.82861	9.19635	9.23183	12.6566	12.7519	11.6715	13.835	17.466	13.2472	13.8977	16.1016	12.2907	11.9016	6.21575
CDC42	ENSG00000070831	98.0372	90.9956	131.498	125.532	107.96	80.6119	174.392	115.18	107.579	72.1729	106.028	124.965	83.2267	76.9017	72.6405	60.206	81.9639	82.5628	66.8153	65.4916
OSBPL3	ENSG00000070882	4.76436	10.2588	10.0896	7.69738	7.22706	5.96434	5.25308	12.752	5.97418	6.69509	8.1568	12.3033	11.0189	5.12673	10.2838	10.2523	10.1909	9.74834	17.8462	10.4329
EPHA8	ENSG00000070886	0	0	0	0	0.0189351	0	0	0	0	0	0	0	0	0.00875748	0	0	0.00532025	0	0.00888351	0.0058711
SLC12A3	ENSG00000070915	0.00511305	0	0.0125349	0	0	0.00638672	0.00464269	0.00167797	0.0134608	0.0326078	0.0192007	0	0.00685475	0.00759265	0.0117989	0	0.00184802	0.00764858	0.00770191	0.150219
RAD18	ENSG00000070950	7.40081	14.874	8.30898	9.02363	7.86006	8.62539	9.01062	12.5413	16.4077	12.316	11.7726	11.7422	13.138	10.2876	15.1135	11.0456	10.8956	11.7172	16.7339	9.31853
ATP2B1	ENSG00000070961	6.8983	12.1588	6.56496	9.8094	15.58	12.7047	1.72012	11.8466	5.38224	10.1656	12.88	12.2897	9.78017	9.70489	11.0348	9.82894	6.60012	9.87598	10.4564	20.0966
TRPM5	ENSG00000070985	0.00199386	0	0	0	0	0	0.00724175	0	0	0.00565136	0	0	0	0.0118432	0.0112938	0	0	0	0	0.172643
NCK2	ENSG00000071051	13.0918	14.3453	15.5449	10.8497	11.0107	20.3554	9.93179	16.0574	10.1433	21.1775	18.8666	17.4781	21.0387	18.6749	14.7482	13.2431	18.5047	14.4808	14.0724	15.4732
MAP4K4	ENSG00000071054	13.3219	17.4727	30.2179	36.7974	27.9472	31.5051	23.8601	21.1491	35.1017	35.5324	37.1015	27.582	24.0378	24.5401	15.1983	10.8902	27.9479	39.0564	33.8193	18.4335
MGAT4A	ENSG00000071073	8.45721	19.4601	20.1131	16.9938	25.253	14.5297	24.0082	29.9866	10.4297	12.2068	30.9108	32.6306	8.31437	11.5187	18.1122	33.994	30.219	10.4059	29.0777	27.8349
RPL31	ENSG00000071082	190.515	130.38	107.198	74.647	132.341	121.675	402.518	105.341	113.231	100.18	74.655	82.2385	107.024	115.123	92.0693	104.156	89.2429	195.591	38.7128	66.4936
WDR1	ENSG00000071127	81.641	63.6114	82.9485	41.4086	52.8724	54.1344	24.2453	70.4985	41.6978	65.9934	81.7023	65.3118	72.1442	58.331	68.9659	50.1246	83.7468	59.4854	48.5647	29.0597
SNX13	ENSG00000071189	2.90477	6.82362	3.26056	5.13844	4.1683	4.80121	3.17905	6.53929	4.37132	2.99643	3.85102	3.00281	3.91207	2.61523	7.82648	9.45097	4.72572	3.43348	7.71214	12.495
MS4A12	ENSG00000071203	0	0	0	0	0	0	0	0	0	0	0	0	0	0	0	0	0	0	0	0
ARHGAP10	ENSG00000071205	3.78792	2.42457	2.91362	0.011209	0.801526	3.56216	2.46943	3.57605	0.84967	2.2372	1.71169	3.05263	4.37404	2.51208	3.9127	2.62608	1.56638	3.1149	3.71174	5.38021
RPS6KA2	ENSG00000071242	0.41916	1.27044	1.39713	0.380387	0.123079	0.636843	0.501228	0.643678	0.369881	1.04307	0.190018	0.851564	1.05933	0.0113848	0.283674	0.141776	0.0498227	1.06085	1.03361	1.40532
ING3	ENSG00000071243	6.55405	8.49043	6.05678	4.72998	8.10428	10.7342	9.91612	9.52659	10.2285	5.70288	6.53155	6.83632	6.75268	7.82943	7.98019	7.50205	7.6535	7.29784	7.85994	13.7662
VASH1	ENSG00000071246	1.14365	0.563562	0.683495	1.61464	1.38177	0.249041	0.207528	0.170084	1.04528	0.682265	0.332351	1.00592	0.251325	0.339391	0.129808	0.402015	0.0886942	0.290971	5.1568	0.736507
LMCD1	ENSG00000071282	0	0	0.0200324	0	0.0196769	0	0	0	0	0.0694823	0	0	0.418718	0	0.0437101	0	0.0265449	0.00916762	0.461577	0.365327
WBSCR22	ENSG00000071462	5.4584	6.00392	4.3849	7.11985	5.28727	6.24543	7.81224	5.08045	6.20031	4.83666	5.39229	5.64825	6.25544	6.09569	5.73414	5.19219	6.2885	5.48904	6.02762	5.49348
SEL1L	ENSG00000071537	10.3334	13.2696	12.6934	14.4959	12.6035	8.02694	12.1713	15.1586	12.4034	15.4315	14.6504	16.6302	12.8901	9.88128	13.6977	12.2186	13.5631	13.2573	15.8045	14.9593
TRIP13	ENSG00000071539	11.6539	14.2324	17.9302	10.8063	8.82026	14.9232	9.34096	12.3456	15.378	9.74246	11.4194	11.8848	12.5011	18.4395	12.7417	10.8524	15.7509	11.7241	7.54078	3.19917
ATP6AP1	ENSG00000071553	9.07352	7.85843	10.4683	9.93865	9.12964	6.57832	9.68144	7.27263	6.25657	12.1673	10.8602	12.4208	9.9685	6.01424	8.68793	8.02302	7.12272	7.6748	10.155	8.14076
TCF3	ENSG00000071564	29.8029	35.246	21.4209	54.3991	28.364	36.6958	12.5494	27.7833	11.3395	55.6276	54.5238	39.9954	47.3541	37.2454	33.1635	32.6086	45.4304	21.392	52.9929	18.5625
TRIB2	ENSG00000071575	7.86624	11.6361	50.2985	42.3063	26.3918	5.04128	5.12175	28.3847	46.5277	25.026	37.5792	34.0591	13.2933	5.31817	12.8336	13.9197	16.0937	7.71663	51.4882	26.837
DAZAP1	ENSG00000071626	21.5053	21.9691	14.1391	20.9796	19.9254	29.0874	7.98061	19.7531	12.7699	21.9367	23.064	23.5087	21.356	23.8763	22.2336	23.6958	25.2439	14.8988	29.2815	15.371
MBD3	ENSG00000071655	18.4015	18.1697	8.05652	17.9625	19.1514	23.1112	4.33178	10.2088	9.71225	20.8541	18.3324	18.7046	21.4501	19.5745	18.1562	18.1397	22.7637	7.58868	16.1481	8.66375
PRLH	ENSG00000071677	0	0	0	0	0	0	0	0	0	0	0	0	0	0	0	0	0	0	0	0
HLTF	ENSG00000071794	26.3086	23.5815	27.6264	26.0053	21.7174	33.4027	20.5472	20.1812	37.2659	36.0466	20.6119	25.3013	43.5504	28.3296	22.8353	29.4652	35.0713	36.4555	32.5062	17.4022
FAM50A	ENSG00000071859	8.53028	5.65285	9.76742	5.98993	7.46976	4.12074	5.1415	5.25927	3.94912	4.02108	5.14025	4.02648	8.73301	4.67946	7.2443	7.0164	7.36147	4.20755	5.78517	5.01916
FAM3A	ENSG00000071889	3.27215	2.70689	1.97802	4.18418	4.57683	3.50422	2.07372	1.84511	2.31418	4.93743	3.82223	3.74368	4.10792	2.9477	3.26803	2.88639	3.19572	1.74226	3.25709	5.91323
CPSF1	ENSG00000071894	31.0399	26.9432	14.5714	35.827	32.3785	42.8109	8.6838	17.5908	24.1366	34.2325	34.9129	40.1963	32.9458	31.9976	42.7558	23.9862	30.7424	13.8215	47.8243	26.3796
MYO3B	ENSG00000071909	0.00811194	0	0.00627047	0.0292854	0	0.00479237	0.0209023	0.0179664	0	0	0.0028815	0.0430053	0.00195262	0	0.0203238	0.00834685	0	0.00286961	0	0.0340934
CYBRD1	ENSG00000071967	7.87103	1.89326	5.89671	12.535	11.0745	7.3663	12.1286	2.23657	11.4992	3.33524	1.04997	11.8912	3.89875	4.69589	4.75864	0.956262	1.74839	3.10495	7.67855	1.29258
CDH19	ENSG00000071991	0	0	0	0	0	0	0.00418004	0	0	0	0	0	0	0	0	0	0	0	0	0
PDCD2	ENSG00000071994	14.2109	13.9839	12.0297	14.0504	14.3581	13.3598	20.4378	11.2533	14.4798	10.8773	10.4368	13.278	13.0844	12.5567	11.2753	11.3584	12.7385	12.8608	10.4515	14.4306
SLC6A15	ENSG00000072041	0	0.131318	0	0	0.0711461	0	0	0.159894	0	0	0.515915	0	0.00187959	0.0109684	1.03983	3.20583	0.446064	0	0	0.128073
RDH11	ENSG00000072042	11.3315	11.9838	14.8576	12.8509	13.716	10.7938	18.5161	14.2457	12.874	10.4649	12.5112	11.1863	14.4253	11.5903	15.0788	11.6609	14.4371	13.5089	12.8871	11.774
PRKACA	ENSG00000072062	3.31268	6.1572	6.45545	1.7273	1.63476	1.63816	1.65314	5.28303	1.90691	11.5051	13.2991	12.0197	2.43598	1.85583	5.98602	2.55107	4.15705	4.50833	10.6212	5.24929
LPHN1	ENSG00000072071	1.2346	2.75816	6.16818	4.86835	5.82895	1.4428	4.04932	1.72184	2.15535	7.86805	5.22015	17.2076	9.61398	1.30506	4.50497	1.28924	2.03411	2.59555	8.08679	5.81202
SPP2	ENSG00000072080	0	0	0	0.0476669	0	0	0	0	0	0	0	0	0	0	0	0	0	0	0	0
ACTN1	ENSG00000072110	9.00568	2.97372	7.07147	7.79126	4.74046	0.104005	6.22385	0.524703	6.51511	11.0689	9.65944	15.3087	6.28111	6.78271	2.80466	2.26432	0.589053	7.01506	15.1179	4.65469
ZFYVE26	ENSG00000072121	4.91789	5.22859	5.15746	5.73194	4.41836	3.79219	3.48372	4.45651	5.7146	4.1799	5.87031	4.81985	4.78689	5.03702	7.29401	6.33347	4.15905	5.73924	8.79163	8.39311
RPS6KA6	ENSG00000072133	0	0	0	0	0	0	0.00992797	0	0	0.0542335	0	0	0	0.0162362	2.76302	4.7812	3.13684	0	2.32225	0.0709615
EPN2	ENSG00000072134	0.0111663	0.574072	0.603313	0	0.0257655	0	0	0.476029	0	0.632325	0.848607	0.00163548	0.451194	0	0.608757	1.01958	0.310071	0.823497	0.091869	0.326274
PTPN18	ENSG00000072135	1.90205	2.11468	4.62413	0.0208862	2.53021	2.4814	0.46213	4.36756	1.9013	2.89675	4.78834	0.345749	2.15313	0.520098	3.3506	4.71473	3.02579	3.76574	3.07482	3.62838
LIMS2	ENSG00000072163	5.51515	2.0919	2.82345	3.42452	0.20322	6.576	1.70386	0.417173	5.15167	0.290206	1.06259	1.48913	0.211442	1.51488	1.20612	0.3402	0.244696	0.178224	4.32402	2.08434
ASIC4	ENSG00000072182	0.00821165	0.0177224	0.0147553	0.172282	0.0386493	0.00751808	0.00546511	0	0.0158453	0.0127947	0.0135612	0.0030666	0.0136351	0.00893764	0.034092	0.0130942	0	0	0.0181325	0.015544
SPEG	ENSG00000072195	0.0227409	0.102759	0.151384	0.36361	0.260575	0.0462796	0.011214	0.132391	0.00748189	0.857622	0.35777	0.0800038	0.165187	0.0340588	0.907622	0.214947	0.0828055	0.0844547	0.140853	0.460831
LNX1	ENSG00000072201	0.148789	0.0573745	0.0405932	0.04213	0.0177213	0.0758374	0.0400934	0.0222238	0.00725765	0.00391104	0	0.0140608	0.0354563	0	0.021422	0.0240156	0.0378548	0.309617	0.00831403	0.0926302
ALDH3A2	ENSG00000072210	2.20366	0.0676085	0.507878	1.214	0.81704	0.00611273	0	0.0986463	0.645331	0.10403	0.216849	0	0.138443	0.00726694	0.0646813	0.436508	0.0786449	0.0622239	1.46693	4.22672
TFRC	ENSG00000072274	67.2929	42.5726	84.0854	70.1152	65.5845	43.4434	88.8657	51.4082	114.666	41.3207	29.4041	60.8794	42.4749	70.7736	36.5194	28.1533	50.0667	37.7001	88.1287	24.3444
SREBF1	ENSG00000072310	3.03457	11.2255	7.63187	4.22293	4.01325	5.7592	2.72321	10.4531	2.60677	15.2827	19.729	12.0923	9.94062	4.5119	33.6651	7.3884	13.7107	7.32925	9.35497	6.02111
TRPC5	ENSG00000072315	0	0	0	0	0	0	0.0147415	0	0.00395832	0	0	0	0	0.00803607	0.0144739	0	0	0	0	0
AFF4	ENSG00000072364	10.6648	14.9099	17.6138	16.3116	16.008	12.5743	12.1173	18.8118	19.6486	20.7535	19.56	17.2041	15.7448	13.5447	18.7004	20.1725	15.2577	18.8684	21.5848	23.7261
UBE2D1	ENSG00000072401	2.65727	6.2508	1.33331	5.36218	6.31543	6.38584	2.51856	3.64372	3.94833	2.83898	6.82144	4.74307	3.04088	4.77841	6.02876	4.35817	5.63755	1.42374	7.04546	7.159
MPP5	ENSG00000072415	2.65046	2.12818	1.82226	2.47595	4.04402	4.10364	2.24468	3.0441	5.75462	3.57513	2.47825	4.09166	2.52387	4.43841	3.04624	4.00218	3.79703	3.16545	4.68738	4.32067
RHOBTB1	ENSG00000072422	4.80455	2.66028	0.112014	33.1947	3.91902	3.35099	27.0975	2.43321	4.70313	4.36158	3.50515	11.3838	2.0187	0.077542	2.01679	3.35132	2.58798	2.29457	3.16598	1.17631
ASAH2C	ENSG00000072444	0	0	0	0.0293424	0	0	0	0.02659	0	0	0	0	0.00782565	0.0228334	0	0.0334524	0	0	0	0.00765387
SMC1A	ENSG00000072501	44.9965	35.7255	34.4799	29.6239	23.5197	53.8431	11.2278	41.8093	59.264	29.6214	35.6137	50.6111	30.5538	35.9634	32.9248	37.2447	60.2356	33.7618	29.4443	23.2277
HSD17B10	ENSG00000072506	57.8165	38.4253	45.5992	60.9475	38.5345	51.2224	54.5788	28.098	31.7529	33.0338	32.331	31.3329	53.3534	42.3355	31.6309	38.4723	46.6316	38.938	27.4488	15.3821
MARK2	ENSG00000072518	6.0087	13.1788	9.61289	7.82882	6.7922	6.22129	5.14719	10.2302	6.21016	16.8567	21.881	16.458	7.77185	7.74673	13.0227	10.0537	10.1712	7.60409	21.0687	13.4805
HMMR	ENSG00000072571	33.1844	28.2799	44.7744	18.2951	19.0549	37.5225	19.4246	33.3188	29.5224	18.2451	15.7409	29.8204	28.0768	31.0391	28.725	25.9453	49.8525	29.1519	21.9105	22.6491
CHFR	ENSG00000072609	14.7725	14.6692	8.55028	4.62678	5.26321	11.1633	0.267799	10.9823	9.54917	8.097	13.1152	0.567873	9.40705	12.2119	16.3582	12.8775	12.1614	7.6925	13.1935	19.0538
TRHDE	ENSG00000072657	0	0.0614632	0	0	0	0	0	0.0650645	0	0	0.756926	0	0	0	0.211907	1.53883	0.0859921	0	0.00696384	0.00197316
P4HA2	ENSG00000072682	0.0083624	0.0027359	0.0182229	0.0212769	0.0656315	0.0278546	0.0101241	0.0458803	0.0157507	0.158015	0.0279135	0.0397662	0.0140943	0.00551901	0.154369	0	0.0436195	0.0138992	0.0223937	0.0694513
FCGR2B	ENSG00000072694	0	0	0	0.0861901	0	0	0.0738212	0	0	0.0032005	0.0407068	0.00460253	0	0	0	0	0	0	0.00680358	0.2434
NFATC3	ENSG00000072736	20.3495	31.0212	26.9449	27.8623	14.7297	20.4969	26.1439	22.785	33.1075	25.1927	24.9179	24.0544	21.8034	20.1203	31.3047	26.9327	15.9367	21.1301	55.8677	112.706
TRNT1	ENSG00000072756	10.2978	12.4197	5.57335	10.0643	8.88967	10.9297	7.92431	8.46836	12.084	5.83911	7.47057	9.17603	8.91946	12.1686	10.799	11.8852	10.3753	5.9021	14.6727	15.3393
ACADVL	ENSG00000072778	39.1356	40.7757	47.1321	18.9138	55.0022	38.1962	29.2875	21.7514	28.5306	31.6553	31.3712	32.5865	49.1927	37.9721	38.8579	27.7239	27.6637	36.3183	33.8419	27.2671
STK10	ENSG00000072786	17.3817	15.0595	25.7848	19.4312	22.6633	8.82566	11.5772	16.6649	15.5899	12.3182	18.7233	20.6053	14.6817	11.1534	17.2694	12.0339	10.1611	12.6016	19.3263	15.0233
FBXW11	ENSG00000072803	11.3702	12.2487	12.8299	18.521	12.1338	12.3569	19.1382	11.5411	14.2329	12.8434	11.1831	12.266	14.5996	11.5519	10.682	10.9089	9.99245	14.6924	13.1263	14.3442
ACAP1	ENSG00000072818	34.3147	31.1149	34.3432	21.5567	38.9836	33.7045	15.8364	19.6422	32.1298	29.3333	32.8143	32.3012	30.733	41.4533	31.285	34.6085	20.3715	28.5609	44.6346	39.1876
CRMP1	ENSG00000072832	0.00777168	0.0159785	0.221722	0	0	0.0203348	0	0.0093839	0.0039692	0.00384521	0.00407557	0	0.0516661	0.00805815	0	0	0.00196132	0	0.0572187	0.0331698
EVC	ENSG00000072840	0	0	0.0162955	0.00761058	0.0320126	0.00498169	0.00724267	0	0	0	0.0119814	0	0.119981	0	0.437341	0	0.00863722	0	2.45108	0.201489
DERL2	ENSG00000072849	5.48956	6.76666	6.70817	4.03187	7.87201	6.1807	9.52051	8.55727	6.74612	7.40512	6.20245	6.4338	7.25387	5.87818	6.93904	5.03797	6.94946	6.63946	7.45346	9.98954
SIDT1	ENSG00000072858	2.75162	3.59836	3.78114	2.27091	5.88842	3.10009	1.17654	2.73678	5.39491	3.42573	6.20938	3.22112	3.00321	3.22041	4.87182	7.65627	1.75766	5.50448	9.66462	12.5848
NDE1	ENSG00000072864	12.9153	14.1262	15.2199	12.3674	10.499	12.3494	9.00927	12.8456	9.04759	11.7987	11.4688	13.8395	9.96992	12.4971	15.1537	12.3458	12.2575	11.8979	12.2801	9.48019
MRVI1	ENSG00000072952	0.691677	0.0373086	0.016763	0.422763	0.0592761	1.88587	0.0633291	0.0650933	0.492441	0.0203499	0.0708696	0.443148	0.0286466	1.32811	0.14588	0.00892556	0.103691	0.00920571	0.0185398	0.956826
TMEM38A	ENSG00000072954	0.318883	0.152546	0.0257788	0.441454	0.101286	0.118213	0.257797	0.0830881	0.152214	0.119218	0.0947703	0.101795	0.161922	0.0468445	0.161593	0.0686302	0.0266041	0.0314597	0.395989	0.236709
AP1M1	ENSG00000072958	24.391	24.898	22.5238	23.7526	23.5476	23.4149	12.7695	22.2896	11.8234	38.9738	27.1553	25.9756	31.2038	23.2459	24.8957	21.9053	26.9834	28.0845	24.4043	12.8552
PVR	ENSG00000073008	7.86935	3.29606	3.94041	4.50654	3.35875	6.57271	0.0652272	0.821267	5.58378	3.16231	2.1311	0.00457506	5.96506	0.0266681	1.29791	0.0390706	2.21152	4.47967	2.35352	4.49177
IKBKG	ENSG00000073009	1.08906	1.0271	1.18347	1.37373	1.11488	0.941523	0.826688	0.759362	0.720142	0.885185	1.23081	1.10251	1.16366	1.10672	1.13134	0.893625	1.19599	0.699965	1.12903	0.992713
XRCC1	ENSG00000073050	17.2195	13.6068	16.5576	11.61	10.1777	18.1888	7.88009	8.42014	9.6586	10.9655	11.0324	10.4585	16.7941	15.0169	10.7546	12.7592	11.4513	11.5677	14.1734	10.3099
SCARB1	ENSG00000073060	4.78924	1.8005	0.560935	4.02478	5.22047	6.06419	2.04743	0.983903	2.29775	2.47004	1.80871	5.96507	1.27145	3.88364	2.57298	2.71141	1.26422	1.21899	2.70337	1.43366
CYP2W1	ENSG00000073067	0.00284878	0	0	0.0434898	0	0	0.072428	0	0	0	0	0	0	0	0	0	0	0	0	0
MCM2	ENSG00000073111	124.281	80.7231	90.9904	94.3435	77.6077	116.79	50.5255	55.2347	75.8962	92.0171	75.7595	106.697	109.137	99.774	66.8696	87.548	86.1476	89.1381	57.6829	10.1928
MOV10L1	ENSG00000073146	0	0	0.00375754	0	0	0	0	0	0.00201542	0.00325825	0.00345344	0	0	0	0	0	0.00581006	0.00343919	0.020779	0.00958635
PANX2	ENSG00000073150	0	0	0.0249727	0	0	0	0.0277484	0	0.0223527	0.0938359	0.0229517	0.00519008	0	0	0	0	0	0	0.0153442	0.0492226
SELO	ENSG00000073169	12.3221	9.93459	6.15221	10.0795	12.6013	11.7925	4.09189	7.0855	5.58894	10.4894	11.3388	11.2146	11.8256	9.17403	13.8787	11.2005	12.0209	4.94086	15.3892	16.139
TP63	ENSG00000073282	0	0	0	1.43992	0.00680536	0	4.07629	0	0.122064	0	0	0	0	0	0	0	0.00459649	0	0	0.117692
ALPK1	ENSG00000073331	3.71761	2.21394	3.68943	6.01274	3.79476	4.04787	3.74332	4.15503	3.82407	1.87664	2.45119	2.84111	0.837822	3.34645	5.90818	5.51073	3.27874	2.81308	1.27442	5.55076
LLGL2	ENSG00000073350	1.35423	1.20089	1.30921	1.29609	0.269382	0.234554	0.029022	0.799706	0.295646	1.33059	1.28127	0.958772	2.19773	0.361901	1.0521	0.156455	0.709056	0.860618	2.34107	0.888856
PDE8A	ENSG00000073417	2.86416	4.14972	1.88932	4.19016	3.01044	2.70273	6.01415	2.49308	5.30783	1.32595	1.82068	4.66902	2.34379	2.7311	3.49681	3.26899	1.76882	2.31666	5.19073	3.43335
CLCN4	ENSG00000073464	0.00234064	0	0	0.0357325	0.00751514	0	0	0.00153627	0.00615555	0	0.0351586	0	0	0	0.0459086	0	0.00591507	0	0.00705153	0.170693
NLE1	ENSG00000073536	14.4271	10.2182	5.49712	14.1061	8.51489	10.8808	11.5387	5.34322	6.76361	12.0294	7.05924	9.20358	11.1293	13.1414	9.07736	11.728	8.28041	10.1536	8.69534	2.95532
SDHA	ENSG00000073578	20.4336	15.8324	22.3966	35.8857	17.379	22.6753	19.2214	16.4648	30.792	13.2373	16.1337	13.2515	17.9618	24.9698	16.9521	23.9946	18.0168	16.022	16.7668	12.6512
SMARCE1	ENSG00000073584	9.95221	12.3406	11.3566	21.9138	10.0921	10.9999	11.104	16.1244	14.9886	10.2132	11.092	11.068	14.8991	12.5362	11.6938	12.448	12.6655	11.4129	12.9196	15.268
FNDC8	ENSG00000073598	0.0807382	0	0.0372072	0.260657	0	0.0853096	0	0.0393678	0	0.0806581	0.0341961	0.0579958	0.089442	0.0338059	0.0525338	0	0.0369939	0.0170275	0	0.00971653
GSDMB	ENSG00000073605	3.93929	7.29265	3.93633	10.0481	7.44147	4.9229	2.21602	4.2842	4.29296	3.01595	5.74752	5.23231	6.23056	4.7898	10.4879	10.4099	4.80148	3.09556	15.8954	34.3509
KDM5A	ENSG00000073614	26.1059	28.2723	36.549	30.2166	31.7218	28.5472	23.12	31.6166	35.6241	27.4073	31.8875	28.0196	31.3536	29.137	29.3744	38.9407	28.2802	37.3658	35.2762	46.7407
ADAM11	ENSG00000073670	0.10843	0.122207	0.0487204	1.21356	0.0744424	0.0744716	0.0240602	0.0282616	0.401006	0.239397	0.149258	0.104631	0.143986	0.0688592	0.216455	0.0864712	0.0466597	0.0594569	0.149679	0.349115
PPP2R3A	ENSG00000073711	0.0163112	0.0069836	0	0	0.00647113	0.0100701	0.0183007	0.0205555	0.00176681	0.0142816	0.0181646	0.00205379	0.00335254	0.00598579	0.0847699	0.0175391	0.00145692	0.0241195	0.0303596	0.0960039
FERMT2	ENSG00000073712	0.269445	0.0329656	0.154749	0.134627	0.256318	1.08531	0.0775455	0.294848	3.04612	0.136817	0.186845	1.03295	0.0451698	0.060652	0.389067	0.0727029	0.223927	0.14997	0.0727111	0.237773
ABCB11	ENSG00000073734	0	0	0	0	0	0	0	0.0106082	0	0	0	0	0	0	0	0	0	0	0	0.010171
DHRS9	ENSG00000073737	0	0	0	0	0	0	0	0	0	0	0.0506149	0	0	0	0	0	0	0	0.0126894	0.173035
CD5L	ENSG00000073754	0	0	0	0.147309	0	0	0	0.00422225	0.00563925	0.00911673	0	0.0131105	0	0	0	0	0.0696774	0	0	0.140287
PTGS2	ENSG00000073756	0	0	0.0098014	0	0.019255	0	0.0108908	0.00196809	0	0	0.094586	0	0	0	0	0	0	0	0.162604	0.203422
IGF2BP2	ENSG00000073792	0.20328	0.0378609	0.0327203	0	0.128559	0.0916936	5.04152	0.0411905	1.06205	12.8433	0.255615	6.15424	0.506684	14.2502	0.382875	0.0580736	0.0505935	2.6005	16.4155	1.16246
MAP3K13	ENSG00000073803	0.165433	0.00368544	0.1166	0.00477688	0.0120559	0.0156341	0	0.0317233	0.014634	0.0283808	0.086483	0.00255084	0.29088	0.00371723	0.00446346	0	0.0140056	0.0842538	0.0716437	0.308337
ST6GAL1	ENSG00000073849	15.8765	10.9556	24.2839	6.45092	8.33165	5.84005	10.8202	12.1237	13.6723	10.4307	11.7221	15.6141	8.9741	7.34784	8.9099	7.88035	4.03468	11.0177	20.5246	22.0863
TBX21	ENSG00000073861	0.0307827	0.0298413	0.0790262	0.161473	0.0970298	0.0150994	0.142691	0.988275	0.266842	5.97028	0.571966	0.326427	0.360654	0	0.749329	0	0.159384	0.33453	0.0546264	0.355467
VDAC1P1	ENSG00000073905	1.10458	0.495403	1.09621	1.20882	0.358919	0.977439	0.57519	0.881408	1.01886	0.422466	0.307845	0.360723	0.616811	1.54933	1.35244	1.13493	1.46724	0.863983	0.0561295	0.24952
FRY	ENSG00000073910	6.16723	0.0372354	0.384296	0.0225289	1.71207	0.22366	0.0232265	0.168317	6.17975	0.0501939	0.243838	1.3865	0.145562	0.134407	0.0600595	0.244003	0.0220236	0.0382643	1.92063	7.29069
PICALM	ENSG00000073921	26.7195	33.0198	24.8081	28.242	29.3423	15.8069	28.077	40.0373	35.643	23.5922	29.302	24.2198	25.7523	24.7846	31.2919	29.3458	26.4167	26.0206	35.986	42.7729
NSF	ENSG00000073969	6.73789	5.5001	7.6553	12.4473	7.20044	6.46144	6.60445	5.34537	6.42215	6.83477	7.13999	12.4034	6.90956	5.03043	5.49496	4.88582	6.66358	5.49685	7.25038	9.56827
GLI2	ENSG00000074047	0	0.0074574	0.263811	0	0	0	0.00781687	0.107305	0	0	0.00969843	0	0.00178999	0	0.023025	0.00936448	0.00155575	0	0.0194515	0.0325469
CLASP1	ENSG00000074054	12.0634	17.2885	15.6759	15.0706	16.513	14.8897	8.40669	16.6835	23.7328	15.6588	16.2055	12.3688	18.0947	14.8179	21.1347	18.7609	15.3109	15.6297	28.3511	24.4982
MRPS34	ENSG00000074071	62.7123	34.005	21.6319	36.7178	37.3633	61.3097	30.2611	31.4406	25.8059	49.5983	45.6902	57.8824	52.4534	57.5304	36.9809	45.8089	52.5033	23.4833	26.9446	17.9034
NOTCH3	ENSG00000074181	2.47601	58.1516	0.055758	41.0762	40.0675	30.023	9.7922	12.5816	0.456693	42.1273	174.116	69.787	11.5236	28.2048	57.6224	25.9619	47.7136	8.6919	0.941246	32.9136
CLNS1A	ENSG00000074201	41.9098	31.1139	30.3147	33.9836	39.0948	40.4412	46.0931	27.8167	32.6531	30.1289	25.4531	33.3212	34.9046	39.3406	28.8051	32.7256	31.5615	43.0221	24.2861	20.9027
PPP2R2C	ENSG00000074211	0	0.00758665	0.00280733	0	0.0165451	0	0.00935807	0	0	0	0	0	0	0.00510139	0	0	0.00309915	0	0	0.0167301
TEAD2	ENSG00000074219	0.00265089	0	0	1.41641	0.0170225	0.0397348	0	0	0	0	0.00796378	0	0	0.0157458	0.0567205	0	0.0133982	0	0	0.00615137
EED	ENSG00000074266	5.75779	9.3038	5.35869	6.56615	5.84924	7.53282	4.06086	6.91292	6.64133	4.90514	5.66579	6.64317	6.41036	8.41343	8.75146	6.40807	8.34727	5.69294	9.28076	7.70292
CDHR2	ENSG00000074276	0.140624	0.698763	0.463518	0.0901998	0.246617	0.0959441	0.0107299	0.229555	0.568458	0.602891	0.639009	0.219759	0.758889	0.263216	0.472869	0.17996	0.248539	0.490536	0.551807	0.814421
SNCB	ENSG00000074317	0	0	0	0	0	0	0	0	0	0	0	0	0	0	0.0226103	0	0.0144043	0	0	0
TSG101	ENSG00000074319	11.1264	11.4492	12.6116	10.9163	10.8352	11.1244	12.1748	11.0208	12.6214	11.3499	11.7269	11.734	11.6613	12.1126	10.9423	13.2153	11.9123	11.4077	12.4109	16.1102
C17orf85	ENSG00000074356	16.9907	19.6398	18.0576	8.66983	18.8641	20.1941	12.9432	16.958	18.6812	17.4089	20.1538	14.8408	21.5952	23.0632	25.9258	22.1012	20.5574	17.8837	20.9723	21.4049
ATP2A3	ENSG00000074370	90.548	177.865	82.7644	48.8993	79.3711	109.074	34.9266	82.9868	64.6085	205.638	214.892	148.215	142.013	132.745	149.546	123.822	134.036	100.127	178.433	78.94
CA12	ENSG00000074410	0.0153241	0	0.00353094	0	0	0	0	0	0	0.00306176	0	0	0.00579275	0	0.0215275	0	0	0	0	0.017918
MGLL	ENSG00000074416	1.63313	0.588933	5.02519	1.42711	3.99522	0.333626	3.08431	1.57119	9.20872	2.26	0.247799	2.76652	1.79514	0.125986	0.807649	0	0.0936095	3.75335	1.89331	2.16321
NTN4	ENSG00000074527	0	0.0243077	0.00619822	0	0	0	0	0.0124458	0.0144204	0.0107492	0.0398763	0	0	0.0225265	0.458239	0	0.0150668	0	0	0
BCS1L	ENSG00000074582	7.77709	5.67225	3.91263	8.49427	10.9141	7.94305	5.33249	3.16434	6.83626	4.90355	4.25618	4.81226	6.53471	8.27637	5.57608	4.63858	5.30635	4.23861	5.38099	3.47069
NUAK1	ENSG00000074590	0.00112724	0	0.110539	0	0.00723847	0	0.00409415	0.00147971	0.00592895	0	0.0101593	0	0.00229477	0.00669558	0.0401986	0	0.0113946	0	0.38714	0.029754
DPP8	ENSG00000074603	9.95942	13.1843	10.4238	11.9286	9.82153	9.82979	10.1381	17.704	15.0249	12.0275	13.7033	13.3499	11.583	12.5176	13.7188	11.674	10.634	12.9362	14.8373	21.3407
SLC24A1	ENSG00000074621	2.11226	1.72107	1.42412	2.12412	1.77579	1.26874	1.03283	1.08537	1.71258	2.24301	1.29842	2.26855	1.6382	2.30894	1.76035	1.12758	1.0959	2.69019	2.21641	1.94121
ZNF532	ENSG00000074657	0.00180366	0.00458076	0	0	0.021223	0	0.00240079	0.00457221	0.0131465	0	0.0397156	0.00134714	0	0	0.0777885	0	0.00334086	0	0	0.382032
SCARF1	ENSG00000074660	0.445636	0.412133	3.04215	0.0851503	11.2159	3.04962	3.26451	0.382512	0.99921	16.9071	4.95994	10.7082	12.8994	6.07713	4.85811	0.3051	1.04517	11.1853	0.278462	0.854934
LMAN1	ENSG00000074695	22.2169	27.1363	18.5374	23.8717	34.6027	31.2516	27.8311	27.8359	29.4706	28.4392	29.5046	26.6012	23.0432	28.7762	32.2649	30.0396	34.5611	20.5362	22.051	21.0149
PTPLAD1	ENSG00000074696	34.4018	30.728	32.9692	26.7694	27.9913	35.5309	25.8669	32.0398	40.541	25.5221	23.663	31.9327	39.3974	33.1367	30.639	22.2124	33.5977	38.8543	27.7876	16.8845
IPCEF1	ENSG00000074706	2.57434	2.39697	1.31029	7.45016	2.15504	3.57251	6.12165	5.4916	1.10746	0.0634147	5.64036	5.18479	0.131735	3.26697	4.10334	6.5305	4.59886	0.125506	5.92586	10.1229
ZZEF1	ENSG00000074755	12.4558	15.2113	15.6072	5.50655	11.677	11.748	5.356	13.9792	12.9004	10.1927	16.8223	14.168	12.0383	12.9763	15.6424	15.2227	13.7041	14.1227	19.5332	23.0994
NOX3	ENSG00000074771	0	0	0	0.0590584	0	0	0.0140508	0	0	0	0	0	0	0	0	0	0	0	0	0.0154052
ENO1	ENSG00000074800	507.196	245.338	517.238	352.559	625.785	327.217	464.666	374.395	286.879	256.712	269.483	384.016	329.456	365.174	221.154	194.996	273.071	348.582	127.509	63.815
SLC12A1	ENSG00000074803	0.00189956	0.00438799	0	0	0	0	0.00229976	0.00521099	0.00333039	0.0035894	0	0	0.0140535	0	0	0	0.0041157	0.00378873	0.0076303	0
C19orf10	ENSG00000074842	16.9969	12.6639	20.8359	12.11	23.7311	12.6784	34.3686	13.6539	10.7266	27.7282	15.0199	21.5493	23.2383	13.3945	14.7437	10.8566	19.5366	21.113	9.27562	5.7903
ANO8	ENSG00000074855	2.25645	5.18588	2.88349	4.60202	3.08703	2.67149	1.91894	2.26289	1.44038	6.77252	8.32219	6.50582	4.31061	1.33822	7.1305	3.81071	3.55523	1.95566	14.4161	10.233
TUBE1	ENSG00000074935	2.52875	3.32519	1.56271	2.2051	4.11754	3.44718	2.44825	1.7309	3.32688	1.58947	1.68129	1.49614	1.0104	3.36459	3.14186	2.5534	2.67145	1.532	4.79869	5.60258
ARHGEF10L	ENSG00000074964	0.00274698	0	0.00329066	0.00768429	0.00646453	0	0	0	0.00176501	0.00570681	0.175412	0	0	0	0.0107701	0	0	0	0.0667231	0.166232
TXK	ENSG00000074966	7.03923	1.44053	2.75175	3.02188	23.1136	1.26186	10.4702	4.8542	13.12	0.257957	1.23718	7.11315	0.730374	4.14897	1.00188	0.871188	0.440381	0.585407	6.82711	9.5286
WSCD2	ENSG00000075035	0	0	0	0	0	0	0	0	0	0	0	0	0	0	0	0	0	0	0.00725909	0.0138186
KCNQ2	ENSG00000075043	0	0.0251343	0.102544	0.0149661	0	0.0391858	0.00712133	0.0135623	0	0.00555738	0	0	0.202352	0	0.0069921	0	0	0.005866	0.0236276	0.0172933
TACR2	ENSG00000075073	0.0350234	0.00810195	0.017988	0.0210026	0	0	0.00999367	0	0.0080504	0	0.00826613	0.00560768	0	0	0.00577315	0	0	0.016464	0.0165788	0
ACTR6	ENSG00000075089	7.1791	7.52984	7.62532	9.06139	9.05985	8.38464	9.9778	8.86152	8.77341	6.74128	7.97293	6.92457	8.68999	8.52803	7.92554	9.4472	9.61944	7.46895	8.15142	10.3514
TIPIN	ENSG00000075131	11.492	11.7669	12.7469	9.93668	8.00955	10.5158	9.34177	10.6713	10.135	8.43613	8.261	10.3786	12.2489	11.1047	9.97946	8.43401	10.9194	12.7822	8.34474	4.98821
SRI	ENSG00000075142	12.9169	8.99156	13.7367	13.5056	12.0323	7.98341	20.9721	11.035	15.5088	5.38497	7.90322	16.7874	5.69943	9.53513	11.0948	5.69492	11.154	7.03947	13.2222	7.21608
EIF4G3	ENSG00000075151	6.80902	6.63308	8.03434	7.84683	9.12761	6.55391	5.14893	7.01628	14.9065	7.6932	7.50914	7.81949	7.61277	6.56119	8.60505	10.3368	7.02854	10.1604	13.9437	11.3947
NUP37	ENSG00000075188	15.3424	19.9489	18.0624	13.9093	11.5749	15.7978	19.3068	15.4056	17.2961	13.4381	14.4405	14.2126	18.0222	15.9724	15.9002	13.7146	22.5905	17.534	12.2061	12.1558
SEMA3A	ENSG00000075213	0	0	0	0.0064346	0	0.0505431	0.0091853	0.0244307	0.153313	0	0.02026	0.192419	0	0.0100144	0.17666	0.0146718	0	0	0	0.0332318
GTSE1	ENSG00000075218	26.0898	51.4549	45.5503	12.5089	10.7386	33.7011	4.70081	27.9969	19.5333	31.0102	27.2846	21.3144	32.3821	32.9078	45.7892	29.3323	39.6249	26.7653	32.4612	13.915
SEMA3C	ENSG00000075223	0	0	0	0	0	0.0566735	0	0.0174354	0.0501038	0	0.0605796	0	0.0102627	0.00748606	0.179778	0	0	0	0	0.0986752
TTC38	ENSG00000075234	9.99348	6.42327	9.51899	0.0337052	5.94038	7.08208	2.76654	1.84141	8.03304	6.63335	3.32302	2.85276	7.27919	6.93741	5.82571	0.67246	1.09069	3.72544	12.6511	0.433901
ACAT1	ENSG00000075239	8.51613	12.0788	10.8392	10.7121	6.84054	5.92332	6.60261	7.28551	7.7657	4.88393	5.80127	4.82643	7.18112	9.70552	5.83834	4.99827	9.46923	8.60885	1.92642	1.63738
GRAMD4	ENSG00000075240	19.5063	40.9075	25.8588	9.67542	44.4356	21.3344	9.85951	30.0355	18.7419	67.4653	43.6658	23.0588	60.2837	24.268	33.5286	34.6396	44.1994	45.9429	34.3491	12.1296
CELSR1	ENSG00000075275	2.57332	0.0612825	0.0886447	0.00470458	0.0118734	0.055431	0.0134315	0.366266	0.00576775	0.0925885	0.279593	0.00628058	0.0215448	0.0109829	0.0139645	1.15853	0.0547538	0.0110638	0.441924	0.134093
WNT8B	ENSG00000075290	1.46828	0.349876	0.403466	0.314055	0.192148	0.242949	0.543406	0.366744	0.0109435	0.371058	0.393287	2.40122	0.0214507	0.0222171	0.364885	0.227847	0.121561	0.223808	0.112684	0.241817
ZNF638	ENSG00000075292	18.678	25.1642	21.1974	19.2117	27.4193	26.3161	13.5853	23.505	37.6158	14.859	18.4723	12.9588	24.039	19.0055	29.2628	30.2239	22.7978	21.292	39.9731	53.2279
SLC25A40	ENSG00000075303	10.74	15.8496	5.95614	10.7045	11.1618	16.1422	8.91079	11.4383	18.2995	15.3619	10.654	18.7486	10.4464	12.9566	16.6674	13.7192	11.6265	7.42375	16.2719	10.5179
TIMM21	ENSG00000075336	5.33845	8.2952	5.47649	6.9244	6.36877	7.36266	6.5739	6.03661	6.81874	3.40781	4.05531	3.69761	7.51943	8.62396	6.20767	6.30789	7.71209	5.14886	5.21745	5.66396
ADD2	ENSG00000075340	0.0122446	0.0639255	0.0264881	0.0142741	0.0320222	0	0.00679204	0.0685467	0.00291664	0.0282688	0.0973777	0	0.00126898	0.0185128	0.00130787	0.043396	0.150822	0.0279738	4.19528	0.320557
FGF4	ENSG00000075388	0	0	0	0	0	0	0	0	0	0	0	0	0	0	0	0	0	0	0	0
RASAL2	ENSG00000075391	0	0	0	0	0.0128771	0.0100194	0	0.00462366	0.13643	0.00378925	0.0240975	0.0013623	0.00136078	0	0.0929665	0	0.00241208	0	0.0201379	0.142137
VPS9D1	ENSG00000075399	2.60286	2.43455	0.467022	2.93753	1.82014	1.60044	1.06297	0.958368	2.1797	1.80928	2.92843	2.20266	0.908802	1.87526	3.50635	1.3035	1.45132	0.565344	2.23549	4.52005
ZNF37A	ENSG00000075407	8.86178	12.0706	8.13336	9.72821	16.2152	14.9868	5.12375	15.1151	14.3189	8.13657	10.5002	9.41794	12.586	15.3939	14.9576	13.8118	14.6675	11.1762	11.1503	13.433
MARK3	ENSG00000075413	10.5556	7.37242	11.1408	14.5134	14.7657	12.6032	10.9462	13.1351	13.4176	9.73596	11.9394	9.07381	13.3215	11.6739	15.2735	13.9871	10.9905	11.4728	20.8518	27.9197
SLC25A3	ENSG00000075415	101.134	90.0713	77.4985	68.214	73.8116	86.758	152.688	82.0037	83.5135	81.2517	81.3931	82.1786	76.1048	93.2242	80.0961	69.6984	91.7499	104.505	50.0869	38.0111
FNDC3B	ENSG00000075420	0.534173	0.258065	0.473759	1.50985	1.04132	0.142459	1.99132	0.490351	1.94893	0.838451	0.810163	1.10406	0.438916	0.670373	1.09574	0.749528	0.622418	0.68242	1.32783	4.70282
FOSL2	ENSG00000075426	0.609149	0.758313	4.84903	5.0298	4.68502	0.832745	7.39245	3.84699	9.72311	0.525588	1.50211	9.67508	0.64539	1.36369	1.66735	0.0384209	0.184927	1.58177	5.46008	0.745887
CACNG5	ENSG00000075429	0	0	0	0	0	0	0	0	0	0	0	0	0	0	0	0	0	0	0	0.0179015
CACNG4	ENSG00000075461	0	0	0.00763959	0	0	0	0	0	0	0	0.021064	0.0571585	0	0	0	0	0.00337893	0	0.0140822	0
FRYL	ENSG00000075539	12.6822	20.1255	19.6442	15.5077	19.029	14.6823	11.9962	18.4545	24.1364	12.4473	15.6002	13.4415	18.0895	17.1189	20.623	19.0268	19.2556	19.9245	25.8396	24.3973
TMEM131	ENSG00000075568	3.95624	6.32641	5.15005	6.51212	5.60338	4.0743	4.51657	7.84629	6.7847	8.29891	8.41793	8.66141	4.8167	5.5696	8.20542	6.49293	4.6986	6.57666	10.2809	11.181
FSCN1	ENSG00000075618	0.0335179	1.00327	3.3505	53.7108	9.05891	0.106474	8.4365	1.55997	0.305366	93.2412	38.8343	60.3552	14.9941	9.22756	6.45408	0.259624	1.06211	17.3925	0.42372	1.7281
ACTB	ENSG00000075624	1566.16	1290.77	2081.68	850.699	878.752	851.113	669.482	1825.71	605.121	1437.21	2170.67	1739.07	1162.46	1304.65	1106.12	1180.31	2071.05	1266.99	983.708	339.849
MOCOS	ENSG00000075643	0.310623	0	0	0.0192003	0.0161526	0	0.0137041	0.00330197	0.0080899	0.00712966	0.0151136	0.00512646	0.00465245	0.00747056	0.0546143	0.0328346	0.00635675	0.00752559	0.0682026	0.0169299
PLD1	ENSG00000075651	0	0.0055003	0.00259437	0.00605833	0.03058	0	0.585195	0	0.0208819	0.0134979	0.0572259	0	0	0	0.0113217	0.00690693	0.0240784	0	1.40598	0.325659
ATP12A	ENSG00000075673	0.0327191	0	0.013838	0.258515	0.027185	0	0.0307522	0.0292832	0.775983	0	0.0127181	0.0647091	0.0176049	0	0.0239796	0	0.00763825	0.0253313	0.012754	0.0222834
WDR62	ENSG00000075702	7.11123	12.1121	7.05576	6.66215	3.77275	8.39872	1.6584	9.71607	4.72125	8.16372	7.82733	7.74924	12.4182	8.50607	15.4148	9.21284	10.8978	8.17704	11.1167	5.2003
DLG1	ENSG00000075711	9.60385	15.2245	18.6651	8.1012	9.13928	11.8686	7.58439	16.1635	16.3336	13.1299	11.6471	8.64911	17.1829	13.1627	14.8613	15.3974	13.5891	14.3253	24.0088	22.4723
RAB7A	ENSG00000075785	17.9073	31.9055	18.9601	24.3236	19.8278	18.6672	22.5775	24.8133	30.67	51.234	54.1636	62.5024	18.551	27.2866	31.7755	23.1004	22.975	20.1895	38.5407	33.4117
BCAP29	ENSG00000075790	3.05472	4.00861	3.09837	5.3135	3.8065	3.67053	4.63696	5.28881	3.33542	3.55737	2.90971	5.07553	3.26703	4.01205	5.36841	4.51267	3.99398	2.52952	3.58866	4.91539
SEC31B	ENSG00000075826	5.24795	8.61037	9.52565	10.1483	8.07023	6.31236	10.3819	15.1388	6.16669	5.5441	7.4035	25.8846	3.57327	3.62022	28.6923	6.07683	4.1947	2.57827	26.3154	14.4441
SART3	ENSG00000075856	20.7566	19.6062	20.2135	19.5411	19.5652	22.9707	11.6149	15.995	18.4918	14.9774	15.2708	13.8253	25.743	23.8744	18.1472	20.5383	22.5018	19.9606	18.5023	14.3991
ARHGAP15	ENSG00000075884	21.0815	23.3704	29.0733	28.9929	15.5922	22.9999	38.6856	35.4001	22.2087	13.4437	16.5999	19.9213	19.7987	19.9374	27.0012	28.4816	20.4778	23.7409	26.9617	51.9707
TUBA3D	ENSG00000075886	0	0.0145561	0	0	0	0	0	0.0129786	0.0086671	0	0	0	0	0	0	0	0.0071469	0.0147898	0	0
PAX2	ENSG00000075891	0	0	0	0	0	0	0	0	0	0	0	0	0	0	0	0	0	0	0	0.0105522
EXOSC7	ENSG00000075914	7.64339	5.55326	5.4585	7.98189	6.06396	5.94448	7.54436	6.0802	8.99283	3.69986	4.81373	4.20794	6.59074	7.0986	6.37594	6.36066	7.32515	6.78909	5.55058	6.24731
KIFAP3	ENSG00000075945	8.94942	13.2473	14.734	8.92333	14.9936	13.398	16.2	14.8829	19.9001	14.04	12.2731	12.7956	13.8813	14.8236	15.3289	13.738	14.0611	15.8331	12.6826	13.472
MKRN2	ENSG00000075975	24.6881	19.213	22.8207	21.2781	24.8114	26.7752	29.5079	19.6992	17.8418	17.4927	20.8322	17.886	24.7244	24.1533	19.9331	17.1137	19.6553	24.6382	18.0163	20.2016
MCM6	ENSG00000076003	106.691	85.2253	94.1198	64.5743	77.4088	90.8058	56.0877	79.4729	102.456	110.072	117.139	126.131	86.0613	85.7893	79.1902	93.5682	73.9386	102.032	83.2442	39.413
REXO2	ENSG00000076043	3.97406	5.07959	4.28618	4.22204	6.11633	5.3779	4.83239	3.98665	3.0581	6.80377	3.25281	3.87801	4.58164	5.17557	6.71891	4.57182	4.23278	5.04118	4.37504	5.21513
RBM7	ENSG00000076053	2.67537	4.12941	2.57399	3.29597	2.60552	3.39386	3.7807	3.91713	3.36447	4.37875	3.4492	3.70996	2.48142	4.01684	4.11845	3.31299	4.03444	2.43984	3.95391	5.49267
RBMS2	ENSG00000076067	1.09137	3.32585	4.80271	4.89821	4.46172	2.88562	2.9174	2.85148	6.85906	11.3459	8.62863	9.88076	2.85567	2.43156	4.46014	1.34793	2.27736	6.02438	9.26624	2.07848
BAZ2A	ENSG00000076108	6.92379	12.7607	9.20011	12.1337	10.5794	6.76751	6.5278	12.0814	13.0995	21.4678	22.8061	19.444	7.68121	10.1383	14.4417	13.3925	8.75287	10.7542	22.1423	35.2101
PTPN23	ENSG00000076201	3.48044	7.70451	3.15595	2.98418	3.29078	1.91377	2.09156	3.38609	3.38971	10.5945	8.66988	8.6972	2.93937	2.59679	8.38803	3.43666	3.47799	3.24816	11.2449	8.15336
MLH1	ENSG00000076242	37.8064	37.28	40.2553	28.0417	22.6838	30.0132	27.4823	27.0718	28.9498	20.7538	22.7253	30.2749	34.1949	36.7944	29.8978	30.9974	30.6232	34.108	31.0503	20.1415
UNG	ENSG00000076248	82.7479	38.1209	36.0721	57.9496	35.6691	53.0161	36.2923	21.2727	36.7984	60.1766	38.1913	71.1156	39.9198	40.6711	32.1842	34.6535	35.9909	51.2824	36.6394	7.07263
FMO4	ENSG00000076258	1.04429	0.941132	1.30289	2.08422	1.49138	1.05065	1.78968	1.09386	1.77281	0.773933	1.06544	1.01702	0.715683	1.49138	1.29842	1.63873	1.2149	0.948369	2.8744	3.04269
KLHL20	ENSG00000076321	6.56323	7.42768	8.06704	12.346	8.35913	8.28553	6.07695	9.2662	8.72513	6.55299	6.82283	6.78577	8.77747	7.2248	8.02857	8.67792	7.91259	7.27246	8.78333	14.562
RGS11	ENSG00000076344	0	0	0	0	0	0	0.0179399	0	0	0.00933334	0	0.0268439	0.0027387	0	0	0	0.0059412	0.00492583	0	0.0257342
SLC46A1	ENSG00000076351	0.10597	0.0029255	0.0292286	0.00758378	0.0191399	0	0.00360858	0.0219214	0	0.0281608	0.0268631	0.00202486	0.178214	0.00590147	0.0254278	0.00864604	0.0179376	0.0326972	0.0239456	0.261392
PLXNA2	ENSG00000076356	0.073022	0.0169811	0.133034	0.0700078	0.1546	0.0315049	0.0187379	0.0784321	0.112311	0.0666148	0.0292755	0.004673	0.288199	0.0170244	0.0288611	0.0249418	0.0384994	0.250387	0.0656236	0.345125
SPAG5	ENSG00000076382	33.0306	41.4708	64.9442	36.0667	17.7225	39.6143	14.8734	38.0611	32.1797	26.7075	19.1003	15.6108	64.5764	33.2243	38.6168	36.642	46.1953	51.6259	33.1017	11.7213
ANKRD13A	ENSG00000076513	17.9904	13.7849	19.9197	22.5853	13.9897	11.653	16.2938	18.0046	15.5589	13.4618	13.9648	17.8366	15.7174	13.0873	14.913	16.0591	11.5567	15.9587	13.3209	15.9441
TPD52	ENSG00000076554	1.77974	5.57384	1.61909	0	9.35968	3.73358	0	4.94519	0.970753	5.55673	4.93078	4.16533	1.5106	5.69867	5.8851	1.99451	4.1497	2.89299	3.96601	1.98547
ACACB	ENSG00000076555	2.30953	1.83546	2.2468	1.6694	0.358268	1.1262	0.601841	1.23499	0.203921	1.11171	1.85378	1.34287	1.64149	0.178955	1.77077	2.14114	0.697822	1.14674	2.97507	2.63284
TRAF4	ENSG00000076604	5.6488	9.23916	7.57117	14.6874	7.78464	6.45231	9.57435	2.9344	4.74561	7.3937	11.6387	7.44705	14.8912	9.28442	7.58144	3.14244	7.11671	8.31361	10.2676	4.80737
PAG1	ENSG00000076641	36.9795	7.96001	21.2585	24.0089	20.0645	14.1115	15.8881	32.2304	138.088	4.65973	6.57944	29.7514	9.77416	10.6249	7.53941	12.4043	10.0045	28.5119	13.6191	22.3088
GPATCH1	ENSG00000076650	7.16618	5.93421	6.14476	6.56997	4.65677	6.2969	3.82941	4.69132	5.32362	3.79664	5.10811	4.78182	5.44365	7.42314	5.77242	6.66308	5.11314	5.13968	7.83752	6.47749
ICAM3	ENSG00000076662	48.3028	40.0632	42.8292	56.6602	65.3607	37.9714	47.9786	25.171	49.3434	58.0108	35.9199	51.4915	47.4139	37.7608	32.1954	31.3196	35.0002	41.9085	32.8344	21.8336
NT5C2	ENSG00000076685	18.0853	24.895	22.0332	22.6861	28.5375	23.8168	32.0196	30.513	31.2274	29.2364	22.0689	19.291	27.6043	21.6152	29.8173	21.7691	24.6572	34.6924	21.5556	40.1309
MCAM	ENSG00000076706	7.55782	0.258737	0.692525	2.77926	1.90056	7.12799	0.17014	0.154056	0.326246	3.40688	1.26976	0.889603	1.54679	5.22346	1.20968	0.222355	0.126139	0.468223	0.583747	0.274163
GPC4	ENSG00000076716	0.0392103	0.0154252	0.117441	0	1.65513	0.01561	4.98717	0.0348601	0.0136939	0.703998	0.0234646	8.47165	0.0222607	0.0649512	0.106504	0.0271879	0.0372182	0.294433	0.0470613	0.0357635
MBNL3	ENSG00000076770	17.7051	19.2668	14.709	13.7808	10.5829	17.8147	6.69139	26.0697	23.6747	19.476	28.0664	28.0091	17.1879	13.401	20.7818	21.3069	18.6437	19.3041	20.0669	13.8558
CAMSAP3	ENSG00000076826	0.00934046	0.0257021	0.0213183	0.0497821	0.01047	0.0325861	0	0	0	0.16637	0.0391861	0.00332294	0.195109	0	0.0461773	0.0567551	0.0117862	0	0.776105	1.20922
RAP1GAP	ENSG00000076864	20.5639	3.9078	8.36809	0.0213446	0	0.0139717	0.0152346	2.97808	1.46612	0.0198148	0.151213	0.00854848	2.55293	0.00830489	0.629194	4.41669	1.18842	0.13804	21.617	0.0754044
XAB2	ENSG00000076924	12.2423	12.8036	7.21662	13.0714	9.33562	14.7896	6.9688	9.70573	6.83801	16.7463	14.3418	13.1643	14.8228	13.646	11.7806	13.2693	10.9761	6.82775	13.2822	11.4013
ARHGEF1	ENSG00000076928	24.3488	30.6243	16.4655	26.7675	26.3158	23.5219	13.8672	15.425	15.4732	21.2569	47.3624	33.2813	18.9817	26.3702	35.218	27.0836	19.9905	9.53307	43.1469	67.7477
STXBP2	ENSG00000076944	3.30305	3.50262	3.03958	0.602872	0.775118	2.04014	0.081188	2.0584	0.0139456	4.30834	5.25589	1.77063	2.91119	1.80574	3.46043	3.41065	3.23104	2.20692	5.81841	13.5562
MAP2K7	ENSG00000076984	7.18224	8.1505	3.31744	6.59827	6.14247	6.68956	2.15816	5.03621	3.12385	12.4248	11.8545	12.9141	5.49047	6.42051	9.15773	6.10618	6.07521	3.18796	11.1293	9.82569
NMRK2	ENSG00000077009	0	0	0	0	0	0	0	0	0	0	0	0	0	0	0	0	0	0	0	0
DGKD	ENSG00000077044	11.0276	8.96847	11.914	7.21079	9.05363	6.16652	4.00853	5.18914	10.2264	6.98212	9.93675	10.0919	11.7035	6.78914	9.26676	5.9417	5.19904	7.52757	7.52208	12.3019
CTTNBP2	ENSG00000077063	0	0.0266517	0	0.0599986	0.0144214	0.0504946	0.00407844	0.0184825	0.0078749	0	0.00337343	0.0686552	0.0211872	0.00666988	0.0391036	0.0390872	0.00405202	0	0	0.0568275
ACTL6B	ENSG00000077080	0	0	0	0	0	0	0	0	0.0057974	0	0	0	0	0	0	0	0	0	0	0
RARB	ENSG00000077092	0.00213678	0	0	0	0.0137212	0.0213524	0.341477	0	0.0237423	0	0	0	0.00434995	0.0126921	0.01524	0	0.00771055	0.00639278	0.0643736	0.0207632
TOP2B	ENSG00000077097	115.495	104.883	118.347	134.487	103.495	122.373	68.1533	125.483	164.833	99.4049	108.093	99.6747	127.146	113.409	83.1351	134.297	114.689	120.679	95.2914	96.676
TM9SF3	ENSG00000077147	26.4757	30.3828	21.3162	35.1763	31.2657	23.8488	21.2227	34.5528	33.7426	34.9099	31.7097	35.4782	28.3025	35.0646	31.3993	31.9839	27.1825	26.5422	33.7176	36.4394
NFKB2	ENSG00000077150	0.446327	1.19031	1.67764	1.10393	0.441697	0.546358	2.00503	1.26164	0.898454	3.16939	3.15262	1.28682	1.82154	0.911424	1.8833	1.56552	1.16173	1.43525	6.68431	4.53232
UBE2T	ENSG00000077152	57.4573	60.7831	77.7806	30.3475	31.6747	56.9256	32.1402	45.592	43.9819	35.0682	30.2612	30.2643	74.9854	60.0521	51.5232	43.9578	70.5834	55.8564	29.8995	24.1887
PPP1R12B	ENSG00000077157	2.55591	3.8638	2.22321	2.12738	3.03208	2.5189	1.16241	3.20313	4.0882	1.79613	2.47473	1.48516	2.58729	2.40473	4.529	3.90877	2.4645	2.42244	5.5206	6.78098
DNAJC10	ENSG00000077232	4.95294	4.99561	2.90684	5.56727	7.08526	5.37944	3.90648	4.64193	9.51389	4.52772	4.346	4.26171	4.56846	4.64313	5.16509	5.54135	4.16455	4.45945	6.25347	9.37232
GTF3C1	ENSG00000077235	19.4372	15.7282	17.4736	16.7513	16.9398	19.793	7.85415	12.7257	12.8299	13.8543	16.8436	13.1114	18.2558	18.4533	14.722	17.8253	17.2045	15.8828	17.6279	11.3138
IL4R	ENSG00000077238	2.14091	21.953	22.443	3.37577	0.641273	9.68118	3.8909	16.7887	4.0085	42.2045	16.2045	14.4688	13.7638	24.328	5.47225	6.85076	12.7084	26.3658	7.14241	4.15393
USP33	ENSG00000077254	16.6159	22.2594	17.487	21.0583	18.5736	24.362	19.9532	22.9755	30.0868	14.0274	15.8317	14.4566	19.2666	21.9488	25.293	29.5827	22.5795	18.9674	23.5856	33.3986
PAK3	ENSG00000077264	0.00801099	0	0.00500811	0.0877113	0	0.25262	0	0.140014	0.0013431	0.00217132	0.0690421	0.0780626	0	0	0.174369	0.0599982	0.0210162	0	0.00461577	0.066265
CAPN6	ENSG00000077274	0	0	0	0	0	0	0.00804143	0.00290635	0	0	0	0	0	0	0	0	0	0	0	0
DCX	ENSG00000077279	0	0	0	0	0	0	0	0	0	0	0	0	0	0	0.00163474	0	0	0	0	0.00180797
SNRPA	ENSG00000077312	54.1824	48.3235	43.2332	42.6253	39.1895	59.9655	47.9534	43.7108	33.4838	46.6307	41.0411	44.078	62.1064	57.3366	38.7709	46.5286	54.809	45.8768	35.9856	14.6812
SPAG6	ENSG00000077327	5.41235	0.108974	0.0128916	10.5214	0.0253256	0.0197054	7.11208	0.0785553	0.102618	0.212393	0.0829378	0	0.758635	0.0351392	0.0666088	0.0514813	0.0071158	0.265486	0.0237633	0.0744893
EXOSC5	ENSG00000077348	24.7589	16.603	6.28192	21.0316	19.2613	23.0772	15.8692	5.20912	14.6911	21.0364	13.9872	24.0737	17.3608	22.0738	12.4464	13.6288	12.4967	9.62518	10.7479	5.05183
DYNC1I2	ENSG00000077380	19.4188	20.1151	28.0382	23.6442	31.5276	22.0931	23.149	22.8767	23.3304	15.8952	19.4305	21.0787	20.7507	21.3375	23.0328	19.8693	24.483	22.4461	15.0549	24.005
APBB1IP	ENSG00000077420	23.7161	35.892	17.8956	11.4357	19.037	29.4463	10.2558	27.8469	16.6764	29.1456	43.3747	42.9121	14.8194	34.4523	35.1723	38.249	22.1662	19.7752	32.6406	128
LRCH4	ENSG00000077454	7.13483	10.4962	5.12456	11.4617	13.0585	8.90432	3.36778	5.83588	5.54597	10.8653	11.2935	11.2288	8.08972	5.57055	12.2388	8.62187	7.3491	3.52638	20.6573	20.7341
FAM76B	ENSG00000077458	9.72447	14.4414	7.35507	15.419	11.2587	13.7315	13.6621	14.9034	12.6597	10.2244	9.65073	9.77116	14.1997	12.0141	15.1213	14.6546	11.5435	8.07753	12.8251	18.0786
SIRT6	ENSG00000077463	4.74633	5.36403	2.49231	6.42579	5.86084	5.94811	2.38841	3.25457	2.93668	7.04579	7.07619	6.9147	6.23682	5.32025	5.7477	5.89522	5.10832	2.35748	5.36265	4.71976
TYR	ENSG00000077498	0	0	0	0	0	0	0	0.0181175	0	0	0	0	0	0	0	0	0	0	0	0
POLD3	ENSG00000077514	15.7402	15.7164	17.9459	14.3193	12.2489	17.1552	9.87649	13.1079	15.2267	11.0775	12.4477	12.7529	16.4086	14.7464	14.4726	15.8507	13.3734	16.9876	15.503	8.5236
ACTN2	ENSG00000077522	0.0108711	0.0101023	0	0.0333818	0	0	0.0264734	0	0	0.0123957	0	0	0	0	0.00611725	0	0.0115829	0.00436134	0	0.183553
CAPZB	ENSG00000077549	31.9002	44.5769	58.7676	32.4391	17.8479	30.965	27.1648	48.1809	20.5731	56.9043	66.062	67.7843	35.2697	28.9014	40.4166	27.3317	35.7687	37.253	47.187	43.6064
GPR137B	ENSG00000077585	1.50662	2.23842	0.906426	4.18042	1.46906	0.883267	0.931635	1.70616	2.46863	1.89618	1.74945	2.16875	1.03852	3.19131	2.31395	2.35282	0.716173	1.99111	4.05177	3.45755
NAALAD2	ENSG00000077616	0	0	0	0	0.370629	0	0.00791062	0	0	0	0	0	0	0	0	0.00947679	0	0	0	0.0247672
JADE1	ENSG00000077684	19.1006	15.937	14.8128	11.6824	15.1402	26.4808	12.5696	17.8511	20.6959	18.8465	12.9185	13.4629	18.6489	23.1008	17.2279	18.9255	18.0785	22.0983	15.9199	15.1411
SLC25A43	ENSG00000077713	1.16227	1.20767	0.99474	0.116145	0.977088	0.595533	0	1.33291	0.704315	0.83381	0.95233	0.242916	0.510734	0.617601	1.59451	1.30207	0.681415	0.705609	0.77929	1.25986
UBE2A	ENSG00000077721	19.2984	23.4788	25.1784	23.7967	24.2323	28.7496	17.9864	29.5429	19.8093	32.515	31.0539	28.6535	24.4754	21.3757	24.6403	22.2876	30.1597	19.6721	24.4944	18.4624
FGFR1	ENSG00000077782	11.3669	16.7832	3.21908	3.5805	9.06841	10.7518	5.10659	18.2775	39.3619	55.1603	24.5376	16.9973	28.332	14.5261	29.9152	14.6444	9.71196	28.6837	19.1733	5.21939
FKBP6	ENSG00000077800	0	0	0	0	0	0	0	0	0	0	0	0	0	0	0	0	0	0	0	0.0138623
GTF2I	ENSG00000077809	19.9558	12.6584	17.0802	18.577	18.0523	15.2142	14.835	12.654	14.9697	18.6167	18.7593	20.6341	14.8878	14.519	11.7466	14.8721	15.9427	20.3273	22.9967	17.6093
SMC1B	ENSG00000077935	0.040201	0	0.479643	0.0283558	0.0119274	0.0649634	0	0	0.00651305	0.121088	0.00558008	0.00757096	0.0573654	0.0220656	0.0272802	0.290948	0.265611	0.0611275	4.48783	0.110579
FBLN1	ENSG00000077942	0.00110702	0	0.0977002	0	0.127955	1.41043	0	0.0229719	0.00194086	0.021964	0.00665136	0	0.393672	0.0197264	0.205283	0.0289005	0.0247747	0.0132478	0.360185	0.156501
ITGA8	ENSG00000077943	0	0.00308989	0	0	0.0471693	0.00524308	0	0	0	0	0	0	0	0	0.0523905	0	0	0	0	0.0154126
CST7	ENSG00000077984	0.774688	1.22127	27.3489	1.16707	0.163636	0.212204	0.740434	4.938	0.283146	22.3425	3.72568	8.82883	3.79104	4.79317	0.641538	2.58716	1.28216	3.15122	6.60228	2.3655
MAP2	ENSG00000078018	0.00068342	0.0297176	0.00670174	0.00521659	0	0.0136586	0	0.101481	0.247371	0.0658606	0.0923906	0	0.0436051	0.0121782	0.0203586	0.0594728	0.0695972	0.153349	0.576494	0.165776
PIAS2	ENSG00000078043	4.76072	7.73332	3.84699	5.90843	4.36091	5.9316	4.812	6.62364	9.37795	4.3928	5.57842	5.67915	5.20581	5.72561	8.63953	8.33629	5.27299	5.34301	10.8688	11.6811
AMPH	ENSG00000078053	0.00140164	0.00412716	0	0.0213977	0	0	0.0101816	0	0	0.0039728	0.0042108	0	0.0028534	0	0.00499843	0	0.00505785	0	0.00844532	0.562555
ARAF	ENSG00000078061	19.2009	15.1856	13.0697	16.5705	17.9873	18.341	11.6999	13.635	11.9426	16.833	15.6834	16.3759	16.6364	18.4899	14.0878	16.4735	14.673	12.8545	18.4838	15.7774
MCCC1	ENSG00000078070	16.0406	10.5274	16.3859	19.0762	11.8336	13.1262	16.6998	12.5276	13.9993	7.84529	8.00772	12.4892	10.6433	13.0528	10.6044	13.8571	11.5565	12.1863	12.7339	12.1022
LAMP3	ENSG00000078081	5.59383	0.220548	5.39308	0.189618	0.146226	3.82701	0.0451129	28.016	0.383566	2.01845	1.41795	0	0.245409	0.0737777	5.39916	1.56729	9.02138	5.61744	5.16392	1.56172
FAP	ENSG00000078098	0	0.0156346	0	0.0086104	0	0.00563615	0	0.0156054	0.00857853	0.0031973	0.0169442	0.00229896	0.00187638	0	0.128493	0	0.0244363	0	0	0.0026176
NEBL	ENSG00000078114	0	0.00568634	0.00564699	0.0395602	0.0221871	0.00863171	0.0188239	0.216692	0.0131379	0.104462	0.0224899	0.00234723	0.00660502	0.0102615	0.08602	0.0100225	0.006234	0.101648	0.0763342	0.0835999
ACER3	ENSG00000078124	2.52992	3.54526	2.07076	4.08562	4.29637	3.81047	2.44027	5.52794	2.75336	2.79552	3.45776	3.69212	2.6425	3.67399	4.14323	3.74586	2.88722	2.6848	2.24401	3.36497
UBE2K	ENSG00000078140	12.8358	21.633	11.7121	15.7616	16.5673	17.9176	13.457	28.9449	23.5738	29.2338	30.6594	31.7296	15.7026	20.6298	24.7875	20.9969	21.58	16.9967	22.9595	22.7839
PIK3C3	ENSG00000078142	4.01105	5.12856	3.59184	5.03813	5.58213	4.22892	5.96297	5.45542	6.94404	3.6826	5.0182	4.67522	4.18961	4.07512	6.44116	6.45047	4.03355	4.80594	7.62456	13.3053
N4BP2	ENSG00000078177	31.8284	39.0532	35.5887	18.8406	49.9483	36.8212	22.2037	49.8379	48.0581	45.0477	35.9492	32.0798	34.9612	29.4799	42.6147	40.4569	42.8252	38.6725	56.9044	40.9375
C12orf5	ENSG00000078237	5.45167	6.39645	6.5441	9.29697	8.96117	5.05077	7.8804	7.62688	3.82596	4.66822	5.7034	10.6426	5.23787	3.07545	4.32843	3.77623	6.05158	8.79272	5.61547	9.22204
TULP3	ENSG00000078246	3.21558	3.58779	3.31194	3.81013	2.98208	4.08224	3.09377	3.07867	2.39032	3.78692	3.43186	3.20879	3.63395	2.72892	3.54223	3.37132	2.96495	3.02392	5.70097	2.37975
SYNJ2	ENSG00000078269	6.67178	14.5954	18.3222	10.6345	9.65772	6.13494	4.37058	15.0296	12.7905	13.5645	15.2969	13.1264	18.1078	9.92494	12.3813	9.12923	11.8247	19.073	4.04713	6.46074
ADCY2	ENSG00000078295	0	0.00261591	0.00145197	0	0	0	0	0	0	0	0	0	0	0	0.000932	0.00386553	0	0	0	0.00178911
PPP2R5C	ENSG00000078304	16.8882	7.72299	11.8944	12.2294	11.7969	16.4962	14.8308	18.7691	14.4273	12.8524	18.3293	13.3268	11.8483	13.2535	14.4772	17.3918	15.7751	11.7716	14.8999	32.2511
PMS2P1	ENSG00000078319	24.7551	20.6654	24.3383	20.8393	16.4385	19.5578	31.5765	19.0021	25.1863	19.6371	20.1318	25.5658	19.515	20.3444	16.924	22.2772	19.1249	23.3159	26.1916	18.9393
RBFOX1	ENSG00000078328	0	0	0	0	0	0	0	0	0	0	0	0	0	0	0	0	0	0	0	0.006106
GNB1	ENSG00000078369	59.4745	65.694	59.6247	67.6662	64.5611	57.0328	42.1048	63.8511	49.4385	95.81	102.873	96.5497	65.3539	70.262	57.5402	52.714	61.3437	60.7171	65.6072	32.9865
HOXA9	ENSG00000078399	0	0	0	9.12755	0.019893	0.0464352	10.9366	0.0214285	0.35854	0	0.0465335	11.0298	0	0.018401	0.00649985	0	0.0111788	0	0	2.91632
EDN1	ENSG00000078401	0.0501827	0	0.076208	0.385579	0.0499038	0	0.338713	0.12144	0.068126	0.0440545	0.128408	0.0475149	0.0862431	0	0.169568	0.0338144	0.0168531	0.0232505	0.304364	0.915766
MLLT10	ENSG00000078403	5.82353	15.4212	9.45869	16.5196	11.7257	10.1731	14.5513	14.1477	12.7374	14.6207	12.7953	17.0124	12.4282	12.3545	17.4808	13.088	10.1555	13.4953	18.2074	19.3703
ZCWPW1	ENSG00000078487	1.7853	0.953987	1.08953	2.39886	3.59279	1.35611	1.24521	1.18332	1.80424	0.722062	0.715252	0.829728	0.99077	1.32933	0.861625	1.94756	0.94224	0.904621	1.29108	2.47649
ADCYAP1R1	ENSG00000078549	0	0	0	0	0.00742929	0	0.00420208	0	0.00202841	0	0	0	0.0062042	0	0	0	0.00417486	0	0	0.00268468
FGF20	ENSG00000078579	0	0	0	0	0	0	0	0	0	0	0	0	0	0	0	0.0407255	0	0	0	0.0108596
P2RY10	ENSG00000078589	2.44618	0.0690664	11.3713	3.34435	15.1366	2.4956	6.12665	8.6198	38.371	0.69544	1.63216	3.91106	0.414106	0.364346	6.48627	26.6895	4.20606	0.432571	41.2356	8.7124
ITM2A	ENSG00000078596	162.651	102.944	462.74	6.46791	77.414	152.145	237.061	558.474	311.885	154.53	109.728	22.9288	661.408	83.9848	27.0155	259.527	564.254	469.513	847.107	229.28
NRD1	ENSG00000078618	24.9158	33.5837	32.8361	25.6353	28.6246	36.3631	18.5962	40.6732	33.1984	37.5659	34.2661	26.2887	37.9378	29.448	38.2561	34.3983	35.6659	36.4063	41.2337	40.6009
VDAC3	ENSG00000078668	48.8128	46.311	69.1538	37.1496	59.5528	40.1227	50.8769	48.901	80.1839	37.9232	37.0474	40.2952	50.7233	36.8784	38.1989	41.6972	51.0461	47.1855	30.1574	25.5664
PCM1	ENSG00000078674	40.8082	44.8182	47.1895	39.4915	55.5721	43.5815	29.3476	57.9018	96.2748	37.6709	37.6992	30.5945	53.1758	45.44	52.0752	54.891	46.0891	55.5165	52.1935	52.2405
TNRC6C	ENSG00000078687	12.6503	30.3042	11.9605	15.47	19.0743	16.0443	5.63043	17.2786	10.231	15.4111	40.5772	15.2217	10.2481	14.9492	31.1653	22.7595	17.0682	13.6893	22.951	35.9065
CBFA2T2	ENSG00000078699	3.19252	5.48006	3.78986	4.81394	3.64751	4.19449	3.14618	4.75643	3.94303	7.07922	5.92988	4.70374	4.44911	4.6094	5.60333	5.33558	3.58055	4.99073	8.20392	9.98576
BRINP1	ENSG00000078725	0	0	0	0	0	0	0	0	0	0	0	0	0	0	0	0	0	0	0	0.00345367
ITCH	ENSG00000078747	18.2373	20.9667	22.4701	21.9695	25.9269	18.5563	20.8042	25.3912	23.1893	19.7363	21.663	17.5733	24.021	17.1876	20.8066	21.3538	20.5331	22.329	23.3132	28.6186
PKD2L2	ENSG00000078795	0.0135791	0	0.0110966	0	0.0435988	0.0339234	0.0801448	0	0.0297782	0.0288664	0.00509928	0	0.0282344	0.0403288	0.0131758	0.0147711	0.03677	0.0304694	0.0204546	0.0102162
TP53INP2	ENSG00000078804	0.8242	0.536265	0.73288	0.527684	0.22796	0.0746829	0.617539	0.552327	0.107078	1.08564	0.942996	0.830114	0.431254	0.0776864	0.92739	0.325187	0.298191	0.424833	1.18207	0.634216
SDF4	ENSG00000078808	11.6503	10.7543	9.91965	14.9562	18.8517	12.5057	8.05492	9.62434	8.66666	13.9413	14.7563	15.3235	13.4634	12.0769	13.1526	11.0073	13.8422	7.56854	11.2702	9.79026
MYH7B	ENSG00000078814	0.0166668	0.019676	0.026053	0.0988626	0.0319884	0.104536	0.0289487	0.00819929	0.0518573	0.00847169	0.0239446	0.0081219	0.0143709	0.0414249	0.036785	0	0.00935666	0.00596144	0.054027	0.0604852
BPIFB2	ENSG00000078898	0	0	0	0	0	0	0	0.00546355	0	0	0.0250074	0.00848242	0	0	0	0.0362195	0	0	0	0.0193161
TP73	ENSG00000078900	0.00584035	0.0161895	0.0496353	16.4321	0.0375035	3.53671	1.1285	0.00306664	1.18389	0.165538	0.0140364	0	0.0133975	10.6292	0.0389615	0.0203296	0.020251	0.0244623	15.0472	0.0353598
TOLLIP	ENSG00000078902	4.50528	4.24048	3.07721	7.01451	4.4682	4.51236	2.9205	2.76804	2.58114	6.26101	5.84278	6.72993	4.92054	4.63501	4.08204	4.1364	4.35715	2.91921	6.21325	4.55731
UBE2D4	ENSG00000078967	1.74667	1.54613	2.07648	2.175	1.81899	1.71681	1.47934	1.33643	1.13594	2.75548	2.51269	2.49368	1.9303	1.4038	1.07253	1.00645	1.54224	2.27666	3.01968	1.64496
CLUL1	ENSG00000079101	0.00410799	0.0120961	0	0	0	0.0102626	0.0149203	0.0107851	0.133288	0.0232872	0	0	0	0	0	0	0	0	0.0247519	0.0088559
RUNX1T1	ENSG00000079102	0.0181625	0.00343914	0	0.00891529	0.00375007	1.21383	0	0.0411618	0.386726	0.193665	0.00350884	0	0.00237773	0.00693762	0.0291563	0.0152461	0.0126441	0.00174718	0	0.00315678
CDH17	ENSG00000079112	0.0136258	0.00596275	0	0	0	0	0	0.00797475	0.0367022	0.00573973	0	0	0	0	0	0	0	0	0.134216	0.00815627
THOC1	ENSG00000079134	9.72834	14.3345	8.26718	12.3888	12.5456	15.8776	8.79991	11.2921	19.2605	6.00753	7.19669	6.18024	12.3799	12.7054	14.4496	12.9527	12.4358	8.46848	17.2431	14.9358
FKBP7	ENSG00000079150	1.36315	1.4951	1.24917	2.68211	1.92697	1.4609	2.07736	1.45915	2.6772	2.37719	1.61039	2.62403	2.56626	1.9348	1.45823	0.803509	1.3914	2.44015	2.31808	0.993247
OSBPL6	ENSG00000079156	0.0173613	0.0068192	0	0	0.00631878	0.0196661	0	0.0281697	0.0621514	0.0195235	0.0502548	0	0.00564322	0.00584487	0.0501635	0.00856311	0.0511798	0.00294396	0.0889347	0.0532175
SLC1A3	ENSG00000079215	0.0229311	0.0882444	16.202	0	0.0242907	0.0189002	0.0091594	2.52507	0.0198963	0.214436	0.0340924	0.00256977	6.35758	0.0224689	0.0097878	0.120701	0.0209419	0.59604	13.1815	0.260923
XRCC5	ENSG00000079246	173.006	170.288	209.505	160.277	124.659	177.084	150.907	182.053	171.863	140.418	137.01	138.72	204.574	176.722	136.382	161.763	188.791	212.811	119.827	100.489
LXN	ENSG00000079257	7.92854	4.22373	7.19371	5.69309	4.75567	7.97796	8.66096	6.4306	15.1308	3.66231	2.77716	6.06948	6.37746	8.86038	4.30423	4.89074	6.71125	6.44281	5.41172	9.55176
SP140	ENSG00000079263	0.0499123	0.0413158	7.12769	9.76529	0.0348102	0.148969	0.019689	4.13695	0.694911	0.0614601	0.329782	0.0856217	0.0972364	0.676188	3.22542	0.542504	0.744907	0.0405457	0.498107	1.70561
MKNK1	ENSG00000079277	4.1475	3.97633	3.26457	4.85531	6.09859	4.93619	4.48176	4.10293	2.90071	2.38352	5.26758	3.94901	3.2708	6.06617	4.84327	3.81251	4.15119	2.53055	4.59443	21.4473
TNS1	ENSG00000079308	0.0104569	0	0	2.46298	0.605018	0	0.112228	0.107596	0.0382111	0.0114861	0.0639145	0.511018	0.00749524	0	0.14377	0	0.000732335	0.00151549	0.00305212	0.198714
REXO1	ENSG00000079313	4.08681	8.05279	3.16673	4.88342	3.96153	5.33521	1.4274	6.44914	2.83291	11.3292	13.7697	10.3968	5.57686	5.32924	9.40559	5.87232	8.29306	3.09896	11.7021	8.75486
SAR1A	ENSG00000079332	22.5391	19.4229	22.2589	16.0645	14.4757	18.5989	20.9981	21.3074	21.1378	14.8807	18.1749	21.5508	17.984	19.0975	21.8507	12.5578	24.4498	15.1362	15.5653	22.0444
CDC14A	ENSG00000079335	2.6334	3.39392	3.73648	4.99945	6.70282	3.54809	4.88297	5.21933	8.69193	2.64592	3.81105	4.8757	3.40148	3.83309	4.64293	3.75582	2.62221	3.28378	9.3966	8.82282
RAPGEF3	ENSG00000079337	0.253445	0.0634254	0.0409016	0.764101	0.253742	0.0427769	0.0765434	0.00974254	0.54853	0.194133	0.0692474	0.468426	0.066987	0.101708	0.0157516	0.00573111	0.000952125	0.141864	0.0357132	0.33674
CEACAM1	ENSG00000079385	0.00819235	0.208585	1.07513	0.272894	0.0367322	0.0214355	0.0467463	0.166644	0.633005	0.239147	0.49406	0.171955	0.303308	0.152898	0.596101	0.0124447	0.0650674	0.235314	0.430828	0.469436
SENP1	ENSG00000079387	14.1692	14.3343	13.8844	11.8968	8.69358	13.8945	7.5538	14.8974	17.6741	14.4206	11.702	12.9611	12.7756	14.2183	12.4121	14.3623	14.1545	13.5434	15.3127	14.2579
DUSP13	ENSG00000079393	0	0	0	0.0256699	0	0	0	0.00441458	0.0157355	0.00953201	0	0	0	0	0.0119928	0	0	0	0	0.0412834
CIC	ENSG00000079432	5.97712	11.2775	5.27642	6.91649	5.95219	7.15481	1.90695	6.52891	2.25652	15.7989	17.0029	15.5926	6.19598	6.15816	14.5415	6.41539	8.16314	4.451	14.2834	10.966
LIPE	ENSG00000079435	4.25605	2.1921	1.2896	2.52499	0.95491	1.71345	0.0661356	1.65084	1.30852	3.10528	2.51635	2.1895	2.76743	1.00948	1.75819	2.65418	1.79313	1.00329	3.08115	3.20733
FDFT1	ENSG00000079459	37.8835	49.6896	45.6274	65.6654	118.422	40.3425	86.3347	59.0211	110.948	54.9953	49.4167	101.135	34.7673	71.8361	79.3527	35.9053	56.1865	51.3572	59.511	18.6387
PAFAH1B3	ENSG00000079462	46.3028	38.1311	39.0512	42.6212	24.4877	39.3587	15.4075	21.9001	16.1417	52.9392	34.7368	43.9081	72.4071	34.2578	39.8949	32.8947	40.4376	29.9132	31.3294	15.4664
OPHN1	ENSG00000079482	0.0100449	0.00848515	0	1.42241	0.0370091	0.00479936	1.15828	0	0.0179779	0.0027226	0.0202	0.00195764	0.00870432	0	0.0334501	0	0.0117873	0.0028738	0.00578767	0.207818
AFM	ENSG00000079557	0	0	0	0	0	0	0	0	0	0	0	0	0	0	0	0	0	0	0	0
KIF22	ENSG00000079616	81.4297	74.4123	84.6993	49.2233	47.892	95.8189	38.3733	68.1497	47.54	49.0549	49.1813	44.5802	100.219	84.9112	79.6857	89.486	77.8839	59.7321	57.0136	30.603
SCGN	ENSG00000079689	0	0	0	0	0	0	0	0	0	0	0	0	0	0	0	0	0.0078927	0	0	0
LRRC16A	ENSG00000079691	3.7368	2.00349	0.848093	2.99697	2.94883	2.76479	1.98062	1.09412	1.30217	1.5066	0.844987	2.562	1.01398	3.75053	1.62555	2.30781	0.946001	1.22619	1.03068	15.6304
PGM1	ENSG00000079739	20.4151	10.9831	19.9061	7.29775	13.0229	13.6263	6.66436	14.3293	12.8216	14.4143	11.4308	17.4262	13.9673	10.635	10.1702	12.8245	12.6279	12.6781	15.5595	3.43436
DDX1	ENSG00000079785	29.8289	32.0478	35.3266	37.8347	32.7992	34.858	31.0145	32.66	37.9414	32.2222	30.7889	35.776	38.2677	33.4002	28.3798	28.9423	34.187	36.0673	29.6785	30.0533
DNM2	ENSG00000079805	15.2188	19.9203	13.6898	19.0679	14.8072	16.404	8.09125	15.3189	4.93947	18.1068	19.2551	15.9236	19.7542	13.7665	20.6787	17.7346	17.1427	12.5388	21.1806	21.246
EPB41L2	ENSG00000079819	5.7827	11.2628	4.02182	0.0353071	0.10891	11.6827	3.74643	9.70354	6.38915	10.648	8.91429	16.5851	11.3496	22.1494	10.3189	10.9688	9.14084	9.50024	9.06714	6.23946
RIMS1	ENSG00000079841	0.00061716	0	0	0	0	0	0.00224155	0	0	0	0	0	0	0	0	0	0	0	0	0.00572843
MOXD1	ENSG00000079931	0	0	0	0	0.0670868	0.00745701	0	0	0	0	0.013451	0	0	0.00886503	0.058546	0.0129878	0.0215424	0	0	0.07562
STX7	ENSG00000079950	2.26213	2.39244	1.01636	1.0303	3.59396	1.621	1.36219	2.04859	3.51665	1.48114	1.73208	2.28423	1.49994	1.5491	2.17267	2.40378	1.62454	1.45955	2.44568	6.76793
RABL2B	ENSG00000079974	1.28164	2.55166	1.21851	1.85929	1.81477	1.26411	1.24641	1.03843	1.18682	2.60525	2.99178	3.21444	1.31341	1.35892	2.47627	1.41705	1.33839	1.37295	4.72735	5.31916
KEAP1	ENSG00000079999	30.2312	19.9746	21.4758	26.4858	26.301	28.692	14.9219	10.8306	17.502	20.1165	16.7847	24.9264	22.0813	31.8764	15.7668	18.2783	22.009	13.8059	18.5785	6.0194
DDX43	ENSG00000080007	0.0076792	0.00828665	0	0	0	0	0	0	0	0	0.0169092	0	0.00572915	0	0	0	0	0	0	0.0535965
PTPRH	ENSG00000080031	0.00496214	0	0.0118885	0.0416427	0	0.00908608	0.0132099	0	0	0.00515439	0	0.00370618	0.00604985	0	0.0816365	0	0.00262909	0.00544063	0.0219143	0.0126595
DCT	ENSG00000080166	0.0136604	0.0763181	0.0183211	0.0342265	0	0.0280048	0.0122145	0.00441458	0.0406469	0.0444827	0.114501	0.0205615	0.0143049	0.0199756	0.0759628	0.351186	0.0388697	0.0234765	0.0472804	0.641855
SLC35C2	ENSG00000080189	11.0342	11.7876	10.6281	11.998	15.9001	9.93958	8.73473	7.83732	10.4274	16.9539	11.9412	12.0022	12.3187	11.5307	13.0926	12.9085	7.66486	11.322	14.0498	18.1631
CRYBG3	ENSG00000080200	2.63517	0.254117	0.0154838	4.38711	13.0291	2.39833	13.4656	0.307008	0.487509	0.152165	0.640382	6.54219	0.0192865	1.2005	1.82225	1.08551	0.69904	0.018896	0.256874	0.801362
EPHA6	ENSG00000080224	0	0	0	0	0.0402405	0	0.00910418	0	0	0	0	0	0	0.00744449	0	0.0109067	0.0045226	0	0	0.0029083
SCTR	ENSG00000080293	0	0	0	0	0	0	0	0	0	0	0	0	0	0	0	0	0	0	0	0
RFX3	ENSG00000080298	3.64585	8.3393	3.73629	1.82475	6.27827	4.49164	3.07013	3.63856	10.7694	4.66397	4.45097	5.77206	3.4049	4.2854	8.67518	8.1345	3.66525	3.83945	10.5787	18.9317
RIF1	ENSG00000080345	18.9045	25.017	16.4517	21.9738	25.3385	22.2314	11.1807	26.427	34.2589	20.9917	23.0175	23.1569	22.4631	25.0137	28.6245	24.45	21.9338	22.553	30.6061	20.2531
RAB21	ENSG00000080371	8.89782	13.5362	8.9002	14.808	11.9175	15.0542	10.225	14.0018	9.31141	15.7037	17.0216	15.0738	9.96956	10.8478	12.0098	14.862	16.7098	10.4883	14.4363	15.0672
SLC4A4	ENSG00000080493	8.39044	6.22392	4.68196	24.7224	5.05391	8.90328	14.7526	13.0713	0.331955	0.985501	4.18668	11.305	0.0796824	3.27184	8.29246	7.51496	6.85401	0.0395739	6.41583	2.16022
SMARCA2	ENSG00000080503	4.99847	4.67612	23.396	10.0357	18.5497	3.90715	10.2908	6.55921	17.5922	10.3383	7.23409	21.9192	9.43534	6.05283	7.12256	6.67976	6.10026	17.7057	2.86975	18.3325
RDH8	ENSG00000080511	0	0	0	0	0	0	0	0	0	0	0	0	0	0	0	0	0	0	0	0.00786043
SESN1	ENSG00000080546	1.39236	3.94084	5.71801	8.50138	5.98305	3.42211	11.6762	5.71757	9.07153	3.75146	2.74812	4.63717	2.41256	2.63888	3.69814	2.63112	3.67329	4.35207	3.9781	9.32066
MID2	ENSG00000080561	0.0456958	0.0353533	0.00833768	0.01947	0.212933	0.0254891	0	0.821001	0.0686191	0.0072298	0.0153258	0	0.0051927	0	0.0684962	0.110986	0.0441929	0	0.046107	0.0780565
PIH1D3	ENSG00000080572	0.00818195	0	0	0	0	0	0	0.0214808	0.00717245	0.0115954	0.0368701	0.00833746	0	0	0.0343338	0	0	0	0	0
COL5A3	ENSG00000080573	0.00989776	0.145951	0.0076509	0.00893313	0.623756	1.3449	0.102015	0.00153627	0	0.00331714	0.383229	0.00715539	0.192488	0.60478	0.056711	0	0.0177452	0.0070027	0.0211546	2.30534
SRCAP	ENSG00000080603	8.89433	22.3499	13.5349	7.86257	6.95678	4.96393	4.14643	14.2519	8.90616	27.3955	32.7363	28.439	7.27911	7.08293	22.5626	11.6768	10.5986	12.7534	33.5941	18.8879
KIAA0020	ENSG00000080608	29.7492	29.9143	19.4498	12.0954	31.3508	33.5064	26.9748	17.4108	26.2889	17.1962	19.3837	18.8949	27.7478	34.5636	30.7736	29.7631	31.1643	29.4226	23.7022	18.7935
CPB2	ENSG00000080618	0.012199	0	0	0.272999	0.0287081	0.223373	0.373465	0.0058686	4.35835	0	0	0.0911128	0.063708	0.21244	0.0093801	0	1.03651	0.0401258	0	0
CHRNA3	ENSG00000080644	2.7694	21.9224	0.097543	0.0126545	1.27749	21.0562	0.108385	4.46139	0.320801	6.27785	20.7039	4.42613	5.03503	32.5553	14.3916	11.8734	9.82263	9.01717	0.859058	74.2803
KCNN2	ENSG00000080709	0	0	0	0	0.0126977	0	0	0	0	0.442769	0.0356427	0	0.0676967	0	0.420252	0.0172077	0	0.147898	0.0238287	0.0085256
CNOT4	ENSG00000080802	3.18874	6.01311	3.34256	4.3852	4.91399	3.63175	3.78376	6.45382	8.23584	5.19218	6.27972	6.09343	3.64645	3.6806	7.52921	6.87545	3.81548	4.01837	10.473	15.4514
PSEN1	ENSG00000080815	7.32618	7.81555	7.57495	10.4933	10.0873	6.66628	9.93412	7.65166	9.34479	7.45981	8.91116	9.40373	7.02515	7.67027	8.2933	8.83929	5.6898	8.48946	9.0822	13.4007
CPOX	ENSG00000080819	17.0255	11.1367	3.03579	3.33896	13.8925	12.9628	5.62723	8.12692	6.60841	6.89555	9.50966	9.78011	6.68204	14.8473	9.81421	10.1823	10.098	5.88597	13.1783	8.54792
CLDND1	ENSG00000080822	33.6846	12.0412	4.9347	6.73837	27.7604	10.3044	17.863	8.98564	13.1584	7.1288	9.24354	10.5695	9.33938	13.5362	13.3937	9.93549	8.52164	5.7126	14.9353	13.4971
MOK	ENSG00000080823	0.37197	0.0545082	0.0446175	0.696428	0.230662	0.089737	1.70387	0.104645	0.0630175	1.1118	0.131653	0.218156	0.0809205	0.0597414	0.120273	0.112532	0.0601819	0.533036	0.238076	0.385218
HSP90AA1	ENSG00000080824	296.533	180.977	219.992	411.761	585.45	497.12	187.596	293.263	255.264	257.83	310.828	274.967	227.164	468.368	283.076	201.859	471.748	207.033	317.685	165.657
RBL1	ENSG00000080839	14.702	23.3886	23.0592	17.2166	16.2388	20.2587	7.7199	26.1675	20.4588	17.1033	23.3773	17.476	20.4862	23.5716	28.4607	23.7039	22.6234	27.7266	22.4479	16.9071
DLGAP4	ENSG00000080845	0.873789	1.41832	1.20163	2.22972	1.07353	0.282922	0.917329	0.784579	1.21008	2.21639	3.20784	2.15968	1.82363	0.437781	2.05261	1.55651	0.842012	1.0326	5.84345	3.76225
IGSF9B	ENSG00000080854	0.0616769	1.1804	0.938066	0.267811	0.462154	0.0764137	0	0.821179	0.143642	1.13981	2.82698	1.73812	1.57811	0.154966	1.40187	0.446241	0.439254	1.39151	2.66149	0.686862
CFHR2	ENSG00000080910	0	0	0	0	0	0	0	0	0	0	0	0	0	0	0	0	0	0	0	0
CROCCP3	ENSG00000080947	1.58398	2.4913	0.655683	2.03562	2.75489	3.1284	0.572742	1.12717	2.84403	0.92021	1.79044	1.24534	1.46753	1.75624	4.19183	2.10885	1.52236	0.67645	6.21783	6.16961
NDC80	ENSG00000080986	34.0528	35.0532	48.4446	23.7007	18.5436	40.04	17.502	50.5489	39.3565	19.5172	21.6028	23.4518	33.2451	36.1174	37.6148	40.0247	40.2841	32.2015	26.7341	21.1962
AP4E1	ENSG00000081014	6.18535	11.2637	8.83183	6.8009	8.22361	9.01603	4.27707	10.6965	10.4207	8.32767	10.539	6.80827	8.30404	9.83851	12.5841	11.1912	11.9234	8.38868	11.6941	12.1938
RSBN1	ENSG00000081019	8.64785	14.1632	10.5688	6.83543	11.4711	11.0208	9.87531	17.0288	12.8696	14.497	14.7042	11.7885	14.2953	10.0534	12.9115	14.5272	11.7032	12.6783	16.8641	21.5406
MAGI3	ENSG00000081026	2.33399	4.21588	2.18128	1.63647	3.58439	4.47294	0.0526134	5.21181	3.82088	3.219	3.88475	4.00129	1.40716	3.99817	4.49617	4.89953	5.44802	4.45234	1.05902	2.44438
CXCL2	ENSG00000081041	0.195838	0.156011	0.206574	0	0.236727	1.73668	0.344302	0.632573	1.39834	0.328397	0.158214	0.0643985	0.915495	0.531789	0.17789	0.366638	0.258564	0.378146	0.126928	1.0963
AFP	ENSG00000081051	0	0	0	0	0	0	0.00880387	0	0	0	0	0	0	0	0	0	0	0	0	0.00413823
COL4A4	ENSG00000081052	2.0027	0.0047015	0.0260958	0	0.00512655	0.00398888	0.0115985	0.00657024	0.0303386	0.0429937	0.00239839	0.00162705	0.00325048	0	0	0.0208422	0.00230839	0.00716547	0.0384823	0.0576494
TCF7	ENSG00000081059	49.3002	97.2308	44.0944	4.85361	19.0347	40.8545	8.53085	76.5949	16.8115	77.6454	114.526	57.3527	39.9121	50.914	75.3277	66.6406	77.8347	54.9036	107.281	157.82
OSTM1	ENSG00000081087	3.82889	6.98271	4.45153	6.85083	6.9351	5.5295	5.84613	5.15175	4.40529	4.64633	6.53356	6.33101	2.51769	4.20321	6.38678	5.07355	6.97583	3.04913	8.28604	11.9771
CDH7	ENSG00000081138	0.273691	0	0	0	0	0.0211711	0.00512995	0	0	0	0.00848635	0	0	0	0	0	0	0	0.00851025	0.00281221
IMPG2	ENSG00000081148	0.119595	0.429555	0.634937	0.940244	0.736235	0.345605	0.788105	0.47922	0.96632	0.276627	0.387137	0.218215	0.450302	0.219501	0.425605	0.560709	0.288037	0.833445	1.77557	1.29183
PCNP	ENSG00000081154	33.1337	52.2669	31.8153	44.3201	40.1631	51.7104	32.4749	52.6733	43.0927	46.8602	48.8106	47.3284	37.8493	44.3662	47.0457	42.2839	48.4248	29.455	47.9201	44.6986
EXD2	ENSG00000081177	5.58371	2.77734	3.03621	5.22911	9.18403	3.83461	2.93716	2.85677	1.67339	6.72548	5.7873	5.08078	3.71701	4.55866	3.61539	4.10884	2.86845	5.96375	5.52429	5.89198
ARG2	ENSG00000081181	0.99781	0.306764	1.60185	1.04737	3.04195	4.14614	7.41621	2.3685	0.164284	5.11152	1.87462	3.51555	3.63206	1.90174	1.73822	0.426456	1.00283	5.94274	0.767707	0.396993
MEF2C	ENSG00000081189	0.00174521	0.0509464	0.0171138	13.9074	0	0.108997	20.2868	0.0416338	0.0576579	0.0247329	0.306711	0.0266756	0.00500428	0.0829296	0.0247133	0.0379679	0.0403288	0.0130532	0.488965	1.4277
PTPRC	ENSG00000081237	97.1189	127.351	250.611	105.081	159.409	90.6412	79.1782	151.675	213.82	52.7143	121.071	83.301	90.7783	55.5493	143.892	89.7632	76.8087	74.5251	299.373	299.886
CACNA1S	ENSG00000081248	0	0	0	0	0	0	0.00465323	0.00168178	0	0.00363131	0	0	0.00213109	0	0.00268807	0	0	0	0	0.0098983
PKP1	ENSG00000081277	0	0.428073	0.00415743	0.611626	0.0326692	0.0190645	0.0184781	0.0904167	0.5289	0.02884	0.0764195	0	0.0760038	4.9937	0.0504301	0.0664092	1.49544	0.114156	0.0306539	0.169911
UBA5	ENSG00000081307	6.7725	10.6609	5.3217	9.11501	10.5957	11.3605	7.66152	8.48995	10.2734	8.80606	7.98137	7.10535	9.84855	10.8526	11.1656	11.1067	9.51114	7.73726	10.6184	11.9383
STK17B	ENSG00000081320	60.1414	77.8328	66.0536	85.481	102.742	54.6461	104.036	126.3	50.8029	45.9009	87.3362	97.8603	45.3777	46.0669	64.3743	77.04	98.6349	60.267	65.8195	100.742
CDC14B	ENSG00000081377	0.020678	0	0	0	0.0242551	0.015098	0	0.000991665	0.018551	0.00214121	0.0272339	0	0.0015379	0.0044872	0.029634	0.0197221	0.00927021	0	0.0227588	0.0648798
ZNF510	ENSG00000081386	8.18478	8.41258	9.31085	13.2492	9.71535	8.65925	7.02153	8.77482	11.0835	6.6896	7.06631	7.71401	7.99976	8.90745	8.08668	8.25493	6.89157	8.54596	9.96009	11.5905
LRP2	ENSG00000081479	0.0269505	0.00673365	0.00158806	0	0.0062395	0.00242742	0.00352913	0.0134422	0.00653753	0	0.00291907	0.000990138	0	0.00288577	0.0349606	0.0422784	0.0694739	0	0.0117092	0.152195
ZNF506	ENSG00000081665	3.26619	12.0249	8.88449	12.8495	7.21057	4.0061	6.75182	0.248818	5.34216	6.82046	9.91704	4.9137	3.07473	9.6812	12.935	12.7374	1.32359	3.6291	17.1237	14.0373
JMJD4	ENSG00000081692	10.2451	5.79435	5.51743	8.20284	10.1689	9.49474	4.8673	2.89009	6.32442	6.73537	5.2964	6.8055	8.35351	9.49326	5.9954	8.66676	7.40092	5.54293	5.32787	9.13229
DUSP12	ENSG00000081721	12.0922	12.7341	12.0023	16.0157	14.3084	13.754	16.2674	12.8296	11.3191	8.04387	9.23961	11.3118	14.09	11.7972	10.8403	8.62234	10.981	10.4623	10.5623	9.18778
AACS	ENSG00000081760	5.63508	2.01181	3.25641	4.21254	8.4498	4.27842	3.13508	2.60359	0.812063	3.4611	0.831928	3.1861	2.49106	2.12608	1.67075	2.80294	2.26621	2.03451	1.52654	3.28767
KIAA0141	ENSG00000081791	14.4813	11.8984	11.8754	14.6184	12.2561	9.93439	13.7647	7.76882	14.1326	8.68301	8.40257	9.80568	10.4225	10.2195	11.4511	10.9819	7.0173	8.81345	13.1136	12.1141
SLC13A1	ENSG00000081800	0	0	0	0	0	0	0	0	0	0	0	0	0.00364253	0	0	0	0	0	0	0.00356257
CADPS2	ENSG00000081803	0	0	0	0	0.0159419	0	0.00450846	0	0	0	0	0	0	0.00737313	0	0.0108021	0.00447925	0	0	0.0489339
PCDHB4	ENSG00000081818	0	0.0582036	0.0213934	0	0	0	0	0.160046	0.0140328	0	0.622631	0.382372	0.00362891	0	0.313979	0	0.0976482	0.0130539	0	0.0111736
PCDHA6	ENSG00000081842	0	0	0	0	0	0	0.00533901	0	0	0	0.00441609	0	0	0	0	0	0	0	0	0.00974892
PCDHGA2	ENSG00000081853	0.102668	0.0199963	0.0610444	0.168468	0.0218041	0.0933095	0.0678294	0.0396878	0	0.0866177	0.0612046	0.176463	0.0169443	0.534472	0.550624	0.236388	0.0478133	0.0406346	0.0716064	0.0800447
HSPB11	ENSG00000081870	15.8096	15.2129	15.8394	12.3355	12.384	18.5762	13.078	16.4718	14.9532	10.9532	9.70991	10.1941	17.2387	15.0802	14.0529	15.7416	16.2238	13.5188	14.0764	12.0624
PHLPP1	ENSG00000081913	3.40385	1.56578	0.265186	3.18852	2.46071	5.50673	4.42932	0.765143	3.03222	2.64197	5.03785	4.43254	0.0927362	5.44431	3.20722	2.45597	0.95627	0.284033	1.21166	4.06729
ATP8B1	ENSG00000081923	0.0901715	0.0034968	0.00388181	0	0.663449	0	0	0	0.799411	0.00336601	0	0.321896	0	0.0423235	0.410795	0	0	0.00710587	0.0143108	0.0293731
IL12RB2	ENSG00000081985	10.0714	0.0219803	0.00610012	0.170939	0.0239675	0.484866	0.0881157	0.49477	0.0382	0.0264478	0.15698	0.266235	0.0542076	6.36276	0.0395433	0.162402	0.103776	0.0837495	0.0112445	0.624223
SMARCD3	ENSG00000082014	0.0779429	0.22587	0.536505	0.533616	0.0683129	0.0683396	0.0827967	0.127067	0.0364542	0.232608	0.698539	0.105307	0.370244	0.0361082	0.317549	0.449657	0.116325	0.0954822	1.40101	0.474994
WDR70	ENSG00000082068	8.8773	7.98753	11.7719	8.84905	7.61736	7.74371	7.43077	8.46209	11.1553	5.40443	5.35059	5.61738	8.57446	7.28604	9.29356	9.99087	7.41818	10.2575	9.58178	10.354
FYB	ENSG00000082074	124.232	72.4877	40.2693	4.87331	39.9497	57.859	2.46938	80.3447	38.5937	32.2609	73.2659	17.1685	19.7064	48.3764	73.9647	147.249	86.4613	16.9003	75.3684	126.909
MPP4	ENSG00000082126	0.0122648	0.0093454	0	0.024226	0.0101903	0	0	0.0130599	0.00834675	0.00449793	0.023837	0	0.030533	0	0.0486027	0.0138097	0.0469675	0.00949543	0	0.0659582
STRADB	ENSG00000082146	10.1521	8.18548	5.878	10.8991	1.62728	8.3274	18.6205	7.65372	5.82476	4.64113	7.28359	8.39247	3.49927	6.71563	7.14399	5.49194	6.80258	4.49792	4.00808	6.34618
BZW1	ENSG00000082153	48.2135	53.2016	59.8967	53.7213	44.0232	46.74	69.7587	68.3259	57.1343	51.0067	56.9559	56.4977	60.3412	53.7265	45.9915	41.3096	60.8696	57.1582	41.6701	45.4816
PGR	ENSG00000082175	0	0	0	0	0	0	0	0	0	0	0	0.00210384	0	0	0	0	0	0	0	0
C1QTNF3	ENSG00000082196	1.41705	3.1926	1.64636	1.98972	1.85829	2.40616	0.890602	3.23494	4.64483	1.98486	2.28959	1.2561	3.13828	2.08632	5.12772	3.82555	1.87898	2.61059	5.68352	6.53855
ME2	ENSG00000082212	37.332	51.4804	37.2596	27.8355	32.3428	36.9246	27.0843	36.441	46.8525	36.7908	45.1997	35.0838	36.9912	41.2267	36.4046	47.4813	54.2683	38.8063	38.8477	31.1103
C5orf22	ENSG00000082213	8.30151	8.04747	11.4193	7.18322	5.75119	6.29135	9.27051	8.77919	8.53092	10.7123	8.89099	8.62481	9.19359	8.36779	7.43241	7.13481	7.84387	9.82867	10.827	12.0474
CCNT2	ENSG00000082258	9.44877	16.2629	7.48409	14.6879	15.8086	15.6298	11.7756	15.339	16.8858	10.7256	11.8072	10.0824	13.5168	16.5038	20.7745	18.7664	13.2093	12.4508	22.2291	30.0763
FAM135A	ENSG00000082269	1.84671	1.48433	0.0048771	1.06486	3.53543	3.55971	0.417277	1.52522	9.73691	1.10167	1.73245	2.84165	0.0125574	1.31608	2.26761	3.86928	1.13581	0.466478	1.04285	3.59916
COL19A1	ENSG00000082293	0	0	0	0	0.012175	0.00473658	0.00344316	0	0.0842571	0	0.0199357	0	0	0	0	0	0	0	0	0.273756
EPB41L3	ENSG00000082397	0	0.00997625	0	0	0.0369765	0.010789	0	0.0199152	0	0	0.138392	0	0.00293062	0.00855082	0.087273	0.00626375	0.0051947	0.00215345	0.00433693	0.331336
COBLL1	ENSG00000082438	0.375871	0.0122704	0.0135303	0	0.094508	0.220605	0.00167046	0.69359	0.211127	0.13036	0.0677033	0.0740493	0.250861	0.136594	0.0968707	0.712421	0.138841	0.152736	0.14133	0.919331
DLG3	ENSG00000082458	5.51161	4.64363	5.95406	9.68192	0.278188	6.78051	0.409831	5.07899	1.87803	6.31085	5.38141	0.0328522	5.80076	4.93702	5.64358	8.13608	5.6594	5.48881	4.77739	1.45187
KCNK2	ENSG00000082482	0	0	0	0	0	0	0	0	0	0	0	0	0	0	0	0	0	0	0	0
SERTAD4	ENSG00000082497	3.67204	0.0200273	0	0.0110296	0.0185576	0.043318	0	0.363171	0.298229	0.00819121	0.0173639	0	0.0160355	3.91379	0.0236436	3.21906	2.40955	0	0	0.925254
TRAF5	ENSG00000082512	15.3497	16.2463	12.2927	4.25739	21.3772	8.91158	9.66783	14.4055	32.1445	11.173	11.311	8.43884	10.6663	13.0595	14.37	15.8413	10.8068	15.9875	28.1936	21.9155
MRPL22	ENSG00000082515	3.7632	5.23113	5.88798	4.31604	2.76413	4.03917	8.00233	4.81242	5.49721	4.39992	4.28953	4.55754	5.01713	4.21386	4.45556	3.83727	4.97372	4.54554	4.64501	5.72211
GEMIN5	ENSG00000082516	17.8008	13.4544	14.8783	17.2435	13.2735	14.8581	11.2487	9.79122	15.3239	13.231	12.6933	14.2118	14.7416	15.8906	11.5274	13.4636	15.2442	16.5778	13.6114	7.42493
OPRK1	ENSG00000082556	0.107694	0	0	0	0	0	0.0150219	0	0	0	0	0	0	0.00818894	0.00289261	0	0.00199315	0.00412463	0	0.0303204
NFE2L1	ENSG00000082641	23.8209	21.0763	19.301	44.7504	29.6612	29.4144	15.2793	20.2312	15.1351	29.5019	23.8421	21.4367	30.0025	25.6403	20.549	23.6269	22.9505	24.6971	18.5489	10.7372
SEMA5B	ENSG00000082684	0.0780352	0	0	0.0290689	0.0978188	0	0	0.00499913	0.0230074	0	0	0.0129356	0	0	0	0	0	0	0	0.00686195
GSK3B	ENSG00000082701	10.6764	20.8558	20.242	14.8374	18.4825	14.9775	13.346	25.7256	25.2031	36.3492	33.5112	25.8045	19.5378	15.2208	24.1239	17.9718	18.2041	21.0954	31.9796	26.9864
ITGB5	ENSG00000082781	0.0338721	0	0.0801049	0.187059	2.11658	0.00612222	0.0222521	0.0277773	0.00573332	0.222275	0.103071	0.00749169	0.0528099	0.0291128	0.4015	0.0746413	0.173449	0.08065	0.0959782	0.0958795
ERC1	ENSG00000082805	4.60524	3.143	4.77791	6.2293	6.84313	5.08449	5.40898	6.59124	6.68651	2.80797	4.98261	6.37586	1.87458	3.73738	6.43824	4.67508	4.13094	3.04278	7.34582	11.6208
XPO1	ENSG00000082898	45.2388	61.2948	43.6112	44.7038	53.0755	64.7235	34.8919	57.8878	60.6621	51.842	48.7695	50.1072	51.5234	49.6358	57.6444	49.5034	67.6035	49.8198	56.2002	43.9947
C4orf6	ENSG00000082929	0	0	0	0	0	0	0.0246493	0	0	0	0	0	0	0	0	0	0	0	0	0.025099
RNF13	ENSG00000082996	8.4627	10.5807	8.7446	14.4484	10.9409	8.20888	18.4859	12.7617	12.094	9.21498	10.1979	12.552	10.2333	8.80364	10.9985	11.7632	7.8028	10.0388	12.5182	20.6751
TRPM3	ENSG00000083067	0	0	0.00259359	0	0.00254757	0	0.00576373	0.000520785	0.00069556	0	0.00119185	0.00161708	0.00065992	0	0.000832395	0	0.00057356	0	0	0.00330842
PALB2	ENSG00000083093	7.1452	6.61341	6.12314	8.16703	5.81115	4.03859	5.71415	5.18627	6.91202	7.56276	6.64398	7.92415	7.1641	6.48403	6.58307	5.58369	6.01573	7.79328	7.56143	5.60133
DOPEY1	ENSG00000083097	6.69972	7.64854	6.82466	7.34628	7.09311	7.67977	2.54666	6.79138	12.4818	2.52958	6.87834	4.46294	4.14154	7.29946	9.40998	11.3031	7.24192	4.16876	14.3112	20.2878
LYRM2	ENSG00000083099	6.11274	4.84281	6.05454	7.66325	6.92026	6.68519	10.1226	4.86745	5.67774	2.68564	5.30205	7.01194	2.1694	5.97413	4.58291	4.07921	6.22653	2.52435	5.7475	5.60965
BCKDHB	ENSG00000083123	7.78552	7.42339	5.77875	8.96688	8.97804	9.08328	11.8069	7.22687	9.83008	3.70631	5.87227	8.33633	3.21984	8.1331	6.95578	9.21734	7.02289	4.01584	13.6226	8.38378
KAT6A	ENSG00000083168	17.8113	23.2991	23.2422	20.6863	32.0447	24.1342	12.6731	26.9488	39.235	28.3057	28.3095	22.3944	23.641	24.2294	23.9018	26.8552	19.736	28.4818	27.2567	30.2108
ZCCHC6	ENSG00000083223	13.2041	18.1019	14.7724	12.9821	13.1072	15.8421	10.1343	18.6806	15.4954	11.5175	15.9122	11.138	14.2331	14.6078	17.4513	21.4013	15.9663	15.9064	23.0715	32.394
ULK2	ENSG00000083290	1.83405	0.125534	0.53779	0.00612604	0.175223	0.00400995	0.00874484	0.331137	0.00845149	0	0.108498	0.381105	0.207639	0	0.011954	0.125714	0.0295548	0.0696322	2.24377	1.97664
GRHL2	ENSG00000083307	0	0	0	0	0.00837082	0.00651319	0	0.00171119	0	0	0	0.00265671	0	0	0	0	0	0	0	0.0138958
TNPO1	ENSG00000083312	17.4971	24.0968	18.843	19.7656	24.5906	23.4968	16.7115	23.3405	29.6058	17.8123	17.9541	21.9281	18.035	22.3937	22.2635	22.9359	24.7951	18.8035	20.4905	29.6665
PLOD1	ENSG00000083444	0.0650821	0.441912	0.742619	1.71148	0.438618	0.0296766	0.695723	0.22439	0.0477728	0.547141	1.0617	0.0726299	0.534875	0.0441002	1.0974	0.167985	0.26812	0.222125	0.492083	0.329292
P2RX5	ENSG00000083454	4.41465	17.7061	3.81472	4.31732	4.87901	2.30791	8.48429	5.19141	5.53334	16.6674	2.85464	4.4956	12.5054	4.96103	6.78402	14.0278	11.5099	6.88717	30.2854	6.78935
ITGAE	ENSG00000083457	10.8014	19.1037	8.23101	5.63403	86.0846	6.1959	18.8133	14.065	72.5751	30.6514	19.7464	5.97841	20.0384	28.8993	29.6725	32.3328	36.5299	30.4045	9.05195	8.97512
DIS3	ENSG00000083520	14.3435	15.1228	11.7017	16.5064	14.1398	14.2262	15.4518	18.2684	16.0968	12.0642	12.5216	13.4418	13.6319	15.9495	14.8927	14.7762	14.3796	14.8607	12.7228	16.2203
PIBF1	ENSG00000083535	12.3193	17.9214	11.6758	18.3903	15.3467	16.2656	17.47	18.6334	22.3944	11.9307	11.9598	11.8784	15.305	14.4003	21.6524	21.5471	14.2617	18.745	20.4324	27.1381
TDRD3	ENSG00000083544	9.86707	12.1689	11.6927	9.83958	9.15359	11.0385	18.8465	13.2969	11.4601	10.0682	9.11307	9.10303	11.37	11.8448	13.4058	13.5082	11.0172	12.4493	13.2075	13.269
AC000111.6	ENSG00000083622	0	0	0	0	0	0	0	0	0	0	0	0	0	0	0	0	0	0	0	0
NUFIP1	ENSG00000083635	4.68107	4.37972	3.71946	6.31996	4.40158	4.35164	5.25031	4.19611	4.38283	6.82236	4.10486	5.29739	4.92403	6.06016	4.05406	3.97664	4.60938	4.92716	5.64304	2.35106
PDS5B	ENSG00000083642	12.6263	19.015	13.2861	10.1912	15.5729	18.2502	10.8387	21.8832	24.4444	15.6677	14.7616	15.3502	18.187	15.4455	22.0846	22.3321	16.6854	22.4749	22.7758	24.5191
OXCT1	ENSG00000083720	32.5271	25.8052	34.3983	18.3455	25.4724	41.0039	0.499405	35.487	21.6645	20.1911	22.623	11.4202	28.2581	34.8507	26.9672	43.9939	38.0853	30.4246	25.7055	22.1004
RRAGB	ENSG00000083750	3.99199	4.33587	3.91354	8.67415	5.86388	5.06953	7.33879	6.42603	6.84621	3.71398	4.51127	4.20068	5.50284	4.83862	7.4059	8.27458	3.69704	4.74417	7.37111	15.8315
EPYC	ENSG00000083782	0	0	0	0	0	0	0	0	0	0	0	0	0	0	0	0	0	0	0	0
CYLD	ENSG00000083799	7.40977	6.72664	8.5754	13.6245	9.49349	4.59462	8.5126	9.68256	11.1335	7.46529	7.08685	7.78342	7.70177	6.12097	7.26361	9.85324	6.42644	8.80058	11.0448	19.1716
SLC27A5	ENSG00000083807	2.46553	1.75595	0.653187	2.94543	2.69913	1.72635	2.37043	0.839095	2.668	1.24439	0.907881	1.8798	1.52552	2.46161	1.56289	1.54194	0.892865	1.07789	1.16251	1.57224
ZNF324	ENSG00000083812	7.10544	6.26314	4.37508	8.07159	9.34342	7.72758	4.05995	3.51614	4.12829	5.62275	5.45306	6.42713	6.36964	7.08476	4.81801	5.94157	4.5436	4.49017	6.00774	6.84978
ZNF671	ENSG00000083814	8.78035	9.20645	12.1725	11.2164	11.935	9.46518	9.66684	8.16968	9.45212	5.3124	7.82782	6.66412	9.76532	9.02051	8.48583	9.57598	7.92773	9.8364	9.62198	15.4748
ZNF416	ENSG00000083817	6.67919	5.47105	7.77376	7.93465	7.40803	5.08593	10.3743	5.84268	5.60431	6.56595	5.81023	7.30487	6.60939	7.43873	4.1429	5.23436	4.1685	8.53634	5.14822	7.59231
ZNF586	ENSG00000083828	14.1382	17.5294	14.4273	3.56873	16.4113	18.3975	21.3627	13.4414	17.0383	9.88046	12.0953	10.2789	16.0716	14.1156	16.3899	18.4879	13.7791	17.3868	19.8799	27.4192
ZNF446	ENSG00000083838	3.62484	4.45896	2.32359	4.56863	5.03871	5.03496	2.82664	2.3212	2.49654	4.87565	3.76011	3.17545	4.28195	3.71721	3.8151	5.18063	3.07798	3.10129	3.91573	4.50357
ZNF8	ENSG00000083842	0	0	0	0	0	0	0	0	0	0	0	0	0	0	0	0	0	0	0	0
ZNF264	ENSG00000083844	17.7864	15.3138	21.8662	24.5793	17.9596	14.6488	14.478	17.0186	17.4204	12.7042	13.0285	15.9779	15.2006	12.8798	14.1367	18.0336	13.6797	19.3532	16.6326	21.4988
RPS5	ENSG00000083845	258.988	198.458	125.896	156.856	207.972	198.55	433.63	107.399	150.764	192.59	141.625	199.979	206.709	178.596	131.203	157.503	141.589	233.218	81.5888	79.4066
FAT1	ENSG00000083857	27.8061	47.9907	39.0936	0.510942	1.59699	0.0244124	0.370893	54.2086	9.785	27.6421	63.8394	5.05354	58.0876	39.5743	41.8098	72.0696	49.9494	54.6575	26.5427	1.3674
YTHDC1	ENSG00000083896	18.5267	22.6118	16.3479	22.5262	24.4186	26.8128	19.2054	23.4396	25.795	17.4012	20.4247	16.2576	21.1352	23.7549	23.5877	28.1939	22.6757	20.3135	24.117	40.8857
CHMP2B	ENSG00000083937	9.06033	11.3648	6.96673	9.95917	10.9261	14.2961	9.99503	20.141	13.1526	9.1264	12.5843	13.9693	8.50234	11.6778	11.1072	11.5091	20.0104	8.18748	7.93808	10.149
SMAP2	ENSG00000084070	24.4097	28.187	17.1043	26.8501	11.7369	14.0373	12.6675	23.8527	17.5113	31.794	38.2503	0.00468558	22.7444	18.9275	20.4661	18.7867	11.7899	31.276	26.7218	39.7357
PPIE	ENSG00000084072	6.1642	7.28003	5.31089	2.62233	2.89115	4.39152	5.83719	5.65921	2.62611	4.54694	5.14572	4.90509	6.5266	5.15096	5.29383	5.0168	6.03477	5.86241	5.15432	5.55867
ZMPSTE24	ENSG00000084073	15.1738	15.9296	14.9639	21.1855	13.3493	16.2653	15.9122	20.3691	15.1081	17.3133	17.4004	17.3662	16.7074	14.3973	18.2913	12.7597	20.0908	13.6167	14.5912	14.6885
STARD7	ENSG00000084090	57.379	53.5309	47.7709	53.4955	44.6707	48.3404	39.6251	52.6783	49.1497	66.2539	59.5721	62.9834	54.5583	55.8096	43.0064	47.2522	60.7296	57.7413	44.8588	27.9059
NOA1	ENSG00000084092	13.5252	16.0008	9.79943	13.4193	11.824	12.8638	14.5434	13.7267	11.0595	21.5908	17.9155	14.8032	12.858	12.9432	14.0559	14.9165	14.1224	15.9798	12.9901	11.6014
REST	ENSG00000084093	18.1892	21.6084	25.4742	31.317	30.4814	27.3107	24.0938	35.8555	33.1022	32.6776	33.7975	33.4361	24.396	25.1028	25.4027	30.0905	25.5031	29.0242	37.2079	36.451
HAL	ENSG00000084110	0.0890597	0.45311	0.260928	0.246069	0.108434	0.10738	0.15054	0.0727007	0.148096	2.48447	0.322823	0.0563143	0.566027	0.0547096	0.189372	0.267177	0.0410133	0.716464	1.7389	0.382212
SSH1	ENSG00000084112	2.76781	3.97715	4.3315	3.66393	3.55227	3.01558	1.71196	3.67567	3.35611	5.92832	5.9076	4.68123	3.35237	2.60811	4.00155	3.73888	3.06963	4.06811	7.88477	2.64635
GSTP1	ENSG00000084207	170.615	108.273	141.356	339.708	178.27	167.106	284.131	107.869	142.81	213.392	120.534	273.209	241.913	163.851	101.099	113.027	204.012	163.573	61.8648	20.4874
APLP2	ENSG00000084234	10.5536	4.99218	7.06596	22.0409	17.0771	8.0223	30.1989	6.17733	31.6819	5.89244	7.88093	10.098	6.7498	22.7238	7.81412	8.4407	5.49125	6.62289	7.71131	5.98648
KIAA1467	ENSG00000084444	1.07733	1.29383	2.36709	1.10729	0.812291	0.974137	2.20868	1.90476	0.899105	3.82224	3.1587	1.81171	2.49765	0.096506	1.74885	2.73686	2.26486	2.42695	4.81782	0.898312
SLCO1A2	ENSG00000084453	0	0	0	0	0	0.105145	0	0	0.00119017	0.00192409	0.00203936	0	0.0027639	0	0.0192257	0.0531668	0	0	0.00409021	0.0378972
WBP11	ENSG00000084463	24.2873	27.2243	29.652	26.8327	17.4829	24.2155	12.8601	36.4859	24.7908	30.8609	34.383	30.5318	29.02	29.3369	26.6822	26.1664	31.5952	28.3222	25.8321	14.9935
EIF3I	ENSG00000084623	129.094	96.8052	121.879	114.76	90.6031	93.3092	179.336	81.3105	70.533	86.2268	88.132	90.1393	104.507	101.326	66.3808	72.9689	100.128	117.349	50.6055	36.8373
NKAIN1	ENSG00000084628	0	0	0.0172895	0.080748	0	0	0.0192111	0	0.0711756	0.00749604	0	0	0.0087983	0	0	0	0.00954335	0	0.06374	0.0105314
COL16A1	ENSG00000084636	0.00927885	0	0.0386017	0.521536	0.303334	0.0126439	0.079657	0.0249571	0.0108516	0.157799	0.0152047	0.0825182	0.0828463	0.0200417	0.199956	0.00734059	0.0109658	0.0605679	0.0508252	0.133625
TXLNA	ENSG00000084652	28.1274	28.8236	29.7029	36.5596	36.1243	36.5926	19.7464	23.2281	25.2313	27.283	26.2201	27.0599	34.6009	30.9415	26.0435	24.4371	29.5631	26.3805	28.6632	13.8067
APOB	ENSG00000084674	0	0	0	0.00406654	0.00342104	0	0	0	5.56966	0	0	0	0	0	0	0	0	0	0	0
NCOA1	ENSG00000084676	6.5954	11.0904	12.7479	9.22674	9.80698	10.3738	10.4125	16.6538	8.59291	10.9477	13.4783	10.8201	13.424	8.88122	10.9072	17.8451	12.6874	12.6835	16.7169	24.5807
AGBL5	ENSG00000084693	14.8232	7.99366	9.12536	10.6033	8.50734	11.9015	7.35897	8.28598	13.009	12.1087	6.58999	9.23984	12.22	9.72558	6.76815	8.70531	8.94197	8.75487	7.60412	5.3767
EFR3B	ENSG00000084710	0.263856	0.0753593	0.0378175	0.0176622	0.0817222	0.0520254	0.0210104	0.0296739	0.0270669	0.0754226	0.0764654	0.0117894	0.119401	0.00687209	0.0456327	0.0805444	0.0476231	0.0346135	0.42523	0.0454553
KIF3C	ENSG00000084731	2.38613	2.52244	5.97813	2.92208	3.08471	2.38165	1.06748	3.53792	3.3449	5.11027	4.54831	4.55028	4.56433	2.6553	4.49475	2.86929	3.23874	2.96304	3.70544	1.87392
RAB10	ENSG00000084733	35.7366	46.7817	34.1351	47.7606	60.1154	46.753	33.8281	34.3376	44.771	65.3406	57.0066	51.8062	49.3141	45.6949	41.1555	34.0221	49.4294	30.9372	36.1146	33.6293
GCKR	ENSG00000084734	0	0	0	0	0	0	0	0	0	0	0	0	0	0	0.00526345	0	0	0	0	0
HADHA	ENSG00000084754	64.3753	58.549	76.7956	46.4046	61.8537	45.2448	109.919	55.1089	62.4517	58.9229	58.5383	52.1829	62.1079	53.4334	41.8472	44.8372	49.3671	75.9553	48.2451	38.4914
MAPRE3	ENSG00000084764	0.156803	0.0787262	0.171697	0.0522971	0.439958	0	0	0.0765634	0.10283	0.110044	0.487128	0.0465442	0.0620853	0.149219	0.431666	0.0198741	0.0758606	0.00683264	0.178887	0.233236
CAD	ENSG00000084774	30.2842	21.4509	17.0347	30.7149	31.0193	23.8404	8.61572	12.3169	16.3475	27.5271	30.6358	29.4446	24.7949	25.1494	21.9306	16.8556	22.7678	24.4142	29.0097	7.98681
CD59	ENSG00000085063	18.7505	12.1946	6.10799	0.244025	27.2009	19.6311	0	14.7714	12.8795	13.9183	21.2446	8.66553	12.5669	18.3152	12.3073	31.7433	19.1052	16.365	12.4244	17.8196
CD82	ENSG00000085117	24.6636	44.1749	39.7009	111.777	39.7409	28.6337	23.8438	29.8436	43.5928	58.1583	51.9424	45.0941	48.6161	26.054	40.0324	26.1989	32.8906	36.349	39.1091	16.0121
BCORL1	ENSG00000085185	0.9849	2.40484	2.03448	1.99085	1.84612	0.814475	0.76789	2.07401	5.82332	6.42094	5.5175	8.06794	1.40935	2.0715	3.73201	1.3068	0.889204	1.78527	5.34553	1.80307
ATRX	ENSG00000085224	18.2562	22.0568	14.3093	27.7421	26.0566	26.1443	9.9966	24.3491	35.8479	14.3019	19.756	14.3572	17.3652	20.6476	26.6795	25.9423	18.1713	16.03	26.7387	42.0321
TAF9	ENSG00000085231	21.8616	19.9398	22.6403	23.6132	17.3349	23.4188	28.4297	25.0277	23.1929	18.4267	17.1515	16.2427	23.8691	23.7162	18.3295	22.2699	24.0113	21.6675	16.7826	17.7
FCN1	ENSG00000085265	0	0	0	0	0.0394457	0	0	0	0	0	13.6745	0	0.0125053	0	0	0	0	0	0	3.37493
MYNN	ENSG00000085274	7.17065	9.41055	6.29547	8.56598	9.64082	8.94101	11.3465	9.10532	9.01392	6.49056	7.51308	7.34177	7.41154	7.45193	8.06102	8.15818	7.23364	7.17273	8.64735	11.6326
MECOM	ENSG00000085276	0.0142818	0.00856918	0.00850988	0.0198721	0.00557258	0.0173437	0.0315191	0.0060027	0.528833	0.0614926	0.0286777	0.0141489	0.055542	0.0103093	0.112696	0.0226556	0.359129	0.0051926	0.0418305	0.222022
SCAMP1	ENSG00000085365	7.23735	7.44585	6.53659	12.0914	10.8023	9.03389	8.73084	7.06881	13.2035	10.8779	6.30936	9.19105	8.07178	7.32437	8.31989	7.78677	7.4932	6.64602	10.8733	9.00194
PREP	ENSG00000085377	10.5564	11.9752	14.1395	9.53686	12.3919	10.838	8.08435	15.1185	11.5155	15.3378	18.3952	16.81	5.54515	10.527	15.4282	13.7233	14.3674	14.7321	17.2577	15.7898
HACE1	ENSG00000085382	4.08182	7.83239	5.11517	2.91115	4.56314	7.94269	4.79543	6.33734	12.9745	4.9881	4.35953	3.85673	3.78259	4.96756	10.0089	7.73172	5.25985	5.9226	11.8144	7.75549
SEH1L	ENSG00000085415	10.9521	12.8524	5.22792	9.74581	7.06628	12.0884	8.13588	8.47396	9.78129	12.5658	12.7548	16.0213	8.03922	16.9049	11.5021	9.10386	10.3575	8.44253	9.8638	10.6615
WDR47	ENSG00000085433	3.28509	5.01011	5.75526	9.63767	10.2327	5.56025	8.58351	4.82802	4.79533	5.04975	5.15869	5.52271	5.12308	5.83429	5.87947	4.30412	4.35091	4.2829	6.71574	9.66279
WDFY1	ENSG00000085449	0.68609	2.22837	5.69709	9.82749	10.9805	1.77457	11.433	3.41615	6.5834	2.399	3.99693	8.41174	1.48975	1.7949	5.7922	2.91629	1.97572	1.21684	5.04799	10.4487
OVGP1	ENSG00000085465	1.13308	1.62212	0.440734	0.948472	0.746986	1.57193	0.873814	1.69857	2.65409	0.666925	0.833958	0.301733	1.66026	0.926517	1.98454	1.84055	1.29792	0.664413	1.51332	1.46634
SLC25A24	ENSG00000085491	12.5212	3.49937	9.70881	6.22508	14.2234	13.5806	8.25525	13.5313	3.37814	1.83284	4.73337	11.3002	1.84515	10.9567	7.84605	6.85557	7.95478	2.18367	1.75911	6.23315
MAP3K4	ENSG00000085511	15.0282	14.8522	13.4155	12.9784	13.2719	17.2058	8.35732	13.4405	23.0008	10.3351	10.4841	10.173	14.5178	12.813	14.9841	15.3172	12.1415	14.4878	16.9079	15.3525
PILRA	ENSG00000085514	1.43742	1.02405	1.12157	1.59552	0.835745	0.571457	0.100271	0.934887	1.94204	2.74993	1.88387	0.249171	0.99353	1.54613	1.40987	2.77999	0.874288	1.02654	2.92288	1.6187
IGSF9	ENSG00000085552	0.170919	0.242871	0.144321	2.10407	0.0153254	0.0238489	0.00866823	0.0247624	0.0530497	0.14882	0.218679	0.0170238	0.81453	0	0.324184	0.134997	0.0215441	0.171365	3.8107	0.0238188
ABCB1	ENSG00000085563	2.72963	0.00986035	0	0	1.67202	1.36495	0	0.00984195	14.1077	0	0.136784	0	0.0147304	0.0253544	0.00298535	0.0619098	0	0.00425687	2.40904	2.74837
ZNF213	ENSG00000085644	1.4405	1.9838	1.06606	1.6565	1.25184	1.47637	0.583366	1.48846	0.85423	3.35704	2.70729	3.62823	1.25313	1.15795	2.14927	1.02429	1.75478	0.961064	2.4896	1.97729
AKR1B1	ENSG00000085662	31.5923	22.3937	18.9219	10.8241	16.0775	21.9996	7.8001	11.8789	24.8871	26.2938	21.1643	21.5014	26.7489	9.8717	14.6082	21.0178	20.6829	24.409	31.0166	8.33411
CPNE3	ENSG00000085719	12.9334	20.3176	10.3599	13.0771	23.2574	23.5588	15.609	21.5572	14.9554	17.5051	22.8411	18.2685	13.9367	16.0761	18.873	21.9533	17.6345	16.0623	0	22.3948
RRN3	ENSG00000085721	17.2222	15.58	21.3173	24.0411	16.8318	18.2534	21.298	16.2845	17.6839	14.2016	12.1287	17.5252	19.035	18.55	16.0521	16.0283	17.8718	16.7588	18.3359	16.3997
CTTN	ENSG00000085733	0.0127163	0.108704	0.0334431	0.0780957	0.0875991	0.817912	0.0660626	0.101304	0.0432006	0.257772	0.28346	0.00231683	0.376634	0.540194	0.844723	0.128606	0.147757	0.578184	0.0273984	4.75803
WNT11	ENSG00000085741	0	0	0	0	0	0	0	0.0313961	0	0.00932557	0.00988424	0	0.00669795	0	0	0	0.00475667	0.00984345	0	0.0132518
MTIF2	ENSG00000085760	19.8578	12.2737	14.0714	15.8483	14.9277	10.9125	19.7974	12.4429	16.666	6.88791	7.60327	10.0056	10.9369	17.2741	11.0635	12.7252	11.7047	15.6977	8.93783	10.9325
DDHD2	ENSG00000085788	7.8958	7.7938	5.7704	4.14743	12.067	6.90705	4.82493	9.03814	14.2527	7.27498	7.35103	6.50856	7.73317	6.41969	8.4826	8.36309	6.75129	7.74091	5.42524	7.4841
TTC39A	ENSG00000085831	0.0088239	0.00833214	0.00275815	0.0128816	0.0433473	0.00421597	0.0275824	0.0149962	0.0217102	0.00239166	0.0177445	0.00515904	0.0059285	0.0100241	0.0155772	0	0.00304486	0.0100979	0.0152525	0.0581939
EPS15	ENSG00000085832	18.516	20.5463	20.4837	20.93	16.9964	17.7199	30.9185	23.4176	29.4164	20.6056	24.4235	22.061	13.8128	19.2015	21.1732	17.2522	14.7713	23.5152	16.4648	27.9246
ORC1	ENSG00000085840	29.3836	31.3615	34.6963	24.639	16.0682	24.7046	22.1664	29.0674	30.3921	22.3269	22.3714	23.1627	38.2202	33.4567	23.4648	23.3214	29.9623	35.2079	22.736	8.61042
MGST2	ENSG00000085871	7.16569	0.7982	1.17667	9.1528	8.59269	5.48262	15.6534	4.3032	4.50605	0.71774	0.92482	10.9894	0.0620041	3.5391	2.24837	1.66353	0.859016	1.6786	1.5108	2.75892
CHERP	ENSG00000085872	4.00888	10.8709	3.6665	4.17247	3.24461	4.20332	1.80703	4.4318	3.65097	15.3838	14.3875	14.8144	4.81132	5.74923	10.2434	5.53286	6.52732	4.60465	14.3969	6.61915
ATG16L1	ENSG00000085978	8.51077	10.6211	9.55667	9.18389	8.53982	7.38878	9.61297	9.48939	10.374	5.25054	6.14985	5.60173	10.54	8.35714	10.596	8.77639	7.59853	9.94689	13.2632	17.1667
USP40	ENSG00000085982	4.43426	3.92086	3.70263	8.07248	8.29904	4.65941	5.47329	3.14092	6.28842	2.1524	4.00694	5.4159	4.60949	4.60094	3.497	5.70422	3.79143	5.44858	3.91389	7.01386
POMGNT1	ENSG00000085998	8.57602	7.35915	7.4553	7.55864	9.45855	7.34714	9.35211	6.78607	6.86308	11.4275	7.55281	6.37309	12.9316	9.50835	9.80722	8.35821	9.06532	10.6513	7.21519	6.43681
RAD54L	ENSG00000085999	15.4554	28.3011	16.5526	17.2148	10.3918	18.9977	6.00277	14.7045	19.2254	24.2101	24.0498	22.4753	23.511	23.3298	32.8268	23.2002	21.0154	19.6608	29.4004	13.8303
MAST2	ENSG00000086015	2.96988	5.6589	4.68116	3.06966	5.86676	4.87048	1.30401	4.66513	4.2522	4.86359	5.61893	2.71018	5.25114	4.79531	7.94197	6.80726	6.09848	4.80363	2.6648	2.69412
DNAJA1	ENSG00000086061	88.063	138.97	62.956	66.0413	126.409	176.545	154.904	80.589	110.27	74.0041	70.9702	75.8688	122.373	118.407	68.5368	65.6977	173.165	67.855	71.9198	48.6034
B4GALT1	ENSG00000086062	4.82776	11.182	3.95102	3.75006	7.63161	10.0136	8.40079	5.92324	6.81255	9.85367	21.2722	13.3342	4.92157	10.3295	7.7015	5.14397	4.40031	5.73005	9.61354	10.9792
CHMP5	ENSG00000086065	22.1955	20.3127	25.9488	14.5019	20.3634	19.3203	45.7889	18.9866	21.2842	19.5781	14.863	23.8796	22.1799	20.1157	16.8228	17.117	22.1792	19.8518	18.1285	21.3747
NFX1	ENSG00000086102	14.6052	13.3894	10.4451	5.90584	12.8042	12.8345	10.9998	11.1313	12.7904	10.2539	12.7476	12.0156	12.0665	15.317	14.6765	15.3225	11.66	15.3934	13.606	27.249
AQP6	ENSG00000086159	0	0	0	0	0	0.00769544	0.0111881	0	0	0	0	0	0.00313546	0	0	0	0	0	0	0
DIMT1	ENSG00000086189	8.51172	9.20661	6.62133	10.2004	8.33685	6.79314	8.38637	6.83835	7.88481	8.33657	7.74341	10.1269	8.07672	7.88742	8.63974	8.40907	7.72213	7.61656	6.91799	6.09506
IPO11	ENSG00000086200	8.55841	10.4962	8.8664	6.43771	7.26596	7.83117	6.95225	8.57538	10.6596	7.14186	5.90154	7.1701	9.21213	7.88474	9.84514	7.32121	8.09482	9.2311	8.87567	6.72785
FOLH1	ENSG00000086205	0	0	0	0	0	0	0.00750309	0	0	0	0	0	0	0	0	0	0	0	0	0.00479367
EIF2AK1	ENSG00000086232	21.8003	24.0948	23.5303	24.5806	19.5168	19.6282	19.1848	25.8999	25.5705	32.1563	32.2206	33.8545	19.8201	24.5616	22.982	19.4677	20.6897	27.1724	25.9281	18.4168
NME8	ENSG00000086288	0	0	0	0.0494453	0	0	0.0235275	0	0	0	0.077842	0	0	0	0	0	0	0	0.0195153	0.331159
EPDR1	ENSG00000086289	8.9416	8.61838	11.7929	22.8857	22.6714	16.0829	20.7174	6.54085	16.0581	12.4384	9.51271	20.2089	12.4209	9.15843	12.5541	9.67321	14.2755	12.634	11.9659	8.2109
SNX10	ENSG00000086300	8.59634	9.21713	8.39341	9.80006	10.4835	12.4721	14.4256	14.5103	18.1148	15.7474	11.481	20.0904	7.55567	10.9317	10.3309	6.6916	11.7431	9.92066	11.5342	7.79781
SEPHS1	ENSG00000086475	38.8329	41.8922	50.4236	36.1125	28.4297	39.0434	34.7345	46.3818	27.9888	41.7089	34.277	35.4847	49.5589	40.189	33.7989	41.8446	49.5831	47.5177	28.0156	22.8661
MRPL28	ENSG00000086504	20.6107	17.8407	18.5822	20.2417	19.5608	21.7216	14.0953	13.0852	13.6399	16.3739	16.5552	18.4637	24.2703	21.568	14.1815	19.2451	23.1181	12.3578	10.9887	9.78836
HBQ1	ENSG00000086506	0.0442145	0	0	0	0	0	0	0	0.0431206	0.125321	0.0442762	0	0.10355	0	0	0.25651	0.0213074	0.0440935	0	0.0251615
ITPKC	ENSG00000086544	4.06389	2.68419	3.67684	5.11247	4.79548	4.80402	5.04332	2.03888	2.93725	3.5587	3.16895	3.082	4.12817	3.47934	2.39606	3.79771	3.35259	3.52592	4.06374	3.79899
CEACAM6	ENSG00000086548	0	0	0	0	0	0	0	0	0	0	0.0311036	0	0	0	0	0	0.00374206	0	0	0.224854
FAT2	ENSG00000086570	0.00054342	0	0	0.111994	0	0	0	0	0.122358	0	0	0.00110749	0	0	0	0	0	0	0.00982276	0.0345625
RBM22	ENSG00000086589	22.8398	25.0456	25.2529	26.9525	22.1713	24.5342	29.6401	24.2325	26.3209	19.6836	19.0196	20.4272	24.4869	25.7809	18.8169	23.4955	21.5881	23.94	20.1219	22.6439
TMED2	ENSG00000086598	43.8709	50.507	45.8942	47.8665	60.6417	61.198	64.6279	61.9818	39.5526	52.9128	46.036	54.4321	51.3628	44.1112	46.84	36.7645	55.8691	43.8115	33.052	32.062
ERO1LB	ENSG00000086619	1.82072	3.59051	0.394954	5.02488	6.84924	1.83888	3.32418	2.56242	2.90238	3.05471	2.1988	3.88056	0.857478	2.21084	3.37925	3.31154	1.84759	2.40579	1.99161	9.30795
ZFAND6	ENSG00000086666	8.65663	15.3833	12.4342	14.8455	14.5321	11.9306	14.581	15.9107	20.4132	7.72291	9.76927	10.5816	11.731	10.7556	15.2058	18.2414	13.1193	8.76772	23.6157	19.9513
HSD17B2	ENSG00000086696	0	0.0086535	0	0	0	0	0	0	0	0	0	0	0	0	0	0	0	0	0	0
TXLNG	ENSG00000086712	9.30265	9.72579	5.62174	10.897	9.99758	12.6198	8.83271	7.89914	9.50359	9.4081	10.6954	8.90895	9.04079	11.8148	8.70879	10.3271	10.0787	9.27348	8.55907	8.98923
PPEF1	ENSG00000086717	0.0878754	0.143648	0.0661156	0.154392	0.70715	0.101061	0.163254	0.14127	0.198418	0.159251	0.263315	0.0229013	0.181615	0.0667462	0.250834	0.488938	0.274227	0.174819	0.162496	0.261584
LAT2	ENSG00000086730	35.8054	5.27834	21.8024	20.7102	42.8869	12.1138	46.5058	2.02015	47.1927	44.5004	1.07636	26.0175	4.92259	13.4404	0.444056	0.302706	1.72351	21.4643	1.25754	1.67841
HUWE1	ENSG00000086758	34.6638	37.2531	45.8083	32.1676	31.0647	30.5754	18.829	38.8673	39.5036	32.8379	51.6565	47.9069	27.1491	31.3601	42.8564	37.6032	38.0866	42.73	48.1787	25.0092
ZW10	ENSG00000086827	21.6029	19.1212	22.7926	13.2609	12.9361	20.5924	11.3732	16.6176	21.4425	14.2561	14.3011	14.5284	20.9897	20.513	19.2399	16.9564	19.3057	21.3671	16.4492	14.2334
ALG9	ENSG00000086848	1.79259	2.45698	1.43383	2.76137	2.60789	2.06855	1.71134	2.07008	3.32005	2.67381	1.96928	2.4489	2.3119	2.1371	2.88898	2.21314	1.84594	2.62765	3.36166	2.54062
MYBPC2	ENSG00000086967	0	0.0062731	0	0.0162618	0	0	0.00773782	0	0	0	0	0	0	0.0126544	0	0	0	0	0	0.105348
NOX4	ENSG00000086991	0	0	0	0	0	0	0.00453482	0	0	0	0	0	0	0	0.00890505	0	0	0	0	0.00289727
ACOX3	ENSG00000087008	6.96696	5.5084	5.41815	6.88276	6.96411	4.88499	3.76739	4.37413	4.40116	4.70984	6.041	5.16561	5.49839	4.47753	6.2016	5.89853	5.28479	5.24178	6.41073	7.65624
MTMR2	ENSG00000087053	9.87235	7.41687	5.61674	9.56855	11.6476	9.1144	10.4845	10.3421	13.4267	9.19193	12.2481	13.3449	3.07967	11.7172	8.94159	8.87535	8.71016	6.07172	11.9792	11.9264
PPP1R15A	ENSG00000087074	12.305	3.74699	16.7804	36.1831	19.8776	10.3109	157.012	15.4122	7.84205	7.24639	15.5682	5.75693	6.91914	10.4829	25.3329	5.40089	7.19869	14.5411	3.10856	3.82644
HSD17B14	ENSG00000087076	0.137963	0.188001	0.181418	1.03557	0	0	0	0.0426561	0	1.43328	0	0.012568	0.035366	0	0.139721	0.321989	0.0089155	0.0922487	0.0743135	0.341357
TRIP6	ENSG00000087077	9.10712	5.04334	5.26204	11.6853	7.35019	13.0017	5.71379	4.79253	0.494635	12.426	8.61367	12.6234	10.7755	8.77496	7.28218	7.21303	6.66927	6.05614	0.900316	3.11609
ACHE	ENSG00000087085	0.00211787	0	0	0	0	0	0	0	0.0061964	0	0.0318124	0	0	0	0	0	0.00764235	0	0	0.287889
FTL	ENSG00000087086	375.188	116.839	387.739	418.862	512.125	228.998	447.926	134.833	381.565	364.193	189.181	264.085	409.55	193.89	115.954	134.279	140.944	276.503	182.531	135.088
SRRT	ENSG00000087087	42.5508	43.1107	28.8673	35.1906	35.2668	60.8699	16.0692	32.4985	25.2873	37.1567	37.4219	34.0946	42.7091	52.1908	38.7171	40.0898	52.9323	30.3786	37.0447	22.8858
BAX	ENSG00000087088	17.2522	17.7445	17.0681	15.57	20.9811	20.5665	14.1629	17.5135	14.7204	20.7981	14.2833	32.5727	24.3965	18.3011	18.3952	15.0138	16.6375	10.57	19.7972	16.7461
NLK	ENSG00000087095	12.4395	12.0313	8.94095	19.0999	8.86383	11.7111	13.6568	9.65718	12.1462	13.0669	10.3446	12.09	11.6288	12.5026	10.4951	10.6861	8.98117	13.949	15.2659	14.3674
PIGS	ENSG00000087111	8.73435	8.2357	9.94075	13.469	7.8589	7.00443	6.44728	7.58352	6.72019	12.328	8.93419	9.97962	9.42554	6.83864	7.09852	7.24171	6.07481	10.4992	10.7036	6.98914
ADAMTS2	ENSG00000087116	0.0296269	0.0211818	0.0302324	0.00784423	0.0263963	0.0102693	0.00746503	0.00134901	0.0204389	0.0961224	0.0123492	0	1.51289	0.0549374	0.114256	0	0.00297145	0.0153728	1.08979	0.00998591
TMPRSS11E	ENSG00000087128	0	0	0	0	0	0	0	0	0	0	0	0	0	0	0	0	0	0	0	0.0148819
ATXN7L3	ENSG00000087152	20.7367	18.4294	20.6535	33.4651	20.0287	20.3567	14.9332	17.3106	10.9322	24.1013	26.1944	21.6393	21.2139	17.7387	16.5026	16.6253	18.3124	18.2394	19.0625	15.7124
PGS1	ENSG00000087157	10.6946	14.1784	9.5174	14.1	12.0662	14.0867	7.20619	8.82368	9.0883	9.31254	11.0463	9.48468	13.7997	11.7566	14.5385	9.96901	11.5886	9.11092	17.6682	19.4179
PSMC5	ENSG00000087191	21.2325	18.4007	20.1483	33.7473	16.7695	18.7357	14.1123	16.912	24.7726	19.7785	20.4658	20.8617	24.3708	20.4312	17.4688	14.5218	20.4913	22.469	14.5883	10.9394
UIMC1	ENSG00000087206	13.4113	16.3545	12.2723	12.2287	15.8601	8.11851	14.5529	13.8293	16.8201	13.0089	12.3405	11.2916	15.4574	14.9994	18.7706	17.087	13.3614	17.1557	14.8817	25.0388
CETP	ENSG00000087237	0.00378881	0.0111562	0.0247691	0	0	0.0378608	0	0	0	0.0214779	0.0455291	0	0.0329223	0.0225048	0.0079495	0.0659421	0.0054776	0.0226706	0	0.0617707
MMP2	ENSG00000087245	0	0	0.225084	0.488941	0.113116	0	0.145408	0.011077	0.0262163	0.372195	0.0144326	0	0.363101	0.00951198	1.13409	0	0.00231518	0.00958205	0.376306	0.0101659
MT3	ENSG00000087250	0	0	0.0983955	0	0.165685	0	0.14057	0	0	0	0.0645946	0.0438205	0.0548756	0	0.0090227	0	0	0.0128656	0.0259106	0.00997877
LPCAT2	ENSG00000087253	0	0.0584942	0.66993	10.0025	1.76614	0.0106116	9.95478	0.0621942	10.5753	0.0150495	0.255218	0	0.505211	0.00630765	0.0227217	0	0.0697862	0.0953117	4.66445	0.683641
GNAO1	ENSG00000087258	0.0524884	0.0150604	0.0605219	0.00614477	0.0103388	0.00402221	0	0.0238177	0.0602673	0.0981147	0.120922	0.103361	0.0284398	0.00478168	0.0498182	0	0.0232675	0.0120422	0.0921592	0.122427
OGFOD1	ENSG00000087263	9.79221	10.4713	8.45457	9.44048	10.7116	9.48339	9.43381	8.94291	8.56049	9.87257	11.1262	10.7922	9.25728	9.72234	8.4298	8.02771	9.71762	9.71254	9.87044	6.63939
SH3BP2	ENSG00000087266	4.62901	7.47452	6.8603	7.20492	6.192	4.66247	3.66453	4.7808	7.06454	5.19372	6.38836	6.68859	3.32131	6.43305	7.85225	3.64689	3.65813	4.53461	10.3115	3.89065
NOP14	ENSG00000087269	33.6739	29.7666	20.1217	38.6027	35.8875	30.8463	22.2366	22.7227	24.5348	27.0802	25.0535	30.5656	31.7296	40.6627	23.6893	31.7492	31.0884	34.9034	19.3862	9.1502
ADD1	ENSG00000087274	18.2681	19.6867	27.0079	23.9796	20.3048	19.997	14.8341	26.1471	15.9438	20.8446	26.4102	24.5118	24.3218	18.7282	21.5228	20.0003	21.6149	21.5783	21.7215	22.5224
L2HGDH	ENSG00000087299	3.12287	3.54476	2.47588	3.26855	2.38655	2.56338	2.6557	3.46439	4.75022	3.29191	3.55587	3.82835	3.36334	2.67546	4.45322	3.91973	2.5517	3.66205	4.89244	3.49798
TXNDC16	ENSG00000087301	6.41222	7.93178	7.05073	10.8408	5.51266	10.5359	8.59726	11.4567	10.5046	7.67775	6.46009	8.25535	6.69812	8.17853	12.3141	10.7345	7.39837	9.44068	8.88881	13.0782
C14orf166	ENSG00000087302	76.8254	65.6259	75.817	69.2116	61.6159	70.6197	80.7526	69.5122	58.1692	56.8209	50.7077	52.7687	75.2538	74.4851	53.3269	62.1176	77.1246	75.9856	38.8287	43.58
NID2	ENSG00000087303	2.65295	0.22	0.57447	4.20073	3.99524	2.05746	4.52416	0.138476	29.1487	0.221798	0.0578079	3.08241	0.11271	3.3146	0.966923	0.0558173	0.155609	0.0230277	0.00772943	0.177305
GMCL1	ENSG00000087338	12.0402	16.7687	9.82613	15.0685	15.2841	14.4424	10.5394	14.4242	16.4423	24.1603	16.2923	18.9388	15.2706	20.1914	17.9178	17.9753	16.9335	13.997	15.9272	14.8619
SF3B2	ENSG00000087365	33.0421	25.9761	30.0872	35.7913	31.1355	38.2046	19.1718	30.4949	17.6286	21.5289	23.72	22.6841	34.8358	35.186	21.7695	31.7931	33.7089	28.3296	18.4706	13.2135
KLHL42	ENSG00000087448	8.66256	9.51899	5.6915	12.3018	11.2209	14.1526	8.23638	9.97367	10.0736	6.17198	9.75499	9.68682	8.85403	12.8542	11.4402	11.6709	10.5847	7.15039	10.5974	8.8428
GNAS	ENSG00000087460	67.0185	46.3837	80.4799	48.2751	36.7505	51.0887	36.4895	71.7127	34.4938	79.0784	76.5502	65.3208	49.2499	55.1481	47.5898	44.4931	61.7806	72.4301	61.5806	35.3634
DNM1L	ENSG00000087470	19.0849	13.709	13.7735	20.1863	18.7544	14.4496	18.3278	17.8954	16.5517	8.49624	12.4871	17.6325	15.2068	14.3433	14.1305	14.4111	14.7674	11.3894	17.9022	15.2568
PTHLH	ENSG00000087494	0.00467851	0	0.0229391	0.0714227	0.120171	0.0467515	1.77572	0.148222	0.00820255	0	0.00702756	0.429069	0.00389111	0	0.0147243	0	0.00338193	0	0	0.0054282
PHACTR3	ENSG00000087495	0.177252	6.3292	4.93559	0	0.00832275	0.00647579	0.00470744	1.11193	0.00681705	0	0.00778739	0.0660362	0.0656742	0	0	0	0	0.0116329	10.7534	0.0152339
ERGIC2	ENSG00000087502	10.1208	12.219	10.6549	13.962	10.7358	12.9466	13.3413	12.4804	15.8757	9.15074	9.78041	11.0177	12.558	11.34	13.226	14.6905	13.2363	11.1112	12.9656	17.2927
TFAP2C	ENSG00000087510	0.0505524	2.24296	2.14075	0	0.0163005	0.0126831	0.00921974	18.3284	0	0.259018	11.2636	0	4.09578	1.11577	11.1749	38.8345	17.4367	0.448076	0.382373	0.0513891
AURKA	ENSG00000087586	33.1385	24.5228	48.9715	16.7016	12.0581	30.0069	17.6678	33.6081	20.7559	15.1336	12.7495	16.4131	28.4135	29.567	22.2765	27.3053	36.7563	27.1776	16.8901	11.9023
CASS4	ENSG00000087589	0.224532	0.0792138	1.99518	1.27339	0.0378091	0.0588372	3.26481	0.308079	0.954994	0.0333774	0.241743	0.0479989	0.121182	0.0466312	0.206683	0.0170794	0.19281	0.0234873	0.520324	0.981482
PIR	ENSG00000087842	0.492435	0.677182	0.349499	0.0240042	0.302909	1.03703	0.171329	1.39326	0.845957	1.1231	0.699113	0.0448636	0.385606	0.840572	0.818085	0.410497	1.98754	0.216395	0.0189482	0.0457719
AAMDC	ENSG00000087884	5.98886	2.90944	8.19972	6.79639	4.04669	4.48937	4.90257	4.43203	4.87642	2.16647	2.62604	2.21235	4.8453	5.86834	4.0848	3.96263	4.35197	5.20607	1.93527	2.94492
RFX2	ENSG00000087903	0.541872	0.743625	1.91946	1.32612	2.79462	1.64928	0.873943	2.46977	0.498354	1.07595	2.85756	1.73495	2.52191	0.660446	4.37256	1.92763	2.1682	1.6165	2.05172	3.28854
SLC6A14	ENSG00000087916	0	0	0	0	0	0	0	0	0	0	0	0	0	0	0	0	0	0	0	0
METTL2A	ENSG00000087995	6.61664	7.26764	6.05328	12.3928	7.29794	6.62902	8.25558	5.57014	6.59249	7.06809	6.7599	6.15757	6.98631	8.19714	5.65153	6.00467	7.51029	6.11724	7.45913	5.03888
SULT2B1	ENSG00000088002	0.00279932	0.0082426	0.0823516	0	0	0	0.0101672	0.019363	0	0	0.0168193	0.00570504	0.0056987	0	0	0	0	0.0167499	0	0
ALG6	ENSG00000088035	5.70891	9.45379	5.57125	6.82166	5.99503	9.16978	4.75879	8.39981	11.2999	6.64031	7.67097	6.26422	8.69718	8.21856	12.4651	10.7908	9.84215	6.65575	13.8178	15.0141
CNOT3	ENSG00000088038	5.24902	8.69494	3.49329	5.48333	4.63566	4.61475	2.33922	4.93891	3.46546	10.2976	9.53606	9.33716	4.74432	5.24788	8.91039	6.3335	6.49033	4.1043	11.3931	9.6497
GP6	ENSG00000088053	0.0108972	0.068844	0.00955302	0.0892321	0	0.0584091	0.0318444	0.0115093	0.0512719	0.0165673	0.0351196	0.0238248	0.0145841	0	0.0331083	0	0.0337677	0.0437183	0.070437	0.105099
PTPN4	ENSG00000088179	3.72396	7.51306	9.77737	5.8462	8.96684	6.01081	7.77804	11.6709	7.83732	5.22187	5.81665	8.3027	6.84663	5.95605	11.5925	8.0847	5.43694	6.68396	10.7818	20.7908
DDX18	ENSG00000088205	19.4032	20.9985	17.6717	21.4666	15.8688	20.3709	23.7143	18.8681	20.4718	17.2401	20.6639	19.7641	23.3723	19.2806	17.6316	18.9396	23.2629	23.3933	18.9943	19.9573
KHSRP	ENSG00000088247	41.4236	48.855	31.8203	37.2522	25.7805	45.8709	14.8395	46.26	23.3201	91.6335	85.4105	86.9514	38.608	49.2158	47.1418	41.1745	58.4624	36.8108	56.9651	19.2509
GNA11	ENSG00000088256	0.12636	0.152371	0.0703253	1.70018	0.260056	2.3902	0.197653	0.0224919	0.119181	0.498607	0.315566	0.139279	0.121688	2.07476	0.566312	0.209252	0.0959912	0.087085	0.106756	0.75786
ASAP3	ENSG00000088280	0.332092	0.274053	0.279546	0.604437	0.101698	0.0712168	0.0632739	0.316408	0.286191	0.188534	0.661339	0.0839195	0.636176	0.0282213	0.393043	0.234294	0.562756	0.540154	0.65843	0.429809
EDEM2	ENSG00000088298	8.72358	5.76477	10.1759	7.13593	10.0104	4.58925	9.38002	5.91212	6.32691	7.04843	5.98919	6.51607	8.09644	5.26144	6.05001	5.69482	5.86092	7.37692	7.26641	10.5587
DNMT3B	ENSG00000088305	18.9805	7.56147	19.1126	10.2364	29.0996	10.1275	5.49668	12.9193	58.8262	18.5219	7.83722	11.6627	21.8556	13.4991	14.8668	5.84998	16.0672	15.7884	11.3906	2.29599
REM1	ENSG00000088320	0	0	0	0	0	0	0	0	0	0	0	0	0	0	0	0	0	0	0	0
TPX2	ENSG00000088325	90.9081	92.31	159.1	61.1516	58.0583	119.067	38.0595	137.55	78.6341	98.3078	79.8991	86.0761	98.7272	105.976	101.297	104.519	126.582	110.887	65.8712	43.2872
FER1L4	ENSG00000088340	0.00639496	0.0050501	0.00280306	0.111276	0.0440531	0.0128539	0.0124585	0.0152404	0.0155423	0.0631956	0.036067	0.0157291	0.0563113	0	0.0699799	0.00746251	0.00371931	0.00256558	0.0206677	0.0988224
PDRG1	ENSG00000088356	13.3365	13.3957	17.488	16.6746	15.0167	15.3035	28.2568	12.5971	11.6073	12.1896	11.6176	15.2743	14.9329	16.6008	11.9899	11.9124	14.271	14.044	10.0351	8.25566
EPB41L1	ENSG00000088367	0.352909	0.0147987	0.0788552	0.00767255	0.0322733	0.00502226	0	0.0161893	0.044069	0.148151	0.0211381	0.0163885	0.269365	0.0238822	0.370104	0	0.295512	0.216523	0.545083	0.0894097
SLC15A1	ENSG00000088386	0	0.0130593	0	0	0.0121009	0	0	0.00247372	0	0	0.00566128	0	0	0	0.0173943	0	0.00272442	0	0.0113544	0.0851458
DOCK9	ENSG00000088387	8.44836	12.3411	11.8419	10.8119	4.33609	0.196153	14.4186	15.9108	2.32439	1.65132	15.0445	8.15623	0.983631	3.63777	12.8051	16.672	7.06304	3.82431	7.3897	40.0201
ANKRD10	ENSG00000088448	52.261	70.8684	28.366	45.0685	52.8756	54.4888	35.6995	40.6133	61.2186	25.9579	30.7158	27.0624	52.5069	49.9808	74.6656	66.8891	39.7054	27.7002	69.3234	62.3154
TGDS	ENSG00000088451	7.6284	10.6949	7.14942	8.25433	10.73	10.5925	9.30876	12.0114	9.69185	7.85319	7.36006	8.63503	7.65975	10.4333	12.3659	13.0259	9.65544	8.09738	10.0128	16.8649
DOCK3	ENSG00000088538	0.0827038	0.0675213	0.0206456	0.082648	0.0289704	0.0225414	0.0196632	0.120997	0.287573	0.0409196	0.0406603	0.0478116	0.041576	0.00535952	0.094458	0.157041	0.0560404	0.0566895	0.0380565	0.239184
C3orf18	ENSG00000088543	0.985789	0.958085	4.97002	5.11478	3.11373	0.353062	4.84982	2.39099	0.172406	1.31222	1.11267	0.809451	1.36063	0.144734	2.99544	0.996606	0.844637	1.0935	0.939624	1.76927
COQ9	ENSG00000088682	7.14666	6.47476	6.9511	7.53035	7.25009	6.04281	5.71979	3.90168	7.31427	4.2358	4.26453	4.50894	6.32746	5.37157	5.4238	6.72502	5.51764	5.25263	6.58268	6.9703
TMEM40	ENSG00000088726	0	0	0	0	0	0	0.00805498	0.00291124	0.00388827	0.00628599	0	0	0	0	0.00465319	0	0	0	0	0
KIF9	ENSG00000088727	1.04813	1.05592	0.897843	2.2919	1.4785	0.538196	2.54299	0.617746	1.23781	0.656417	0.594616	0.845183	0.942597	0.719794	0.663841	0.597576	0.599055	1.27698	0.859957	0.252647
ARHGAP28	ENSG00000088756	0.00066328	0	0.00216808	0	0.00851842	0	0	0.000870685	0	0.00751996	0.00597785	0	0.0033099	0	0.00139166	0.00577201	0.00095892	0.00595318	0	0.0379177
CRLS1	ENSG00000088766	5.19895	8.74143	4.56329	8.08473	7.53823	6.27697	7.26112	6.84144	6.55816	6.3336	6.86772	8.74237	6.81532	6.12528	7.86473	6.3624	8.07317	6.34204	7.47206	7.85881
DEFB127	ENSG00000088782	0	0	0	0	0	0	0	0	0	0	0	0	0	0	0	0	0	0	0	0
PPP1R13B	ENSG00000088808	0.825767	0.0887947	0.245895	0.0467379	0.106723	0.183561	0.0190622	0.101402	0.744315	0.488425	0.110369	0	0.025061	0.259786	0.0895541	0.144629	0.0625427	0.065425	0.895984	0.891585
ATRN	ENSG00000088812	4.82741	4.89736	4.59913	5.35268	4.49144	3.46765	3.80569	4.01786	7.27157	7.20861	7.14972	5.67984	5.29984	3.35583	6.4678	4.72016	2.57671	5.61084	7.6076	6.52165
SMOX	ENSG00000088826	0.862925	1.17849	3.24927	0.0731927	3.49949	1.23768	2.57141	1.81461	1.96912	9.68013	4.58509	3.15609	5.95627	5.47731	2.05157	0.152982	1.20263	8.4008	2.74436	0.576854
SIGLEC1	ENSG00000088827	0	0	0	0	0	0	0	0.00262994	0	0.0028393	0.0601878	0	0.00574484	0	0	0	0	0	0	0.888169
FKBP1A	ENSG00000088832	36.5077	61.8908	59.2626	51.1609	53.3395	36.7375	56.9113	63.2672	53.4181	90.9994	100.087	93.8251	46.992	40.6438	62.8819	36.1569	53.4162	54.3216	53.0227	45.9412
NSFL1C	ENSG00000088833	6.73014	7.27475	8.58125	9.25848	8.08783	7.36072	11.7898	7.35649	7.65402	8.35125	7.13002	7.93911	9.78456	6.84303	7.57013	8.00999	8.36018	9.14005	7.1573	8.55615
SLC4A11	ENSG00000088836	0.0346777	0.045598	0.25942	0.0443263	0.0621504	0.0193433	0.0210918	0.0235535	1.27361	0.548657	0.0407068	1.82655	0.447414	0.0689869	0.0739094	0	0.00698505	0.162155	0.279919	0.156347
C20orf194	ENSG00000088854	0.0150744	0.0299526	4.4221	1.74148	4.36652	0.169208	0.0582641	2.03873	0.600676	4.56958	4.39622	3.30202	3.96465	0.0105872	3.16613	1.03924	0.428019	4.83934	3.61924	4.68924
ZNF343	ENSG00000088876	3.22628	2.44625	2.33082	4.0288	5.22984	3.94699	1.47903	2.14646	3.60245	1.98148	2.2892	2.00533	2.94547	3.7891	2.6843	3.68058	2.49907	2.55688	2.95907	3.5663
EBF4	ENSG00000088881	0.0338322	0	0	0.0162267	0.0819061	0.0318649	0.146702	0.00279059	0.320817	0.0421784	0	0	0.0141446	0.0126272	0.0227432	0	0.0460269	0	0.0896622	0.0845043
CPXM1	ENSG00000088882	50.0397	0.236922	6.33935	80.6755	32.6937	33.7583	25.1878	4.31494	80.1312	34.9767	3.73202	64.1629	43.4907	46.7656	3.58719	5.00275	0.944799	30.5138	35.0962	6.00285
MAVS	ENSG00000088888	21.4818	27.1091	16.1691	26.3664	27.0026	22.2298	9.23011	14.3286	15.6761	25.4588	25.943	22.3686	23.8276	24.0257	23.1243	23.0554	20.7255	16.176	25.4379	27.547
LZTS3	ENSG00000088899	0.11872	0.147852	0.627563	2.08548	0.151736	11.0315	0.734863	0.29833	0.0457822	0.192554	0.190779	0.791588	0.244518	0.0964944	0.378912	0.128519	0.0938422	0.114879	0.258055	0.29312
F11	ENSG00000088926	0.0176077	0.0219285	0.00608574	0	0	0.00930236	0	0.0668355	0.0152398	0.00527709	0.111865	0	0.0199681	0	0.0816333	0.0486057	0.0322568	0.0222806	0	0.0217134
XRN2	ENSG00000088930	58.819	64.6422	75.2599	67.177	59.0436	62.8419	71.4212	65.8759	86.3263	47.0403	53.2866	59.6965	71.6414	67.0688	61.2856	64.2917	67.4507	70.6653	63.1227	47.739
PLK1S1	ENSG00000088970	4.71017	5.2478	4.74278	9.97024	4.82764	4.14262	8.89076	8.07376	9.16341	3.82814	4.30459	3.45327	5.10622	4.53396	7.43094	9.14782	5.87874	6.3884	6.35365	18.8792
DYNLL1	ENSG00000088986	43.6963	55.0254	47.3123	40.9672	57.6235	70.0635	62.5554	30.6162	44.1084	42.7066	42.3839	44.2372	46.2012	55.063	37.1561	34.7559	65.3329	31.1072	39.6139	32.851
TESC	ENSG00000088992	0.204029	21.4577	24.6554	7.10684	16.8037	1.41403	4.20098	20.6407	85.9493	9.77703	9.69737	8.52629	29.3228	13.3995	11.5652	16.7043	21.0795	16.3451	31.9543	1.60068
SNX5	ENSG00000089006	28.7602	25.8615	15.8843	21.1817	27.5227	31.0699	22.4766	25.946	36.1213	16.698	16.2914	17.8699	25.1442	30.3743	37.584	27.0485	26.9015	25.8377	21.7308	20.1634
RPL6	ENSG00000089009	276.485	162.815	190.932	111.797	248.263	183.3	443.907	148.459	183.397	159.378	128.421	107.502	199.44	194.802	120.895	166.088	156.413	315.8	80.6177	103.159
SIRPG	ENSG00000089012	0.381246	1.99828	9.16778	3.09293	0.633524	0.299281	0.524694	2.21963	0.0844784	0.549281	5.71602	3.39658	0.174688	0.606938	3.62791	2.11569	3.52243	0.505994	37.1739	20.2957
MAPKAPK5	ENSG00000089022	11.5878	13.7775	9.24324	12.1441	11.1261	11.0921	12.123	11.4047	13.9024	10.7336	10.9339	9.95833	14.9121	12.7489	13.4932	12.9081	11.2399	14.7544	16.6883	12.8164
P2RX7	ENSG00000089041	2.89954	2.04936	3.85851	8.13619	1.17378	0.242079	5.02327	1.30929	0.0450796	2.45317	1.18429	2.6167	2.01283	2.21074	2.51517	0.862422	0.520099	2.84637	0.928868	1.75475
ESF1	ENSG00000089048	10.7291	14.522	7.53136	14.7934	13.1077	16.2003	12.4099	16.2869	16.135	9.71238	11.962	8.84078	12.6056	22.1336	13.666	17.122	18.3242	12.5887	10.3158	10.0949
RBBP9	ENSG00000089050	7.43441	4.64624	5.55092	7.87115	5.21593	3.73129	6.47257	4.56499	8.52426	6.66907	5.31067	7.90596	5.49733	7.07303	5.16801	3.47195	3.67692	6.67215	7.08851	4.38492
ANAPC5	ENSG00000089053	25.0233	23.6608	20.1827	23.053	24.1968	21.9677	22.2628	19.0947	27.17	18.591	17.9264	19.6888	27.0228	23.0609	22.5723	21.4548	21.4087	23.2038	24.9053	20.967
SLC23A2	ENSG00000089057	6.36965	7.08604	8.26174	6.43623	6.43951	6.05454	6.06026	7.11562	10.2241	10.6403	10.7036	8.42326	9.87182	8.28303	9.70115	10.7279	7.70943	11.2971	13.1475	13.0987
SLC8B1	ENSG00000089060	11.4962	7.14536	10.2326	10.4685	7.75748	9.05102	8.38117	5.15375	3.91422	14.5235	7.17783	6.74624	12.4839	12.6805	10.1731	16.1501	6.77055	10.1968	7.69386	18.4648
TMEM230	ENSG00000089063	43.6724	39.3294	43.9148	57.4582	52.0713	43.4789	73.1233	33.993	55.524	43.6937	40.9314	52.8176	38.1668	45.0116	33.4967	36.4299	40.6024	41.6902	32.2301	33.9183
DZANK1	ENSG00000089091	0.903837	0.756482	0.295684	0.953948	0.794881	0.469809	0.613868	0.477031	1.50881	0.630866	0.439814	0.322623	0.543036	0.848382	0.927395	0.79755	0.461522	0.466486	1.36977	0.869927
KDM2B	ENSG00000089094	8.34783	9.89928	8.28314	10.2113	7.70794	9.56109	3.2982	8.33789	4.49888	11.6366	11.6666	10.7591	11.0667	9.08624	12.129	9.66351	10.1077	9.20521	17.1342	7.01814
C20orf26	ENSG00000089101	0.00294515	0.00635625	0	0	0	0	0	0	0.00883489	0.00611851	0.0162126	0.0175976	0	0.00641107	0	0.00939263	0.00935002	0.0290623	0.00650332	0.016159
LHX5	ENSG00000089116	0	0	0	0	0	0	0	0	0	0	0	0	0	0	0	0	0	0	0	0
TASP1	ENSG00000089123	13.9026	28.8117	5.87801	327.888	431.716	25.2772	94.3292	22.3874	36.1337	28.6987	29.2684	191.033	15.0676	30.7751	16.8216	29.8472	31.7918	23.4585	8.26066	25.2578
OAS1	ENSG00000089127	0.979753	0.862367	2.04065	25.2606	4.09969	1.84731	2.77379	1.46309	8.80827	1.47172	2.9741	12.5627	0.367968	2.71215	1.26135	0.386798	1.20084	1.63807	0.0121734	4.19375
GCN1L1	ENSG00000089154	39.5287	34.6093	23.6446	31.6046	35.2526	37.7282	15.2345	20.3533	26.0821	25.5032	33.2259	30.2698	31.9748	39.9916	30.6979	32.0011	32.5658	28.7433	33.2997	16.0039
RPLP0	ENSG00000089157	811.153	577.649	387.017	390.276	649.272	590.658	1221.08	358.706	421.606	650.88	472.654	404.664	548.952	570.46	401.621	434.804	407.243	779.944	213.982	173.535
PXN	ENSG00000089159	2.38892	2.84281	0.270276	1.29466	0.26548	0.598511	0.0192511	2.54598	0.083706	0.895387	5.74831	6.77516	0.238229	0.894124	5.41607	1.90035	1.04366	0.323494	0.875054	3.2214
SIRT4	ENSG00000089163	0.465546	0.146703	1.11993	1.82573	1.66046	0.226096	0.845258	0.823483	0.325072	0.971118	0.776827	0.579692	1.04465	0.191991	0.443476	0.450047	0.691075	0.812302	1.12957	2.50595
RPH3A	ENSG00000089169	0	0	0	0	0	0	0	0	0	0	0.0228611	0.00155088	0.00253161	0	0.00271373	0	0	0	0	0.00634593
KIF16B	ENSG00000089177	0	0.195098	0.0987135	3.90913	0.0161603	1.72264	0.0502724	2.47281	0.00368153	1.35528	0.449843	0	0.578056	0.0822155	2.58286	4.86184	1.63689	1.16702	0	6.32985
TRMT6	ENSG00000089195	10.3642	9.10218	8.90075	11.0831	7.54016	8.47436	7.88758	9.00709	9.88146	7.01424	7.57985	9.31497	10.1383	10.387	7.10174	8.442	10.9341	9.24211	8.72331	5.30327
CHGB	ENSG00000089199	0.0324754	0	0.0170817	0	0	0.0261102	0.0189803	0.0463484	0.0050965	0	0	0.00355009	0.0206282	0	0.0146193	0	0.0075551	0.00521149	0	0.154839
PEBP1	ENSG00000089220	171.708	57.7317	77.1753	155.116	139.927	134.93	163.431	81.4042	54.3593	53.5993	46.3975	124.727	70.7685	69.5931	45.2082	88.4411	79.0482	85.8928	20.9377	26.3271
TBX5	ENSG00000089225	0	0	0	0	0	0	0.0131523	0	0	0	0	0	0	0	0.0581115	0	0	0	0	0
BRAP	ENSG00000089234	10.8432	11.6479	12.5086	12.4689	11.399	12.3986	11.9151	12.1539	10.7714	10.8991	10.3366	10.8568	12.6962	11.8258	10.5893	11.1347	11.4979	12.8409	10.6044	11.571
ERP29	ENSG00000089248	26.1561	28.5335	31.9108	30.7849	30.4231	30.2906	35.6438	25.5482	15.8747	35.1584	29.5669	31.7188	29.6437	24.0016	23.881	29.857	25.1991	27.5437	18.789	23.8451
NOS1	ENSG00000089250	0	0	0	0	0	0	0.00218288	0	0.00105371	0.00170349	0.00180554	0	0.00622209	0	0.001261	0	0	0.00359618	0.0289701	0.00965537
FUS	ENSG00000089280	20.5397	58.8116	22.1299	32.6555	24.9911	29.7856	14.6599	41.0916	48.906	75.2932	75.8913	77.4491	33.3915	37.4835	72.4631	49.7156	31.3819	33.5717	95.6375	76.4005
IGBP1	ENSG00000089289	39.5066	35.6883	42.9624	33.6467	35.0077	33.2802	63.347	33.1195	32.1316	43.0257	33.3931	25.6107	37.6341	28.9801	27.8656	33.3016	31.0712	49.5783	27.2499	35.317
FXYD5	ENSG00000089327	18.42	14.4004	29.4281	13.1355	12.1013	9.66637	17.7826	18.1343	19.2495	21.665	15.0417	26.0563	21.8659	15.1758	16.0673	9.37114	5.99084	22.576	18.1295	5.9587
ZNF302	ENSG00000089335	10.7997	8.99779	11.1251	6.98611	15.0206	9.13801	2.05267	8.32775	21.0425	6.10493	7.0602	6.70285	10.1489	12.8217	12.1668	13.3473	9.10082	6.6835	12.8075	18.627
GRAMD1A	ENSG00000089351	16.1959	14.4725	6.80527	12.9182	13.1385	12.468	7.21883	5.65271	9.06242	14.4888	12.0537	15.2272	11.0463	15.2645	11.5518	11.4652	7.76785	9.3391	17.0862	15.8103
FXYD3	ENSG00000089356	0.00233373	0	0	0	0	0	0.00847617	0.0161425	0	0	0	0	0.0133837	0	0	0	0	0.00698201	0	0.0046466
HEPH	ENSG00000089472	0.00303044	0.00654035	0.0145209	0.00847724	0	0.0277449	0	0.0120557	0.0240353	0.00314785	0.00333644	0	0.0022609	0.00659674	0.0156115	0.00966465	0.0120357	0	0.00669167	0.0223658
CDIP1	ENSG00000089486	3.5351	0.220257	5.10628	0.155409	1.56888	0.00924787	3.53606	1.57604	0.102809	6.69937	1.87388	0.829878	5.8802	0	0.801875	0.257712	0.879512	6.52319	6.61329	5.39884
CMTM1	ENSG00000089505	3.5625	8.03397	3.30913	6.1244	11.169	7.58727	3.77473	2.97709	9.93059	12.6529	7.66803	5.88235	6.59072	5.6934	5.03384	7.07596	8.51187	5.832	6.00245	7.66412
KCNH4	ENSG00000089558	0.00951958	0.0355668	0	0.460998	0	0	0.0365594	0.00264268	0.00705915	0.068473	0.0665272	0.0574401	0.0945621	0	0.055747	0	0.00873145	0.0240919	0.0363898	0.0595329
GANAB	ENSG00000089597	66.4377	66.3794	79.7476	53.759	63.0362	48.7753	41.511	51.1719	51.1842	105.703	78.2201	104.568	63.0638	46.7989	68.6992	47.214	52.124	69.7285	73.2541	33.4583
GMIP	ENSG00000089639	11.2692	10.4356	7.69131	18.3637	9.84704	6.27931	5.24738	8.24499	4.34511	9.99199	15.8383	20.4044	5.36353	8.63175	10.0102	11.7638	7.93335	6.02228	16.5956	27.0318
RBM41	ENSG00000089682	3.68146	5.11615	3.87433	3.58532	4.19611	6.61388	3.83028	7.18937	6.19047	3.37052	3.9845	2.83754	4.98811	4.33486	7.35605	8.14126	4.50992	4.45971	9.50397	11.959
BIRC5	ENSG00000089685	50.6244	46.1133	72.3281	52.3958	23.1497	56.3339	33.2645	90.8953	34.4538	40.0919	32.5282	42.53	64.8837	44.2536	42.0853	44.202	77.2199	53.4323	18.041	15.5173
LAG3	ENSG00000089692	0.00963847	0.238647	0.73511	4.3606	0.431579	0.0645778	1.86835	1.48562	0	3.98578	2.67141	4.49905	0.612492	0.0307085	2.86427	0.629859	0.713287	0.935775	0.280354	0.245999
MLF2	ENSG00000089693	11.5887	16.5141	13.893	26.1939	16.4833	14.9385	14.9733	16.2297	8.63434	29.3993	24.9838	26.1955	19.9992	12.8219	17.6951	14.8859	17.2786	15.3155	15.0628	9.13858
OTUB2	ENSG00000089723	0.00371574	0.0807865	0.0121457	0	0.0357906	0.027848	0.0269914	0.012851	0	0.0473933	0.0558139	0.00757274	0.0185422	0.0110354	0.157466	0.0323352	0.0885941	0.0389085	0.0447769	0.0398899
DDX24	ENSG00000089737	36.7364	14.7295	29.5272	32.2623	27.4368	39.8707	29.3701	30.1856	29.2253	29.6033	31.3728	28.2005	44.5252	37.0491	27.2658	33.7143	37.149	37.0072	22.8679	27.7015
ZBTB25	ENSG00000089775	5.38729	8.73836	4.16392	5.63589	6.89	8.44655	4.70416	6.07661	6.61533	4.80807	7.14737	5.87823	4.90498	6.08547	9.76471	9.32035	5.62431	4.99391	12.6146	22.0183
NECAP1	ENSG00000089818	10.34	10.8795	9.86262	14.3527	12.282	10.9243	15.8064	12.2442	14.6746	9.46283	7.6708	8.28037	11.4403	9.44099	12.0643	12.3757	10.054	12.019	13.1968	15.271
ARHGAP4	ENSG00000089820	41.3469	54.1412	21.06	59.888	47.3363	53.9422	19.1896	25.697	31.5091	36.1862	52.2956	43.0218	47.372	40.6578	78.1762	67.4141	50.6462	18.4329	63.9841	52.6757
ANKRD24	ENSG00000089847	0.146277	0.102774	0.0750298	0.49867	0.102044	0.0264662	0.0448911	0.0779156	0.0877827	0.100092	0.127307	0.0539773	0.0427836	0.0943906	0.121495	0.0614615	0.116056	0.0528255	0.319163	0.312401
DHX32	ENSG00000089876	0.412112	0.171575	0.0588643	0	0.0128488	0.089977	0	0.0303077	0	0.0680568	0.174324	0.00407792	0.0066567	0.0118852	0.092762	0.034825	0.0231423	0.00598635	0.494304	4.3858
RCOR1	ENSG00000089902	10.9777	9.64051	16.4998	11.9878	11.7126	17.2021	8.54463	17.9763	11.859	29.1129	25.5076	18.6047	17.1606	14.5262	20.4139	15.518	18.4488	19.0498	24.5587	16.6499
GPATCH2L	ENSG00000089916	5.2052	7.51722	5.78046	9.71656	8.06116	5.42494	6.89794	6.96307	9.93781	5.95944	7.31272	6.20129	7.43008	4.96393	8.36858	8.1448	4.79933	6.77088	11.5861	14.0939
LTBP4	ENSG00000090006	1.18992	2.02168	0.633683	14.6861	2.61487	0.00973484	0.435207	1.10981	0.294022	7.90536	4.92552	5.29507	3.00781	0.0405054	2.24381	2.00071	1.42768	1.48351	0.111525	2.36006
BLVRB	ENSG00000090013	0.758058	0.645177	2.00061	7.42415	0.213267	0	3.17075	1.02909	0.0915544	0.591706	1.55363	1.19901	1.21607	0.0281817	0.807219	0.371593	0.438665	0.269699	0.114349	0.915061
SLC9A1	ENSG00000090020	1.62817	3.37112	2.16983	1.32225	1.18879	1.22889	0.878909	1.91104	1.75022	5.08607	5.4861	4.72694	1.7474	1.62588	4.86285	1.91021	1.77941	2.29457	5.99953	4.86664
SPTLC1	ENSG00000090054	13.3982	12.9414	13.2709	13.385	16.0169	16.5735	18.401	14.8053	15.5006	11.1586	14.0783	12.8471	14.6599	13.6483	16.3045	15.429	14.0954	12.3404	17.4361	20.9843
PAPOLA	ENSG00000090060	15.2436	15.1303	15.3847	23.9333	25.6934	23.1885	14.0223	25.8089	24.8563	23.9517	26.4425	13.7035	20.0376	21.1788	26.4407	24.2647	22.1467	16.9897	34.7085	44.6089
CCNK	ENSG00000090061	2.84781	3.24774	3.82929	3.3597	2.78321	2.80899	3.3404	6.63968	4.90808	8.83642	9.7902	4.84556	2.74566	2.96834	7.91072	4.34881	3.64994	3.73201	10.6487	9.26066
PCBP4	ENSG00000090097	0.736278	1.13666	1.72332	0.0817941	0.302767	0.139205	0.108976	0.416805	0.124068	0.328024	0.695351	2.17952	0.624383	0.11457	0.836252	1.24956	0.264703	0.089766	3.07333	1.16948
RGS1	ENSG00000090104	0.877154	0.0056499	0.0752639	16.9457	1.41696	1.28467	73.106	5.45988	1.11066	0.027193	0.0403509	3.35132	0.0141958	0.0113973	0.517678	0.417444	0.787006	0.166478	0.277471	5.16789
YPEL3	ENSG00000090238	4.45888	1.14428	2.41902	0.113735	0	1.51378	4.99694	1.66057	0.0261515	2.88594	2.25309	4.32225	1.20299	1.96187	1.37645	2.67977	0.444765	1.1219	2.96271	17.598
MRPS33	ENSG00000090263	15.4104	11.7994	14.3881	8.02655	13.5328	11.7889	26.1983	10.7563	8.73491	11.7249	10.8609	12.0703	11.625	10.866	10.2867	10.3609	13.588	16.3151	5.18392	8.97074
NDUFB2	ENSG00000090266	13.5558	12.315	9.07566	13.8441	13.871	12.6123	16.2783	9.89687	9.99003	7.17489	7.97295	11.8168	11.5534	10.6781	8.79738	8.98148	10.9026	9.09863	8.49846	9.14213
NUDC	ENSG00000090273	39.3347	29.4156	28.5703	47.7786	34.7595	42.0819	21.0266	28.601	21.5146	23.1041	24.4051	25.6884	39.4282	44.3432	25.7897	36.3701	48.3504	26.9442	21.9323	9.29659
MAEA	ENSG00000090316	7.87369	7.97494	5.07948	8.29511	7.879	7.1516	3.6618	4.97687	4.8811	6.5557	7.15309	7.05758	7.25459	7.81171	8.10599	7.7832	8.19148	4.40697	8.7257	8.48756
ICAM1	ENSG00000090339	0.648381	0.220057	0.933654	1.17148	0.451699	0.0639017	3.27486	0.14034	1.38264	0.326254	0.60835	1.85063	0.423041	0.0253225	1.08211	0.0556487	0.143162	0.133922	0.269712	1.16044
STRN4	ENSG00000090372	11.8672	11.8824	6.5864	9.27246	9.2014	11.2351	4.70124	8.36441	6.88303	13.8341	13.4298	11.4284	13.689	11.5326	12.8434	10.7782	10.8452	7.72339	14.9565	10.5543
IRAK3	ENSG00000090376	0.0819335	0.0116257	0.0593664	0.0241098	0	0.118362	0.0200762	0.0956855	0.00138444	0.0537162	0.752006	0.0241398	0.0346018	0	0.198284	0.0137434	0.0262389	0.0472493	0.161768	0.990979
LYZ	ENSG00000090382	0.0435675	0.0131863	0.0878293	0.581109	0	0.0223752	0.292774	0.0486122	0.16233	0.0253863	75.5417	0.574987	0.0314641	0	0.0319401	0.116913	0	0.0401941	4.45218	64.1994
SI	ENSG00000090402	0	0	0	0	0	0	0	0.00890235	0	0	0	0	0	0	0	0	0	0	0	0
MUL1	ENSG00000090432	10.7668	7.59373	10.2927	11.0399	8.35041	11.2609	13.3094	5.78227	8.25007	12.3167	10.8723	10.0127	9.42389	4.96964	3.22816	8.88939	7.93298	8.08178	7.50311	7.51193
TFAP4	ENSG00000090447	3.65531	4.66071	1.17834	4.07765	3.48197	6.63769	1.91473	1.87519	2.78295	3.86792	4.47672	5.59098	3.3617	5.07578	3.58841	3.75749	3.38378	2.05788	4.20497	3.03142
PDCD7	ENSG00000090470	15.4393	15.9916	14.5055	17.2414	16.2613	15.8823	12.7236	14.7566	14.5921	18.5137	17.2663	18.3051	14.6376	15.2718	13.1727	13.2728	16.6893	15.2901	18.1464	12.5107
SPG21	ENSG00000090487	13.0311	15.8108	16.6831	18.2076	12.7964	11.7895	20.7627	17.4074	14.7309	18.0238	17.4059	17.7848	16.2289	12.8849	15.9825	15.0983	16.6916	16.6103	19.8444	17.5947
FETUB	ENSG00000090512	0	0	0	0	0	0	0	0	0	0	0	0	0	0	0	0	0	0	0	0
DNAJB11	ENSG00000090520	9.54101	13.0569	16.6345	9.71366	13.4377	10.5079	13.4814	12.8948	10.5271	5.63103	6.68348	6.29592	12.8305	11.0237	11.8161	9.16216	16.7871	8.69454	11.8128	9.2551
LEPREL1	ENSG00000090530	0	0	0	0.010758	0	0	0	0	0	0	0	0.00287237	0	0.00837156	0.110574	0	0	0	0.0169841	0.129719
THPO	ENSG00000090534	0	0	0	0	0	0	0	0	0	0	0	0	0	0	0.0086552	0	0	0	0	0
CHRD	ENSG00000090539	0.00444942	0	0	0.00910855	0.0229881	0.00596222	0.0130023	0	0.00558348	0.00338228	0	0	0.00684347	0	0.00675919	0	0	0	0.01438	0.00475187
FLT3LG	ENSG00000090554	0.140854	0.38571	0.418203	0.477901	0.244721	0.0408028	0.217512	0.543847	0.332711	0.100303	0.343469	0.549229	0.110766	0.17786	0.877126	0.0473774	0.0393232	0.0570086	0.47565	3.04074
RAB11FIP3	ENSG00000090565	5.15433	8.3095	3.69116	7.35	7.30754	7.09796	1.5897	4.4698	3.60297	7.63488	9.85799	7.00106	7.38722	6.64805	11.6749	7.91156	8.00907	3.89475	14.1204	7.51856
GNPTG	ENSG00000090581	5.54424	5.49824	5.42173	9.03165	7.32173	7.19101	5.36018	4.19146	5.39201	4.82327	5.33196	6.00667	6.52642	6.08256	8.08911	7.07665	4.74813	4.22865	9.60512	8.19738
ZNF268	ENSG00000090612	6.6001	5.95022	3.65357	0.043663	8.69819	10.1404	4.89485	6.197	11.5297	5.70063	5.01106	2.87718	8.00727	8.04582	6.4733	6.66041	6.7195	8.7999	5.63178	5.54874
GOLGA3	ENSG00000090615	35.9368	29.8807	18.9711	17.4266	25.8444	43.0391	7.38373	24.5159	15.7376	26.8094	29.7764	18.7763	30.8172	42.0035	33.8215	38.0734	40.3963	33.0161	20.7942	40.6463
PABPC4	ENSG00000090621	28.0489	26.7056	19.2502	20.4315	21.9603	22.9475	14.604	19.729	18.7891	35.0321	29.3099	30.6017	20.3946	26.4571	24.3751	20.7998	21.7997	25.739	30.2066	12.1981
CD209	ENSG00000090659	0	0.0052531	0	0	0	0	0.0194389	0	0.00312782	0	0	0.00363587	0	0	0.00374315	0	0	0	0	0.225709
CERS4	ENSG00000090661	4.83372	1.61043	3.37802	3.44648	4.924	0.00972405	4.96929	1.606	1.04701	3.00087	1.21028	0.0039664	3.66605	0	1.97703	2.32028	0.666324	2.89385	4.116	9.03098
MCOLN1	ENSG00000090674	1.06325	1.726	0.868124	1.95102	1.57721	1.38684	1.10967	1.13503	0.620235	1.88476	2.35161	1.93717	1.95179	1.58939	2.1549	1.78986	1.37289	1.05147	2.44246	2.30658
USP48	ENSG00000090686	9.24466	12.3863	10.5794	10.3111	11.4786	12.5596	6.83685	14.0059	14.4333	9.18544	11.9298	9.25259	10.6787	11.68	16.2672	12.7833	11.1781	9.73287	18.6141	19.9436
EFNB1	ENSG00000090776	1.89342	1.3114	1.09084	3.85736	1.34701	3.44201	0.415573	1.64869	1.22007	1.75666	2.89311	1.58859	1.96364	0.453085	1.56879	2.88337	2.14698	1.18385	1.79533	1.29966
PDPR	ENSG00000090857	15.0881	14.1017	13.625	15.3119	10.1088	7.72313	10.9084	11.0647	16.0785	11.3446	13.2073	18.0408	9.05386	6.92965	21.7061	14.6161	2.66165	12.4009	15.0681	14.9189
AARS	ENSG00000090861	24.811	30.8349	30.1273	31.396	33.258	36.6619	16.1192	18.1472	22.5211	27.1695	29.3142	25.2161	29.1811	41.9675	25.7381	32.8287	34.959	23.2295	24.8677	12.9406
GLG1	ENSG00000090863	13.6196	16.4475	23.3964	9.14897	13.8159	11.6674	7.29764	17.2862	12.9244	13.6431	25.5511	17.2915	10.3068	10.3819	19.2852	14.6199	12.0989	21.9166	17.6735	21.8707
KIF4A	ENSG00000090889	25.0202	25.483	37.467	19.4952	14.1667	32.1158	10.133	33.0534	24.6075	17.0573	15.3457	15.9122	25.8616	27.1621	24.9843	27.5823	31.6278	24.9352	18.1301	10.1671
TNRC6A	ENSG00000090905	7.75038	9.64259	6.28739	12.2311	8.87989	9.49396	5.26544	9.47602	14.0701	9.73267	10.1584	9.66338	8.90909	11.6576	11.4344	12.797	7.9307	8.80287	16.668	21.5064
FCGBP	ENSG00000090920	1.94761	0.606085	1.26895	1.36513	0.0153125	0.321688	0.183611	0.507944	0.0217559	0.880001	1.60898	1.98087	0.42891	0	0.799789	1.86346	0.950123	0.674894	4.39656	0.993481
PLEKHG2	ENSG00000090924	5.53498	11.2664	7.68282	4.75886	5.33796	7.98924	2.85702	6.10417	7.14485	13.7182	13.7068	9.74834	10.0282	6.53927	12.0095	8.66127	7.7173	7.72303	21.0022	12.5552
DLL3	ENSG00000090932	0.162988	0.0088849	0.0295895	0.0230323	0.0193763	0.0150764	0	0.00396098	0	0.0769733	0.0181299	0	0.131696	0.0179231	0.0360847	0	0.0435889	0.099303	0.072724	0.0251632
NAT14	ENSG00000090971	8.51909	7.72324	4.19022	5.7706	5.88651	18.2113	4.3376	3.07883	2.38196	9.03702	10.3574	7.30922	11.5035	8.04821	9.89712	13.7616	8.16163	3.61669	7.92197	43.8746
PITPNM2	ENSG00000090975	18.451	43.7995	9.39897	6.92792	11.5624	20.3142	6.06395	19.8486	4.30312	33.5897	79.2907	16.2911	19.9621	5.44742	58.4964	35.2012	25.3372	24.2272	16.4528	118.197
EXOC1	ENSG00000090989	10.2828	9.39245	10.6098	15.2579	12.836	8.48895	14.1018	9.56345	18.4051	7.30304	6.55994	9.07505	9.99962	9.02121	11.525	14.2581	7.41993	10.4888	15.8185	17.9087
RBM27	ENSG00000091009	19.1659	22.6231	19.9015	22.1532	21.0407	22.2919	17.9012	23.9155	21.4203	18.9574	19.9625	18.2323	21.061	20.3195	18.9463	21.809	22.0932	17.7256	21.695	22.5816
POU4F3	ENSG00000091010	0.0498395	0	0	0.051014	0.0858328	0.066785	0	0.0438657	0.0625426	0.0947152	0.0602337	0.0272413	0.133567	0.119093	0.0659012	0.116319	0.0868824	0.019995	0	0.0877619
OSBPL8	ENSG00000091039	23.6319	35.2519	23.75	19.6013	40.6678	34.5995	20.9246	46.9729	45.2356	28.8659	41.5943	29.2657	33.4936	26.4252	36.9087	33.9762	35.6887	23.9116	34.3555	41.0262
DTX2	ENSG00000091073	1.78957	3.73102	1.23936	1.44707	1.5192	1.68307	0.375577	1.22541	1.35911	2.19377	3.15831	2.63112	1.62378	1.94503	2.62057	2.30421	1.94084	0.88124	6.08897	9.95535
NLRC4	ENSG00000091106	0.0146673	0	0	0.0166387	0	0	0.0158343	0	0.0076435	0.0123569	0.458401	0.00888501	0	0.0129477	0.00457358	0	0	0.0195647	0.0131341	0.402194
PUS7	ENSG00000091127	6.42828	9.04052	2.55823	5.86483	9.54648	7.91006	2.13518	4.92764	7.18118	5.80912	6.02293	5.69551	5.36022	7.13232	7.36599	5.00696	5.92502	6.66631	2.49778	2.40419
LAMB4	ENSG00000091128	0.0383956	0	0.00368042	0.0171889	0	0.0168771	0.0940582	0.00295606	0.229104	0	0	0.00917881	0	0	0	0	0	0	0.0203525	0.00901867
NRCAM	ENSG00000091129	0.00742039	0	0.00325253	0.0987381	0.0127792	0.0248582	0.00361404	0.00130619	0.112274	0.00846102	0.00896791	0	0.00570648	0.0236416	0	0	0.00502919	0	0.0359727	0.305443
LAMB1	ENSG00000091136	0.0757119	0.00958298	0.00634442	0.00740769	1.89448	0.0581866	2.01618	0.0134257	0.597606	0.0137535	0.0962111	0.00988921	0.00161429	0.766672	0.397183	0.0253359	0.0308218	0.00290345	0.029237	0.256908
SLC26A4	ENSG00000091137	0.0105265	0.029491	0.0712326	0.0727742	0.00874606	0.0136103	0.0395749	0.0318392	0.0151337	0	0.0245504	0.027758	0.0224187	0.0080901	0.0571441	0.0355576	0.0275357	0.0081497	0.0410326	0.0757993
SLC26A3	ENSG00000091138	0	0	0	0	0	0	0	0	0	0	0	0	0	0	0	0	0	0	0	0
DLD	ENSG00000091140	16.0238	18.1734	12.9133	15.6123	15.939	13.5787	19.2867	21.8036	18.6653	13.7581	17.1441	14.1278	14.8544	17.4001	19.3625	16.8002	22.224	16.7611	17.9379	20.3394
WDR7	ENSG00000091157	8.77788	10.6535	10.6936	9.7629	9.69917	6.22062	6.54662	11.1076	16.9944	6.33896	10.2058	6.73518	8.85977	8.65993	10.9182	12.7517	9.62699	8.31894	13.1412	16.1185
TXNL1	ENSG00000091164	4.26847	6.11688	3.93338	6.22306	5.10055	5.92154	5.20862	4.51229	6.58008	5.90783	5.64839	6.37402	5.74633	5.36175	5.40216	4.72779	6.1633	4.62097	5.97395	6.05176
IL5RA	ENSG00000091181	0.192054	0.0206639	0.061171	0.0892783	0.465663	0.0701272	0.0849625	0.224877	0.27361	0.0265214	0.358406	0.00953487	0.0385042	0.055579	0.166373	0.0407134	0.0625248	0.0419913	0.225515	0.134906
ABCC6	ENSG00000091262	0.00104506	0	0	0.111679	0	0	0	0	0.00183226	0	0.00627916	0.00212986	0	0	0.00811226	0	0	0.0125065	0	0.00905934
CMTM6	ENSG00000091317	41.1445	31.4869	29.748	32.8889	33.8756	28.0037	46.5714	43.1114	49.7866	43.6702	28.8732	36.6902	35.9243	29.6655	29.3894	21.7465	32.4913	33.9114	25.0231	23.8184
ITGA6	ENSG00000091409	57.6781	5.25795	62.0008	9.00342	0.612903	7.01204	3.59932	36.583	11.2901	1.22908	4.03204	18.6957	2.27289	4.84344	8.71911	11.495	7.59589	2.55237	42.5285	19.3763
RAPGEF4	ENSG00000091428	0.170329	0.0892447	0.0540884	0.0421021	0.375442	0.104724	0.0520868	0.230028	0.0883642	0.137577	0.281696	0	0.161175	0.170366	0.235604	0.72959	0.0398457	0.244229	0.538392	0.889902
MLTK	ENSG00000091436	4.83136	6.08329	7.00046	0.0524374	5.70171	7.32821	0.00831707	8.49338	1.28392	6.91728	7.0995	3.58768	7.76838	8.46368	6.17336	7.05431	8.04987	7.81181	7.3575	3.34119
SMPX	ENSG00000091482	0	0	0	0	0	0	0	0	0	0	0	0	0	0	0	0	0	0	0	0.017626
FH	ENSG00000091483	61.4744	50.9913	58.9128	22.0982	29.4606	51.5025	19.9584	42.0839	46.7904	31.0145	41.0824	36.7841	47.291	38.445	38.519	50.5154	82.2382	45.6684	41.9536	19.8478
SEL1L3	ENSG00000091490	2.79151	1.81807	2.01177	0.0161162	0.013558	0.00527461	0.697837	1.65003	0.771065	4.73068	1.93776	0.00430299	3.23046	0	1.83479	0.0367471	0.67564	4.10905	6.01095	1.7258
TF	ENSG00000091513	0.0202123	0.0271578	0.0030148	0.0422407	0.0296131	0.0184331	0.0200994	0	0.161262	0.0182994	0.0110833	0.0131579	0.0138076	0.00547841	0.0189619	0.0481574	0.0246308	0.0137969	0.0333435	0.0743443
CDV3	ENSG00000091527	81.8187	75.0807	52.3236	62.3836	62.9937	88.5746	47.9686	60.9233	54.5057	62.1422	65.2129	63.7681	51.4314	80.2638	43.5859	69.2326	62.4291	49.1841	54.0285	71.8853
MYO15A	ENSG00000091536	0.0101064	0.021115	0	0.0157709	0.0132676	0.0103233	0.0150085	0.00991007	0.0234466	0.0199112	0.0223454	0.0117903	0.0166606	0.00736349	0.0299074	0.00359599	0.0119339	0.0185443	0.0473065	0.0493092
ALKBH5	ENSG00000091542	49.4569	47.1434	41.7682	21.9457	42.9034	53.7979	27.8464	44.5935	25.2188	59.037	62.3729	48.7228	49.7223	40.7447	35.9249	42.8846	62.8221	40.2447	43.1365	21.6718
APOH	ENSG00000091583	0	0	0	0	0	0	0	0	0	0	0	0	0	0	0	0	0	0	0.0357341	0
NLRP1	ENSG00000091592	1.09343	0.920826	3.29752	0.851928	2.23325	0.0677807	1.78946	0.886398	4.20381	0.868642	2.68053	4.34066	0.797174	0.391907	1.18233	0.35416	0.0668109	1.05893	4.0795	10.8067
PITPNM3	ENSG00000091622	0.106237	0.11337	0.0924902	0.0227349	0	0.0558063	0.0540896	0.0462795	0.114086	0.168843	0.163299	0.0561492	0.122028	0.0530749	0.183703	0.161996	0.0763547	0.0980207	0.179462	0.355587
SPAG7	ENSG00000091640	13.3987	8.97911	14.0738	7.83818	16.5029	12.6036	14.7665	10.351	11.0552	7.17356	7.67876	8.94551	14.932	12.232	7.72864	12.1171	10.2481	10.9614	7.61632	8.78095
ORC6	ENSG00000091651	9.78896	14.5297	10.5528	9.40373	8.0994	12.4116	7.25785	10.3532	11.246	8.41274	8.45961	8.29828	13.1594	14.7007	13.4033	10.4018	13.6396	10.284	11.963	5.79813
ZFHX4	ENSG00000091656	0	0.0069756	0	0	0.00969556	0	0	0	0.0359194	0	0	0.0061543	0	0.00298946	0.027978	0	0.00181613	0	0	0.0171731
SLC17A6	ENSG00000091664	0	0	0	0	0	0	0	0	0	0	0	0	0	0	0	0	0	0	0	0
CPA1	ENSG00000091704	0	0	0	0	0	0	0.0098226	0	0	0	0.089371	0	0	0	0.0363117	0.0235346	0.0156395	0	0	0.0046171
ZC3HC1	ENSG00000091732	12.1523	8.65459	10.4282	9.35219	9.04699	9.779	6.26055	7.82009	9.36984	8.39558	7.76356	9.39457	10.9954	10.6437	8.13943	8.26488	9.62771	10.7299	10.5439	7.21918
ESR1	ENSG00000091831	0.24641	0.00341341	0.00378924	0.477823	0.0893281	0.121633	0.477881	0.167598	0.623385	0.00492861	0.00348258	0.00354383	0.00568401	0.0344285	0.254129	0.373256	0.062365	0.353757	0.00349239	0.629297
RGS17	ENSG00000091844	0.0400187	0.0147238	0	0.267179	0.0192659	0	0	0.0302962	0.198825	0.0850387	0	0	0.00369946	0.00594032	0.0213985	0	0.0072176	0.0598408	0	0.00833997
ANGPT2	ENSG00000091879	0.00931565	0	0.00380628	0.319981	0	0.0116362	3.34118	0.00152857	0	0	0.00349824	0	0.00193695	0.235166	0.0107484	0	0	0.00696761	0	0.035634
TMEM101	ENSG00000091947	9.81198	6.487	7.8173	10.1526	8.75877	8.48297	11.3953	5.59067	7.73761	8.47874	6.6362	7.18079	9.7785	6.35136	5.88017	6.76326	6.74568	9.38654	5.7042	5.86442
CD200	ENSG00000091972	0.845409	13.684	15.5052	7.01568	0	4.14362	10.3505	19.6854	2.93458	15.0768	6.80779	3.33727	21.7929	3.1219	15.5859	4.29798	13.734	38.679	5.55388	16.8898
CCDC80	ENSG00000091986	0.00446729	0	0	0.0227327	0.00956214	0	0.00540845	0.0284193	0	0.00844135	0.0134206	0.0030348	0.0134937	0.00884498	0.716582	0.0259169	0.0139847	0	0	0.0702966
CMA1	ENSG00000092009	0	0	0	0.45047	0	0	0.459314	0	0	0	0	0	0	0	0	0	0	0	0	0.146168
PSME1	ENSG00000092010	152.981	152.191	182.217	177.239	98.6916	127.274	235.431	160.319	132.194	148.902	142.646	141.995	133.355	130.466	151.428	171.726	201.12	170.654	57.5931	50.3775
PPP2R3C	ENSG00000092020	15.7651	13.3572	14.3246	11.1138	10.6497	10.3605	16.5333	18.7212	12.4579	10.7693	10.0629	13.8033	14.5856	12.4746	11.2125	11.6562	11.9379	12.3096	15.525	15.8677
HAUS4	ENSG00000092036	11.6563	10.9002	12.7533	8.43088	5.41436	9.51382	13.4475	8.65899	6.90634	8.47477	6.36532	9.18802	11.1587	7.68799	10.3029	7.85189	9.03632	12.9666	11.6042	5.3841
JPH4	ENSG00000092051	0.00297708	0.00438301	0	1.01123	0	0	0	0.005862	0.00521955	0	0.00447184	0.00303366	0.00247603	0	0	0	0	0.00445339	0	0.0524875
MYH7	ENSG00000092054	0	0	0	0	0	0	0	0	0.00682605	0	0	0	0	0	0	0	0	0	0.00781959	0.0156222
CEBPE	ENSG00000092067	0.406319	2.40823	45.0469	0	0.0652859	0.0507978	0.110779	0.185563	0.984345	50.5591	0.702494	0.269363	37.5946	0.120779	0.121583	1.76949	1.09404	7.2697	2.81789	0.486725
SLC7A8	ENSG00000092068	0.0188597	0.104785	0.347651	0.0101479	0	0.0199276	0.0241432	0.018392	0.0256691	0.768714	0.0718912	0.0135473	0.0644275	0.0473806	0.0178503	0.0231386	0.00768815	0.0795494	0.0961249	0.166885
OSGEP	ENSG00000092094	20.053	13.5917	15.6283	16.1961	13.5648	12.6529	24.7361	11.7975	16.9017	9.3809	10.0088	11.8168	18.3237	19.1842	15.5584	13.6098	13.6808	14.8622	17.5529	11.154
SLC22A17	ENSG00000092096	0.314504	0.0163118	0.344049	0.0845703	0.201581	0.0738101	0.00670683	0.0376657	0.418027	0.983976	0.094307	0	0.128043	0.0219367	0.141779	0.128555	0.0960428	0.138114	1.64668	0.106221
RNF31	ENSG00000092098	6.02862	6.27661	5.81535	7.05622	5.70197	5.51406	3.65703	4.66061	3.13003	5.88755	7.00244	7.40997	6.5175	6.31035	6.85881	6.8993	6.26429	4.79134	7.21324	7.53946
SCFD1	ENSG00000092108	10.5959	11.4935	9.9892	10.7089	11.8809	9.57466	12.4793	12.5337	14.4498	7.66688	9.14828	7.76683	10.9156	9.29026	13.8392	11.3615	11.3678	10.4377	12.3576	18.992
G2E3	ENSG00000092140	7.21405	13.4537	7.18889	7.16967	7.85322	13.6658	4.66511	11.0087	11.9532	7.40624	6.89354	7.0453	9.84604	11.6593	17.2573	14.9558	12.3851	6.9924	13.9066	18.5327
HECTD1	ENSG00000092148	19.9598	24.3772	14.2054	25.6112	28.1477	19.6762	18.4809	21.9753	29.9769	18.9646	20.6779	13.5959	22.7419	30.4617	18.5798	19.2941	33.4207	24.6429	11.5612	19.7817
HNRNPC	ENSG00000092199	130.877	130.745	131.389	107.359	114.526	156.385	160.188	125.972	118.91	109.281	99.0712	90.9415	139.905	103.185	113.335	117.81	138.438	126.073	97.1998	100.117
RPGRIP1	ENSG00000092200	0.0121606	0.00846765	0	0.0109754	0.0184664	0.0143684	0.0417791	0	0.0311182	0.0122264	0.0518356	0.0205128	0.055616	0.0597849	0.0413301	0	0.0394465	0.043018	0.0086636	0.0457914
SUPT16H	ENSG00000092201	67.2273	47.4774	55.8287	60.307	39.7958	63.9268	35.8457	60.5148	59.2055	43.9579	47.9055	49.2602	53.1665	75.5119	39.7266	56.9203	57.6218	63.6677	37.4739	23.3024
TOX4	ENSG00000092203	13.1912	14.4713	14.3085	18.1254	14.2088	14.7761	16.6572	14.2287	13.7891	14.8501	15.1864	15.21	15.6841	14.8208	12.1781	15.6123	13.5161	14.9534	13.7224	15.9514
GEMIN2	ENSG00000092208	7.67448	6.55863	7.59765	8.02552	6.43105	7.21745	10.6291	6.95711	7.23173	5.24395	4.4896	5.96424	8.02758	6.94944	6.70391	5.70157	6.98605	7.51401	5.50796	5.15552
TGM1	ENSG00000092295	0.228096	0.38285	0.255798	0.484326	0.298795	0.369865	0.0537732	0.271236	0.442854	0.209819	0.260513	0.318975	0.271421	0.3392	0.38912	0.257677	0.177154	0.240454	0.841086	0.514176
TINF2	ENSG00000092330	38.5463	22.8865	43.9694	43.0895	39.2986	33.3428	32.2783	27.8783	25.3689	27.7159	28.755	30.3234	33.3935	29.9668	26.8704	33.0289	30.7359	31.8259	18.8671	26.3188
DAZL	ENSG00000092345	0	0	0	0	0	0	0.0158038	0.00285592	0	0	0	0	0	0	0	0	0	0	0	0.0262883
TBL1Y	ENSG00000092377	0	0	0.0643668	0	0	0	0	0	0.00575405	0	0	0	0.0109184	0	0	0	0	14.1883	3.34193	0
SEMA6A	ENSG00000092421	0	0	0.00235686	0.0275185	0.0138902	0	0.0209506	0.00593395	0.00463788	0.149189	0.00649838	0	0.00533444	0.00856564	0.0163365	0.00627461	0.00364428	0.0107859	0.0260667	0.0787952
TRPM7	ENSG00000092439	16.8041	29.2539	17.8125	17.497	24.7294	21.5287	15.7933	28.4937	26.1865	18.1501	21.9182	19.343	25.4268	23.8286	31.0004	26.8835	22.7918	25.2863	29.0669	27.553
TYRO3	ENSG00000092445	0.199184	0.316105	0.300747	0.531226	0.946826	0.371301	0.347027	0.407243	0.0710525	1.80877	0.676844	1.65396	1.25568	0.497462	0.513485	0.36954	0.290523	0.483481	0.262971	0.0570831
WDR76	ENSG00000092470	40.4527	38.5975	38.8213	28.8925	25.488	53.3976	19.5242	39.7654	39.6228	25.5313	27.8232	30.5569	35.4904	33.863	29.6429	36.2772	34.9763	31.8927	31.0238	17.016
CAPN3	ENSG00000092529	0.135716	0.169403	0.151034	0.223372	0.207696	0.146213	0.0950987	0.112057	0.417054	0.0960411	0.129557	0.0721957	0.12217	0.0640394	0.205496	0.241256	0.157899	0.124414	0.436166	1.25136
SNAP23	ENSG00000092531	7.93365	6.41019	8.00988	11.7466	7.91079	7.01256	14.0173	8.2094	9.91926	8.59836	7.94962	8.78336	9.23442	5.86831	5.82024	8.94742	8.62331	8.32187	9.63587	11.029
TBX15	ENSG00000092607	0.00566355	0.0061116	0	0	0	0	0.0376929	0.0163476	0.010917	0.011766	0.0249417	0.00423007	0.00422537	0	0	0	0	0	0	0.0130816
PHGDH	ENSG00000092621	26.5292	23.9402	21.0772	6.26367	18.1813	42.3484	4.27673	18.601	17.5545	41.177	29.9796	30.7331	18.298	38.4845	23.7925	28.3196	32.0478	29.6204	20.6156	6.69049
COL9A3	ENSG00000092758	0.196135	0.415246	0.833823	0.0873712	0.0630021	0.106212	0.0178173	0.913682	0.198948	0.982576	1.24776	0.526546	12.9942	0.252533	0.582151	0.398437	0.487864	1.09096	8.87718	0.137644
[truncated: 55,907 more rows]
